# Supplementary material for: Comparative Transcriptomic Analysis Reveals Cultivar-Dependent Resistance Responses to Pseudomonas tolaasii in Pleurotus ostreatus
Source: J Fungi (Basel). 2026 Jul 17;12(7):525. doi: 10.3390/jof12070525 (PMC13412839; doi:10.3390/jof12070525)
Supplement: Supplementary file 1 [file jof-12-00525-s001.zip]

Archive with 6 entries (6 files):
- Supplementary Figure S1-S6_revised.pdf
- Supplementary Table S3A.xlsx
- Supplementary Table S3B.xlsx
- Supplementary Table S3C.xlsx
- Supplementary Table S3D.xlsx
- Supplementary Tables S1, S2, S4.xlsx
