# Supplementary material for: Comparative Transcriptomic Analysis Reveals Cultivar-Dependent Resistance Responses to Pseudomonas tolaasii in Pleurotus ostreatus
Source: J Fungi (Basel). 2026 Jul 17;12(7):525. doi: 10.3390/jof12070525 (PMC13412839; doi:10.3390/jof12070525)
Supplement: Supplementary file 1 [file jof-12-00525-s001.zip › Supplementary Table S3A.xlsx]

## Sheet: I_DH_C_DH_DEGs
Supplementary Table S3. Differential expression and functional enrichment results for the four pairwise comparisons.
(A) I_DH vs. C_DH, comparison between P. tolaasii-inoculated and mock-treated Dahyun.
	Normalized expression values												Fold change			Annotation
Gene id	C_DH_1	C_DH_2	C_DH_3	C_AE_1	C_AE_2	C_AE_3	I_DH_1	I_DH_2	I_DH_3	I_AE_1	I_AE_2	I_AE_3	log2FoldChange	p-val	FDR	E-value	Identity	Protein ID	description	Species
ENSOPET00005010595	30.4929	33.2274	48.7869	25.4039	37.867	33.7859	76345	35827.1	35368.8	42.1078	108.594	77.349	10.3569	1.83733e-09	2.92205e-08	0	98.59	KAF9501220.1	exo-beta-1,3-glucanase	Pleurotus eryngii
ENSOPET00005010575	30.4929	33.2274	48.7869	25.4039	35.572	32.5793	76220.5	35633.6	35168.7	40.9997	106.784	77.349	10.3518	2.28041e-09	3.54714e-08	0	91.84	KAF9501220.1	exo-beta-1,3-glucanase	Pleurotus eryngii
ENSOPET00005012082	1.05148	1.79608	1.13458	2.11699	5.73742	1.20664	1867.97	965.911	1087.45	11.081	8.14453	8.00162	9.94358	5.66136e-13	1.81143e-11	6.63e-43	81.05	KAG9220612.1	hypothetical protein CCMSSC00406_0003711	Pleurotus cornucopiae
ENSOPET00005018812	4.20592	6.28627	9.07663	14.8189	14.9173	12.0664	4818.19	2825.05	3057.11	12.1891	19.9089	5.33442	9.09489	4.15203e-18	3.01509e-16	3.9e-44	81	KAF9498995.1	peptidyl-prolyl cis-trans isomerase	Pleurotus eryngii
ENSOPET00005005231	14.7207	13.4706	14.7495	1.0585	5.73742	3.61992	1652.31	8172.15	10719.5	15.5134	54.2969	37.3409	8.90215	0.000193794	0.000857146	0	95.91	XP_036635414.1	uncharacterized protein PC9H_004357	Pleurotus ostreatus
ENSOPET00005018830	5.2574	8.98038	9.07663	15.8774	14.9173	13.2731	4838.01	2832.93	3069.03	16.6215	19.9089	7.11255	8.84755	1.5156e-17	1.00078e-15	4.19e-78	100	KAF4577349.1	FK506 binding protein proline rotamase rapamycin-binding protein	Pleurotus pulmonarius
ENSOPET00005018822	5.2574	8.98038	9.07663	14.8189	14.9173	13.2731	4835.64	2832.93	3068.18	15.5134	19.9089	6.22349	8.84712	1.46641e-17	9.73067e-16	7.98e-89	78.8	KAJ8691783.1	FK506 binding protein proline rotamase rapamycin-binding protein	Pleurotus ostreatus
ENSOPET00005008224	8.41184	7.1843	5.67289	7.40947	8.03239	14.4797	3414.84	2482.64	2891.06	14.4053	7.23959	13.336	8.69072	1.24538e-55	2.39655e-52	1.26e-136	97.35	KAF4566422.1	hypothetical protein EYR36_011848	Pleurotus pulmonarius
ENSOPET00005005218	13.6692	13.4706	13.6149	1.0585	3.44245	2.41328	1162.33	5945.21	7841.19	7.7567	36.1979	26.6721	8.51884	0.000355567	0.00145339	3.97e-209	99.33	XP_036635414.1	uncharacterized protein PC9H_004357	Pleurotus ostreatus
ENSOPET00005022872	200.833	183.2	166.783	43.3983	25.2447	21.7195	17446	84753.2	78664.8	367.889	97.7344	171.59	8.35912	6.5758e-05	0.00033521	2.06e-151	100	KAG9225082.1	hypothetical protein CCMSSC00406_0008754	Pleurotus cornucopiae
ENSOPET00005022327	3.15444	5.38823	5.67289	3.17549	3.44245	3.61992	1274.12	1272.41	1642.66	36.5673	9.04948	22.2267	8.20306	2.01878e-54	3.39925e-51	7.41e-170	96.17	XP_036628737.1	uncharacterized protein PC9H_009850	Pleurotus ostreatus
ENSOPET00005017409	414.283	413.996	360.796	341.894	542.76	335.446	35516.8	150601	152289	2424.52	520.345	1392.28	8.15277	3.29656e-05	0.000183611	0	100	KAG9219555.1	hypothetical protein CCMSSC00406_0008238	Pleurotus cornucopiae
ENSOPET00005017417	415.335	413.996	361.931	342.953	542.76	335.446	35520.8	150601	152288	2424.52	522.155	1394.95	8.15014	3.30427e-05	0.000183926	0	95.69	KAG9219555.1	hypothetical protein CCMSSC00406_0008238	Pleurotus cornucopiae
ENSOPET00005007638	113.56	57.4744	43.114	17.9944	26.3921	30.166	35579.5	13970.2	10832.7	333.538	790.02	371.631	8.13937	0.000222548	0.000967043	0	99.43	XP_036626212.1	uncharacterized protein PC9H_001945	Pleurotus ostreatus
ENSOPET00005007648	113.56	57.4744	43.114	17.9944	26.3921	30.166	35579.5	13970.2	10832.7	333.538	790.02	371.631	8.13937	0.000222548	0.000967043	0	100	KAG9219958.1	hypothetical protein CCMSSC00406_0006871	Pleurotus cornucopiae
ENSOPET00005005208	5.2574	5.38823	4.53831	1.0585	1.14748	1.20664	392.464	1514.11	2364.79	3.3243	12.6693	17.7814	8.13601	0.000598031	0.00227897	9.12e-131	96.88	XP_036635414.1	uncharacterized protein PC9H_004357	Pleurotus ostreatus
ENSOPET00005031399	22.0811	17.0627	13.6149	19.0529	37.867	19.3063	1359.75	6538.07	6384.16	144.053	35.293	99.5758	8.08057	7.26305e-05	0.000366362	0	99.54	KAG9221629.1	hypothetical protein CCMSSC00406_0005542	Pleurotus cornucopiae
ENSOPET00005009900	29.4415	10.7765	17.0187	13.7604	37.867	10.8598	2442.79	7687	5276.28	367.889	156.556	256.941	8.07235	5.13596e-07	4.5503e-06	1.46e-265	100	KAG9226649.1	hypothetical protein CCMSSC00406_0006126	Pleurotus cornucopiae
ENSOPET00005013236	129.332	70.047	51.056	46.5738	104.421	22.9262	13205	29554.4	23452	2000.12	1178.24	1713.24	8.0465	1.52539e-12	4.49131e-11	2.06e-181	100	KAG9226650.1	hypothetical protein CCMSSC00406_0006125	Pleurotus cornucopiae
ENSOPET00005013239	133.538	70.047	53.3252	50.8078	112.453	24.1328	13208.2	29560.6	23460.6	2003.45	1181.86	1715.01	8.01006	1.72238e-12	4.97348e-11	1.15e-262	100	KAG9226650.1	hypothetical protein CCMSSC00406_0006125	Pleurotus cornucopiae
ENSOPET00005013254	135.641	75.4352	54.4598	58.2173	119.338	38.6125	13210.6	29566.7	23467.4	2013.42	1184.58	1720.35	7.96275	2.04921e-12	5.83591e-11	9.03e-260	99.16	KAG9226650.1	hypothetical protein CCMSSC00406_0006125	Pleurotus cornucopiae
ENSOPET00005022532	80.964	114.949	107.785	81.5042	64.2591	136.35	40211.3	16315.4	19189.1	62.0536	56.1068	13.336	7.96181	2.64775e-06	1.9458e-05
ENSOPET00005027745	70.4492	75.4352	41.9794	96.3231	97.5362	103.771	6194.59	18715.7	20617.2	682.59	162.891	451.647	7.92091	1.57015e-06	1.22862e-05	1.16e-160	89.3	KAG9224350.1	hypothetical protein CCMSSC00406_0007876	Pleurotus cornucopiae
ENSOPET00005026264	93.5818	93.396	79.4205	12.7019	105.569	15.6863	33606.8	15520.3	14997.7	1197.86	2574.58	591.231	7.91115	2.08353e-07	2.06521e-06	2.77e-96	93.2	KDQ26951.1	hypothetical protein PLEOSDRAFT_159130	Pleurotus ostreatus PC15
ENSOPET00005027754	73.6036	76.3332	43.114	97.3816	98.6837	104.978	6195.39	18721.9	20621.4	682.59	161.986	455.204	7.88197	1.68855e-06	1.3125e-05	8.7e-200	86.78	KAF4593565.1	hypothetical protein EYR40_008352	Pleurotus pulmonarius
ENSOPET00005019898	1.05148	2.69411	3.40374	7.40947	10.3274	14.4797	135.579	857.323	688.914	40.9997	5.42969	18.6705	7.878	0.000300462	0.00125913	1.09e-55	95.7	XP_036633651.1	uncharacterized protein PC9H_005585	Pleurotus ostreatus
ENSOPET00005019902	1.05148	2.69411	3.40374	7.40947	10.3274	14.4797	135.579	857.323	688.914	40.9997	5.42969	18.6705	7.878	0.000300462	0.00125913	1.63e-72	97.41	XP_036633651.1	uncharacterized protein PC9H_005585	Pleurotus ostreatus
ENSOPET00005025114	6.30888	11.6745	7.94205	16.9359	11.4748	9.65313	2812.26	1721.65	1550.7	882.048	1136.62	593.898	7.87465	3.71241e-21	3.87659e-19
ENSOPET00005001091	143.001	133.808	131.611	300.613	616.199	232.882	8210.83	45678.9	41305	1815.07	248.861	764.6	7.86468	0.000145723	0.000671526	5.82e-85	96.03	XP_036634961.1	uncharacterized protein PC9H_003896	Pleurotus ostreatus
ENSOPET00005026997	12.6178	23.349	22.6916	3.17549	3.44245	3.61992	7389.43	2500.16	2786.31	86.4318	55.2018	81.7944	7.75554	0.000255711	0.00109438	7.7e-26	93.1	KAG9224228.1	hypothetical protein CCMSSC00406_0004727	Pleurotus cornucopiae
ENSOPET00005016522	114.611	117.643	111.189	299.554	745.865	409.051	6312.73	34710.6	29840.5	2407.9	228.047	781.492	7.68883	0.000116462	0.000554641
ENSOPET00005026953	8.41184	9.87842	7.94205	16.9359	5.73742	9.65313	2487.99	1485.21	1343.77	771.238	998.158	531.663	7.66311	2.37198e-19	2.02868e-17
ENSOPET00005029018	11.5663	9.87842	5.67289	5.29248	48.1944	6.0332	3054.88	1171.7	1214.33	2205.12	2840.63	1652.78	7.64848	7.69809e-15	3.35047e-13	1.35e-119	84.54	KDQ26447.1	hypothetical protein PLEOSDRAFT_1097206	Pleurotus ostreatus PC15
ENSOPET00005029027	11.5663	9.87842	5.67289	5.29248	48.1944	6.0332	3054.88	1171.7	1214.33	2205.12	2840.63	1652.78	7.64848	7.69809e-15	3.35047e-13	3.68e-124	93.09	KDQ26447.1	hypothetical protein PLEOSDRAFT_1097206	Pleurotus ostreatus PC15
ENSOPET00005031468	78.861	112.255	135.015	13.7604	82.6189	18.0996	8689.72	20915.5	34991.6	4.4324	87.78	22.2267	7.62987	0.000143785	0.000663533	0	94.79	KAG9218350.1	hypothetical protein CCMSSC00406_0007279	Pleurotus cornucopiae
ENSOPET00005031473	78.861	112.255	135.015	13.7604	82.6189	18.0996	8689.72	20915.5	34991.6	4.4324	87.78	22.2267	7.62987	0.000143785	0.000663533	0	97.79	KAG9218350.1	hypothetical protein CCMSSC00406_0007279	Pleurotus cornucopiae
ENSOPET00005020225	47.3166	26.9411	34.0374	75.1532	125.076	42.2324	1962.32	9683.63	9395.29	443.24	72.3959	224.045	7.60211	0.000107385	0.00051754	5.49e-227	100	KAG9219569.1	hypothetical protein CCMSSC00406_0008224	Pleurotus cornucopiae
ENSOPET00005018015	4.20592	2.69411	4.53831	7.40947	16.0648	14.4797	201.386	1084.13	925.649	47.6483	17.194	23.1158	7.59478	0.000163539	0.000741858	5.39e-263	95.68	KAG9220395.1	hypothetical protein CCMSSC00406_0006660	Pleurotus cornucopiae
ENSOPET00005003121	3.15444	5.38823	4.53831	10.585	19.5072	13.2731	1127.44	655.033	588.43	15.5134	15.3841	14.2251	7.50182	1.48435e-10	3.03413e-09	7.57e-289	96.6	XP_036634681.1	uncharacterized protein PC9H_003615	Pleurotus ostreatus
ENSOPET00005016527	426.901	411.301	369.873	794.93	1446.98	956.866	20015.7	103676	86729.1	7071.9	793.64	2658.32	7.44443	0.000123318	0.000581738
ENSOPET00005027001	105.148	80.8234	88.4971	12.7019	5.73742	21.7195	26365.7	9972.61	9884.09	698.103	262.435	328.956	7.39581	0.000140804	0.000652459	8.22e-298	99.15	KAG9224228.1	hypothetical protein CCMSSC00406_0004727	Pleurotus cornucopiae
ENSOPET00005004401	37.8533	26.0431	26.0953	39.1643	53.9318	37.4059	6843.15	4233.19	3991.27	265.944	266.96	165.367	7.38744	5.27606e-15	2.38094e-13	2.11e-282	96.23	XP_036634152.1	uncharacterized protein PC9H_003082	Pleurotus ostreatus
ENSOPET00005016407	118.817	117.643	111.189	188.412	269.659	106.184	5606.29	26863.4	25240.3	1020.56	221.712	626.794	7.37505	0.000124753	0.000587582	0	100	KAG9218971.1	hypothetical protein CCMSSC00406_0001381	Pleurotus cornucopiae
ENSOPET00005013943	25.2355	25.1451	24.9607	16.9359	12.6223	16.893	4821.36	3888.16	3727.29	35.4592	20.8138	36.4518	7.36696	4.45235e-60	2.39901e-56	2.15e-196	80.34	KAG9225929.1	hypothetical protein CCMSSC00406_0006449	Pleurotus cornucopiae
ENSOPET00005004412	38.9048	26.9411	27.2299	40.2228	53.9318	39.8192	6843.94	4234.95	3992.13	267.052	266.96	166.256	7.33915	6.48802e-15	2.8749e-13	2.83e-277	91.53	XP_036634152.1	uncharacterized protein PC9H_003082	Pleurotus ostreatus
ENSOPET00005013959	27.3385	25.1451	26.0953	20.1114	14.9173	19.3063	4824.54	3889.04	3727.29	35.4592	22.6237	40.8972	7.30673	1.93717e-59	7.45561e-56	1.52e-253	97.17	KAG9225929.1	hypothetical protein CCMSSC00406_0006449	Pleurotus cornucopiae
ENSOPET00005024754	5.2574	4.49019	2.26916	5.29248	8.03239	10.8598	454.307	662.914	663.367	46.5402	9.95443	16.8923	7.21116	1.41039e-28	3.11454e-26	5.43e-38	93.15	XP_036627967.1	uncharacterized protein PC9H_011099	Pleurotus ostreatus
ENSOPET00005015916	77.8096	80.8234	34.0374	71.9777	112.453	65.1586	2897.89	12048.1	12455	326.89	79.6355	217.822	7.15195	0.000111018	0.000532667	2.3e-287	100	KAG9219460.1	hypothetical protein CCMSSC00406_0005354	Pleurotus cornucopiae
ENSOPET00005013527	25.2355	28.7372	15.8841	41.2813	56.2267	36.1992	1095.73	4915.37	3849.06	462.078	56.1068	193.817	7.14107	6.59426e-05	0.000336088	5.16e-226	100	KAG9226547.1	hypothetical protein CCMSSC00406_0005786	Pleurotus cornucopiae
ENSOPET00005022043	4.20592	0.898038	1.13458	7.40947	14.9173	1.20664	84.0429	416.839	356.805	26.5944	9.04948	11.5579	7.1031	0.000173553	0.000780453	0	86.67	KAF9493101.1	hypothetical protein BDN71DRAFT_1450614	Pleurotus eryngii
ENSOPET00005002303	41.0077	35.0235	31.7682	66.6852	44.7519	32.5793	1404.94	6935.64	6442.07	447.673	63.3464	176.036	7.09941	0.000181308	0.00081032
ENSOPET00005002392	2.10296	0.898038	3.40374	4.23398	4.58994	2.41328	87.2143	425.596	348.289	16.6215	4.52474	4.44535	7.0709	0.000276421	0.00116927	3.53e-195	96.79	KAG9222978.1	hypothetical protein CCMSSC00406_0000333	Pleurotus cornucopiae
ENSOPET00005022844	3.15444	1.79608	3.40374	3.17549	4.58994	3.61992	114.171	526.303	477.727	13.2972	4.52474	6.22349	7.06445	0.00022102	0.000961489	1.2e-88	90.44	KAF4570970.1	hypothetical protein EYR36_008297	Pleurotus pulmonarius
ENSOPET00005022829	3.15444	1.79608	3.40374	3.17549	4.58994	3.61992	114.171	525.428	477.727	13.2972	4.52474	6.22349	7.06332	0.000219454	0.000955446	3.5e-82	98.32	KDQ25019.1	plant-expansin-like protein	Pleurotus ostreatus PC15
ENSOPET00005001448	7.36036	2.69411	3.40374	9.52646	18.3598	15.6863	411.493	706.7	627.602	27.7025	8.14453	17.7814	7.01925	2.57553e-18	1.91678e-16	9.51e-159	90.77	KAJ8702454.1	hypothetical protein PTI98_001165	Pleurotus ostreatus
ENSOPET00005007110	33.6474	33.2274	18.1533	70.9192	68.8491	50.6789	1112.38	4849.7	4887.97	335.754	72.3959	159.143	6.99555	9.92253e-05	0.000482881	0	92.41	KAG9225495.1	hypothetical protein CCMSSC00406_0002998	Pleurotus cornucopiae
ENSOPET00005016885	17.8752	19.7568	14.7495	14.8189	20.6547	33.7859	731.807	2857.45	3088.62	100.837	25.3386	46.2316	6.99419	0.000105472	0.000509692	0	99.41	KAG9219244.1	hypothetical protein CCMSSC00406_0001654	Pleurotus cornucopiae
ENSOPET00005016874	17.8752	19.7568	14.7495	14.8189	20.6547	33.7859	731.014	2856.57	3086.91	100.837	25.3386	46.2316	6.99346	0.000106024	0.000511988	0	99.4	KAG9219244.1	hypothetical protein CCMSSC00406_0001654	Pleurotus cornucopiae
ENSOPET00005028877	24.184	27.8392	18.1533	31.7549	95.2412	48.2656	910.993	4066.81	3916.34	155.134	40.7227	95.1304	6.98572	0.000133182	0.000621631	0	98.28	KAG9223949.1	hypothetical protein CCMSSC00406_0004435	Pleurotus cornucopiae
ENSOPET00005028887	24.184	27.8392	18.1533	31.7549	95.2412	48.2656	910.993	4066.81	3916.34	155.134	40.7227	95.1304	6.98572	0.000133182	0.000621631	0	99.46	KAG9223949.1	hypothetical protein CCMSSC00406_0004435	Pleurotus cornucopiae
ENSOPET00005009992	99.8906	90.7018	72.613	49.7493	97.5362	60.332	2557.76	13467.6	16616.5	551.834	292.298	296.949	6.95439	0.000922342	0.00333497	3.6e-65	85.71	KAG9227049.1	hypothetical protein CCMSSC00406_0008249	Pleurotus cornucopiae
ENSOPET00005002312	203.987	231.694	163.379	365.181	188.187	243.741	7581.3	33343.6	32742.6	2209.55	326.686	997.536	6.94218	0.000120055	0.000568537	4.79e-95	91.62	XP_036634729.1	uncharacterized protein PC9H_003663	Pleurotus ostreatus
ENSOPET00005018047	2.10296	4.49019	3.40374	6.35097	10.3274	4.82656	125.271	577.97	522.008	27.7025	9.04948	12.447	6.93738	0.000188937	0.000838437	1.79e-247	97.9	XP_036630700.1	uncharacterized protein PC9H_007549	Pleurotus ostreatus
ENSOPET00005018025	2.10296	4.49019	3.40374	6.35097	10.3274	4.82656	124.479	577.97	522.008	27.7025	9.04948	12.447	6.93645	0.000196594	0.000868268	1.79e-247	97.9	XP_036630700.1	uncharacterized protein PC9H_007549	Pleurotus ostreatus
ENSOPET00005018039	2.10296	4.49019	3.40374	6.35097	10.3274	4.82656	124.479	577.97	522.008	27.7025	9.04948	12.447	6.93645	0.000196594	0.000868268	9.26e-227	96.53	KAG9220790.1	hypothetical protein CCMSSC00406_0002610	Pleurotus cornucopiae
ENSOPET00005018944	11.5663	13.4706	13.6149	25.4039	12.6223	12.0664	2246.96	1249.64	1216.03	83.1075	42.5326	43.5644	6.92985	4.87863e-10	8.84412e-09	5.19e-194	98.59	KAF4574691.1	hypothetical protein EYR36_006041	Pleurotus pulmonarius
ENSOPET00005001438	7.36036	2.69411	3.40374	9.52646	18.3598	15.6863	394.05	673.423	563.734	26.5944	8.14453	18.6705	6.92131	1.46479e-18	1.13726e-16	1.41e-65	83.09	KAJ8702454.1	hypothetical protein PTI98_001165	Pleurotus ostreatus
ENSOPET00005008223	30.4929	24.247	22.6916	20.1114	27.5396	16.893	1215.45	4069.44	3976.8	95.2966	39.8177	67.5693	6.90221	1.8537e-05	0.000110635	0	95.14	KDQ33643.1	hypothetical protein PLEOSDRAFT_1087899, partial	Pleurotus ostreatus PC15
ENSOPET00005024374	8.41184	8.08234	6.80747	12.7019	17.2123	14.4797	1475.51	702.321	591.836	57.6212	51.5821	25.783	6.89313	8.63331e-06	5.62083e-05	1.74e-160	99.12	KAG9219538.1	hypothetical protein CCMSSC00406_0009777	Pleurotus cornucopiae
ENSOPET00005015925	16.8237	38.6156	14.7495	16.9359	47.0469	16.893	928.436	3424.04	3857.58	78.6751	26.2435	63.1239	6.87001	0.000124751	0.000587582	1.98e-121	97.4	KDQ28834.1	hypothetical protein PLEOSDRAFT_1092701	Pleurotus ostreatus PC15
ENSOPET00005029314	6.30888	3.59215	5.67289	12.7019	19.5072	9.65313	754.8	267.968	773.219	15.5134	28.0534	18.6705	6.8495	1.59544e-06	1.24696e-05	3.24e-107	100	KAG9221621.1	hypothetical protein CCMSSC00406_0005534	Pleurotus cornucopiae
ENSOPET00005029307	6.30888	3.59215	5.67289	12.7019	18.3598	9.65313	753.214	266.217	770.664	15.5134	26.2435	16.8923	6.84476	1.81374e-06	1.39931e-05	3.24e-107	100	KAG9221621.1	hypothetical protein CCMSSC00406_0005534	Pleurotus cornucopiae
ENSOPET00005029333	6.30888	3.59215	5.67289	69.8607	181.303	90.4981	748.457	263.589	770.664	68.7022	42.5326	37.3409	6.8388	2.03053e-08	2.50364e-07	3.15e-96	95.65	KDQ31960.1	carbohydrate-binding module family 13 protein	Pleurotus ostreatus PC15
ENSOPET00005031397	12.6178	3.59215	7.94205	47.6323	135.403	82.0516	264.021	1372.24	1109.59	107.486	60.6315	69.3474	6.82897	5.9279e-05	0.000306004	0	95.53	XP_036629605.1	uncharacterized protein PC9H_008669	Pleurotus ostreatus
ENSOPET00005031401	12.6178	3.59215	7.94205	47.6323	135.403	82.0516	264.021	1372.24	1109.59	107.486	60.6315	69.3474	6.82897	5.9279e-05	0.000306004	0	94.95	XP_036629605.1	uncharacterized protein PC9H_008669	Pleurotus ostreatus
ENSOPET00005028246	459.497	475.96	380.084	740.947	808.977	625.04	13503.9	69755.8	61504.1	1721.99	187.324	837.503	6.7819	0.000454481	0.00179586	6.89e-136	92.98	KDQ22457.1	hypothetical protein PLEOSDRAFT_1090976	Pleurotus ostreatus PC15
ENSOPET00005028237	459.497	475.96	380.084	740.947	808.977	625.04	13503.9	69754	61504.1	1721.99	187.324	837.503	6.78188	0.000454435	0.00179586	1.05e-136	92.98	KDQ22457.1	hypothetical protein PLEOSDRAFT_1090976	Pleurotus ostreatus PC15
ENSOPET00005022591	5.2574	2.69411	2.26916	9.52646	12.6223	4.82656	142.714	563.083	401.938	8.8648	11.7643	5.33442	6.75998	0.000119452	0.000566678	4.67e-80	94.94	KDQ24388.1	hypothetical protein PLEOSDRAFT_1090295	Pleurotus ostreatus PC15
ENSOPET00005022600	5.2574	2.69411	2.26916	9.52646	12.6223	4.82656	142.714	563.083	401.938	8.8648	11.7643	5.33442	6.75998	0.000119452	0.000566678	4.67e-80	94.94	KDQ24388.1	hypothetical protein PLEOSDRAFT_1090295	Pleurotus ostreatus PC15
ENSOPET00005022608	5.2574	2.69411	2.26916	9.52646	12.6223	4.82656	142.714	563.083	401.086	8.8648	11.7643	5.33442	6.75887	0.000120508	0.000570278	1.89e-70	93.42	KDQ24388.1	hypothetical protein PLEOSDRAFT_1090295	Pleurotus ostreatus PC15
ENSOPET00005008636	97.7877	44.9019	52.1906	43.3983	89.5038	97.7379	8940.26	6144.87	5451.7	340.187	336.641	208.042	6.71948	6.59491e-18	4.55573e-16	3.39e-232	100	KAG9226099.1	hypothetical protein CCMSSC00406_0005010	Pleurotus cornucopiae
ENSOPET00005010121	4.20592	6.28627	3.40374	2.11699	9.17988	3.61992	124.479	585.852	752.781	18.8377	16.2891	18.6705	6.71823	0.00109443	0.00386488	7.26e-54	98.9	KAG9227050.1	hypothetical protein CCMSSC00406_0008250	Pleurotus cornucopiae
ENSOPET00005011916	22.0811	18.8588	28.3645	41.2813	84.9139	50.6789	846.772	3394.26	3011.13	310.268	55.2018	103.132	6.70932	4.32755e-05	0.000232156	0	95.95	KAJ8699729.1	glutamate decarboxylase gad1	Pleurotus ostreatus
ENSOPET00005011931	23.1326	18.8588	28.3645	44.4568	84.9139	57.9188	857.079	3417.03	3046.04	314.701	55.2018	108.466	6.70106	4.06744e-05	0.00022013	0	94.75	KAJ8699729.1	glutamate decarboxylase gad1	Pleurotus ostreatus
ENSOPET00005011941	23.1326	18.8588	28.3645	44.4568	84.9139	57.9188	857.079	3417.03	3046.04	314.701	55.2018	108.466	6.70106	4.06744e-05	0.00022013	0	97.57	KAJ8699729.1	glutamate decarboxylase gad1	Pleurotus ostreatus
ENSOPET00005022836	3.15444	0.898038	3.40374	3.17549	4.58994	3.61992	79.2857	371.302	322.742	8.8648	1.8099	4.44535	6.6965	0.000379207	0.00153951	3.34e-21	95.45	KDQ25019.1	plant-expansin-like protein	Pleurotus ostreatus PC15
ENSOPET00005011924	21.0296	18.8588	28.3645	40.2228	80.3239	43.4391	830.122	3285.67	2926.82	302.511	55.2018	100.465	6.68908	4.08416e-05	0.000220769	0	96.48	KAJ8699729.1	glutamate decarboxylase gad1	Pleurotus ostreatus
ENSOPET00005023816	99.8906	123.929	117.996	64.5682	94.0937	67.5719	15984	9196.73	8978.88	39.8916	53.392	58.6786	6.64293	3.00326e-10	5.75469e-09	1.11e-215	65.51	KAJ8695491.1	hypothetical protein PTI98_008093	Pleurotus ostreatus
ENSOPET00005030437	2.10296	0.898038	6.80747	1.0585	3.44245	6.0332	130.029	353.788	471.766	8.8648	5.42969	14.2251	6.60621	6.14694e-05	0.00031616	1.86e-285	99.31	KAG9224070.1	hypothetical protein CCMSSC00406_0010203	Pleurotus cornucopiae
ENSOPET00005027963	538.358	784.885	487.869	684.847	677.016	625.04	18896.2	76372.6	78432.3	3370.84	1112.18	2204.89	6.58359	0.000154622	0.000707249	9.71e-235	99.15	KAG9224207.1	hypothetical protein CCMSSC00406_0004706	Pleurotus cornucopiae
ENSOPET00005007461	33.6474	43.1058	37.4411	16.9359	40.162	8.44649	1073.53	4840.06	4690.41	135.188	24.4336	65.7911	6.53697	0.000382764	0.00155162	4.09e-168	92.16	KAG9226983.1	hypothetical protein CCMSSC00406_0003344	Pleurotus cornucopiae
ENSOPET00005017087	387.996	361.909	338.104	308.022	578.332	364.406	10399.1	47000.4	43336.9	1777.39	373.744	966.418	6.53275	0.000275496	0.0011659	2.91e-133	91.96	KAG9220717.1	hypothetical protein CCMSSC00406_0003816	Pleurotus cornucopiae
ENSOPET00005017094	387.996	361.909	338.104	308.022	578.332	364.406	10399.1	47000.4	43336.9	1777.39	373.744	966.418	6.53275	0.000275496	0.0011659	2.91e-133	91.96	KAG9220717.1	hypothetical protein CCMSSC00406_0003816	Pleurotus cornucopiae
ENSOPET00005017099	387.996	361.909	338.104	308.022	578.332	364.406	10399.1	47000.4	43336.9	1777.39	373.744	966.418	6.53275	0.000275496	0.0011659	9.18e-124	89.44	KAG9220717.1	hypothetical protein CCMSSC00406_0003816	Pleurotus cornucopiae
ENSOPET00005016195	78.861	44.9019	37.4411	60.3343	110.159	67.5719	6572.79	3974.86	4321.68	549.618	571.022	576.117	6.52731	9.65949e-18	6.58826e-16	1.79e-249	97.48	KAF9496398.1	Aldo keto reductase	Pleurotus eryngii
ENSOPET00005017078	392.202	362.807	341.508	311.198	580.627	369.232	10411	47010.9	43342	1781.83	377.363	974.42	6.52191	0.000277044	0.00117135	2.14e-133	98.81	KAG9220717.1	hypothetical protein CCMSSC00406_0003816	Pleurotus cornucopiae
ENSOPET00005016200	78.861	45.7999	37.4411	60.3343	110.159	67.5719	6573.58	3974.86	4321.68	549.618	571.022	576.117	6.51937	1.05368e-17	7.13247e-16	1.79e-249	97.48	KAF9496398.1	Aldo keto reductase	Pleurotus eryngii
ENSOPET00005002505	1.05148	4.49019	2.26916	4.23398	16.0648	7.23985	68.1857	359.042	286.977	13.2972	4.52474	2.66721	6.51472	0.000708912	0.00264563	7.4e-282	99.46	KAG9217509.1	hypothetical protein CCMSSC00406_0008621	Pleurotus cornucopiae
ENSOPET00005021117	148.259	138.298	142.957	38.1058	45.8994	31.3727	4190.25	17478.3	17541.3	48.7564	22.6237	41.7863	6.51237	0.000356353	0.00145595	0	100	KAG9219673.1	hypothetical protein CCMSSC00406_0006005	Pleurotus cornucopiae
ENSOPET00005017105	399.563	378.074	344.912	323.9	601.282	389.745	10399.1	47006.5	43344.5	1798.45	390.033	982.422	6.48786	0.00029005	0.00121926	2.91e-133	91.96	KAG9220717.1	hypothetical protein CCMSSC00406_0003816	Pleurotus cornucopiae
ENSOPET00005021105	98.8392	93.396	85.0934	12.7019	6.88491	4.82656	2600.57	11415.8	10864.2	16.6215	9.04948	23.1158	6.48728	0.000462749	0.00182478	6.36e-98	100	KAG9219673.1	hypothetical protein CCMSSC00406_0006005	Pleurotus cornucopiae
ENSOPET00005022468	11.5663	10.7765	11.3458	22.2284	22.9497	16.893	335.379	1381.87	1301.19	103.053	12.6693	48.8988	6.4854	0.000116226	0.000553712	3.68e-51	91.75	XP_036633523.1	uncharacterized protein PC9H_005450	Pleurotus ostreatus
ENSOPET00005022480	11.5663	10.7765	11.3458	22.2284	22.9497	16.893	335.379	1381.87	1301.19	103.053	12.6693	48.8988	6.4854	0.000116226	0.000553712	9.27e-78	91.47	KAJ8697795.1	hypothetical protein PTI98_004566	Pleurotus ostreatus
ENSOPET00005018578	37.8533	33.2274	12.4804	12.7019	11.4748	20.5129	3571.82	1956.34	1936.45	144.053	92.3047	74.6818	6.48109	3.58072e-09	5.31798e-08	1.67e-153	100	KDQ28389.1	hypothetical protein PLEOSDRAFT_1071507	Pleurotus ostreatus PC15
ENSOPET00005023319	8.41184	7.1843	4.53831	25.4039	13.7698	7.23985	496.329	461.5	836.234	45.4321	28.9583	28.4502	6.47742	6.1213e-11	1.35286e-09	5.25e-168	94.68	KAJ8691043.1	hypothetical protein PTI98_010652	Pleurotus ostreatus
ENSOPET00005004387	8.41184	7.1843	1.13458	9.52646	6.88491	2.41328	588.3	438.732	448.774	33.243	30.7682	23.1158	6.46286	1.80945e-36	9.74967e-34
ENSOPET00005008329	64.1403	49.3921	48.7869	80.4457	161.795	82.0516	2731.39	6246.46	5286.5	478.699	81.4453	238.271	6.45744	2.38574e-09	3.69604e-08	0	99.8	XP_036634352.1	uncharacterized protein PC9H_003286	Pleurotus ostreatus
ENSOPET00005023031	101.994	115.847	114.592	82.5627	177.86	154.45	10456.2	9514.62	9150.04	807.805	424.421	1015.32	6.45285	4.1828e-56	1.02444e-52	0	98.49	KAG9225196.1	hypothetical protein CCMSSC00406_0007027	Pleurotus cornucopiae
ENSOPET00005023050	101.994	115.847	114.592	82.5627	177.86	154.45	10456.2	9514.62	9150.04	807.805	424.421	1015.32	6.45285	4.1828e-56	1.02444e-52	0	95.29	KAG9225196.1	hypothetical protein CCMSSC00406_0007027	Pleurotus cornucopiae
ENSOPET00005018601	38.9048	33.2274	13.6149	12.7019	11.4748	20.5129	3571.82	1956.34	1936.45	144.053	92.3047	74.6818	6.44384	4.03592e-09	5.91255e-08	6.52e-159	100	KAG9221347.1	hypothetical protein CCMSSC00406_0009987	Pleurotus cornucopiae
ENSOPET00005018590	38.9048	33.2274	13.6149	12.7019	11.4748	20.5129	3571.03	1954.59	1935.6	144.053	92.3047	74.6818	6.44318	4.15623e-09	6.07889e-08	9.44e-96	88.2	XP_036631276.1	uncharacterized protein PC9H_008136	Pleurotus ostreatus
ENSOPET00005012566	4.20592	5.38823	1.13458	5.29248	8.03239	6.0332	103.864	430.851	388.313	5.5405	0.904948	7.11255	6.42682	0.000285811	0.0012037	2.58e-62	95.05	KAG9221374.1	hypothetical protein CCMSSC00406_0009823	Pleurotus cornucopiae
ENSOPET00005007281	160.877	217.325	201.955	136.546	228.349	102.564	16033.2	16825.9	16995.5	4566.48	5430.59	4546.7	6.42514	3.02958e-56	1.02025e-52	1.53e-229	97.15	KAG9222423.1	hypothetical protein CCMSSC00406_0002758	Pleurotus cornucopiae
ENSOPET00005018495	86.2214	49.3921	45.3831	202.173	122.781	152.037	1696.71	6186.03	7546.55	238.242	207.233	267.61	6.41357	0.000174464	0.000783897	2.8e-151	98.68	KAJ8696240.1	hypothetical protein PTI98_006123	Pleurotus ostreatus
ENSOPET00005007293	161.928	218.223	205.359	137.604	230.644	102.564	16046.6	16835.6	17006.6	4572.02	5436.02	4551.15	6.41288	4.12768e-56	1.02444e-52	6.39e-240	100	KAG9222423.1	hypothetical protein CCMSSC00406_0002758	Pleurotus cornucopiae
ENSOPET00005023329	9.46332	7.1843	4.53831	25.4039	13.7698	7.23985	496.329	461.5	837.086	45.4321	30.7682	28.4502	6.40466	8.36204e-11	1.77807e-09	9.24e-85	95.24	KDQ25277.1	hypothetical protein PLEOSDRAFT_1093936, partial	Pleurotus ostreatus PC15
ENSOPET00005013396	3.15444	3.59215	2.26916	4.23398	5.73742	2.41328	108.621	354.664	292.086	9.9729	2.71484	9.77976	6.38859	2.96167e-05	0.0001671	2.37e-282	99.53	KAG9226985.1	hypothetical protein CCMSSC00406_0003342	Pleurotus cornucopiae
ENSOPET00005021477	2.10296	1.79608	1.13458	1.0585	1.14748	1.20664	194.25	89.3227	137.102	1.1081	0.904948	0.889069	6.38496	6.18158e-08	6.90455e-07	0	88.46	KAF9488416.1	hypothetical protein BDN71DRAFT_1593973	Pleurotus eryngii
ENSOPET00005026350	57.8314	80.8234	56.7289	97.3816	185.893	80.8449	1987.69	6988.19	7320.03	315.809	101.354	240.938	6.38206	6.40827e-05	0.000328114	1.96e-279	100	KAG9223876.1	hypothetical protein CCMSSC00406_0007738	Pleurotus cornucopiae
ENSOPET00005020188	130.384	103.274	89.6317	201.114	493.418	353.546	9997.14	9885.92	7022.84	487.564	180.085	269.388	6.37895	1.09619e-33	3.93765e-31
ENSOPET00005031925	213.451	182.302	184.936	287.911	250.152	231.675	17519	14512.3	15725	736.887	1169.19	482.765	6.36178	1.23244e-55	2.39655e-52	2.53e-166	82.67	KAJ8688751.1	Aldo-keto reductase str7, variant 2	Pleurotus ostreatus
ENSOPET00005031927	231.326	203.855	204.224	309.081	282.281	244.948	18676.5	16267.2	17505.6	771.238	1192.72	509.437	6.35805	1.23293e-55	2.39655e-52	1.73e-221	99	KAJ8688751.1	Aldo-keto reductase str7, variant 2	Pleurotus ostreatus
ENSOPET00005031929	233.429	205.651	205.359	310.139	282.281	244.948	18676.5	16268.1	17506.4	771.238	1192.72	513.882	6.34679	1.67693e-55	3.01188e-52	6.75e-249	100	KAG9218088.1	hypothetical protein CCMSSC00406_0010247	Pleurotus cornucopiae
ENSOPET00005009868	23.1326	35.9215	27.2299	382.117	232.939	336.653	455.893	2245.33	4282.51	99.729	228.952	157.365	6.33876	0.00328832	0.00998262	0	98.92	KDQ32910.1	hypothetical protein PLEOSDRAFT_1091241	Pleurotus ostreatus PC15
ENSOPET00005020795	2.10296	1.79608	1.13458	7.40947	1.14748	2.41328	57.0857	160.255	183.086	13.2972	0.904948	10.6688	6.3138	2.05956e-05	0.000121362	5.33e-120	96.2	KDQ25552.1	hypothetical protein PLEOSDRAFT_160187	Pleurotus ostreatus PC15
ENSOPET00005008351	41.0077	47.596	32.9028	26.4624	48.1944	30.166	5226.51	2023.77	2369.9	217.188	686.856	314.731	6.30696	2.117e-05	0.000124324	1.08e-170	98.83	KAG9226840.1	hypothetical protein CCMSSC00406_0003487	Pleurotus cornucopiae
ENSOPET00005012822	77.8096	73.6391	70.3439	96.3231	177.86	111.011	1719.71	7757.06	7746.67	304.728	71.4909	204.486	6.27902	0.00039252	0.00158684	0	79.79	KAJ8700280.1	Glucan 1,3-beta-glucosidase 3	Pleurotus ostreatus
ENSOPET00005014441	5.2574	3.59215	4.53831	14.8189	9.17988	4.82656	93.5572	472.009	452.18	9.9729	9.04948	7.11255	6.24831	0.000788183	0.00290803
ENSOPET00005020820	2.10296	3.59215	1.13458	7.40947	1.14748	3.61992	72.15	220.68	224.813	16.6215	0.904948	11.5579	6.24399	2.55776e-05	0.000146645	1.05e-187	92.23	KAG9227744.1	hypothetical protein CCMSSC00406_0000610	Pleurotus cornucopiae
ENSOPET00005031875	3.15444	11.6745	10.2112	4.23398	9.17988	9.65313	243.407	838.933	809.836	9.9729	12.6693	15.1142	6.23966	8.7408e-05	0.000431372	7.41e-185	99.22	KAG9218441.1	hypothetical protein CCMSSC00406_0007958	Pleurotus cornucopiae
ENSOPET00005029642	16.8237	14.3686	11.3458	15.8774	16.0648	26.5461	357.579	1459.81	1394.86	58.7293	19.0039	36.4518	6.23869	0.000220849	0.000960902	4.4e-304	98.8	KAG9223719.1	hypothetical protein CCMSSC00406_0004940	Pleurotus cornucopiae
ENSOPET00005029325	8.41184	9.87842	5.67289	24.3454	22.9497	13.2731	754.8	272.347	781.734	23.2701	33.4831	24.0049	6.23814	3.68189e-06	2.61863e-05	3.24e-107	100	KAG9221621.1	hypothetical protein CCMSSC00406_0005534	Pleurotus cornucopiae
ENSOPET00005031922	131.435	81.7215	114.592	151.365	268.511	103.771	7832.64	9201.11	7540.59	681.482	141.172	286.28	6.22842	1.51168e-53	2.14349e-50	1.23e-259	100	KAF9493090.1	GroES-like protein	Pleurotus eryngii
ENSOPET00005023420	2.10296	2.69411	5.67289	3.17549	5.73742	3.61992	88.8	387.941	303.156	7.7567	3.61979	3.55628	6.21895	0.000492436	0.00192327
ENSOPET00005023429	2.10296	2.69411	5.67289	3.17549	5.73742	3.61992	88.8	387.941	303.156	7.7567	3.61979	3.55628	6.21895	0.000492436	0.00192327
ENSOPET00005016347	621.425	528.944	546.867	990.752	1139.45	1385.22	12857.8	58101.8	54414	2964.17	1261.5	1637.67	6.2069	0.00028997	0.00121926	4.13e-59	96.04	XP_036633653.1	uncharacterized protein PC9H_005587	Pleurotus ostreatus
ENSOPET00005005232	8.41184	6.28627	6.80747	13.7604	13.7698	20.5129	149.057	754.864	676.141	26.5944	13.5742	18.6705	6.19913	0.000638478	0.00241285	3.58e-123	91.58	KAF9492081.1	hypothetical protein BDN71DRAFT_1433485	Pleurotus eryngii
ENSOPET00005006053	72.5521	82.6195	79.4205	319.666	503.746	371.645	1972.63	7932.2	7308.11	1408.4	1145.66	1023.32	6.1972	4.92036e-06	3.38593e-05	2.29e-238	98.03	KDQ30029.1	hypothetical protein PLEOSDRAFT_1092017	Pleurotus ostreatus PC15
ENSOPET00005023561	10.5148	4.49019	2.26916	1.0585	2.29497	1.20664	163.329	620.88	476.875	1.1081	0.904948	0.889069	6.18991	0.000297162	0.00124702
ENSOPET00005020812	2.10296	2.69411	1.13458	7.40947	1.14748	2.41328	63.4286	178.645	189.047	13.2972	0.904948	9.77976	6.18351	1.43753e-05	8.81193e-05	8.38e-35	90.14	XP_036627395.1	uncharacterized protein PC9H_010519	Pleurotus ostreatus
ENSOPET00005017874	2119.78	1675.74	1732.5	124.903	640.296	334.24	139116	123246	126173	8053.67	5114.77	5758.5	6.13514	1.30006e-53	1.94583e-50	2.17e-270	99.73	6KBJ_A	Chain A, Lectin	Pleurotus ostreatus
ENSOPET00005024331	7.36036	6.28627	5.67289	7.40947	14.9173	9.65313	159.364	609.496	588.43	46.5402	12.6693	30.2284	6.13453	0.000110147	0.000529055	0	97.49	KAG9223908.1	hypothetical protein CCMSSC00406_0004476	Pleurotus cornucopiae
ENSOPET00005014438	5.2574	3.59215	4.53831	12.7019	9.17988	4.82656	85.6286	438.732	412.156	8.8648	6.33464	7.11255	6.12831	0.000979977	0.00351599
ENSOPET00005012835	79.9125	94.294	80.5551	99.4986	177.86	112.218	1722.88	7760.56	7762.84	312.484	79.6355	212.488	6.08099	0.000516223	0.0020057	0	96.06	KAJ8700280.1	Glucan 1,3-beta-glucosidase 3	Pleurotus ostreatus
ENSOPET00005020806	2.10296	2.69411	1.13458	3.17549	1.14748	2.41328	59.4643	168.137	172.867	13.2972	0.904948	9.77976	6.07711	1.62229e-05	9.83262e-05	4.03e-96	94.63	XP_036627395.1	uncharacterized protein PC9H_010519	Pleurotus ostreatus
ENSOPET00005021482	63.0888	46.698	44.2486	62.4513	182.45	117.044	1075.91	4987.18	4233.97	513.05	114.023	236.492	6.06283	0.000236857	0.00102237	0	99.6	AUA60221.1	catalase, partial	Pleurotus ostreatus
ENSOPET00005030576	8.41184	8.08234	10.2112	4.23398	10.3274	2.41328	535.971	585.852	657.406	17.7296	24.4336	22.2267	6.05798	1.89602e-40	1.18792e-37	3.44e-103	96.67	KAF9499329.1	glycoside hydrolase	Pleurotus eryngii
ENSOPET00005029649	19.9781	13.4706	13.6149	17.9944	14.9173	27.7527	325.864	1383.63	1342.91	62.0536	19.0039	37.3409	6.01919	0.000377139	0.00153204	2.95e-262	99.16	KAG9223719.1	hypothetical protein CCMSSC00406_0004940	Pleurotus cornucopiae
ENSOPET00005000364	199.781	260.431	217.839	233.928	327.033	212.369	4566.06	19567.8	19795.4	805.589	231.667	585.008	6.01764	0.000459812	0.00181506	8.32e-131	97.62	KAG9222263.1	hypothetical protein CCMSSC00406_0006560	Pleurotus cornucopiae
ENSOPET00005003036	111.457	100.58	81.6897	127.019	47.0469	60.332	2032.09	8226.44	8626.33	506.402	100.449	288.948	6.00661	0.000355667	0.00145349	1.25e-126	97.06	XP_036634728.1	uncharacterized protein PC9H_003662	Pleurotus ostreatus
ENSOPET00005030585	10.5148	11.6745	18.1533	8.46797	8.03239	3.61992	765.107	874.837	937.57	28.8106	40.7227	37.3409	5.99753	5.48931e-43	4.34963e-40	4.78e-187	89.23	KAF9499329.1	glycoside hydrolase	Pleurotus eryngii
ENSOPET00005031924	144.053	114.051	131.611	167.242	274.249	113.424	7847.7	9208.12	7553.36	685.914	158.366	312.063	5.98063	1.29779e-50	1.74818e-47	1.23e-259	100	KAF9493090.1	GroES-like protein	Pleurotus eryngii
ENSOPET00005010244	63.0888	76.3332	80.5551	132.312	219.17	118.251	1478.68	6355.05	5886.85	368.997	174.655	248.05	5.96284	0.000246487	0.00105995	0	97.54	KDQ23206.1	glycoside hydrolase family 71 protein	Pleurotus ostreatus PC15
ENSOPET00005007603	2.10296	5.38823	6.80747	14.8189	10.3274	10.8598	82.4572	395.822	407.898	39.8916	3.61979	16.8923	5.95364	0.000612984	0.00232728	1.74e-146	96.33	KAG9223159.1	hypothetical protein CCMSSC00406_0000152	Pleurotus cornucopiae
ENSOPET00005001127	80.964	79.9254	76.0168	305.905	344.245	281.147	1819.61	6679.06	6166.16	1323.07	1160.14	1099.78	5.9519	1.7773e-06	1.37474e-05	8.44e-244	98.88	KDQ30029.1	hypothetical protein PLEOSDRAFT_1092017	Pleurotus ostreatus PC15
ENSOPET00005009446	18.9266	7.1843	13.6149	59.2758	78.029	84.4649	1114.76	710.203	582.469	179.512	147.507	95.1304	5.92127	4.49672e-13	1.45608e-11	5.45e-237	97.95	KAF9496859.1	L-lactate dehydrogenase	Pleurotus eryngii
ENSOPET00005009458	18.9266	7.1843	13.6149	59.2758	78.029	84.4649	1114.76	710.203	582.469	179.512	147.507	95.1304	5.92127	4.49672e-13	1.45608e-11	1.43e-227	99.07	KAF4565378.1	hypothetical protein EYR36_001949	Pleurotus pulmonarius
ENSOPET00005008546	105.148	56.5764	31.7682	51.8663	87.2088	115.838	5393.01	3058.86	3273.41	531.888	495.912	316.509	5.9212	4.3476e-12	1.17717e-10	0	100	XP_036636020.1	uncharacterized protein PC9H_000520	Pleurotus ostreatus
ENSOPET00005015909	30.4929	25.1451	32.9028	46.5738	37.867	51.8856	2878.07	1257.52	1111.29	104.161	98.6394	65.7911	5.88898	0.000146386	0.00067415	2.31e-284	99.47	XP_036633373.1	formate dehydrogenase (NAD+)	Pleurotus ostreatus
ENSOPET00005009938	7.36036	10.7765	7.94205	14.8189	26.3921	21.7195	172.05	668.169	699.133	54.2969	6.33464	44.4535	5.8833	0.000198141	0.000873956	8.31e-239	86.87	XP_036636859.1	uncharacterized protein PC9H_001364	Pleurotus ostreatus
ENSOPET00005010001	8.41184	6.28627	9.07663	20.1114	16.0648	14.4797	668.379	388.816	327	59.8374	40.7227	34.6737	5.86347	1.41879e-08	1.8124e-07	2.42e-137	77.95	XP_036636638.1	uncharacterized protein PC9H_001142	Pleurotus ostreatus
ENSOPET00005009952	9.46332	13.4706	10.2112	20.1114	32.1296	31.3727	203.764	842.435	870.297	69.8103	9.95443	51.566	5.85353	0.000276647	0.00116985	0	98.31	XP_036636859.1	uncharacterized protein PC9H_001364	Pleurotus ostreatus
ENSOPET00005027972	744.448	1400.04	889.51	852.089	878.973	911.014	19184	76554.8	78654.6	3510.46	1602.66	2596.97	5.84498	0.000395282	0.00159612	5.39e-247	94.52	KAJ8695475.1	hypothetical protein PTI98_008076	Pleurotus ostreatus
ENSOPET00005009993	8.41184	6.28627	9.07663	20.1114	16.0648	14.4797	660.45	380.059	321.039	58.7293	39.8177	34.6737	5.83968	2.34131e-08	2.85417e-07	7.62e-80	95.73	KAJ8699788.1	isoamyl acetate-hydrolyzing esterase	Pleurotus ostreatus
ENSOPET00005023037	24.184	36.8196	19.2878	42.3398	24.0972	37.4059	509.014	1961.6	2077.81	134.08	47.0573	102.243	5.82398	0.000277108	0.00117144	1.25e-138	84.96	KAF4590148.1	hypothetical protein EYR38_009446	Pleurotus pulmonarius
ENSOPET00005021056	15.7722	17.0627	13.6149	14.8189	21.8022	13.2731	279.086	1259.27	1054.23	75.3508	7.23959	30.2284	5.80258	0.000647686	0.00244354
ENSOPET00005030594	16.8237	14.3686	19.2878	11.6435	13.7698	3.61992	837.257	936.137	1026.13	31.0268	47.0573	40.0081	5.79332	7.12118e-42	5.18518e-39	1.98e-284	96.46	KAF9499329.1	glycoside hydrolase	Pleurotus eryngii
ENSOPET00005012542	48.3681	54.7803	46.5177	51.8663	17.2123	31.3727	1042.61	3663.11	3562.09	290.322	36.1979	127.137	5.78768	0.000126098	0.000592776	1.06e-88	99.37	KAG9226958.1	hypothetical protein CCMSSC00406_0003369	Pleurotus cornucopiae
ENSOPET00005022270	8.41184	2.69411	3.40374	7.40947	5.73742	3.61992	64.2214	373.054	362.766	11.081	2.71484	3.55628	5.78498	0.00269008	0.00842322	4.13e-105	91.12	KDQ25441.1	hypothetical protein PLEOSDRAFT_1044780	Pleurotus ostreatus PC15
ENSOPET00005022261	8.41184	2.69411	3.40374	6.35097	4.58994	3.61992	64.2214	371.302	356.805	11.081	2.71484	3.55628	5.77101	0.00272112	0.00850165	1.4e-84	79.29	KDQ25441.1	hypothetical protein PLEOSDRAFT_1044780	Pleurotus ostreatus PC15
ENSOPET00005004906	35.7503	50.2901	36.3065	30.6964	55.0793	33.7859	869.764	2585.98	3164.41	79.7832	40.7227	112.023	5.75781	0.000169752	0.000765787	5.82e-269	94.05	XP_036634220.1	uncharacterized protein PC9H_003153	Pleurotus ostreatus
ENSOPET00005029015	33.6474	35.9215	35.1719	37.0474	55.0793	36.1992	599.4	2452	2519.77	117.459	33.4831	85.3507	5.73308	0.000494989	0.00193156	0	99.68	KAG9225106.1	hypothetical protein CCMSSC00406_0007483	Pleurotus cornucopiae
ENSOPET00005001036	4.20592	6.28627	2.26916	25.4039	20.6547	27.7527	270.364	224.182	179.68	65.3779	47.9623	33.7846	5.72338	5.73209e-29	1.30871e-26	3.45e-149	98.01	XP_036635294.1	uncharacterized protein PC9H_004234	Pleurotus ostreatus
ENSOPET00005001044	4.20592	6.28627	2.26916	25.4039	20.6547	27.7527	270.364	224.182	179.68	65.3779	47.9623	33.7846	5.72338	5.73209e-29	1.30871e-26	1.25e-146	97.01	XP_036635294.1	uncharacterized protein PC9H_004234	Pleurotus ostreatus
ENSOPET00005023046	22.0811	40.4117	22.6916	38.1058	29.8346	31.3727	507.429	1930.07	2057.38	120.783	43.4375	98.6867	5.72155	0.00032781	0.00135703	1.34e-131	67.81	KAF4590148.1	hypothetical protein EYR38_009446	Pleurotus pulmonarius
ENSOPET00005006031	196.627	250.553	192.878	347.187	269.659	294.42	3430.69	15237.4	15076.9	678.157	257.005	527.218	5.72033	0.000671843	0.00252513	0	92.39	KAG9222949.1	hypothetical protein CCMSSC00406_0000362	Pleurotus cornucopiae
ENSOPET00005006006	196.627	250.553	192.878	347.187	269.659	294.42	3430.69	15235.6	15064.1	677.049	256.1	526.329	5.71971	0.00067131	0.00252348	9.2e-296	91.56	KAG9222949.1	hypothetical protein CCMSSC00406_0000362	Pleurotus cornucopiae
ENSOPET00005001020	4.20592	6.28627	2.26916	25.4039	19.5072	26.5461	270.364	223.307	178.828	65.3779	47.9623	33.7846	5.71968	2.56391e-28	5.52594e-26	4.84e-123	89.64	XP_036635294.1	uncharacterized protein PC9H_004234	Pleurotus ostreatus
ENSOPET00005032010	11.5663	23.349	13.6149	10.585	14.9173	9.65313	1327.24	635.767	579.063	43.2159	28.9583	12.447	5.71098	3.99058e-05	0.000216842	3.23e-174	98.8	KAJ8688779.1	hypothetical protein PTI98_013529	Pleurotus ostreatus
ENSOPET00005032011	11.5663	23.349	13.6149	10.585	14.9173	9.65313	1327.24	635.767	579.063	43.2159	28.9583	12.447	5.71098	3.99058e-05	0.000216842	3.51e-176	98.8	KAJ8688779.1	hypothetical protein PTI98_013529	Pleurotus ostreatus
ENSOPET00005016106	53.6255	46.698	62.4018	801.281	743.57	1007.55	5748.21	712.83	2007.13	917.507	642.513	688.14	5.70154	0.00127223	0.00440442
ENSOPET00005023058	26.287	41.3098	22.6916	45.5153	30.9821	38.6125	528.043	2007.13	2126.35	139.621	47.9623	107.577	5.69012	0.000301731	0.00126324	6.42e-190	71.61	KAF4590148.1	hypothetical protein EYR38_009446	Pleurotus pulmonarius
ENSOPET00005011792	4.20592	1.79608	2.26916	7.40947	14.9173	12.0664	191.079	119.097	114.961	53.1888	18.099	33.7846	5.68369	1.02025e-13	3.7094e-12	0	100	KAG9225648.1	hypothetical protein CCMSSC00406_0007505	Pleurotus cornucopiae
ENSOPET00005011798	4.20592	1.79608	2.26916	7.40947	14.9173	12.0664	191.079	119.097	114.961	53.1888	18.099	33.7846	5.68369	1.02025e-13	3.7094e-12	0	99.84	KAG9225648.1	hypothetical protein CCMSSC00406_0007505	Pleurotus cornucopiae
ENSOPET00005018282	566.748	377.176	369.873	1896.82	1694.83	1725.5	40248.6	15256.7	11766	4061.19	3960.05	3304.67	5.67818	0.000551838	0.00212478	6.51e-39	70.54	KAF9501333.1	hypothetical protein BDN71DRAFT_1438850	Pleurotus eryngii
ENSOPET00005018295	566.748	377.176	369.873	1896.82	1694.83	1725.5	40248.6	15256.7	11766	4061.19	3960.05	3304.67	5.67818	0.000551838	0.00212478	7.43e-33	86.25	KAF9501333.1	hypothetical protein BDN71DRAFT_1438850	Pleurotus eryngii
ENSOPET00005027670	52.574	49.3921	56.7289	136.546	110.159	108.598	1692.75	3191.97	3224.87	391.159	630.749	250.718	5.6753	1.25691e-12	3.77087e-11	5.65e-259	99.44	KAG9221638.1	hypothetical protein CCMSSC00406_0005551	Pleurotus cornucopiae
ENSOPET00005008815	55.7285	64.6587	54.4598	92.0891	47.0469	80.8449	961.736	4189.41	3769.87	351.268	60.6315	189.372	5.67304	0.000437514	0.0017421	4.41e-170	92.42	KDQ33547.1	hypothetical protein PLEOSDRAFT_1110626	Pleurotus ostreatus PC15
ENSOPET00005000344	75.7066	99.6822	83.9588	68.8022	64.2591	71.1918	2075.7	5884.79	5227.74	301.403	117.643	182.259	5.66822	9.69585e-06	6.23427e-05	3.9e-302	94.92	KAG9217644.1	hypothetical protein CCMSSC00406_0003667	Pleurotus cornucopiae
ENSOPET00005026761	4.20592	3.59215	3.40374	5.29248	20.6547	8.44649	283.843	140.114	132.844	16.6215	8.14453	12.447	5.63536	3.80729e-06	2.69785e-05	2.14e-82	100	KAG9225064.1	hypothetical protein CCMSSC00406_0008772	Pleurotus cornucopiae
ENSOPET00005019105	4.20592	0.898038	9.07663	8.46797	11.4748	4.82656	68.1857	366.924	269.094	16.6215	1.8099	7.11255	5.634	0.00192316	0.00631237	2.39e-121	100	KAG9219564.1	hypothetical protein CCMSSC00406_0008229	Pleurotus cornucopiae
ENSOPET00005026359	99.8906	176.015	127.073	131.253	249.004	138.764	2333.38	8488.28	8839.22	417.754	189.134	356.517	5.60848	0.000261634	0.00111494	0	99.85	KAG9223876.1	hypothetical protein CCMSSC00406_0007738	Pleurotus cornucopiae
ENSOPET00005027916	24.184	26.9411	22.6916	82.5627	37.867	44.6457	585.129	1474.7	1526.85	77.567	46.1524	60.4567	5.60256	2.06609e-06	1.56459e-05	1.48e-142	98.95	KDQ31701.1	hypothetical protein PLEOSDRAFT_1035103	Pleurotus ostreatus PC15
ENSOPET00005027182	44.1622	33.2274	32.9028	11.6435	33.2771	7.23985	582.75	2350.41	2405.66	62.0536	27.1484	65.7911	5.59712	0.000758134	0.00281141	0	95.65	XP_036632050.1	uncharacterized protein PC9H_006483	Pleurotus ostreatus
ENSOPET00005018817	8.41184	3.59215	4.53831	4.23398	1.14748	2.41328	305.25	206.668	283.57	15.5134	7.23959	8.00162	5.58761	2.4982e-23	3.48726e-21	2.81e-44	96.1	XP_047776532.1	ubiquitin-related domain-containing protein	Rhodofomes roseus
ENSOPET00005014182	6.30888	4.49019	7.94205	9.52646	5.73742	9.65313	95.1429	417.715	386.609	11.081	3.61979	8.00162	5.58479	0.000892775	0.00323893	0	100	QGX75187.1	zinc cluster transcription factor 40, partial	Pleurotus ostreatus
ENSOPET00005014191	6.30888	4.49019	7.94205	9.52646	5.73742	8.44649	95.1429	415.963	382.352	11.081	3.61979	8.00162	5.57512	0.00088818	0.0032266	9.71e-224	100	QGX75187.1	zinc cluster transcription factor 40, partial	Pleurotus ostreatus
ENSOPET00005027171	24.184	15.2666	12.4804	9.52646	6.88491	10.8598	1239.24	540.315	679.547	25.4863	35.293	24.0049	5.56539	9.21412e-06	5.95437e-05	2.9e-55	88.52	KDQ31932.1	hypothetical protein PLEOSDRAFT_1095732	Pleurotus ostreatus PC15
ENSOPET00005009614	8.41184	2.69411	3.40374	6.35097	17.2123	3.61992	393.257	178.645	105.594	32.1349	33.4831	41.7863	5.54512	0.000754927	0.0027999
ENSOPET00005010480	218.708	117.643	96.4392	135.487	269.659	166.516	7859.59	5795.47	6138.06	900.886	485.957	350.293	5.51519	9.64794e-36	4.84033e-33	1.22e-58	98.86	XP_036636751.1	nucleoside diphosphate kinase	Pleurotus ostreatus
ENSOPET00005010491	219.759	119.439	98.7083	137.604	270.806	166.516	7874.66	5812.1	6172.13	901.994	487.767	352.071	5.50302	3.86886e-36	2.00444e-33	2.71e-108	100	XP_036636751.1	nucleoside diphosphate kinase	Pleurotus ostreatus
ENSOPET00005010495	219.759	119.439	98.7083	137.604	270.806	166.516	7874.66	5812.1	6172.13	901.994	487.767	352.071	5.50302	3.86886e-36	2.00444e-33	2.24e-105	98.01	XP_036636751.1	nucleoside diphosphate kinase	Pleurotus ostreatus
ENSOPET00005018390	23.1326	14.3686	17.0187	20.1114	45.8994	30.166	275.914	1101.65	1092.55	53.1888	24.4336	45.3425	5.50165	0.000406385	0.00163409	0	99.82	KAG9219017.1	hypothetical protein CCMSSC00406_0001427	Pleurotus cornucopiae
ENSOPET00005030628	25.2355	28.7372	27.2299	15.8774	9.17988	8.44649	394.05	1689.25	1523.45	50.9726	9.95443	27.5612	5.47303	0.00107001	0.00379356	9.22e-91	99.24	KAG9221589.1	hypothetical protein CCMSSC00406_0007228	Pleurotus cornucopiae
ENSOPET00005018379	26.287	19.7568	19.2878	28.5794	60.8167	32.5793	411.493	1230.38	1246.69	58.7293	28.9583	47.1207	5.46642	3.78095e-05	0.000207502	0	90.82	KAG9219017.1	hypothetical protein CCMSSC00406_0001427	Pleurotus cornucopiae
ENSOPET00005025123	4.20592	3.59215	4.53831	2.11699	3.44245	4.82656	93.5572	236.442	213.742	9.9729	3.61979	3.55628	5.46193	4.41599e-06	3.07102e-05	3.19e-83	97.01	KAG9225199.1	hypothetical protein CCMSSC00406_0007030	Pleurotus cornucopiae
ENSOPET00005029030	39.9563	38.6156	31.7682	50.8078	69.9966	45.8524	2541.9	1275.91	1015.06	79.7832	174.655	149.364	5.45285	3.31978e-05	0.000184751
ENSOPET00005009035	328.062	164.341	128.207	42.3398	125.076	31.3727	6128.79	10063.7	10558.5	668.185	570.117	728.148	5.42976	3.1403e-14	1.23148e-12	1.66e-90	97.9	KAG9225846.1	hypothetical protein CCMSSC00406_0008374	Pleurotus cornucopiae
ENSOPET00005003614	7.36036	4.49019	10.2112	15.8774	26.3921	12.0664	385.329	298.618	265.688	25.4863	10.8594	6.22349	5.42775	1.91286e-24	2.94482e-22	1.46e-86	75.54	KAF9498200.1	HAD-like protein	Pleurotus eryngii
ENSOPET00005009040	328.062	165.239	129.342	42.3398	125.076	31.3727	6137.51	10073.3	10564.5	668.185	570.117	728.148	5.42635	3.00539e-14	1.18548e-12	6.4e-90	97.9	KAG9225846.1	hypothetical protein CCMSSC00406_0008374	Pleurotus cornucopiae
ENSOPET00005004494	3.15444	0.898038	1.13458	2.11699	2.29497	1.20664	49.1571	80.5656	91.9688	1.1081	0.904948	0.889069	5.41749	7.66366e-10	1.31787e-08
ENSOPET00005018433	1.05148	2.69411	3.40374	2.11699	1.14748	2.41328	156.986	70.057	76.6406	3.3243	7.23959	2.66721	5.40862	5.44724e-05	0.000284022	3.9e-107	97.01	XP_036627700.1	uncharacterized protein PC9H_010824	Pleurotus ostreatus
ENSOPET00005018440	1.05148	2.69411	3.40374	2.11699	1.14748	2.41328	156.986	70.057	76.6406	3.3243	7.23959	2.66721	5.40862	5.44724e-05	0.000284022	3.9e-145	95.56	XP_036627700.1	uncharacterized protein PC9H_010824	Pleurotus ostreatus
ENSOPET00005018448	1.05148	2.69411	3.40374	2.11699	1.14748	2.41328	156.986	70.057	76.6406	3.3243	7.23959	2.66721	5.40862	5.44724e-05	0.000284022	2.05e-202	97.97	XP_036627700.1	uncharacterized protein PC9H_010824	Pleurotus ostreatus
ENSOPET00005023714	12.6178	12.5725	18.1533	19.0529	30.9821	25.3395	371.85	870.458	596.945	163.999	85.9701	100.465	5.40716	2.22035e-08	2.71531e-07	6.03e-131	92.45	KDQ24398.1	hypothetical protein PLEOSDRAFT_1090299	Pleurotus ostreatus PC15
ENSOPET00005003763	15.7722	9.87842	12.4804	26.4624	44.7519	26.5461	183.943	748.734	682.953	68.7022	89.5899	74.6818	5.40499	0.000101289	0.000492037	8.71e-167	71.6	KAF4562505.1	hypothetical protein EYR36_004166	Pleurotus pulmonarius
ENSOPET00005003776	15.7722	9.87842	12.4804	26.4624	44.7519	26.5461	183.943	748.734	682.953	68.7022	89.5899	74.6818	5.40499	0.000101289	0.000492037	6.02e-177	80.34	KAF4562505.1	hypothetical protein EYR36_004166	Pleurotus pulmonarius
ENSOPET00005022221	65.1918	70.047	63.5364	85.7382	87.2088	60.332	1113.96	3636.83	3602.96	367.889	84.1602	217.822	5.39322	7.81572e-05	0.000390366	0	99.88	XP_036628421.1	uncharacterized protein PC9H_009533	Pleurotus ostreatus
ENSOPET00005018884	120.92	59.2705	65.8056	736.713	904.218	810.863	4486.78	2903.86	2932.78	954.074	825.313	620.57	5.39114	2.71272e-25	4.51133e-23	1.65e-113	100	KAG9218904.1	hypothetical protein CCMSSC00406_0000982	Pleurotus cornucopiae
ENSOPET00005018875	120.92	59.2705	65.8056	736.713	904.218	810.863	4485.99	2903.86	2931.08	954.074	825.313	620.57	5.39079	2.78198e-25	4.59811e-23	1.65e-113	100	KAG9218904.1	hypothetical protein CCMSSC00406_0000982	Pleurotus cornucopiae
ENSOPET00005031039	475.269	475.96	419.794	380	528.99	342.686	5766.45	26353.7	24769.4	1427.23	301.348	690.807	5.37484	0.00123115	0.00428201	1.11e-251	92.33	KAG9223824.1	hypothetical protein CCMSSC00406_0007686	Pleurotus cornucopiae
ENSOPET00005031033	475.269	479.552	423.198	381.058	528.99	342.686	5789.44	26390.5	24875	1427.23	304.063	691.696	5.37168	0.00122779	0.00427363	8.62e-293	93.63	KAG9223824.1	hypothetical protein CCMSSC00406_0007686	Pleurotus cornucopiae
ENSOPET00005002290	2.10296	5.38823	3.40374	7.40947	32.1296	15.6863	37.2643	225.934	186.492	13.2972	6.33464	7.11255	5.3672	0.00163579	0.00546771
ENSOPET00005031045	481.578	480.45	424.332	381.058	528.99	343.893	5801.34	26395.7	24877.6	1427.23	306.777	697.03	5.36347	0.0012285	0.00427407	0	96.71	KAG9223824.1	hypothetical protein CCMSSC00406_0007686	Pleurotus cornucopiae
ENSOPET00005031050	481.578	480.45	424.332	381.058	528.99	343.893	5801.34	26395.7	24877.6	1427.23	306.777	697.03	5.36347	0.0012285	0.00427407	0	100	KAG9223824.1	hypothetical protein CCMSSC00406_0007686	Pleurotus cornucopiae
ENSOPET00005006002	8.41184	8.08234	10.2112	48.6908	68.8491	42.2324	118.136	489.523	484.539	140.729	114.928	115.579	5.35396	3.46083e-06	2.47776e-05	0	83.16	KAG9223381.1	hypothetical protein CCMSSC00406_0009272	Pleurotus cornucopiae
ENSOPET00005005995	8.41184	8.08234	10.2112	42.3398	68.8491	34.9926	118.136	489.523	483.688	128.54	108.594	106.688	5.35283	6.07997e-06	4.09501e-05	4.01e-259	81.1	KAG9223381.1	hypothetical protein CCMSSC00406_0009272	Pleurotus cornucopiae
ENSOPET00005028920	23.1326	13.4706	24.9607	2.11699	11.4748	8.44649	337.757	865.204	1295.23	2.2162	1.8099	1.77814	5.34265	0.00126072	0.00437075	0	96.73	KAG9218220.1	hypothetical protein CCMSSC00406_0005901	Pleurotus cornucopiae
ENSOPET00005018328	33.6474	62.8627	60.1327	298.496	173.27	230.468	1485.81	2659.54	2194.48	1024.99	503.151	738.817	5.33889	3.91644e-19	3.26665e-17	1.23e-132	100	KAG9220828.1	hypothetical protein CCMSSC00406_0002572	Pleurotus cornucopiae
ENSOPET00005007078	15.7722	15.2666	11.3458	19.0529	18.3598	24.1328	584.336	549.947	562.883	62.0536	46.1524	26.6721	5.32344	6.51138e-35	2.8294e-32	8.48e-84	88.44	KAJ8690024.1	peroxiredoxin type-2	Pleurotus ostreatus
ENSOPET00005014796	9.46332	15.2666	3.40374	9.52646	14.9173	9.65313	141.129	492.15	487.945	59.8374	17.194	32.0065	5.31663	0.000170327	0.000768125	3.16e-264	100	KAG9220625.1	hypothetical protein CCMSSC00406_0003724	Pleurotus cornucopiae
ENSOPET00005028440	520.483	378.972	388.026	1133.65	681.606	984.619	22969.9	11545.4	16119.2	1412.83	1358.33	1313.16	5.2975	3.46987e-10	6.51895e-09	1.88e-104	96.53	KAJ8695191.1	hypothetical protein PTI98_007806	Pleurotus ostreatus
ENSOPET00005016479	26.287	15.2666	32.9028	39.1643	66.5541	60.332	329.829	1365.24	1211.77	115.242	39.8177	65.7911	5.28691	0.000325958	0.0013504	7.94e-273	77.33	XP_036630511.1	uncharacterized protein PC9H_007358	Pleurotus ostreatus
ENSOPET00005003468	25.2355	25.1451	28.3645	45.5153	63.1117	26.5461	367.093	1301.31	1405.08	131.864	47.0573	89.796	5.28654	0.000218584	0.000951814	4.29e-226	87.08	KAF9498148.1	hypothetical protein BDN71DRAFT_1443884	Pleurotus eryngii
ENSOPET00005003272	13.6692	10.7765	9.07663	20.1114	11.4748	13.2731	616.843	382.686	307.414	86.4318	138.457	151.142	5.28493	1.35343e-10	2.7813e-09	1.27e-241	96.99	QGX75173.1	zinc cluster transcription factor 26, partial	Pleurotus ostreatus
ENSOPET00005003282	13.6692	10.7765	9.07663	23.2869	16.0648	19.3063	616.843	382.686	307.414	91.9723	152.936	168.034	5.28493	5.74253e-11	1.28603e-09	0	92.51	QGX75173.1	zinc cluster transcription factor 26, partial	Pleurotus ostreatus
ENSOPET00005003291	13.6692	10.7765	9.07663	23.2869	16.0648	19.3063	616.843	382.686	307.414	91.9723	152.936	168.034	5.28493	5.74253e-11	1.28603e-09	0	96.88	QGX75173.1	zinc cluster transcription factor 26, partial	Pleurotus ostreatus
ENSOPET00005002586	19.9781	26.9411	17.0187	33.8719	71.144	56.7121	236.271	1362.61	885.625	79.7832	27.1484	45.3425	5.28014	0.00321222	0.00978412	3.37e-52	97.87	KDQ31505.1	hypothetical protein PLEOSDRAFT_24760	Pleurotus ostreatus PC15
ENSOPET00005002596	19.9781	26.9411	17.0187	33.8719	71.144	56.7121	236.271	1362.61	885.625	79.7832	27.1484	45.3425	5.28014	0.00321222	0.00978412	1.68e-64	99.08	KAG9222125.1	hypothetical protein CCMSSC00406_0009576	Pleurotus cornucopiae
ENSOPET00005030752	50.4711	41.3098	48.7869	19.0529	25.2447	7.23985	1458.06	2033.4	1955.19	44.324	36.1979	35.5628	5.27603	2.58735e-29	6.06136e-27
ENSOPET00005009284	18.9266	17.9608	10.2112	14.8189	4.58994	12.0664	531.214	706.7	584.172	96.4047	51.5821	59.5676	5.27376	7.16927e-35	3.06583e-32	1.33e-225	96.73	KAG9226811.1	hypothetical protein CCMSSC00406_0003516	Pleurotus cornucopiae
ENSOPET00005009271	18.9266	17.9608	10.2112	14.8189	4.58994	12.0664	531.214	705.824	583.32	95.2966	51.5821	59.5676	5.27239	7.4574e-35	3.13922e-32	9.86e-202	91.01	KAG9226811.1	hypothetical protein CCMSSC00406_0003516	Pleurotus cornucopiae
ENSOPET00005007929	632.991	546.007	605.865	344.011	398.177	394.572	26665.4	20454	21285.7	838.832	869.655	824.167	5.26022	1.93374e-41	1.30242e-38	0	99.5	KAG9220013.1	hypothetical protein CCMSSC00406_0006926	Pleurotus cornucopiae
ENSOPET00005004168	5.2574	8.98038	2.26916	3.17549	3.44245	2.41328	102.279	209.295	321.039	7.7567	7.23959	17.7814	5.26018	0.000244544	0.00105227
ENSOPET00005005986	8.41184	5.38823	7.94205	53.9833	36.7195	36.1992	80.8714	407.206	332.961	105.27	66.9662	65.7911	5.23889	3.78701e-05	0.000207792	3.26e-200	89.4	KAG9223381.1	hypothetical protein CCMSSC00406_0009272	Pleurotus cornucopiae
ENSOPET00005010856	3.15444	0.898038	2.26916	7.40947	4.58994	4.82656	97.5214	70.057	69.8281	8.8648	4.52474	1.77814	5.23092	3.41133e-17	2.17269e-15	1.87e-225	100	KAG9226874.1	hypothetical protein CCMSSC00406_0003453	Pleurotus cornucopiae
ENSOPET00005003907	4.20592	3.59215	4.53831	9.52646	10.3274	7.23985	51.5357	217.177	192.453	29.9187	3.61979	16.8923	5.22429	0.000401102	0.00161647	9.19e-260	93.95	XP_036635335.1	uncharacterized protein PC9H_004275	Pleurotus ostreatus
ENSOPET00005014106	3.15444	3.59215	2.26916	331.309	331.623	299.247	35.6786	161.131	136.25	480.916	110.404	234.714	5.20719	5.21164e-09	7.45654e-08	5.22e-185	91.72	KAF4563126.1	hypothetical protein EYR36_003565	Pleurotus pulmonarius
ENSOPET00005017679	80.964	68.2509	46.5177	132.312	300.641	136.35	3214.24	2004.51	1934.75	509.726	437.09	402.748	5.19169	1.60404e-14	6.6689e-13	0	99.42	KAG9219281.1	hypothetical protein CCMSSC00406_0001691	Pleurotus cornucopiae
ENSOPET00005009600	17.8752	15.2666	17.0187	17.9944	16.0648	13.2731	206.143	800.401	819.203	75.3508	23.5287	53.3442	5.18579	0.000516982	0.00200771	0	99.73	KAG9226218.1	hypothetical protein CCMSSC00406_0005129	Pleurotus cornucopiae
ENSOPET00005004209	467.909	279.29	230.319	371.532	371.785	319.76	12556.5	11643.5	10976.6	2088.77	1307.65	1077.55	5.16935	1.37739e-41	9.76535e-39	2.62e-241	100	KAF9489890.1	glyceraldehyde 3-phosphate dehydrogenase	Pleurotus eryngii
ENSOPET00005004201	468.96	279.29	231.454	373.649	371.785	319.76	12558.9	11643.5	10976.6	2092.09	1308.56	1078.44	5.16622	1.48684e-41	1.0271e-38	2.62e-241	100	KAF9489890.1	glyceraldehyde 3-phosphate dehydrogenase	Pleurotus eryngii
ENSOPET00005009609	17.8752	16.1647	17.0187	17.9944	16.0648	13.2731	206.143	800.401	819.203	75.3508	23.5287	53.3442	5.16019	0.000542675	0.00209489	0	99.74	KAG9226218.1	hypothetical protein CCMSSC00406_0005129	Pleurotus cornucopiae
ENSOPET00005012096	26.287	10.7765	12.4804	6.35097	17.2123	7.23985	715.95	545.569	490.5	44.324	35.293	24.8939	5.14417	3.14927e-22	3.6889e-20	4.85e-40	52.3	KAF9497511.1	DJ-1	Pleurotus eryngii
ENSOPET00005004187	464.754	278.392	230.319	368.357	354.573	298.04	12401.1	11353.6	10599.4	2040.01	1292.27	1062.44	5.14121	2.9429e-41	1.88773e-38	5.95e-226	97.27	UYF12301.1	glyceraldehyde-3-phosphate dehydrogenase	Pleurotus ostreatus
ENSOPET00005025796	5.2574	3.59215	2.26916	8.46797	6.88491	15.6863	90.3857	162.883	134.547	38.7835	22.6237	24.0049	5.12431	2.69927e-14	1.07576e-12	7.84e-66	81.66	XP_036632508.1	uncharacterized protein PC9H_006951	Pleurotus ostreatus
ENSOPET00005010647	1809.6	1391.96	1361.49	758.941	449.814	616.594	49177	58793.6	50846	7510.7	3665.04	7563.31	5.12122	2.20355e-41	1.44795e-38	1.65e-29	96.43	KAG9226155.1	hypothetical protein CCMSSC00406_0005066	Pleurotus cornucopiae
ENSOPET00005020862	9.46332	12.5725	10.2112	12.7019	12.6223	20.5129	160.157	446.613	510.086	33.243	4.52474	13.336	5.11413	0.000114999	0.000548546	0	94.93	XP_036627632.1	uncharacterized protein PC9H_010756	Pleurotus ostreatus
ENSOPET00005021306	14.7207	18.8588	5.67289	1.0585	1.14748	1.20664	170.464	637.519	545	1.1081	0.904948	0.889069	5.10722	0.00126282	0.00437688	8.23e-76	94.7	KAG9220381.1	hypothetical protein CCMSSC00406_0006646	Pleurotus cornucopiae
ENSOPET00005012069	16.8237	23.349	22.6916	16.9359	32.1296	12.0664	205.35	1046.48	912.024	48.7564	23.5287	22.2267	5.10522	0.00258494	0.008148	4.27e-89	98.58	XP_036636762.1	uncharacterized protein PC9H_001267	Pleurotus ostreatus
ENSOPET00005028296	8.41184	14.3686	14.7495	22.2284	13.7698	7.23985	156.986	595.485	510.086	56.5131	12.6693	27.5612	5.07216	0.000403314	0.00162465	2.9e-199	95.8	KDQ26822.1	hypothetical protein PLEOSDRAFT_159263	Pleurotus ostreatus PC15
ENSOPET00005020025	10.5148	2.69411	1.13458	1.0585	4.58994	1.20664	187.114	151.498	142.211	12.1891	14.4792	1.77814	5.06704	5.0186e-23	6.69338e-21	2.23e-165	99.55	KDQ25705.1	hypothetical protein PLEOSDRAFT_174277	Pleurotus ostreatus PC15
ENSOPET00005015928	130.384	110.459	91.9009	355.655	1209.45	317.347	4248.13	3420.53	3461.6	2871.09	4083.13	2565.85	5.06394	1.24485e-37	7.29074e-35	9.8e-259	98.65	KAF9496366.1	general substrate transporter	Pleurotus eryngii
ENSOPET00005014113	260.767	172.423	245.069	498.552	294.904	258.221	5590.44	7651.98	9253.93	783.427	1486.83	1282.04	5.05171	1.2678e-18	9.90023e-17	2.77e-261	97.72	KAJ8696720.1	hypothetical protein PTI98_006567	Pleurotus ostreatus
ENSOPET00005014123	260.767	172.423	245.069	498.552	294.904	258.221	5590.44	7651.98	9253.93	783.427	1486.83	1282.04	5.05171	1.2678e-18	9.90023e-17	8.75e-262	97.72	KAJ8696720.1	hypothetical protein PTI98_006567	Pleurotus ostreatus
ENSOPET00005001962	10.5148	4.49019	7.94205	34.9304	48.1944	32.5793	87.2143	333.646	337.219	96.4047	75.1107	84.4616	5.04597	4.01005e-06	2.81707e-05	2.82e-240	81.44	KAG9223381.1	hypothetical protein CCMSSC00406_0009272	Pleurotus cornucopiae
ENSOPET00005001060	26.287	27.8392	15.8841	47.6323	78.029	61.5387	723.086	757.491	831.125	117.459	84.1602	68.4583	5.04524	1.97384e-34	7.38574e-32	1.83e-241	98.51	XP_036626862.1	uncharacterized protein PC9H_011523	Pleurotus ostreatus
ENSOPET00005020379	8.41184	10.7765	9.07663	15.8774	10.3274	19.3063	107.829	415.088	402.789	26.5944	9.04948	27.5612	5.03347	0.000529479	0.00205218	5.62e-258	94.37	KDQ26043.1	hypothetical protein PLEOSDRAFT_1113664	Pleurotus ostreatus PC15
ENSOPET00005015939	134.589	113.153	94.17	364.123	1215.19	325.793	4260.02	3431.04	3471.82	2878.84	4096.7	2580.97	5.02894	1.40654e-37	8.06246e-35	0	97.93	KAF9496366.1	general substrate transporter	Pleurotus eryngii
ENSOPET00005021771	132.487	94.294	91.9009	34.9304	25.2447	30.166	1949.64	4620.26	3751.98	265.944	53.392	120.913	5.01745	1.93909e-06	1.4816e-05	1.38e-172	97.66	KAF9496635.1	NAD(P)-binding protein	Pleurotus eryngii
ENSOPET00005007083	17.8752	17.0627	18.1533	21.1699	20.6547	27.7527	589.886	556.077	572.25	63.1617	47.9623	28.4502	5.01629	8.98832e-33	3.14486e-30	3.86e-120	100	KAJ8690024.1	peroxiredoxin type-2	Pleurotus ostreatus
ENSOPET00005001085	27.3385	33.2274	17.0187	53.9833	84.9139	62.7453	789.686	808.283	907.766	119.675	91.3998	83.5725	5.01332	1.83995e-34	7.00535e-32	0	99.3	KAG9217807.1	hypothetical protein CCMSSC00406_0005177	Pleurotus cornucopiae
ENSOPET00005017213	14.7207	17.0627	15.8841	25.4039	28.6871	19.3063	187.114	739.101	592.688	66.486	21.7188	37.3409	4.99388	0.000474244	0.00186411	1.42e-258	91.33	KDQ29521.1	hypothetical protein PLEOSDRAFT_157235	Pleurotus ostreatus PC15
ENSOPET00005021780	140.898	96.9881	96.4392	34.9304	25.2447	30.166	2013.86	4744.61	3887.38	265.944	54.2969	120.913	4.99289	1.84833e-06	1.4203e-05	7.05e-235	94.33	KAJ8692431.1	hypothetical protein PTI98_009743	Pleurotus ostreatus
ENSOPET00005008100	28.39	20.6549	22.6916	26.4624	24.0972	27.7527	275.914	944.894	1037.2	115.242	40.7227	70.2365	4.9762	0.000320576	0.00133035	6.04e-111	95.38	KDQ34118.1	hypothetical protein PLEOSDRAFT_1031682, partial	Pleurotus ostreatus PC15
ENSOPET00005003624	9.46332	8.08234	14.7495	16.9359	30.9821	14.4797	398.014	313.505	278.461	29.9187	12.6693	8.89069	4.93801	1.7565e-24	2.71964e-22	4.38e-166	98.29	KAF4605621.1	hypothetical protein EYR40_004408	Pleurotus pulmonarius
ENSOPET00005003631	9.46332	8.08234	14.7495	16.9359	30.9821	14.4797	398.014	313.505	278.461	29.9187	12.6693	8.89069	4.93801	1.7565e-24	2.71964e-22	4.04e-166	98.29	KAF4605621.1	hypothetical protein EYR40_004408	Pleurotus pulmonarius
ENSOPET00005032013	11.5663	12.5725	6.80747	10.585	12.6223	7.23985	477.3	255.708	213.742	23.2701	12.6693	8.00162	4.93515	2.57337e-05	0.000147446	1.01e-263	99.48	KAJ8688780.1	hypothetical protein PTI98_013530	Pleurotus ostreatus
ENSOPET00005000771	6.30888	6.28627	5.67289	10.585	17.2123	12.0664	84.0429	273.222	200.969	15.5134	9.04948	19.5595	4.93348	0.000108961	0.000524291	3.59e-89	98.51	KAG9217828.1	hypothetical protein CCMSSC00406_0005198	Pleurotus cornucopiae
ENSOPET00005004975	17.8752	20.6549	26.0953	57.1588	33.2771	53.0922	264.021	941.391	765.555	274.809	57.9167	134.249	4.93066	4.42399e-05	0.000236388	1.39e-59	96.52	KAJ8703084.1	hypothetical protein PTI98_001738	Pleurotus ostreatus
ENSOPET00005004982	17.8752	20.6549	26.0953	57.1588	33.2771	53.0922	264.021	941.391	765.555	274.809	57.9167	134.249	4.93066	4.42399e-05	0.000236388	2.75e-49	92.16	KAJ8703084.1	hypothetical protein PTI98_001738	Pleurotus ostreatus
ENSOPET00005017895	156.671	143.686	153.168	98.4401	321.296	190.649	1868.76	6853.33	5082.13	372.322	68.7761	176.036	4.92778	0.000546436	0.00210729	0	98.9	KAG9220294.1	hypothetical protein CCMSSC00406_0006359	Pleurotus cornucopiae
ENSOPET00005005546	4.20592	6.28627	3.40374	4.23398	4.58994	2.41328	193.457	107.713	121.773	38.7835	25.3386	16.0032	4.92773	5.55456e-10	9.89718e-09	0	100	KAG9222402.1	hypothetical protein CCMSSC00406_0002737	Pleurotus cornucopiae
ENSOPET00005016349	14.7207	15.2666	14.7495	2.11699	2.29497	3.61992	562.929	390.568	407.047	6.6486	13.5742	3.55628	4.92657	5.18162e-18	3.66399e-16	1.81e-96	99.31	KAG9221181.1	hypothetical protein CCMSSC00406_0007355	Pleurotus cornucopiae
ENSOPET00005006606	688.72	421.18	333.566	686.964	903.07	809.656	17459.5	13162	13003.4	3387.46	2988.14	2072.42	4.91754	1.54044e-35	7.54565e-33	0	99.78	XP_036634088.1	uncharacterized protein PC9H_003015	Pleurotus ostreatus
ENSOPET00005006300	49.4196	20.6549	31.7682	70.9192	148.026	85.6715	898.307	1146.31	1009.95	179.512	173.75	173.369	4.90655	6.29166e-35	2.77875e-32	3.43e-184	96.58	XP_036626403.1	uncharacterized protein PC9H_002140	Pleurotus ostreatus
ENSOPET00005027179	31.5444	26.9411	24.9607	17.9944	10.3274	20.5129	1255.89	547.32	692.32	40.9997	42.5326	31.1174	4.90235	2.93472e-05	0.000166067	1.53e-51	86.89	KDQ31932.1	hypothetical protein PLEOSDRAFT_1095732	Pleurotus ostreatus PC15
ENSOPET00005015490	11.5663	8.08234	14.7495	9.52646	20.6547	13.2731	125.271	486.896	411.305	40.9997	13.5742	16.8923	4.895	0.000585025	0.00223531	2.12e-256	97.46	XP_036630416.1	uncharacterized protein PC9H_007263	Pleurotus ostreatus
ENSOPET00005008106	34.6989	27.8392	31.7682	27.5209	33.2771	27.7527	361.543	1146.31	1296.08	132.972	44.3425	84.4616	4.89395	0.000278369	0.0011764	2.97e-217	84.29	KAG9225779.1	hypothetical protein CCMSSC00406_0007789	Pleurotus cornucopiae
ENSOPET00005008115	35.7503	27.8392	31.7682	27.5209	41.3094	27.7527	362.336	1146.31	1298.63	135.188	47.0573	84.4616	4.87968	0.000269146	0.00114316	0	99.81	KAG9225779.1	hypothetical protein CCMSSC00406_0007789	Pleurotus cornucopiae
ENSOPET00005016609	160.877	169.729	119.131	118.552	157.205	138.764	5632.46	3143.81	4376.18	260.404	274.199	179.592	4.87011	1.04496e-11	2.64091e-10	0	100	XP_036633050.1	methionine-synthesizing 5- methyltetrahydropteroyltriglutamate--homocysteine methyltransferase	Pleurotus ostreatus
ENSOPET00005000890	49.4196	29.6353	29.499	35.9889	57.3742	44.6457	340.136	1456.31	1333.55	96.4047	31.6732	60.4567	4.84968	0.00122652	0.00427032	5.22e-140	96.52	KAG9223252.1	hypothetical protein CCMSSC00406_0000059	Pleurotus cornucopiae
ENSOPET00005019018	168.237	193.078	174.725	186.295	277.691	203.922	2951.01	6024.03	6452.29	470.943	308.587	423.197	4.847	1.13001e-07	1.18689e-06	0	99.6	KAG9221152.1	hypothetical protein CCMSSC00406_0005409	Pleurotus cornucopiae
ENSOPET00005021915	14.7207	10.7765	5.67289	10.585	42.4569	25.3395	296.529	301.245	298.898	39.8916	34.388	40.0081	4.84635	2.66119e-27	5.12107e-25	3.72e-242	98.22	KDQ25507.1	hypothetical protein PLEOSDRAFT_1078033	Pleurotus ostreatus PC15
ENSOPET00005010896	2.10296	2.69411	2.26916	2.11699	6.88491	2.41328	86.4214	69.1813	45.9844	2.2162	0.904948	1.77814	4.83432	2.66238e-09	4.06616e-08
ENSOPET00005010019	11.5663	16.1647	21.557	20.1114	16.0648	16.893	675.514	392.319	332.961	59.8374	43.4375	34.6737	4.82887	4.15249e-07	3.76294e-06	8.65e-181	95.26	XP_036636638.1	uncharacterized protein PC9H_001142	Pleurotus ostreatus
ENSOPET00005020950	9.46332	13.4706	4.53831	11.6435	11.4748	12.0664	382.95	189.154	202.672	6.6486	20.8138	15.1142	4.81773	6.63042e-06	4.42702e-05	2.88e-196	85.8	XP_036632781.1	uncharacterized protein PC9H_004697	Pleurotus ostreatus
ENSOPET00005019029	175.597	194.874	179.263	192.646	278.839	212.369	2961.32	6031.91	6462.51	476.483	317.637	432.088	4.81326	1.13314e-07	1.18914e-06	0	99.6	KAG9221152.1	hypothetical protein CCMSSC00406_0005409	Pleurotus cornucopiae
ENSOPET00005004888	410.077	320.6	258.684	380	481.944	212.369	11571.8	8308.76	7771.36	5055.15	8800.62	5626.92	4.80474	1.64077e-22	2.01844e-20	0	98.44	XP_036635326.1	uncharacterized protein PC9H_004266	Pleurotus ostreatus
ENSOPET00005024471	550.976	314.313	270.03	309.081	110.159	342.686	17622	6821.8	7242.54	1315.32	1031.64	830.391	4.80269	0.000812799	0.00298862	2.28e-82	94.57	KAF4562546.1	Multifunctional pyrimidine synthesis protein CAD	Pleurotus pulmonarius
ENSOPET00005004877	410.077	330.478	262.088	399.053	468.174	218.402	11570.2	8292.12	7761.99	5027.45	8773.47	5604.69	4.78406	3.00255e-22	3.53239e-20	0	98.56	XP_036635326.1	uncharacterized protein PC9H_004266	Pleurotus ostreatus
ENSOPET00005004896	415.335	327.784	262.088	397.994	486.533	215.989	11573.3	8309.64	7774.77	5064.02	8809.67	5635.81	4.78212	2.01178e-22	2.41962e-20	0	98.43	XP_036635326.1	uncharacterized protein PC9H_004266	Pleurotus ostreatus
ENSOPET00005015752	166.134	158.055	131.611	88.9136	121.633	76.0184	2593.44	5064.25	4812.18	387.835	166.51	280.946	4.7739	6.58653e-09	9.09056e-08	0	88.38	KDQ24159.1	hypothetical protein PLEOSDRAFT_1090690	Pleurotus ostreatus PC15
ENSOPET00005031806	2.10296	1.79608	5.67289	1.0585	1.14748	1.20664	99.9	77.9384	81.75	1.1081	0.904948	0.889069	4.76127	2.44714e-16	1.40273e-14	4.4e-305	86.3	KAJ8703543.1	hypothetical protein PTI98_002159	Pleurotus ostreatus
ENSOPET00005031808	2.10296	1.79608	5.67289	1.0585	1.14748	1.20664	99.9	77.9384	81.75	1.1081	0.904948	0.889069	4.76127	2.44714e-16	1.40273e-14	4.4e-305	86.3	KAJ8703543.1	hypothetical protein PTI98_002159	Pleurotus ostreatus
ENSOPET00005017820	35.7503	45.7999	28.3645	17.9944	94.0937	49.4723	524.871	908.114	1540.48	32.1349	102.259	56.9004	4.75769	0.000245982	0.00105829	0	82.26	KAF9488920.1	cytochrome P450	Pleurotus eryngii
ENSOPET00005016600	156.671	166.137	116.862	115.376	157.205	138.764	5511.15	2587.73	3767.31	224.944	269.675	161.811	4.75429	3.37414e-07	3.14216e-06	0	100	XP_036633050.1	methionine-synthesizing 5- methyltetrahydropteroyltriglutamate--homocysteine methyltransferase	Pleurotus ostreatus
ENSOPET00005012349	11.5663	8.08234	3.40374	15.8774	20.6547	10.8598	91.9714	288.109	240.141	94.1885	24.4336	38.23	4.7498	2.17845e-05	0.000127172	4.13e-270	94.1	KAG9226592.1	hypothetical protein CCMSSC00406_0006183	Pleurotus cornucopiae
ENSOPET00005015773	174.546	179.608	146.361	109.025	168.68	92.9114	2829.71	5393.51	5220.93	444.348	200.899	340.514	4.74742	2.39167e-09	3.7031e-08	0	98.18	XP_036626605.1	uncharacterized protein PC9H_011265	Pleurotus ostreatus
ENSOPET00005015765	174.546	179.608	146.361	109.025	168.68	92.9114	2829.71	5393.51	5220.08	444.348	200.899	340.514	4.74733	2.38438e-09	3.69604e-08	0	98.18	XP_036626605.1	uncharacterized protein PC9H_011265	Pleurotus ostreatus
ENSOPET00005031317	15.7722	17.9608	14.7495	2.11699	8.03239	1.20664	525.664	383.562	390.016	16.6215	30.7682	18.6705	4.74406	1.0865e-22	1.35515e-20	3.85e-211	99.65	KAG9218209.1	hypothetical protein CCMSSC00406_0005890	Pleurotus cornucopiae
ENSOPET00005031319	15.7722	17.9608	14.7495	2.11699	8.03239	1.20664	525.664	383.562	390.016	16.6215	30.7682	18.6705	4.74406	1.0865e-22	1.35515e-20	5.24e-209	98.27	KAJ8701518.1	hypothetical protein PTI98_000286	Pleurotus ostreatus
ENSOPET00005001455	89.3758	84.4156	80.5551	86.7967	40.162	62.7453	1098.11	3142.93	2559.8	432.159	186.419	277.39	4.74085	2.06268e-05	0.000121468	1.33e-142	96.21	KAJ8702151.1	hypothetical protein PTI98_000893	Pleurotus ostreatus
ENSOPET00005011336	143.001	92.4979	86.228	96.3231	148.026	177.376	2795.61	2502.79	3274.26	192.809	137.552	183.148	4.73583	1.77685e-35	8.54823e-33	1.63e-205	99.7	KAG9220898.1	hypothetical protein CCMSSC00406_0002502	Pleurotus cornucopiae
ENSOPET00005003252	1.05148	2.69411	2.26916	4.23398	8.03239	13.2731	80.0786	41.1585	35.7656	31.0268	2.71484	14.2251	4.70614	1.39298e-05	8.57986e-05	7.59e-111	99.38	KAJ8702455.1	Low molecular weight phosphotyrosine protein phosphatase	Pleurotus ostreatus
ENSOPET00005012363	11.5663	8.08234	4.53831	15.8774	21.8022	10.8598	91.9714	290.737	243.547	95.2966	25.3386	38.23	4.69445	2.62388e-05	0.000150053	1.39e-280	99.49	KAG9226592.1	hypothetical protein CCMSSC00406_0006183	Pleurotus cornucopiae
ENSOPET00005030474	89.3758	239.776	137.284	168.301	418.832	351.133	1890.96	4131.61	6025.66	445.456	224.427	586.786	4.691	0.000119914	0.000568268	0	94.25	XP_036631542.1	uncharacterized protein PC9H_005966	Pleurotus ostreatus
ENSOPET00005030485	89.3758	239.776	137.284	168.301	418.832	351.133	1890.96	4131.61	6025.66	445.456	224.427	586.786	4.691	0.000119914	0.000568268	0	96.09	XP_036631542.1	uncharacterized protein PC9H_005966	Pleurotus ostreatus
ENSOPET00005030489	89.3758	239.776	137.284	168.301	418.832	351.133	1890.96	4131.61	6025.66	445.456	224.427	586.786	4.691	0.000119914	0.000568268	0	98.03	KAG9218310.1	hypothetical protein CCMSSC00406_0007319	Pleurotus cornucopiae
ENSOPET00005003281	8.41184	9.87842	14.7495	7.40947	16.0648	14.4797	99.9	370.426	380.648	24.3782	8.14453	20.4486	4.68684	0.000940832	0.00339317	2.45e-70	98.15	XP_036635197.1	uncharacterized protein PC9H_004137	Pleurotus ostreatus
ENSOPET00005020871	14.7207	13.4706	17.0187	13.7604	13.7698	21.7195	165.707	465.879	521.156	36.5673	5.42969	15.1142	4.67229	0.000219639	0.000956099	0	91.67	KAF9497676.1	hypothetical protein BDN71DRAFT_1444496	Pleurotus eryngii
ENSOPET00005031824	662.433	386.156	380.084	841.504	1767.13	938.767	14032.8	12908.9	9322.91	6298.44	4846	5490	4.66581	2.5854e-35	1.22199e-32	7.37e-183	98.85	KAG9218362.1	hypothetical protein CCMSSC00406_0007267	Pleurotus cornucopiae
ENSOPET00005022708	25.2355	19.7568	19.2878	33.8719	74.5865	36.1992	168.879	781.136	666.774	54.2969	23.5287	41.7863	4.65261	0.00137411	0.00470571	6.89e-131	93.58	KAJ8691733.1	hypothetical protein PTI98_011272	Pleurotus ostreatus
ENSOPET00005003342	42.0592	22.451	23.8261	37.0474	42.4569	37.4059	217.243	1015.83	941.828	64.2698	29.8633	41.7863	4.6218	0.00233297	0.0074576	0	100	KAG9222201.1	hypothetical protein CCMSSC00406_0010300	Pleurotus cornucopiae
ENSOPET00005028601	14.7207	19.7568	22.6916	102.674	52.7843	89.2914	100.693	588.479	711.055	125.215	75.1107	108.466	4.61428	0.000937574	0.00338323	4.94e-123	97.84	KAF9500643.1	hypothetical protein BDN71DRAFT_1031129	Pleurotus eryngii
ENSOPET00005028609	14.7207	19.7568	22.6916	106.908	52.7843	94.118	100.693	588.479	711.055	127.432	81.4453	118.246	4.61428	0.000793841	0.0029265	3.66e-122	97.84	KAF9500643.1	hypothetical protein BDN71DRAFT_1031129	Pleurotus eryngii
ENSOPET00005017648	488.938	666.344	696.631	2788.08	1608.77	2062.15	16700.7	16267.2	12102.4	11333.7	7603.38	8736	4.60509	2.97068e-35	1.37988e-32
ENSOPET00005029173	258.664	228.102	190.609	462.563	644.886	431.977	5219.38	5299.81	5948.16	432.159	328.496	472.985	4.60351	1.22988e-34	5.09757e-32	0	100	UYF12302.1	trehalose 6-phosphate phosphatase	Pleurotus ostreatus
ENSOPET00005002538	16.8237	18.8588	21.557	8.46797	19.5072	14.4797	651.729	400.201	334.664	25.4863	15.3841	22.2267	4.59839	4.46265e-07	4.00761e-06	4.67e-210	99.68	KAG9217660.1	hypothetical protein CCMSSC00406_0003651	Pleurotus cornucopiae
ENSOPET00005028335	4.20592	2.69411	6.80747	6.35097	8.03239	8.44649	37.2643	153.25	139.656	12.1891	10.8594	10.6688	4.59017	0.000828932	0.00303923	2.4e-207	98.67	KAG9225242.1	hypothetical protein CCMSSC00406_0007073	Pleurotus cornucopiae
ENSOPET00005014089	12.6178	8.08234	7.94205	30.6964	28.6871	21.7195	261.643	211.922	216.297	53.1888	68.7761	34.6737	4.5901	2.61995e-24	3.98781e-22	2.11e-202	99.65	KAG9221282.1	hypothetical protein CCMSSC00406_0008883	Pleurotus cornucopiae
ENSOPET00005029189	262.87	231.694	192.878	451.978	639.149	430.771	5297.08	5270.04	5954.98	425.511	332.116	466.761	4.58701	1.84618e-34	7.00535e-32	0	96	KAJ8693444.1	hypothetical protein PTI98_008437	Pleurotus ostreatus
ENSOPET00005023899	5.2574	7.1843	6.80747	15.8774	18.3598	20.5129	57.8786	210.171	193.305	29.9187	10.8594	18.6705	4.58301	0.000181115	0.000809592	2.54e-93	93.55	KAG9224624.1	hypothetical protein CCMSSC00406_0002225	Pleurotus cornucopiae
ENSOPET00005004336	4.20592	2.69411	3.40374	2.11699	3.44245	2.41328	34.8857	116.47	94.5235	2.2162	1.8099	3.55628	4.5767	0.000740104	0.00275023	3.2e-103	67.67	KAF4604501.1	hypothetical protein EYR40_003275	Pleurotus pulmonarius
ENSOPET00005017800	24.184	40.4117	18.1533	15.8774	65.4066	41.0258	385.329	582.349	1004.84	19.9458	82.3503	41.7863	4.57515	0.000105014	0.000508189	8.95e-244	85.9	KAF9488920.1	cytochrome P450	Pleurotus eryngii
ENSOPET00005015251	63.0888	52.9842	56.7289	65.6267	67.7016	65.1586	1932.19	1015.83	1169.2	201.674	171.94	151.142	4.57448	2.33356e-08	2.84601e-07	5.88e-243	100	KAG9221024.1	hypothetical protein CCMSSC00406_0002376	Pleurotus cornucopiae
ENSOPET00005022980	11.5663	7.1843	10.2112	17.9944	26.3921	33.7859	340.929	189.154	144.766	69.8103	73.3008	61.3458	4.54234	3.00593e-07	2.8286e-06	2.21e-150	87.5	KDQ25189.1	hypothetical protein PLEOSDRAFT_1066389	Pleurotus ostreatus PC15
ENSOPET00005013852	66.2433	48.4941	44.2486	30.6964	16.0648	25.3395	1588.89	1330.21	780.883	23.2701	33.4831	25.783	4.54055	1.31377e-07	1.36198e-06	9.26e-99	100	KAG9225852.1	hypothetical protein CCMSSC00406_0008380	Pleurotus cornucopiae
ENSOPET00005015609	53.6255	52.0862	41.9794	28.5794	22.9497	24.1328	868.972	1063.11	1503.01	37.6754	38.0078	38.23	4.53969	3.10693e-10	5.93223e-09	8.38e-204	100	KAG9220948.1	hypothetical protein CCMSSC00406_0002452	Pleurotus cornucopiae
ENSOPET00005022349	57.8314	36.8196	28.3645	77.2702	33.2771	41.0258	1037.06	969.414	843.047	108.594	86.875	105.799	4.53381	6.59707e-31	1.89076e-28	5.75e-12	46.32	KDQ24872.1	hypothetical protein PLEOSDRAFT_161094	Pleurotus ostreatus PC15
ENSOPET00005025467	7.36036	8.98038	15.8841	12.7019	48.1944	28.9594	172.843	261.838	310.82	36.5673	32.5781	26.6721	4.53197	1.19432e-12	3.59128e-11	5.16e-213	88.44	XP_036627976.1	uncharacterized protein PC9H_011108	Pleurotus ostreatus
ENSOPET00005025483	7.36036	8.98038	15.8841	12.7019	48.1944	28.9594	172.843	261.838	310.82	36.5673	32.5781	26.6721	4.53197	1.19432e-12	3.59128e-11	6.47e-246	97.38	XP_036627976.1	uncharacterized protein PC9H_011108	Pleurotus ostreatus
ENSOPET00005016260	11.5663	8.98038	10.2112	15.8774	18.3598	19.3063	342.514	225.934	140.508	22.162	5.42969	9.77976	4.52667	1.26511e-05	7.87326e-05	1.24e-73	100	KAG9220750.1	hypothetical protein CCMSSC00406_0003849	Pleurotus cornucopiae
ENSOPET00005014371	299.672	172.423	175.86	443.51	960.445	588.841	5966.25	4724.47	4219.49	3783.05	2389.06	2252.01	4.52426	2.94242e-29	6.83377e-27	1.48e-115	99.38	KAF4567295.1	Lactoylglutathione lyase	Pleurotus pulmonarius
ENSOPET00005006280	153.516	154.463	144.091	182.061	313.263	235.295	5675.27	2413.46	2294.11	359.025	504.056	379.633	4.52151	0.000363911	0.00148412	0	80.8	KAG9222197.1	hypothetical protein CCMSSC00406_0010296	Pleurotus cornucopiae
ENSOPET00005028910	8.41184	2.69411	5.67289	3.17549	3.44245	1.20664	69.7714	122.6	192.453	1.1081	0.904948	0.889069	4.51948	0.000409852	0.00164582	1.01e-107	98.71	KAG9218220.1	hypothetical protein CCMSSC00406_0005901	Pleurotus cornucopiae
ENSOPET00005028916	8.41184	2.69411	5.67289	3.17549	3.44245	1.20664	69.7714	122.6	192.453	1.1081	0.904948	0.889069	4.51948	0.000409852	0.00164582	5.37e-108	98.71	KAG9218220.1	hypothetical protein CCMSSC00406_0005901	Pleurotus cornucopiae
ENSOPET00005017521	573.057	413.996	347.181	396.936	1032.74	524.889	5227.31	12272.2	13091.9	1095.91	518.535	1184.24	4.51905	6.01694e-06	4.05966e-05	0	99.48	XP_036630623.1	Sulfate adenylyltransferase	Pleurotus ostreatus
ENSOPET00005016273	15.7722	12.5725	14.7495	15.8774	19.5072	24.1328	486.814	303.872	196.711	27.7025	7.23959	13.336	4.51806	3.4447e-05	0.000190993	4.97e-289	100	KAG9220750.1	hypothetical protein CCMSSC00406_0003849	Pleurotus cornucopiae
ENSOPET00005027476	23.1326	13.4706	15.8841	44.4568	51.6368	50.6789	539.936	338.025	317.633	154.026	84.1602	88.9069	4.50962	7.8358e-13	2.4547e-11	1.7e-246	95.16	XP_036628296.1	uncharacterized protein PC9H_009405	Pleurotus ostreatus
ENSOPET00005027028	65.1918	52.0862	34.0374	78.3287	72.2915	119.457	968.079	1365.24	1107.03	551.834	360.169	411.639	4.50692	3.05663e-31	9.25265e-29	3.6e-108	98.78	XP_036628726.1	uncharacterized protein PC9H_009839	Pleurotus ostreatus
ENSOPET00005012969	95.6847	79.0274	62.4018	48.6908	173.27	129.111	2220.79	1505.35	1657.14	212.755	179.18	176.036	4.50483	2.04872e-20	1.96422e-18	0	99.91	KAG9220685.1	hypothetical protein CCMSSC00406_0003784	Pleurotus cornucopiae
ENSOPET00005007244	95.6847	70.047	65.8056	422.34	1162.4	605.734	522.493	2515.92	2199.59	473.159	286.869	406.305	4.4997	3.94716e-05	0.000214786	0	97.18	KAJ8688863.1	hypothetical protein PTI98_012940	Pleurotus ostreatus
ENSOPET00005014079	2.10296	4.49019	2.26916	5.29248	9.17988	7.23985	30.1286	82.317	87.7109	6.6486	2.71484	11.5579	4.4973	6.51684e-05	0.000332393	1.37e-74	84.67	KAG9220716.1	hypothetical protein CCMSSC00406_0003815	Pleurotus cornucopiae
ENSOPET00005011627	8.41184	7.1843	7.94205	1.0585	2.29497	1.20664	75.3214	255.708	200.117	1.1081	2.71484	0.889069	4.49603	0.00145178	0.0049397
ENSOPET00005003266	1.05148	2.69411	3.40374	4.23398	8.03239	13.2731	80.0786	41.1585	38.3203	31.0268	2.71484	14.2251	4.48012	1.06561e-05	6.77199e-05	1.2e-110	99.38	KAJ8702455.1	Low molecular weight phosphotyrosine protein phosphatase	Pleurotus ostreatus
ENSOPET00005030537	36.8018	27.8392	29.499	42.3398	43.6044	39.8192	884.036	673.423	533.078	25.4863	34.388	27.5612	4.47292	2.9563e-13	9.9557e-12	2.21e-135	100	KDQ27110.1	hypothetical protein PLEOSDRAFT_1097392	Pleurotus ostreatus PC15
ENSOPET00005027953	424.798	229	265.491	459.387	437.192	579.188	8844.32	6197.42	5370.81	1702.04	1061.5	1031.32	4.47279	7.67692e-15	3.35047e-13	3.35e-68	100	XP_036628321.1	uncharacterized protein PC9H_009430	Pleurotus ostreatus
ENSOPET00005027967	424.798	230.796	265.491	461.504	438.339	581.601	8845.12	6197.42	5370.81	1702.04	1063.31	1033.1	4.47003	7.77955e-15	3.38046e-13	3.35e-68	100	XP_036628321.1	uncharacterized protein PC9H_009430	Pleurotus ostreatus
ENSOPET00005012980	97.7877	82.6195	63.5364	50.8078	173.27	131.524	2220.79	1506.23	1658.84	213.863	180.99	177.814	4.46456	2.49107e-20	2.34657e-18	0	99.91	KAG9220685.1	hypothetical protein CCMSSC00406_0003784	Pleurotus cornucopiae
ENSOPET00005008395	13.6692	11.6745	13.6149	21.1699	45.8994	36.1992	294.15	310.878	241.844	58.7293	38.9128	32.8956	4.44213	1.30953e-24	2.05116e-22	5.36e-82	100	XP_036636950.1	uncharacterized protein PC9H_001455	Pleurotus ostreatus
ENSOPET00005014073	10.5148	6.28627	4.53831	19.0529	28.6871	20.5129	244.993	128.73	89.4141	36.5673	21.7188	26.6721	4.43985	4.37412e-05	0.000234281
ENSOPET00005003805	155.619	92.4979	93.0354	17.9944	36.7195	20.5129	3352.2	2205.92	1844.48	115.242	114.023	101.354	4.43954	2.98441e-08	3.54354e-07	0	96.9	KAJ8689709.1	hypothetical protein PTI98_012583	Pleurotus ostreatus
ENSOPET00005003785	155.619	92.4979	93.0354	17.9944	36.7195	20.5129	3351.41	2205.04	1843.63	115.242	114.023	101.354	4.43905	3.02724e-08	3.58649e-07	0	95.34	KAJ8689709.1	hypothetical protein PTI98_012583	Pleurotus ostreatus
ENSOPET00005016866	67.2947	35.9215	40.8448	31.7549	56.2267	68.7785	1148.06	1088.51	883.07	144.053	101.354	88.9069	4.43663	1.90957e-30	5.04369e-28	1.91e-58	98.43	XP_036630756.1	uncharacterized protein PC9H_007607	Pleurotus ostreatus
ENSOPET00005008119	79.9125	70.945	68.0747	224.401	279.986	292.007	596.229	2232.19	1910.91	832.183	675.996	673.915	4.43613	1.48883e-06	1.17351e-05	5.36e-115	98.88	XP_036625778.1	uncharacterized protein PC9H_002496	Pleurotus ostreatus
ENSOPET00005008126	79.9125	70.945	68.0747	226.518	290.314	295.627	596.229	2232.19	1910.91	842.156	677.806	676.582	4.43613	1.37622e-06	1.095e-05	5.36e-115	98.88	XP_036625778.1	uncharacterized protein PC9H_002496	Pleurotus ostreatus
ENSOPET00005005238	21.0296	26.0431	29.499	23.2869	24.0972	28.9594	181.564	770.627	694.024	29.9187	28.0534	39.1191	4.4262	0.00222017	0.00715086	3.58e-123	91.58	KAF9492081.1	hypothetical protein BDN71DRAFT_1433485	Pleurotus eryngii
ENSOPET00005028144	184.009	188.588	178.129	294.262	540.465	147.21	1645.18	4207.8	5891.96	236.025	1461.49	950.415	4.41456	0.000193135	0.000855084	0	99.79	KAG9224209.1	hypothetical protein CCMSSC00406_0004708	Pleurotus cornucopiae
ENSOPET00005009876	1.05148	0.898038	7.94205	5.29248	5.73742	6.0332	70.5643	75.3113	64.7188	9.9729	8.14453	7.11255	4.41212	2.7631e-14	1.09957e-12	7.65e-187	100	KAG9226649.1	hypothetical protein CCMSSC00406_0006126	Pleurotus cornucopiae
ENSOPET00005017901	31.5444	18.8588	18.1533	69.8607	59.6692	62.7453	459.857	488.648	508.383	178.404	98.6394	112.023	4.40945	1.70298e-27	3.32463e-25	9.99e-43	100	XP_036630509.1	uncharacterized protein PC9H_007356	Pleurotus ostreatus
ENSOPET00005017916	31.5444	18.8588	18.1533	69.8607	59.6692	62.7453	459.064	488.648	508.383	178.404	98.6394	112.023	4.40867	1.73849e-27	3.36954e-25	2.85e-60	98.94	KAG9220613.1	hypothetical protein CCMSSC00406_0003712	Pleurotus cornucopiae
ENSOPET00005008385	13.6692	11.6745	13.6149	20.1114	43.6044	33.7859	292.564	301.245	233.328	57.6212	38.0078	31.1174	4.40811	3.11346e-24	4.63424e-22	1.94e-61	98.96	XP_036636950.1	uncharacterized protein PC9H_001455	Pleurotus ostreatus
ENSOPET00005002601	12.6178	3.59215	4.53831	11.6435	5.73742	9.65313	74.5286	204.917	160.945	13.2972	26.2435	22.2267	4.40772	1.97577e-05	0.00011691	1.96e-160	86.79	KAF9497420.1	hypothetical protein BDN71DRAFT_611842	Pleurotus eryngii
ENSOPET00005008264	5.2574	0.898038	4.53831	1.0585	3.44245	2.41328	112.586	66.5542	47.6875	7.7567	14.4792	8.00162	4.40675	2.3047e-05	0.00013362
ENSOPET00005003787	52.574	63.7607	69.2093	132.312	180.155	115.838	382.157	1986.99	1560.06	373.43	88.6849	152.92	4.40441	0.00162545	0.00543518	4.16e-239	100	CAC33176.1	DMC1 homologue	Pleurotus ostreatus
ENSOPET00005000304	119.869	73.6391	70.3439	146.072	150.32	124.284	2302.46	1606.93	1589.87	218.296	303.158	151.142	4.38144	1.39868e-18	1.08907e-16	3.31e-217	97.45	KAF9499706.1	UPF0103-domain-containing protein	Pleurotus eryngii
ENSOPET00005018952	45.2137	44.0039	44.2486	214.875	68.8491	135.144	422.593	1246.14	1106.18	1234.42	236.192	822.389	4.3779	1.285e-05	7.97496e-05	5.09e-119	96.43	XP_036627432.1	uncharacterized protein PC9H_010556	Pleurotus ostreatus
ENSOPET00005009888	1.05148	0.898038	7.94205	5.29248	5.73742	6.0332	69.7714	72.6841	63.0156	9.9729	8.14453	7.11255	4.37659	5.18678e-14	1.97928e-12	7.65e-187	100	KAG9226649.1	hypothetical protein CCMSSC00406_0006126	Pleurotus cornucopiae
ENSOPET00005008753	9.46332	3.59215	5.67289	2.11699	5.73742	2.41328	152.229	129.605	106.445	7.7567	7.23959	8.89069	4.3738	2.4671e-18	1.85143e-16
ENSOPET00005004299	29.4415	22.451	29.499	100.557	223.76	147.21	590.679	583.225	511.789	163.999	144.792	107.577	4.37232	4.56449e-28	9.60718e-26	7.41e-136	98.18	KAG9217618.1	hypothetical protein CCMSSC00406_0010171	Pleurotus cornucopiae
ENSOPET00005030545	46.2651	38.6156	38.5757	51.8663	45.8994	43.4391	1126.65	780.26	648.891	29.9187	44.3425	39.1191	4.3717	3.41021e-10	6.42478e-09	0	96.08	KAG9223625.1	hypothetical protein CCMSSC00406_0008508	Pleurotus cornucopiae
ENSOPET00005009870	1.05148	0.898038	7.94205	5.29248	5.73742	6.0332	69.7714	72.6841	62.1641	9.9729	8.14453	7.11255	4.3706	5.7642e-14	2.18723e-12	1.8e-152	100	KAG9226649.1	hypothetical protein CCMSSC00406_0006126	Pleurotus cornucopiae
ENSOPET00005022347	49.4196	32.3294	24.9607	68.8022	22.9497	41.0258	848.357	716.333	634.414	96.4047	82.3503	98.6867	4.36515	1.53212e-28	3.35584e-26	5.75e-12	46.32	KDQ24872.1	hypothetical protein PLEOSDRAFT_161094	Pleurotus ostreatus PC15
ENSOPET00005007017	291.26	212.835	224.647	2232.37	2853.79	1783.42	4759.52	4231.44	5954.98	2117.58	3501.25	2155.1	4.3582	3.6776e-32	1.21847e-29	0	99.83	KAG9220199.1	hypothetical protein CCMSSC00406_0007106	Pleurotus cornucopiae
ENSOPET00005007010	291.26	212.835	224.647	2232.37	2853.79	1783.42	4758.73	4229.69	5954.13	2117.58	3501.25	2155.1	4.35787	3.70864e-32	1.21847e-29	0	92.89	KAG9220199.1	hypothetical protein CCMSSC00406_0007106	Pleurotus cornucopiae
ENSOPET00005015615	298.62	310.721	285.914	245.571	380.965	249.775	8110.93	6139.62	4102.83	852.129	692.285	851.728	4.3576	3.17253e-09	4.77972e-08	0	99.16	KAG9219698.1	hypothetical protein CCMSSC00406_0005980	Pleurotus cornucopiae
ENSOPET00005028286	33.6474	13.4706	22.6916	156.657	190.482	131.524	563.721	407.206	458.992	847.697	1056.98	745.04	4.35637	2.87167e-28	6.14013e-26	0	92.86	KDQ31688.1	hypothetical protein PLEOSDRAFT_1100224	Pleurotus ostreatus PC15
ENSOPET00005015596	298.62	310.721	287.048	245.571	380.965	248.568	8114.1	6141.37	4105.38	852.129	692.285	851.728	4.35636	3.17395e-09	4.77972e-08	0	92.57	KAG9219698.1	hypothetical protein CCMSSC00406_0005980	Pleurotus cornucopiae
ENSOPET00005021714	394.305	212.835	195.148	222.284	152.615	225.642	7059.6	4549.33	4814.74	1029.43	779.161	790.383	4.35551	6.39295e-15	2.83744e-13	6.2e-69	86.26	KDQ29537.1	hypothetical protein PLEOSDRAFT_176123	Pleurotus ostreatus PC15
ENSOPET00005019718	2.10296	4.49019	3.40374	8.46797	10.3274	9.65313	96.7286	49.0399	58.7578	13.2972	12.6693	10.6688	4.35466	2.9504e-08	3.51245e-07	6.09e-170	97.89	KDQ27574.1	hypothetical protein PLEOSDRAFT_158547	Pleurotus ostreatus PC15
ENSOPET00005026998	167.185	142.788	136.149	101.616	109.011	113.424	4122.86	2286.49	2700.31	245.998	202.708	201.819	4.35188	8.12036e-09	1.0944e-07	0	96.86	KDQ26595.1	hypothetical protein PLEOSDRAFT_51607	Pleurotus ostreatus PC15
ENSOPET00005030554	46.2651	39.5137	39.7102	51.8663	45.8994	43.4391	1127.44	782.011	650.594	31.0268	44.3425	39.1191	4.35054	3.275e-10	6.21351e-09	0	99.56	KAG9223625.1	hypothetical protein CCMSSC00406_0008508	Pleurotus cornucopiae
ENSOPET00005030558	46.2651	39.5137	39.7102	51.8663	45.8994	43.4391	1127.44	782.011	650.594	31.0268	44.3425	39.1191	4.35054	3.275e-10	6.21351e-09	0	99.63	KAG9223625.1	hypothetical protein CCMSSC00406_0008508	Pleurotus cornucopiae
ENSOPET00005021721	394.305	213.733	198.551	222.284	156.058	225.642	7065.15	4558.96	4824.95	1033.86	780.065	793.05	4.35003	5.34257e-15	2.40291e-13	5.08e-82	97.58	KAJ8698570.1	hypothetical protein PTI98_005263	Pleurotus ostreatus
ENSOPET00005021002	4.20592	3.59215	5.67289	2.11699	1.14748	1.20664	31.7143	117.345	125.18	6.6486	0.904948	4.44535	4.34751	0.003135	0.00959118	4.78e-60	78.17	KAG9219607.1	hypothetical protein CCMSSC00406_0008186	Pleurotus cornucopiae
ENSOPET00005021011	4.20592	3.59215	5.67289	2.11699	1.14748	1.20664	31.7143	117.345	125.18	6.6486	0.904948	4.44535	4.34751	0.003135	0.00959118	6.06e-66	95.73	KAG9219607.1	hypothetical protein CCMSSC00406_0008186	Pleurotus cornucopiae
ENSOPET00005027008	169.288	143.686	139.553	101.616	115.896	113.424	4153.78	2317.14	2736.92	253.755	203.613	204.486	4.34678	5.38361e-09	7.66191e-08	0	100	UYF12296.1	phosphoglucomutase	Pleurotus ostreatus
ENSOPET00005006298	167.185	175.117	176.994	209.582	338.508	254.601	5738.7	2472.14	2353.72	412.213	541.159	418.752	4.34653	0.000341756	0.00140655	0	99.32	KAG9222197.1	hypothetical protein CCMSSC00406_0010296	Pleurotus cornucopiae
ENSOPET00005010143	118.817	61.0666	81.6897	89.9721	118.191	84.4649	2669.55	1341.59	1304.59	261.512	180.085	170.701	4.34498	1.2735e-05	7.91817e-05	3.31e-65	99.06	KDQ23291.1	hypothetical protein PLEOSDRAFT_1090794	Pleurotus ostreatus PC15
ENSOPET00005027016	169.288	142.788	137.284	101.616	109.011	113.424	4125.24	2286.49	2702.01	247.106	202.708	203.597	4.3421	8.63476e-09	1.15621e-07	0	96.69	KDQ26595.1	hypothetical protein PLEOSDRAFT_51607	Pleurotus ostreatus PC15
ENSOPET00005015140	149.31	96.0901	91.9009	1100.84	1390.75	882.055	3405.32	1442.3	1972.22	2405.69	8527.33	4031.93	4.33763	6.96806e-05	0.000353334	2.73e-212	100	KAG9225732.1	hypothetical protein CCMSSC00406_0009329	Pleurotus cornucopiae
ENSOPET00005015131	149.31	96.0901	91.9009	1100.84	1389.6	882.055	3405.32	1442.3	1971.37	2405.69	8527.33	4031.93	4.33745	6.98109e-05	0.000353862	2.73e-212	100	KAG9225732.1	hypothetical protein CCMSSC00406_0009329	Pleurotus cornucopiae
ENSOPET00005022035	10.5148	3.59215	3.40374	9.52646	10.3274	9.65313	135.579	98.0798	119.219	33.243	30.7682	39.1191	4.33286	4.00369e-18	2.9205e-16	9.61e-37	94.29	KAF4590169.1	putative 26S proteasome regulatory subunit	Pleurotus pulmonarius
ENSOPET00005012755	88.3244	55.6784	54.4598	79.3872	125.076	107.391	1667.38	1233	1085.74	330.214	285.059	288.058	4.32805	1.2364e-20	1.21569e-18	1.7e-100	80.57	XP_036636746.1	uncharacterized protein PC9H_001251	Pleurotus ostreatus
ENSOPET00005012768	90.4273	58.3725	55.5943	80.4457	128.518	108.598	1702.26	1257.52	1135.98	334.646	288.679	293.393	4.32471	4.07339e-22	4.6898e-20	5.41e-267	99.46	XP_036636746.1	uncharacterized protein PC9H_001251	Pleurotus ostreatus
ENSOPET00005028255	31.5444	13.4706	21.557	138.663	131.961	117.044	523.286	381.811	427.484	756.833	894.089	639.241	4.32316	1.22006e-27	2.43479e-25	1.23e-246	100	KAG9221545.1	hypothetical protein CCMSSC00406_0009368	Pleurotus cornucopiae
ENSOPET00005024066	117.766	68.2509	64.671	59.2758	48.1944	48.2656	2461.03	1297.81	1244.98	148.485	137.552	142.251	4.31907	9.61304e-06	6.18989e-05	8.81e-182	94.2	KAG9227221.1	hypothetical protein CCMSSC00406_0004240	Pleurotus cornucopiae
ENSOPET00005021729	399.563	217.325	208.762	234.986	174.418	238.915	7072.29	4570.34	4829.21	1041.61	791.83	797.495	4.31833	5.16597e-15	2.33517e-13	5.08e-82	97.58	KAJ8698570.1	hypothetical protein PTI98_005263	Pleurotus ostreatus
ENSOPET00005021734	399.563	217.325	208.762	234.986	174.418	238.915	7072.29	4570.34	4829.21	1041.61	791.83	797.495	4.31833	5.16597e-15	2.33517e-13	6.17e-83	98.39	KDQ29537.1	hypothetical protein PLEOSDRAFT_176123	Pleurotus ostreatus PC15
ENSOPET00005022687	195.575	144.584	125.938	66.6852	100.979	100.151	3876.28	3040.47	2366.49	349.052	164.701	187.594	4.31592	1.66308e-13	5.81885e-12	6.55e-225	98.99	KAG9225183.1	hypothetical protein CCMSSC00406_0010394	Pleurotus cornucopiae
ENSOPET00005022697	196.627	146.38	127.073	66.6852	100.979	100.151	3896.1	3052.73	2386.93	349.052	163.796	187.594	4.31179	1.30189e-13	4.65793e-12	1.96e-232	99.35	KAG9225183.1	hypothetical protein CCMSSC00406_0010394	Pleurotus cornucopiae
ENSOPET00005028885	371.173	464.286	456.101	493.259	475.059	514.029	2874.9	10611	12105	693.671	599.076	601.9	4.30844	0.00192717	0.00632474	0	99.87	KAG9221633.1	hypothetical protein CCMSSC00406_0005546	Pleurotus cornucopiae
ENSOPET00005028271	34.6989	14.3686	23.8261	159.833	192.777	131.524	562.136	408.958	458.992	849.913	1058.79	748.596	4.29417	9.59655e-28	1.98877e-25	0	92.86	KDQ31688.1	hypothetical protein PLEOSDRAFT_1100224	Pleurotus ostreatus PC15
ENSOPET00005008257	3.15444	0.898038	4.53831	2.11699	2.29497	2.41328	54.7071	48.1642	65.5703	2.2162	2.71484	1.77814	4.29331	6.80772e-12	1.77205e-10	7.96e-12	96.43	KAF9492164.1	hypothetical protein BDN71DRAFT_1231575	Pleurotus eryngii
ENSOPET00005006877	50.4711	32.3294	20.4224	25.4039	27.5396	16.893	639.836	753.113	593.539	97.5128	41.6276	57.7895	4.26639	4.11059e-27	7.79884e-25	5.57e-162	94.54	KAJ8701780.1	hypothetical protein PTI98_000533	Pleurotus ostreatus
ENSOPET00005006883	50.4711	32.3294	20.4224	25.4039	27.5396	16.893	639.836	753.113	593.539	97.5128	41.6276	57.7895	4.26639	4.11059e-27	7.79884e-25	3.51e-201	90.7	KAF9487638.1	hypothetical protein BDN71DRAFT_1458347	Pleurotus eryngii
ENSOPET00005008221	7.36036	7.1843	5.67289	11.6435	12.6223	6.0332	206.143	102.458	79.1953	36.5673	39.8177	33.7846	4.26162	4.40111e-05	0.000235539
ENSOPET00005008225	7.36036	7.1843	5.67289	11.6435	12.6223	6.0332	206.143	102.458	79.1953	36.5673	39.8177	33.7846	4.26162	4.40111e-05	0.000235539
ENSOPET00005018547	49.4196	27.8392	48.7869	25.4039	41.3094	36.1992	1080.66	619.129	710.203	37.6754	31.6732	26.6721	4.25701	6.23342e-09	8.70578e-08	1.94e-222	99.68	KAG9220953.1	hypothetical protein CCMSSC00406_0002447	Pleurotus cornucopiae
ENSOPET00005004970	1.05148	5.38823	3.40374	9.52646	12.6223	15.6863	26.1643	80.5656	80.8984	15.5134	5.42969	4.44535	4.25257	8.15491e-05	0.000405727
ENSOPET00005024828	487.887	275.698	307.471	798.106	1564.02	752.944	3070.74	9075.88	8119.65	2190.71	1908.54	2574.74	4.24198	1.07309e-06	8.77397e-06	9.35e-231	99.69	XP_036627365.1	uncharacterized protein PC9H_010489	Pleurotus ostreatus
ENSOPET00005009755	8.41184	9.87842	1.13458	124.903	69.9966	123.077	172.843	108.588	86.0078	168.431	184.609	142.251	4.24153	1.49863e-19	1.31943e-17	1.15e-77	91.67	KAF9496873.1	hypothetical protein BDN71DRAFT_1495014	Pleurotus eryngii
ENSOPET00005010240	2.10296	3.59215	2.26916	10.585	2.29497	10.8598	76.1143	42.9099	31.5078	8.8648	6.33464	5.33442	4.24038	2.90114e-05	0.000164374
ENSOPET00005007102	1024.14	1500.62	1022.26	3262.28	2208.91	1916.15	7085.77	27969.4	31319.6	7612.65	1121.23	5633.14	4.22596	0.000711813	0.00265609	1.1e-294	86.91	KAF9493711.1	hypothetical protein BDN71DRAFT_1432318	Pleurotus eryngii
ENSOPET00005009443	4.20592	3.59215	1.13458	6.35097	10.3274	2.41328	88.0072	43.7856	34.0625	19.9458	22.6237	12.447	4.21469	4.10217e-05	0.000221476
ENSOPET00005006952	119.869	102.376	102.112	78.3287	183.598	101.358	2410.29	2035.16	1571.98	577.32	446.14	363.629	4.21349	1.3458e-21	1.48595e-19	0	95.72	KAG9222363.1	hypothetical protein CCMSSC00406_0002698	Pleurotus cornucopiae
ENSOPET00005003779	28.39	38.6156	52.1906	78.3287	56.2267	59.1254	218.036	1066.62	923.094	221.62	64.2513	104.91	4.21116	0.0016299	0.00544871	5.12e-129	99.49	CAC33176.1	DMC1 homologue	Pleurotus ostreatus
ENSOPET00005028243	28.39	13.4706	21.557	124.903	118.191	104.978	447.171	346.782	374.688	684.806	771.921	563.67	4.20381	4.01059e-26	7.1085e-24	2.51e-135	100	KAG9221545.1	hypothetical protein CCMSSC00406_0009368	Pleurotus cornucopiae
ENSOPET00005021045	701.337	478.654	448.159	393.76	331.623	425.944	11061.9	10079.5	8829	2778.01	1658.77	2144.44	4.20223	1.09565e-30	2.92256e-28	3.18e-121	91.26	KDQ25336.1	hypothetical protein PLEOSDRAFT_186042, partial	Pleurotus ostreatus PC15
ENSOPET00005004327	59.9344	37.7176	43.114	39.1643	114.748	80.8449	967.286	813.537	795.359	136.296	138.457	114.69	4.19386	1.04514e-27	2.13311e-25	8.43e-153	93.36	KAF4572430.1	hypothetical protein EYR36_006935	Pleurotus pulmonarius
ENSOPET00005004343	59.9344	37.7176	43.114	39.1643	114.748	84.4649	966.493	814.413	794.508	136.296	138.457	114.69	4.19343	1.05434e-27	2.1357e-25	1.63e-163	99.18	KAF4572430.1	hypothetical protein EYR36_006935	Pleurotus pulmonarius
ENSOPET00005030245	8.41184	8.98038	4.53831	5.29248	4.58994	6.0332	126.857	137.487	135.398	11.081	4.52474	4.44535	4.18806	2.25274e-17	1.45892e-15	4.41e-246	89.85	KAF9493190.1	histidinol-phosphate aminotransferase	Pleurotus eryngii
ENSOPET00005030254	8.41184	8.98038	4.53831	5.29248	4.58994	6.0332	126.857	137.487	135.398	11.081	4.52474	4.44535	4.18806	2.25274e-17	1.45892e-15	7.59e-270	92.94	KAF9493190.1	histidinol-phosphate aminotransferase	Pleurotus eryngii
ENSOPET00005004337	59.9344	37.7176	44.2486	39.1643	117.043	84.4649	968.079	813.537	796.211	137.404	139.362	115.579	4.1832	1.26441e-27	2.48646e-25	8.88e-170	99.22	KAF4572430.1	hypothetical protein EYR36_006935	Pleurotus pulmonarius
ENSOPET00005016701	4.20592	5.38823	7.94205	7.40947	11.4748	12.0664	35.6786	141.865	140.508	27.7025	9.95443	12.447	4.18085	0.000893206	0.00324005
ENSOPET00005021531	48.3681	49.3921	54.4598	35.9889	49.3418	28.9594	422.593	1180.46	1155.57	59.8374	19.0039	39.1191	4.17972	0.00026037	0.00111026	0	89.23	KAJ8697614.1	hypothetical protein PTI98_004400	Pleurotus ostreatus
ENSOPET00005012796	11.5663	23.349	10.2112	9.52646	9.17988	7.23985	330.621	179.521	306.563	9.9729	28.9583	40.0081	4.17777	5.15056e-09	7.38878e-08
ENSOPET00005021086	9.46332	21.5529	9.07663	9.52646	9.17988	14.4797	99.1072	288.109	338.07	53.1888	19.0039	27.5612	4.17713	0.00054286	0.002095	4.44e-231	88.37	XP_036627780.1	uncharacterized protein PC9H_010905	Pleurotus ostreatus
ENSOPET00005026516	5.2574	1.79608	4.53831	1.0585	3.44245	1.20664	103.071	39.4071	66.4219	3.3243	7.23959	4.44535	4.17164	0.000180183	0.000805562
ENSOPET00005031297	241.84	240.674	231.454	983.343	2203.17	950.833	3461.61	4085.2	5314.6	1684.31	2091.34	1213.58	4.17104	3.77639e-20	3.48423e-18	0	98.89	KDQ22985.1	Fet3 ferroxidase	Pleurotus ostreatus PC15
ENSOPET00005021054	716.058	490.329	464.043	407.521	344.245	440.424	11081.8	10099.6	8858.81	2807.93	1689.54	2172	4.1686	2.53042e-30	6.49257e-28	2.94e-167	95.35	KAJ8691114.1	hypothetical protein PTI98_010713	Pleurotus ostreatus
ENSOPET00005021064	716.058	490.329	464.043	407.521	344.245	440.424	11081.8	10099.6	8858.81	2807.93	1689.54	2172	4.1686	2.53042e-30	6.49257e-28	3.86e-163	97.98	KDQ25336.1	hypothetical protein PLEOSDRAFT_186042, partial	Pleurotus ostreatus PC15
ENSOPET00005001582	839.081	635.811	518.502	422.34	649.476	658.826	15739	9476.96	10464.9	2329.23	3037.91	1948.84	4.16185	2.8365e-12	7.90261e-11	0	100	KAG9222417.1	hypothetical protein CCMSSC00406_0002752	Pleurotus cornucopiae
ENSOPET00005010357	4.20592	6.28627	7.94205	19.0529	8.03239	8.44649	164.121	61.2999	103.891	14.4053	25.3386	23.1158	4.159	2.33769e-05	0.000135266	6.99e-269	99.47	KAG9225798.1	hypothetical protein CCMSSC00406_0007808	Pleurotus cornucopiae
ENSOPET00005005163	27.3385	33.2274	23.8261	55.0418	47.0469	51.8856	216.45	773.254	516.899	69.8103	57.0117	59.5676	4.15805	0.000623974	0.00236434	1.59e-105	98.14	KAJ8701745.1	hypothetical protein PTI98_000500	Pleurotus ostreatus
ENSOPET00005026524	6.30888	1.79608	4.53831	1.0585	3.44245	2.41328	107.829	42.0342	74.9375	5.5405	8.14453	4.44535	4.1522	7.70605e-05	0.000385531
ENSOPET00005021072	720.264	495.717	475.388	410.696	361.458	444.044	11083.4	10103.1	8867.32	2814.57	1693.16	2175.55	4.15128	3.86929e-30	9.68756e-28	8.17e-164	97.98	KDQ25336.1	hypothetical protein PLEOSDRAFT_186042, partial	Pleurotus ostreatus PC15
ENSOPET00005028581	24.184	10.7765	22.6916	21.1699	41.3094	24.1328	396.429	314.381	311.672	35.4592	23.5287	28.4502	4.14856	9.50237e-24	1.36172e-21	6.24e-264	94.47	XP_036632147.1	uncharacterized protein PC9H_006583	Pleurotus ostreatus
ENSOPET00005028590	24.184	10.7765	22.6916	21.1699	41.3094	24.1328	396.429	314.381	311.672	35.4592	23.5287	30.2284	4.14856	9.43183e-24	1.35884e-21	2.05e-283	99.47	XP_036632147.1	uncharacterized protein PC9H_006583	Pleurotus ostreatus
ENSOPET00005001573	669.793	538.823	424.332	339.777	477.354	542.988	12968.8	7470.7	8366.6	1884.88	2546.52	1654.56	4.14082	1.20433e-10	2.50353e-09	0	76.13	KAG9222417.1	hypothetical protein CCMSSC00406_0002752	Pleurotus cornucopiae
ENSOPET00005006237	26.287	18.8588	22.6916	25.4039	26.3921	25.3395	141.921	552.575	501.57	56.5131	30.7682	53.3442	4.14007	0.00110868	0.00390546	1.08e-108	100	KAG9217610.1	hypothetical protein CCMSSC00406_0010179	Pleurotus cornucopiae
ENSOPET00005018595	85.1699	58.3725	49.9215	123.844	307.526	111.011	1232.1	1054.36	1110.44	252.647	510.391	160.922	4.13408	7.72064e-28	1.61242e-25	5.4e-273	99.48	KAG9220906.1	hypothetical protein CCMSSC00406_0002494	Pleurotus cornucopiae
ENSOPET00005018606	85.1699	59.2705	49.9215	123.844	306.378	111.011	1229.72	1052.61	1107.88	252.647	509.486	160.922	4.12456	9.81851e-28	2.01924e-25	5.4e-273	99.48	KAG9220906.1	hypothetical protein CCMSSC00406_0002494	Pleurotus cornucopiae
ENSOPET00005031306	236.583	228.102	220.108	917.716	2037.93	877.228	3270.54	3794.46	4876.05	1542.48	1961.93	1143.34	4.12412	2.61916e-21	2.77807e-19	1.59e-306	76.26	KAF9493035.1	Ferroxidase	Pleurotus eryngii
ENSOPET00005025919	8.41184	7.1843	9.07663	9.52646	6.88491	7.23985	45.1929	212.798	171.164	37.6754	9.04948	21.3377	4.12051	0.00271292	0.00848093
ENSOPET00005021035	696.08	467.878	436.813	367.298	293.756	369.232	10415.8	9208.12	8099.21	2475.5	1529.36	1968.4	4.11425	1.04063e-29	2.48102e-27	1.14e-30	95.24	ACZ59456.1	hypothetical protein	Pleurotus ostreatus
ENSOPET00005018620	86.2214	60.1686	49.9215	125.961	308.673	111.011	1232.1	1054.36	1111.29	254.863	512.201	160.922	4.11336	1.25947e-27	2.48646e-25	0	99.56	KAG9220906.1	hypothetical protein CCMSSC00406_0002494	Pleurotus cornucopiae
ENSOPET00005023078	88.3244	67.3529	51.056	47.6323	47.0469	32.5793	1699.09	873.961	1002.29	135.188	154.746	150.253	4.11224	9.06988e-07	7.53939e-06	3.16e-199	99.65	KAF4596763.1	hypothetical protein EYR38_008154	Pleurotus pulmonarius
ENSOPET00005011290	9.46332	17.0627	13.6149	11.6435	4.58994	7.23985	97.5214	285.482	310.82	9.9729	13.5742	23.1158	4.11142	0.000784298	0.00289528	0	87.56	XP_036636823.1	uncharacterized protein PC9H_001328	Pleurotus ostreatus
ENSOPET00005015844	734.985	942.042	985.949	3193.48	2060.88	2512.23	17019.5	16556.2	12372.4	11651.7	7933.68	9107.63	4.10889	9.79485e-30	2.3561e-27	0	100	KAG9220795.1	hypothetical protein CCMSSC00406_0002605	Pleurotus cornucopiae
ENSOPET00005018535	56.7799	30.5333	53.3252	25.4039	41.3094	36.1992	1083.84	624.383	715.313	37.6754	29.8633	26.6721	4.10705	9.97724e-09	1.31634e-07	1.94e-222	99.68	KAG9220953.1	hypothetical protein CCMSSC00406_0002447	Pleurotus cornucopiae
ENSOPET00005022295	8.41184	8.08234	9.07663	10.585	6.88491	14.4797	59.4643	179.521	200.117	37.6754	13.5742	29.3393	4.10199	0.000251462	0.00107911	6.24e-276	92.18	KAJ8692483.1	hypothetical protein PTI98_009791	Pleurotus ostreatus
ENSOPET00005023151	29.4415	25.1451	26.0953	21.1699	58.5217	32.5793	568.479	434.353	377.242	43.2159	57.0117	39.1191	4.09636	1.4806e-17	9.80069e-16	5.72e-170	96.91	KDQ26336.1	hypothetical protein PLEOSDRAFT_159742	Pleurotus ostreatus PC15
ENSOPET00005020404	33.6474	28.7372	14.7495	40.2228	91.7988	42.2324	533.593	393.195	391.719	94.1885	73.3008	80.9053	4.09539	2.74927e-24	4.13789e-22	8.97e-183	99.61	KAG9219287.1	hypothetical protein CCMSSC00406_0001697	Pleurotus cornucopiae
ENSOPET00005027660	14.7207	13.4706	10.2112	15.8774	8.03239	20.5129	209.314	219.804	225.664	75.3508	63.3464	72.9037	4.09174	7.61995e-21	7.66004e-19	7.12e-149	83.86	XP_036628336.1	uncharacterized protein PC9H_009445	Pleurotus ostreatus
ENSOPET00005028356	4.20592	3.59215	12.4804	7.40947	8.03239	10.8598	42.0214	156.753	146.469	15.5134	15.3841	11.5579	4.08959	0.00084405	0.00308718	2.4e-207	98.67	KAG9225242.1	hypothetical protein CCMSSC00406_0007073	Pleurotus cornucopiae
ENSOPET00005017786	29.4415	16.1647	13.6149	12.7019	16.0648	21.7195	327.45	374.805	304.008	14.4053	9.95443	15.1142	4.08675	1.02846e-22	1.31942e-20	2.01e-95	96.84	KAG9221298.1	hypothetical protein CCMSSC00406_0009409	Pleurotus cornucopiae
ENSOPET00005017794	29.4415	16.1647	13.6149	12.7019	16.0648	21.7195	327.45	374.805	304.008	14.4053	9.95443	15.1142	4.08675	1.02846e-22	1.31942e-20	1.58e-30	100	KAG9221298.1	hypothetical protein CCMSSC00406_0009409	Pleurotus cornucopiae
ENSOPET00005004893	29.4415	23.349	26.0953	40.2228	55.0793	42.2324	151.436	648.027	539.039	108.594	28.0534	48.8988	4.08471	0.00132513	0.00455827	4.08e-196	99.64	KAG9217608.1	hypothetical protein CCMSSC00406_0010427	Pleurotus cornucopiae
ENSOPET00005017802	28.39	16.1647	13.6149	12.7019	16.0648	22.9262	325.071	365.172	294.641	14.4053	9.95443	15.1142	4.08162	1.42645e-22	1.77097e-20	5.41e-113	91.48	KAF4563086.1	hypothetical protein EYR36_003525	Pleurotus pulmonarius
ENSOPET00005002997	15.7722	11.6745	10.2112	95.2646	55.0793	88.0848	182.357	219.804	230.773	201.674	110.404	132.471	4.07103	2.26916e-21	2.4356e-19	3.32e-246	96.88	KDQ29983.1	hypothetical protein PLEOSDRAFT_1062286	Pleurotus ostreatus PC15
ENSOPET00005003017	15.7722	11.6745	10.2112	95.2646	55.0793	88.0848	182.357	219.804	230.773	201.674	110.404	132.471	4.07103	2.26916e-21	2.4356e-19	7.29e-248	96.89	KDQ29983.1	hypothetical protein PLEOSDRAFT_1062286	Pleurotus ostreatus PC15
ENSOPET00005008341	3.15444	5.38823	6.80747	11.6435	12.6223	16.893	32.5071	116.47	109	21.0539	8.14453	5.33442	4.07092	0.000389697	0.00157688
ENSOPET00005018582	79.9125	54.7803	41.9794	115.376	250.152	97.7379	1087.01	923.877	951.195	223.836	438.9	142.251	4.06746	7.32787e-27	1.36152e-24	5.68e-144	99.07	KAG9220906.1	hypothetical protein CCMSSC00406_0002494	Pleurotus cornucopiae
ENSOPET00005006019	689.771	789.375	589.981	913.482	562.267	637.106	3678.06	15480.8	15323	1181.23	776.446	998.425	4.05875	0.00304009	0.00934432	0	93	KAG9222949.1	hypothetical protein CCMSSC00406_0000362	Pleurotus cornucopiae
ENSOPET00005012136	10.5148	17.9608	4.53831	165.125	91.7988	168.93	256.093	152.374	139.656	210.539	280.534	199.152	4.05336	1.79664e-18	1.38295e-16	1.12e-203	97.22	XP_036625892.1	uncharacterized protein PC9H_002610	Pleurotus ostreatus
ENSOPET00005002977	15.7722	10.7765	10.2112	93.1476	53.9318	83.2582	169.671	215.425	224.813	200.566	104.974	128.026	4.05239	4.48465e-21	4.59395e-19	4.26e-202	83.33	KDQ29983.1	hypothetical protein PLEOSDRAFT_1062286	Pleurotus ostreatus PC15
ENSOPET00005002989	15.7722	10.7765	10.2112	93.1476	55.0793	83.2582	169.671	215.425	224.813	200.566	104.974	128.026	4.05239	4.4683e-21	4.59395e-19	1.42e-178	96.98	KDQ29983.1	hypothetical protein PLEOSDRAFT_1062286	Pleurotus ostreatus PC15
ENSOPET00005003006	15.7722	11.6745	10.2112	94.2061	55.0793	84.4649	177.6	216.301	230.773	200.566	110.404	132.471	4.05208	3.53605e-21	3.7068e-19	7.29e-248	96.89	KDQ29983.1	hypothetical protein PLEOSDRAFT_1062286	Pleurotus ostreatus PC15
ENSOPET00005019991	18.9266	17.9608	32.9028	23.2869	21.8022	34.9926	424.971	260.962	470.063	33.243	29.8633	36.4518	4.04997	2.41914e-10	4.7057e-09	0	99.6	KAG9219144.1	hypothetical protein CCMSSC00406_0001554	Pleurotus cornucopiae
ENSOPET00005006545	91.4788	65.5568	46.5177	117.493	148.026	156.863	1531.8	825.797	995.477	253.755	216.283	196.484	4.04201	4.96351e-10	8.96259e-09	1.49e-290	74.16	KAJ8520916.1	hypothetical protein ONZ45_g2319	Pleurotus djamor
ENSOPET00005021769	6.30888	4.49019	4.53831	3.17549	1.14748	2.41328	84.0429	85.8198	80.8984	1.1081	1.8099	5.33442	4.03119	1.41555e-13	4.9982e-12
ENSOPET00005030318	150.362	199.364	148.63	269.916	268.511	292.007	1208.31	3748.93	3166.96	659.32	305.873	541.443	4.02698	7.25979e-05	0.000366335	3.09e-151	96.77	KAG9224216.1	hypothetical protein CCMSSC00406_0004715	Pleurotus cornucopiae
ENSOPET00005011010	6.30888	0.898038	3.40374	4.23398	8.03239	1.20664	26.1643	88.447	57.9063	5.5405	6.33464	2.66721	4.02316	0.00137113	0.00469791
ENSOPET00005014843	58.8829	79.0274	45.3831	192.646	104.421	146.004	1232.1	509.665	1236.47	121.891	687.761	217.822	4.02223	1.27974e-05	7.94962e-05	0	97.16	XP_036630244.1	uncharacterized protein PC9H_007088	Pleurotus ostreatus
ENSOPET00005002237	34.6989	13.4706	18.1533	8.46797	5.73742	10.8598	547.864	266.217	262.281	31.0268	12.6693	22.2267	4.02052	0.000232163	0.00100461	2.66e-150	97.31	XP_036634606.1	RIBULOSE-phosphate 3-epimerase	Pleurotus ostreatus
ENSOPET00005003271	1.05148	2.69411	6.80747	4.23398	8.03239	13.2731	85.6286	44.6613	40.875	32.1349	2.71484	14.2251	4.01965	3.02383e-05	0.000170108	1.17e-111	99.38	KAJ8702455.1	Low molecular weight phosphotyrosine protein phosphatase	Pleurotus ostreatus
ENSOPET00005002222	34.6989	13.4706	18.1533	8.46797	5.73742	9.65313	547.864	266.217	261.43	31.0268	12.6693	22.2267	4.01938	0.000244142	0.00105071	3.43e-147	93.86	KAF4605115.1	RIBULOSE-phosphate 3-epimerase	Pleurotus pulmonarius
ENSOPET00005025525	19.9781	24.247	20.4224	34.9304	17.2123	26.5461	141.129	485.145	421.523	151.81	26.2435	57.7895	4.01862	0.000410902	0.00164857	3.48e-220	97.53	KAG9223686.1	hypothetical protein CCMSSC00406_0004973	Pleurotus cornucopiae
ENSOPET00005015839	693.977	882.771	939.431	2864.29	1692.54	2139.37	15597.1	14655	10507.4	10094.8	7128.28	8203.44	4.01783	9.65866e-29	2.15053e-26	0	88.3	KAG9220795.1	hypothetical protein CCMSSC00406_0002605	Pleurotus cornucopiae
ENSOPET00005005683	11.5663	8.08234	12.4804	10.585	16.0648	13.2731	77.7	225.934	216.297	18.8377	16.2891	15.1142	4.01637	0.000179607	0.00080325	0	93.71	KAJ8702231.1	hypothetical protein PTI98_000968	Pleurotus ostreatus
ENSOPET00005010033	4.20592	8.98038	3.40374	13.7604	20.6547	18.0996	99.9	90.1984	78.3438	28.8106	14.4792	14.2251	4.01622	1.39573e-14	5.84796e-13	2.09e-235	97.32	XP_036636734.1	uncharacterized protein PC9H_001239	Pleurotus ostreatus
ENSOPET00005028344	4.20592	4.49019	12.4804	6.35097	8.03239	8.44649	41.2286	157.628	143.063	12.1891	9.95443	10.6688	4.01312	0.00153371	0.00518244	3.78e-147	99.54	KAG9225242.1	hypothetical protein CCMSSC00406_0007073	Pleurotus cornucopiae
ENSOPET00005031303	267.076	290.066	256.415	1007.69	2237.6	973.759	3567.06	4146.5	5414.24	1714.23	2142.01	1285.59	4.01224	6.82269e-20	6.23085e-18	0	98.89	KDQ22985.1	Fet3 ferroxidase	Pleurotus ostreatus PC15
ENSOPET00005027517	41.0077	23.349	22.6916	8.46797	34.4245	4.82656	586.714	442.235	374.688	1643.31	4242.4	2772.12	4.01121	0.000153218	0.000701788	8.55e-170	91.23	KAG9224222.1	hypothetical protein CCMSSC00406_0004721	Pleurotus cornucopiae
ENSOPET00005009121	56.7799	45.7999	43.114	60.3343	179.008	67.5719	258.471	1234.75	854.969	350.16	124.883	194.706	4.01054	0.00105522	0.00374703	0	94.03	KAG9225448.1	hypothetical protein CCMSSC00406_0002951	Pleurotus cornucopiae
ENSOPET00005009132	56.7799	45.7999	43.114	60.3343	183.598	71.1918	258.471	1234.75	854.969	353.484	127.598	198.262	4.01054	0.000997806	0.0035733	0	92.79	KAJ8689169.1	hypothetical protein PTI98_013219	Pleurotus ostreatus
ENSOPET00005024489	3.15444	7.1843	7.94205	20.1114	19.5072	18.0996	53.1214	137.487	103.891	28.8106	74.2058	44.4535	4.00986	4.16643e-07	3.77177e-06	3.2e-75	96.8	KAJ8693104.1	hypothetical protein PTI98_010350	Pleurotus ostreatus
ENSOPET00005024501	3.15444	7.1843	7.94205	20.1114	21.8022	18.0996	53.1214	137.487	103.891	28.8106	74.2058	44.4535	4.00986	3.78038e-07	3.47009e-06	2.59e-100	97.47	KAJ8693104.1	hypothetical protein PTI98_010350	Pleurotus ostreatus
ENSOPET00005022321	8.41184	8.08234	11.3458	10.585	6.88491	14.4797	65.8072	181.272	200.117	39.8916	13.5742	29.3393	4.00568	0.000123478	0.00058234	2.3e-282	93	KAJ8692484.1	hypothetical protein PTI98_009791	Pleurotus ostreatus
ENSOPET00005016177	101.994	44.0039	49.9215	120.669	97.5362	79.6383	968.872	1110.4	1061.9	340.187	285.964	240.049	4.00298	1.70442e-26	3.04097e-24	2.81e-161	100	XP_036633496.1	Mitotic exit network component	Pleurotus ostreatus
ENSOPET00005000811	105.148	56.5764	48.7869	39.1643	75.734	85.6715	1764.9	812.661	793.656	152.918	209.043	186.705	4.0013	0.000145956	0.000672402	1.87e-113	97.14	KAG9222519.1	hypothetical protein CCMSSC00406_0002854	Pleurotus cornucopiae
ENSOPET00005002248	35.7503	13.4706	18.1533	9.52646	5.73742	10.8598	548.657	267.968	262.281	31.0268	12.6693	22.2267	4.00123	0.000231695	0.00100339	5.41e-158	98.67	KAJ8702472.1	RIBULOSE-phosphate 3-epimerase	Pleurotus ostreatus
ENSOPET00005003131	145.104	112.255	130.477	209.582	191.63	187.029	2902.65	1789.08	1485.13	318.025	168.32	266.721	3.99336	2.04795e-07	2.03294e-06	3.89e-213	100	BAL44215.1	glyceraldehyde 3-phosphate dehydrogenase	Pleurotus ostreatus
ENSOPET00005003141	145.104	112.255	130.477	209.582	191.63	187.029	2902.65	1789.08	1485.13	320.241	170.13	268.499	3.99336	2.00692e-07	1.99717e-06	1.3e-241	100	BAL44217.1	glyceraldehyde 3-phosphate dehydrogenase	Pleurotus ostreatus
ENSOPET00005003163	145.104	113.153	131.611	210.641	193.925	188.236	2905.03	1789.96	1485.98	321.349	170.13	268.499	3.98677	2.06541e-07	2.04876e-06	3.73e-213	99.01	KAJ8690215.1	hypothetical protein PTI98_011666	Pleurotus ostreatus
ENSOPET00005007617	6.30888	1.79608	12.4804	8.46797	9.17988	4.82656	128.443	110.34	86.0078	15.5134	13.5742	8.89069	3.97982	7.15477e-16	3.74285e-14
ENSOPET00005020202	14.7207	5.38823	9.07663	15.8774	8.03239	16.893	244.993	104.21	109.852	22.162	12.6693	21.3377	3.97534	0.000415154	0.00166463	2.03e-255	99.42	KAG9221378.1	hypothetical protein CCMSSC00406_0009827	Pleurotus cornucopiae
ENSOPET00005019999	18.9266	19.7568	35.1719	24.3454	22.9497	34.9926	426.557	261.838	471.766	34.3511	31.6732	36.4518	3.97348	3.55609e-10	6.66699e-09	0	99.6	KAG9219144.1	hypothetical protein CCMSSC00406_0001554	Pleurotus cornucopiae
ENSOPET00005013797	46.2651	45.7999	39.7102	42.3398	57.3742	42.2324	862.629	637.519	569.695	72.0265	151.126	107.577	3.97337	1.6015e-16	9.37955e-15	5.36e-247	100	KAG9220778.1	hypothetical protein CCMSSC00406_0002622	Pleurotus cornucopiae
ENSOPET00005022050	10.5148	6.28627	6.80747	55.0418	48.1944	76.0184	72.15	146.244	152.43	67.5941	91.3998	60.4567	3.97335	1.69097e-13	5.90874e-12	2.55e-149	82.31	XP_036627825.1	protein disulfide-isomerase precursor	Pleurotus ostreatus
ENSOPET00005007119	164.031	129.317	106.65	174.652	41.3094	89.2914	3017.61	1772.44	1482.57	412.213	395.462	311.174	3.971	1.42451e-06	1.12876e-05	1.9e-78	97.62	KAG9219951.1	hypothetical protein CCMSSC00406_0006864	Pleurotus cornucopiae
ENSOPET00005020198	14.7207	5.38823	9.07663	15.8774	8.03239	16.893	243.407	104.21	109.852	22.162	11.7643	21.3377	3.97034	0.000383364	0.00155335	3.28e-208	99.31	KAG9221378.1	hypothetical protein CCMSSC00406_0009827	Pleurotus cornucopiae
ENSOPET00005013732	49.4196	52.9842	52.1906	20.1114	51.6368	22.9262	299.7	1026.34	1096.81	136.296	15.3841	72.9037	3.97014	0.00196085	0.0064181	2.68e-298	96.98	KAF9497453.1	DNA-binding protein	Pleurotus eryngii
ENSOPET00005013770	27.3385	25.1451	28.3645	29.6379	36.7195	31.3727	509.014	418.591	338.07	56.5131	85.9701	58.6786	3.96855	3.69097e-20	3.41713e-18	8.29e-69	80.26	XP_036630688.1	uncharacterized protein PC9H_007537	Pleurotus ostreatus
ENSOPET00005009488	64.1403	54.7803	60.1327	75.1532	96.3887	74.8117	327.45	1292.55	1176.86	273.701	51.5821	109.356	3.96535	0.00120293	0.00419848	5.01e-104	96.15	KAJ8700518.1	hypothetical protein PTI98_003533	Pleurotus ostreatus
ENSOPET00005003149	148.259	114.949	132.746	210.641	191.63	185.823	2904.24	1789.08	1486.83	319.133	168.32	267.61	3.96424	2.33259e-07	2.27607e-06	1.53e-233	100	BAL44217.1	glyceraldehyde 3-phosphate dehydrogenase	Pleurotus ostreatus
ENSOPET00005001563	86.2214	102.376	86.228	33.8719	78.029	71.1918	2203.35	798.65	1265.42	136.296	434.375	272.055	3.95678	0.000237957	0.00102671	1.39e-88	92.41	OJA11680.1	hypothetical protein AZE42_13984, partial	Rhizopogon vesiculosus
ENSOPET00005025005	64.1403	49.3921	26.0953	35.9889	79.1764	44.6457	914.164	641.897	610.57	124.107	153.841	122.692	3.9558	2.88569e-16	1.61965e-14	8.02e-279	94.43	KDQ26006.1	hypothetical protein PLEOSDRAFT_1113654	Pleurotus ostreatus PC15
ENSOPET00005022720	238.686	195.772	186.071	96.3231	114.748	133.937	4011.06	3137.68	2475.49	405.565	219.902	232.047	3.9551	5.17876e-13	1.66692e-11	0	93.1	KAG9225183.1	hypothetical protein CCMSSC00406_0010394	Pleurotus cornucopiae
ENSOPET00005022710	238.686	195.772	186.071	93.1476	113.601	133.937	4010.27	3135.93	2471.23	404.457	216.283	229.38	3.95408	6.49206e-13	2.06741e-11	0	93.1	KAG9225183.1	hypothetical protein CCMSSC00406_0010394	Pleurotus cornucopiae
ENSOPET00005022937	51.5225	46.698	57.8635	465.738	329.328	333.033	1453.31	444.862	516.047	517.483	549.304	358.295	3.95116	1.56916e-05	9.54715e-05	6.17e-175	88.97	XP_036627418.1	uncharacterized protein PC9H_010542	Pleurotus ostreatus
ENSOPET00005022941	51.5225	46.698	57.8635	465.738	329.328	333.033	1453.31	444.862	516.047	517.483	549.304	358.295	3.95116	1.56916e-05	9.54715e-05	2.57e-179	97.23	KAG9227726.1	hypothetical protein CCMSSC00406_0000628	Pleurotus cornucopiae
ENSOPET00005013817	51.5225	53.8823	47.6523	48.6908	61.9642	49.4723	971.25	738.226	657.406	95.2966	173.75	119.135	3.95085	5.57313e-19	4.6057e-17	0	100	KAG9220778.1	hypothetical protein CCMSSC00406_0002622	Pleurotus cornucopiae
ENSOPET00005013805	51.5225	53.8823	47.6523	48.6908	61.9642	49.4723	969.664	738.226	657.406	95.2966	173.75	119.135	3.94988	3.91374e-19	3.26665e-17	0	100	KAG9220778.1	hypothetical protein CCMSSC00406_0002622	Pleurotus cornucopiae
ENSOPET00005013808	51.5225	53.8823	47.6523	48.6908	61.9642	49.4723	969.664	738.226	657.406	95.2966	173.75	119.135	3.94988	3.91374e-19	3.26665e-17	0	99.77	KAG9220778.1	hypothetical protein CCMSSC00406_0002622	Pleurotus cornucopiae
ENSOPET00005007115	158.774	123.929	95.3046	163.008	35.572	80.8449	2863.01	1633.2	1336.95	394.484	377.363	293.393	3.94779	6.67257e-06	4.45406e-05	3.82e-47	96.39	KAG9219951.1	hypothetical protein CCMSSC00406_0006864	Pleurotus cornucopiae
ENSOPET00005007611	6.30888	1.79608	11.3458	6.35097	8.03239	4.82656	119.721	99.8312	80.0469	14.4053	14.4792	8.89069	3.94514	3.575e-15	1.68087e-13
ENSOPET00005024461	962.105	569.356	604.73	627.688	621.937	789.143	18292.8	7074.88	7514.19	2020.07	1396.34	1343.38	3.94418	0.00160487	0.00537636	6.2e-113	99.38	CAD10797.1	putative cyclophilin, partial	Pleurotus sp. 'Florida'
ENSOPET00005017550	53.6255	40.4117	31.7682	15.8774	18.3598	27.7527	433.693	734.723	764.703	42.1078	24.4336	24.0049	3.94166	5.69782e-09	8.04533e-08	1.58e-276	98.61	KAG9220655.1	hypothetical protein CCMSSC00406_0003754	Pleurotus cornucopiae
ENSOPET00005020714	37.8533	14.3686	27.2299	84.6797	40.162	60.332	363.129	492.15	365.32	107.486	156.556	115.579	3.94137	2.76313e-23	3.83719e-21	1.08e-134	98.44	KAG9227125.1	hypothetical protein CCMSSC00406_0010229	Pleurotus cornucopiae
ENSOPET00005015114	47.3166	40.4117	30.6336	20.1114	24.0972	19.3063	911.786	444.862	458.141	35.4592	28.9583	29.3393	3.93852	0.000157557	0.000718593	1.6e-247	76.32	KAG9221237.1	hypothetical protein CCMSSC00406_0008928	Pleurotus cornucopiae
ENSOPET00005000842	113.56	58.3725	49.9215	42.3398	75.734	85.6715	1770.45	813.537	797.063	154.026	210.853	187.594	3.92979	0.000174023	0.000782177	7.68e-229	98.42	KAG9222519.1	hypothetical protein CCMSSC00406_0002854	Pleurotus cornucopiae
ENSOPET00005002002	6.30888	12.5725	4.53831	27.5209	21.8022	33.7859	54.7071	160.255	140.508	54.2969	33.4831	50.677	3.92393	1.39191e-06	1.10683e-05	1e-168	81.19	KAJ8703081.1	hypothetical protein PTI98_001735	Pleurotus ostreatus
ENSOPET00005027223	15.7722	12.5725	13.6149	112.201	125.076	162.897	245.786	85.8198	304.859	47.6483	116.738	103.132	3.92301	1.45631e-07	1.4975e-06	4.57e-289	96.67	KAG9223628.1	hypothetical protein CCMSSC00406_0008511	Pleurotus cornucopiae
ENSOPET00005007605	6.30888	1.79608	11.3458	6.35097	8.03239	4.82656	116.55	98.0798	80.0469	14.4053	13.5742	8.00162	3.92124	5.91741e-15	2.6438e-13
ENSOPET00005014913	58.8829	56.5764	48.7869	77.2702	99.8312	118.251	334.586	1117.41	1033.8	240.458	76.9206	95.1304	3.91977	0.000286743	0.00120705	1.77e-143	100	KAG9220850.1	hypothetical protein CCMSSC00406_0002550	Pleurotus cornucopiae
ENSOPET00005027214	15.7722	12.5725	13.6149	112.201	125.076	162.897	244.993	85.8198	303.156	47.6483	116.738	103.132	3.91734	1.33223e-07	1.37726e-06	2.05e-248	87.38	KAG9223628.1	hypothetical protein CCMSSC00406_0008511	Pleurotus cornucopiae
ENSOPET00005000696	92.5303	65.5568	81.6897	237.103	472.764	205.129	639.043	1352.1	1623.93	179.512	423.516	264.943	3.91426	5.82991e-07	5.09947e-06	1.39e-96	89.6	KDQ24048.1	hypothetical protein PLEOSDRAFT_1059214	Pleurotus ostreatus PC15
ENSOPET00005028817	30.4929	27.8392	30.6336	29.6379	42.4569	54.2988	450.343	451.868	438.555	64.2698	58.8216	60.4567	3.91366	5.79177e-23	7.6865e-21	3.95e-228	99.36	KDQ31705.1	hypothetical protein PLEOSDRAFT_1053017	Pleurotus ostreatus PC15
ENSOPET00005019660	84.1184	79.9254	54.4598	15.8774	19.5072	15.6863	1759.35	692.689	837.938	24.3782	29.8633	24.0049	3.91235	0.00295987	0.00913424	1.45e-72	62.12	KAF4574464.1	hypothetical protein EYR36_005799	Pleurotus pulmonarius
ENSOPET00005029298	18.9266	19.7568	28.3645	31.7549	51.6368	33.7859	128.443	459.749	415.563	113.026	40.7227	101.354	3.90407	0.000205328	0.000901081	2.87e-257	96.71	KAG9221901.1	hypothetical protein CCMSSC00406_0005726	Pleurotus cornucopiae
ENSOPET00005031449	6.30888	8.98038	6.80747	13.7604	17.2123	21.7195	64.2214	147.12	119.219	7.7567	15.3841	9.77976	3.90301	1.37427e-06	1.09409e-05	5.12e-83	79.64	KAG9218321.1	hypothetical protein CCMSSC00406_0007308	Pleurotus cornucopiae
ENSOPET00005022921	53.6255	49.3921	58.9981	465.738	330.476	334.24	1450.93	445.738	515.195	518.591	547.494	359.184	3.89594	1.81587e-05	0.000108714	2.09e-156	87.64	KAJ8691780.1	hypothetical protein PTI98_011316	Pleurotus ostreatus
ENSOPET00005017573	55.7285	40.4117	34.0374	15.8774	18.3598	27.7527	434.486	735.599	765.555	44.324	24.4336	26.6721	3.89426	6.56205e-09	9.06925e-08	1.57e-252	98.75	KAG9220655.1	hypothetical protein CCMSSC00406_0003754	Pleurotus cornucopiae
ENSOPET00005025963	3.15444	8.98038	2.26916	9.52646	18.3598	14.4797	101.486	43.7856	67.2734	12.1891	7.23959	1.77814	3.88323	8.37586e-06	5.46642e-05	4.17e-90	97.33	KAF4577352.1	hypothetical protein EYR36_005340	Pleurotus pulmonarius
ENSOPET00005025974	3.15444	8.98038	2.26916	9.52646	18.3598	14.4797	101.486	43.7856	67.2734	12.1891	7.23959	1.77814	3.88323	8.37586e-06	5.46642e-05	3.31e-70	95.73	KAF4577352.1	hypothetical protein EYR36_005340	Pleurotus pulmonarius
ENSOPET00005014811	48.3681	41.3098	34.0374	28.5794	39.0145	28.9594	761.143	530.682	523.711	52.0807	85.0651	63.1239	3.8753	3.63325e-15	1.70232e-13	4.16e-149	98.56	KAG9220633.1	hypothetical protein CCMSSC00406_0003732	Pleurotus cornucopiae
ENSOPET00005013655	125.126	84.4156	94.17	155.599	122.781	136.35	865.007	1770.69	1815.53	233.809	156.556	191.15	3.87343	3.24243e-07	3.03419e-06	0	99.09	KAG9221153.1	hypothetical protein CCMSSC00406_0005408	Pleurotus cornucopiae
ENSOPET00005000558	7.36036	2.69411	4.53831	5.29248	1.14748	7.23985	84.0429	51.667	77.4922	4.4324	6.33464	9.77976	3.86889	3.02694e-12	8.38118e-11	8e-82	99.15	KAG9220155.1	hypothetical protein CCMSSC00406_0007150	Pleurotus cornucopiae
ENSOPET00005023109	231.326	166.137	180.398	209.582	298.346	235.295	3673.31	2278.6	2474.64	529.672	417.181	373.409	3.86615	2.30831e-12	6.53238e-11	0	99.84	KAG9225111.1	hypothetical protein CCMSSC00406_0007478	Pleurotus cornucopiae
ENSOPET00005013481	22.0811	17.0627	14.7495	22.2284	11.4748	20.5129	356.786	197.911	223.961	32.1349	28.0534	25.783	3.85281	6.56206e-08	7.29025e-07	0	99.77	KAG9226119.1	hypothetical protein CCMSSC00406_0005030	Pleurotus cornucopiae
ENSOPET00005027528	51.5225	37.7176	38.5757	8.46797	34.4245	4.82656	758.764	603.366	481.133	1700.93	4318.41	2825.46	3.85012	0.000105372	0.000509297	0	89.94	KAJ8695491.1	hypothetical protein PTI98_008093	Pleurotus ostreatus
ENSOPET00005017644	125.126	101.478	77.1513	121.727	193.925	144.797	1897.31	1246.14	1236.47	249.323	234.382	227.602	3.84992	2.01767e-13	6.99588e-12	3.57e-170	99.62	KDQ29691.1	hypothetical protein PLEOSDRAFT_1112402	Pleurotus ostreatus PC15
ENSOPET00005001310	1002.06	1118.06	956.45	1819.55	1546.81	1246.46	5393.81	20369.9	18327.3	3367.52	3231.57	2774.79	3.84109	0.000444861	0.00176566	4.36e-115	100	XP_036634032.1	uncharacterized protein PC9H_002959	Pleurotus ostreatus
ENSOPET00005003690	43.1107	25.1451	37.4411	33.8719	32.1296	22.9262	543.107	511.416	441.961	257.079	306.777	200.041	3.82357	3.84317e-23	5.15118e-21	2e-214	99.02	KAG9217743.1	hypothetical protein CCMSSC00406_0003568	Pleurotus cornucopiae
ENSOPET00005023347	5.2574	3.59215	9.07663	7.40947	13.7698	4.82656	102.279	70.9327	80.0469	12.1891	23.5287	16.0032	3.82047	1.03325e-13	3.7516e-12	0	91.98	KAJ8698928.1	hypothetical protein PTI98_005585	Pleurotus ostreatus
ENSOPET00005010626	319.65	193.078	204.224	258.273	446.372	371.645	3511.56	3473.08	3109.91	765.697	584.597	571.672	3.81556	4.3595e-26	7.67642e-24	2.85e-306	98.59	KDQ33133.1	hypothetical protein PLEOSDRAFT_1073446	Pleurotus ostreatus PC15
ENSOPET00005013439	125.126	108.663	120.265	131.253	188.187	177.376	2517.32	1289.05	1173.45	189.485	171.94	128.915	3.81405	6.3569e-05	0.00032584	8.5e-246	100	KAF4576566.1	Fructose-1,6-bisphosphatase	Pleurotus pulmonarius
ENSOPET00005027923	68.3462	109.561	86.228	112.201	61.9642	72.3985	635.872	1497.47	1571.13	95.2966	79.6355	96.9086	3.80992	6.12243e-05	0.00031502	7.03e-219	98.31	KDQ31701.1	hypothetical protein PLEOSDRAFT_1035103	Pleurotus ostreatus PC15
ENSOPET00005006349	72.5521	87.1097	99.8429	110.084	149.173	114.631	448.757	1697.13	1491.94	127.432	56.1068	104.91	3.80924	0.00167643	0.00558277	0	99.79	KAG9217791.1	hypothetical protein CCMSSC00406_0003520	Pleurotus cornucopiae
ENSOPET00005011189	53.6255	64.6587	58.9981	117.493	127.371	129.111	329.829	1118.28	1031.24	209.431	77.8256	111.134	3.80584	0.000280486	0.00118423	0	93.89	KAG9226568.1	hypothetical protein CCMSSC00406_0005765	Pleurotus cornucopiae
ENSOPET00005011216	53.6255	64.6587	58.9981	117.493	127.371	129.111	329.829	1118.28	1031.24	209.431	77.8256	111.134	3.80584	0.000280486	0.00118423	0	93.62	KAG9226568.1	hypothetical protein CCMSSC00406_0005765	Pleurotus cornucopiae
ENSOPET00005003695	43.1107	27.8392	37.4411	33.8719	32.1296	25.3395	546.279	514.919	449.625	255.971	306.777	200.041	3.80102	6.2168e-23	8.21013e-21	2e-214	99.02	KAG9217743.1	hypothetical protein CCMSSC00406_0003568	Pleurotus cornucopiae
ENSOPET00005011815	6.30888	10.7765	5.67289	3.17549	6.88491	4.82656	82.4572	76.187	157.539	8.8648	8.14453	3.55628	3.7963	0.000161952	0.00073627	1.69e-185	100	KAG9225946.1	hypothetical protein CCMSSC00406_0006432	Pleurotus cornucopiae
ENSOPET00005022628	5.2574	2.69411	3.40374	6.35097	25.2447	10.8598	63.4286	51.667	42.5781	18.8377	9.95443	16.8923	3.79551	4.86895e-11	1.10416e-09
ENSOPET00005012624	69.3977	45.7999	49.9215	68.8022	100.979	57.9188	918.922	751.361	620.789	322.457	165.606	160.032	3.79444	7.01305e-19	5.65684e-17	3.63e-105	97.56	KAG9226169.1	hypothetical protein CCMSSC00406_0005080	Pleurotus cornucopiae
ENSOPET00005016361	68.3462	64.6587	47.6523	131.253	205.4	152.037	853.114	849.441	803.024	291.43	202.708	212.488	3.79382	7.43489e-24	1.0886e-21	2.14e-295	96.74	KAF9502027.1	hypothetical protein BDN71DRAFT_508811	Pleurotus eryngii
ENSOPET00005023953	24.184	11.6745	9.07663	2.11699	5.73742	8.44649	333.793	139.238	149.023	14.4053	19.0039	9.77976	3.79112	0.0022732	0.00729683	5.23e-102	66.67	XP_036628677.1	uncharacterized protein PC9H_009790	Pleurotus ostreatus
ENSOPET00005002353	52.574	15.2666	38.5757	22.2284	56.2267	44.6457	548.657	493.902	424.93	109.702	96.8295	83.5725	3.78556	1.04219e-22	1.3307e-20	1.2e-146	98.8	KDQ23636.1	hypothetical protein PLEOSDRAFT_1094545	Pleurotus ostreatus PC15
ENSOPET00005018461	42.0592	59.2705	72.613	50.8078	36.7195	47.059	351.236	963.284	1081.48	103.053	177.37	170.701	3.78395	0.000207553	0.000910255	0	95.03	KAF4599185.1	hypothetical protein EYR40_006275	Pleurotus pulmonarius
ENSOPET00005018472	42.0592	59.2705	72.613	50.8078	36.7195	47.059	351.236	963.284	1081.48	100.837	177.37	170.701	3.78395	0.000210873	0.000922711	0	89.88	KAF4567278.1	hypothetical protein EYR36_010896	Pleurotus pulmonarius
ENSOPET00005002328	617.219	516.372	629.691	1627.97	940.937	1350.23	5477.85	11183.7	7584.02	4123.24	5048.71	3415.8	3.78139	3.0613e-11	7.21561e-10	2.78e-21	100	KAG9217691.1	hypothetical protein CCMSSC00406_0003620	Pleurotus cornucopiae
ENSOPET00005003431	25.2355	35.0235	30.6336	21.1699	50.4893	26.5461	181.564	546.445	516.047	67.5941	39.8177	58.6786	3.77474	0.000305674	0.00127677	0	97.56	XP_036634530.1	uncharacterized protein PC9H_003464	Pleurotus ostreatus
ENSOPET00005030286	105.148	70.047	73.7476	41.2813	91.7988	65.1586	1379.57	1041.22	980.149	172.864	182.8	190.261	3.77205	1.47842e-21	1.61255e-19	0	99.3	KDQ26751.1	hypothetical protein PLEOSDRAFT_1093786	Pleurotus ostreatus PC15
ENSOPET00005000099	54.677	55.6784	58.9981	132.312	190.482	133.937	1054.5	655.909	596.094	158.458	131.218	85.3507	3.7676	9.61128e-10	1.62343e-08	5.42e-227	96.28	KAG9222275.1	hypothetical protein CCMSSC00406_0006572	Pleurotus cornucopiae
ENSOPET00005023097	237.635	183.2	198.551	216.992	315.558	254.601	3677.27	2279.48	2477.2	534.104	439.805	383.189	3.7673	3.94108e-12	1.07466e-10	0	99.84	KAG9225111.1	hypothetical protein CCMSSC00406_0007478	Pleurotus cornucopiae
ENSOPET00005029308	19.9781	21.5529	34.0374	32.8134	59.6692	37.4059	130.029	467.63	430.039	116.351	42.5326	101.354	3.76549	0.00028273	0.0011924	0	96.54	XP_036629652.1	uncharacterized protein PC9H_008716	Pleurotus ostreatus
ENSOPET00005023261	12.6178	14.3686	12.4804	5.29248	12.6223	19.3063	204.557	169.888	161.797	27.7025	28.9583	30.2284	3.76418	1.6695e-17	1.09436e-15	0	97.15	XP_036627537.1	uncharacterized protein PC9H_010661	Pleurotus ostreatus
ENSOPET00005011140	190.318	125.725	110.054	147.131	127.371	137.557	2501.46	1650.72	1633.3	463.186	318.542	304.951	3.76318	6.86411e-13	2.17049e-11	2.1e-80	100	KAG9225925.1	hypothetical protein CCMSSC00406_0006453	Pleurotus cornucopiae
ENSOPET00005012632	71.5007	47.596	49.9215	71.9777	100.979	59.1254	918.922	751.361	620.789	322.457	165.606	160.922	3.76077	9.22874e-19	7.33426e-17	3.63e-105	97.56	KAG9226169.1	hypothetical protein CCMSSC00406_0005080	Pleurotus cornucopiae
ENSOPET00005028724	23.1326	34.1254	22.6916	58.2173	43.6044	54.2988	176.014	468.506	436	75.3508	38.9128	77.349	3.75649	1.98974e-05	0.000117635	1.17e-114	95.19	KAG9224268.1	hypothetical protein CCMSSC00406_0004767	Pleurotus cornucopiae
ENSOPET00005014010	14.7207	35.0235	31.7682	21.1699	39.0145	28.9594	447.964	242.572	407.898	24.3782	80.5404	48.8988	3.75229	5.38161e-09	7.66191e-08	0	94.82	QGX75164.1	zinc cluster transcription factor 17, partial	Pleurotus ostreatus
ENSOPET00005012023	44.1622	42.2078	26.0953	69.8607	90.6513	67.5719	617.636	461.5	434.297	129.648	135.742	131.582	3.75027	4.21054e-22	4.82707e-20	4.41e-254	95.99	XP_036636699.1	uncharacterized protein PC9H_001203	Pleurotus ostreatus
ENSOPET00005011151	191.369	129.317	113.458	147.131	133.108	137.557	2522.08	1668.23	1650.33	470.943	325.781	310.285	3.74988	5.30878e-13	1.7047e-11	7.22e-82	100	KAG9225925.1	hypothetical protein CCMSSC00406_0006453	Pleurotus cornucopiae
ENSOPET00005024164	24.184	32.3294	24.9607	130.195	152.615	164.103	478.093	312.629	301.453	179.512	113.119	113.801	3.74472	5.40457e-18	3.80168e-16	9.53e-298	80.67	XP_036627336.1	uncharacterized protein PC9H_010460	Pleurotus ostreatus
ENSOPET00005024184	24.184	32.3294	26.0953	131.253	153.763	167.723	482.057	317.884	307.414	181.728	113.119	113.801	3.74468	1.77489e-18	1.37365e-16	0	98.05	XP_036627336.1	uncharacterized protein PC9H_010460	Pleurotus ostreatus
ENSOPET00005015029	27.3385	29.6353	26.0953	22.2284	41.3094	14.4797	466.993	326.641	316.781	50.9726	44.3425	39.1191	3.74064	1.84364e-14	7.54856e-13	3.15e-172	99.59	KAG9221276.1	hypothetical protein CCMSSC00406_0008889	Pleurotus cornucopiae
ENSOPET00005005556	6.30888	2.69411	10.2112	7.40947	18.3598	7.23985	99.9	104.21	51.9453	21.0539	11.7643	15.1142	3.73621	6.08826e-08	6.81515e-07
ENSOPET00005005670	7.36036	4.49019	3.40374	1.0585	8.03239	6.0332	34.8857	77.0627	91.1172	5.5405	6.33464	6.22349	3.73466	0.000118956	0.000564923	2.88e-65	98.13	XP_036634406.1	uncharacterized protein PC9H_003340	Pleurotus ostreatus
ENSOPET00005016651	44.1622	25.1451	17.0187	30.6964	36.7195	25.3395	483.643	330.144	334.664	66.486	41.6276	44.4535	3.73375	1.69618e-14	6.99799e-13
ENSOPET00005023933	23.1326	12.5725	11.3458	3.17549	6.88491	8.44649	335.379	140.114	149.875	14.4053	18.099	9.77976	3.73241	0.00239116	0.00762913	1.13e-207	96.92	XP_036628677.1	uncharacterized protein PC9H_009790	Pleurotus ostreatus
ENSOPET00005007347	360.658	334.07	350.585	186.295	209.99	142.384	6777.34	2976.55	4136.04	396.7	356.55	238.271	3.73203	9.07756e-05	0.000445705	0	99.78	KAG9225593.1	hypothetical protein CCMSSC00406_0003096	Pleurotus cornucopiae
ENSOPET00005023335	4.20592	3.59215	9.07663	6.35097	13.7698	4.82656	91.1786	63.927	68.125	11.081	19.0039	16.0032	3.7256	1.34931e-12	4.01678e-11	5.58e-280	90.62	KAJ8698928.1	hypothetical protein PTI98_005585	Pleurotus ostreatus
ENSOPET00005022726	25.2355	27.8392	13.6149	42.3398	25.2447	42.2324	157.779	387.065	337.219	85.3237	50.6771	74.6818	3.72535	2.41985e-06	1.79299e-05	7.19e-144	96.59	KDQ29622.1	hypothetical protein PLEOSDRAFT_1089194	Pleurotus ostreatus PC15
ENSOPET00005022482	48.3681	27.8392	27.2299	39.1643	44.7519	47.059	557.379	391.443	417.266	72.0265	38.0078	49.7879	3.72322	4.73071e-19	3.92154e-17	0	90.56	KAJ8691607.1	Serine/threonine-protein kinase rio1	Pleurotus ostreatus
ENSOPET00005008286	52.574	31.4313	38.5757	19.0529	18.3598	19.3063	713.572	345.906	550.109	67.5941	58.8216	56.9004	3.71488	6.86344e-07	5.92654e-06	1.23e-230	99.69	KAG9225637.1	hypothetical protein CCMSSC00406_0007494	Pleurotus cornucopiae
ENSOPET00005006532	71.5007	58.3725	43.114	68.8022	120.486	90.4981	915.75	618.253	734.047	150.702	149.316	134.249	3.71272	1.41064e-21	1.55119e-19	5.09e-182	98.47	XP_036634908.1	uncharacterized protein PC9H_003843	Pleurotus ostreatus
ENSOPET00005001054	54.677	64.6587	60.1327	63.5097	135.403	92.9114	383.743	1050.86	917.985	200.566	76.9206	103.132	3.71244	5.00265e-05	0.000264164	3.01e-124	100	KAG9217717.1	hypothetical protein CCMSSC00406_0003594	Pleurotus cornucopiae
ENSOPET00005029119	32.5959	27.8392	21.557	1.0585	1.14748	2.41328	497.121	265.341	310.82	1.1081	0.904948	1.77814	3.7104	1.30214e-05	8.07389e-05	7.16e-169	100	KAG9218375.1	hypothetical protein CCMSSC00406_0007254	Pleurotus cornucopiae
ENSOPET00005011249	50.4711	61.0666	54.4598	110.084	118.191	121.871	302.079	969.414	897.547	180.62	71.4909	104.021	3.70782	0.000192487	0.000852646	0	79.92	KAG9226568.1	hypothetical protein CCMSSC00406_0005765	Pleurotus cornucopiae
ENSOPET00005030277	4.20592	8.98038	3.40374	5.29248	5.73742	4.82656	82.4572	62.1756	71.5313	4.4324	3.61979	5.33442	3.70374	1.71755e-11	4.22966e-10	2.48e-111	100	KAG9223758.1	hypothetical protein CCMSSC00406_0004901	Pleurotus cornucopiae
ENSOPET00005009184	78.861	64.6587	39.7102	53.9833	48.1944	61.5387	1083.04	590.23	711.906	228.269	144.792	113.801	3.70237	1.92496e-08	2.38219e-07	0	99.38	KAG9225916.1	hypothetical protein CCMSSC00406_0006462	Pleurotus cornucopiae
ENSOPET00005020597	66.2433	53.8823	68.0747	31.7549	79.1764	34.9926	1056.88	711.079	679.547	56.5131	85.0651	42.6753	3.70097	7.99522e-11	1.71088e-09	1.66e-224	97.18	XP_036632737.1	Bifunctional purine biosynthetic protein ade1	Pleurotus ostreatus
ENSOPET00005015039	27.3385	32.3294	26.0953	22.2284	42.4569	14.4797	468.579	328.392	317.633	50.9726	45.2474	40.0081	3.70003	2.69085e-14	1.07558e-12	3.47e-206	99.66	KAG9221276.1	hypothetical protein CCMSSC00406_0008889	Pleurotus cornucopiae
ENSOPET00005012726	30.4929	34.1254	32.9028	26.4624	28.6871	20.5129	153.021	587.603	525.414	76.4589	23.5287	42.6753	3.69846	0.00267848	0.00839763	0	99.53	KAG9226175.1	hypothetical protein CCMSSC00406_0005086	Pleurotus cornucopiae
ENSOPET00005024832	125.126	123.031	97.5738	141.838	122.781	147.21	2057.46	1238.26	1187.93	237.133	175.56	136.917	3.69695	5.20075e-08	5.89703e-07	5.82e-228	99.08	KAF9499068.1	transaldolase	Pleurotus eryngii
ENSOPET00005028610	212.399	220.019	171.321	895.487	1367.8	533.335	2874.9	1992.25	2956.63	1039.4	3233.38	1225.14	3.69587	3.23467e-08	3.8088e-07	0	92.96	KAF4596279.1	hypothetical protein EYR38_007656	Pleurotus pulmonarius
ENSOPET00005028619	212.399	220.019	171.321	895.487	1367.8	533.335	2874.9	1992.25	2956.63	1039.4	3233.38	1225.14	3.69587	3.23467e-08	3.8088e-07	0	92.21	KAF4597572.1	hypothetical protein EYR40_008034	Pleurotus pulmonarius
ENSOPET00005028636	212.399	220.917	171.321	895.487	1367.8	533.335	2874.9	1994	2956.63	1039.4	3233.38	1225.14	3.69404	3.23808e-08	3.81115e-07	0	91.68	KAF9489441.1	alcohol oxidase	Pleurotus eryngii
ENSOPET00005015050	27.3385	33.2274	26.0953	25.4039	45.8994	14.4797	468.579	331.895	319.336	54.2969	46.1524	41.7863	3.69172	6.67461e-15	2.94788e-13	3.08e-215	99.67	KAG9221276.1	hypothetical protein CCMSSC00406_0008889	Pleurotus cornucopiae
ENSOPET00005028647	213.451	220.917	171.321	895.487	1367.8	534.542	2874.9	1994	2956.63	1039.4	3233.38	1225.14	3.69154	3.26683e-08	3.83995e-07	0	92.79	KAF4596279.1	hypothetical protein EYR38_007656	Pleurotus pulmonarius
ENSOPET00005009170	78.861	64.6587	39.7102	50.8078	47.0469	61.5387	1074.32	585.852	705.945	223.836	140.267	112.912	3.69079	2.17684e-08	2.66695e-07	2.24e-290	94.42	KAJ8699380.1	tryptophan--tRNA ligase	Pleurotus ostreatus
ENSOPET00005007592	5.2574	3.59215	4.53831	16.9359	34.4245	18.0996	38.0571	61.2999	73.2344	18.8377	11.7643	28.4502	3.68836	7.07696e-10	1.22769e-08
ENSOPET00005012112	50.4711	39.5137	53.3252	52.9248	80.3239	78.4317	746.872	579.722	516.047	122.999	81.4453	71.1255	3.68456	1.95017e-20	1.88313e-18	7.7e-136	88.34	KDQ32961.1	hypothetical protein PLEOSDRAFT_1087613	Pleurotus ostreatus PC15
ENSOPET00005012121	50.4711	39.5137	53.3252	52.9248	80.3239	78.4317	746.872	579.722	516.047	122.999	81.4453	71.1255	3.68456	1.95017e-20	1.88313e-18	1.34e-128	97.83	KDQ32961.1	hypothetical protein PLEOSDRAFT_1087613	Pleurotus ostreatus PC15
ENSOPET00005022389	8.41184	4.49019	6.80747	1.0585	1.14748	1.20664	62.6357	89.3227	101.336	1.1081	0.904948	0.889069	3.68385	9.21446e-11	1.94551e-09	3.23e-73	85.43	KAF9486708.1	hypothetical protein BDN71DRAFT_1514713	Pleurotus eryngii
ENSOPET00005012965	772.838	766.925	687.555	933.593	1319.61	855.508	4250.51	12859	11496.1	1718.66	510.391	807.275	3.68292	0.000345587	0.0014195	0	100	KAG9226612.1	hypothetical protein CCMSSC00406_0006163	Pleurotus cornucopiae
ENSOPET00005012976	772.838	766.925	687.555	933.593	1319.61	855.508	4250.51	12859	11496.1	1718.66	510.391	807.275	3.68292	0.000345587	0.0014195	0	99.78	KAG9226612.1	hypothetical protein CCMSSC00406_0006163	Pleurotus cornucopiae
ENSOPET00005012102	50.4711	39.5137	53.3252	52.9248	80.3239	78.4317	746.872	577.97	515.195	122.999	81.4453	71.1255	3.68252	3.32315e-20	3.0872e-18	1.03e-141	98.01	KDQ32961.1	hypothetical protein PLEOSDRAFT_1087613	Pleurotus ostreatus PC15
ENSOPET00005010370	12.6178	12.5725	12.4804	33.8719	13.7698	14.4797	243.407	104.21	135.398	42.1078	66.0612	49.7879	3.68056	7.07959e-06	4.70477e-05	6.99e-269	99.47	KAG9225798.1	hypothetical protein CCMSSC00406_0007808	Pleurotus cornucopiae
ENSOPET00005000824	116.714	83.5175	64.671	43.3983	75.734	89.2914	1786.31	813.537	796.211	156.242	227.142	205.375	3.68032	0.000355073	0.00145182	3.6e-194	91.75	XP_036634415.1	NAD(P)H-dependent D-xylose reductase (XR)	Pleurotus ostreatus
ENSOPET00005014852	55.7285	48.4941	40.8448	84.6797	114.748	83.2582	732.6	587.603	535.633	173.972	159.271	164.478	3.67727	3.49685e-22	4.07829e-20	0	95.75	XP_036636699.1	uncharacterized protein PC9H_001203	Pleurotus ostreatus
ENSOPET00005007932	8.41184	8.98038	10.2112	13.7604	32.1296	25.3395	134.786	104.21	114.109	26.5944	5.42969	14.2251	3.67718	5.87674e-15	2.62999e-13	5e-207	100	KAG9219842.1	hypothetical protein CCMSSC00406_0009398	Pleurotus cornucopiae
ENSOPET00005007944	8.41184	8.98038	10.2112	13.7604	32.1296	25.3395	134.786	104.21	114.109	26.5944	5.42969	14.2251	3.67718	5.87674e-15	2.62999e-13	9.88e-208	100	KAG9219842.1	hypothetical protein CCMSSC00406_0009398	Pleurotus cornucopiae
ENSOPET00005005548	10.5148	8.98038	4.53831	13.7604	16.0648	9.65313	40.4357	146.244	120.07	18.8377	9.95443	19.5595	3.67394	0.000845503	0.00309099	1.8e-92	89.19	KAJ8690806.1	hypothetical protein PTI98_012205	Pleurotus ostreatus
ENSOPET00005005557	10.5148	8.98038	4.53831	13.7604	16.0648	9.65313	40.4357	146.244	120.07	18.8377	9.95443	19.5595	3.67394	0.000845503	0.00309099	2.36e-90	94.33	KAG9217582.1	hypothetical protein CCMSSC00406_0010099	Pleurotus cornucopiae
ENSOPET00005001079	72.5521	83.5175	88.4971	80.4457	158.353	112.218	525.664	1330.21	1264.57	245.998	103.164	161.811	3.67345	2.3406e-05	0.000135405	0	99.81	KAG9217717.1	hypothetical protein CCMSSC00406_0003594	Pleurotus cornucopiae
ENSOPET00005029283	14.7207	5.38823	17.0187	16.9359	21.8022	28.9594	190.286	143.617	139.656	37.6754	85.9701	36.4518	3.67298	2.19195e-16	1.2727e-14	4.61e-285	91.38	KAJ8694976.1	hypothetical protein PTI98_007606	Pleurotus ostreatus
ENSOPET00005029290	14.7207	5.38823	17.0187	16.9359	21.8022	28.9594	190.286	143.617	139.656	37.6754	85.9701	36.4518	3.67298	2.19195e-16	1.2727e-14	1.31e-289	94.92	KAJ8694976.1	hypothetical protein PTI98_007606	Pleurotus ostreatus
ENSOPET00005014842	55.7285	48.4941	40.8448	83.6212	110.159	82.0516	731.807	585.852	531.375	172.864	159.271	163.589	3.67198	3.98752e-22	4.61063e-20	5.6e-251	95.88	XP_036636699.1	uncharacterized protein PC9H_001203	Pleurotus ostreatus
ENSOPET00005030270	4.20592	8.98038	3.40374	5.29248	5.73742	4.82656	80.0786	59.5485	71.5313	4.4324	3.61979	5.33442	3.66994	3.0028e-11	7.09013e-10	7.72e-77	100	KAG9223758.1	hypothetical protein CCMSSC00406_0004901	Pleurotus cornucopiae
ENSOPET00005025984	11.5663	10.7765	19.2878	63.5097	92.9463	79.6383	229.136	151.498	147.32	96.4047	88.6849	65.7911	3.6647	4.71278e-18	3.37678e-16	1.26e-225	97.81	KAF9496778.1	Metallo-hydrolase/oxidoreductase	Pleurotus eryngii
ENSOPET00005016226	4.20592	8.08234	9.07663	16.9359	33.2771	10.8598	106.243	76.187	87.7109	24.3782	31.6732	24.8939	3.6604	1.23119e-13	4.4285e-12	3.14e-130	96.55	KAG9220422.1	hypothetical protein CCMSSC00406_0003878	Pleurotus cornucopiae
ENSOPET00005022042	3.15444	3.59215	5.67289	22.2284	16.0648	22.9262	31.7143	65.6784	59.6094	27.7025	37.1029	29.3393	3.66011	4.6945e-11	1.07273e-09	4.79e-61	91.3	XP_036627825.1	protein disulfide-isomerase precursor	Pleurotus ostreatus
ENSOPET00005026508	73.6036	61.9646	60.1327	159.833	61.9642	86.8781	302.079	1039.47	1125.77	197.242	133.932	187.594	3.65622	0.000604944	0.00230195	2.24e-158	98.61	KAG9224002.1	hypothetical protein CCMSSC00406_0004382	Pleurotus cornucopiae
ENSOPET00005030422	101.994	76.3332	77.1513	129.136	182.45	170.136	1246.37	950.148	1021.02	373.43	299.538	241.827	3.65469	3.01407e-23	4.14297e-21	0	99.78	XP_036629515.1	Cytosolic seryl-tRNA synthetase	Pleurotus ostreatus
ENSOPET00005030408	101.994	76.3332	77.1513	127.019	180.155	161.69	1245.58	946.645	1020.17	373.43	298.633	240.938	3.65238	3.19735e-23	4.37258e-21	0	99.11	XP_036629515.1	Cytosolic seryl-tRNA synthetase	Pleurotus ostreatus
ENSOPET00005030414	100.942	76.3332	78.2859	127.019	179.008	161.69	1245.58	946.645	1017.62	375.646	298.633	240.938	3.65076	3.28345e-23	4.46764e-21	2.51e-257	89.13	XP_036629515.1	Cytosolic seryl-tRNA synthetase	Pleurotus ostreatus
ENSOPET00005030403	101.994	76.3332	78.2859	129.136	183.598	170.136	1244.79	949.272	1021.88	373.43	299.538	241.827	3.64757	3.47362e-23	4.67914e-21	0	99.78	XP_036629515.1	Cytosolic seryl-tRNA synthetase	Pleurotus ostreatus
ENSOPET00005022878	1685.52	1563.48	1595.22	1658.66	3056.9	2152.65	7459.2	26319.5	26879.6	1979.07	1378.24	1447.4	3.64637	0.00187075	0.00615533	0	92.94	KAG9225081.1	hypothetical protein CCMSSC00406_0008755	Pleurotus cornucopiae
ENSOPET00005029279	728.676	791.172	681.882	1043.68	1783.19	1427.46	4327.41	12034.9	11001.3	1931.42	1043.41	1480.3	3.63555	4.59334e-05	0.000244854	0	92.27	KAJ8694795.1	bifunctional 4-alpha-glucanotransferase/amylo-alpha-1,6-glucosidase	Pleurotus ostreatus
ENSOPET00005026514	73.6036	64.6587	61.2672	160.891	61.9642	88.0848	310.8	1039.47	1126.62	197.242	133.932	187.594	3.63385	0.000533308	0.00206553	1.39e-153	83.15	KAG9224002.1	hypothetical protein CCMSSC00406_0004382	Pleurotus cornucopiae
ENSOPET00005008869	6.30888	7.1843	7.94205	16.9359	16.0648	10.8598	101.486	66.5542	97.9297	16.6215	47.0573	24.0049	3.6332	2.4568e-13	8.3677e-12	0	100	KAG9219930.1	hypothetical protein CCMSSC00406_0009533	Pleurotus cornucopiae
ENSOPET00005029316	730.779	794.764	687.555	1043.68	1784.34	1428.66	4346.44	12046.3	11048.2	1933.64	1054.26	1483.86	3.63219	4.48286e-05	0.000239249	0	98.63	KAJ8694795.1	bifunctional 4-alpha-glucanotransferase/amylo-alpha-1,6-glucosidase	Pleurotus ostreatus
ENSOPET00005029296	730.779	794.764	687.555	1043.68	1784.34	1428.66	4346.44	12046.3	11046.5	1933.64	1054.26	1483.86	3.6321	4.48074e-05	0.000239183	0	94.93	KAJ8694795.1	bifunctional 4-alpha-glucanotransferase/amylo-alpha-1,6-glucosidase	Pleurotus ostreatus
ENSOPET00005014952	437.416	406.811	423.198	724.011	845.696	693.819	4596.19	6055.55	5060.84	1540.26	1189.1	1025.99	3.63195	2.70926e-24	4.10057e-22	8.41e-142	100	KAG9220774.1	hypothetical protein CCMSSC00406_0002626	Pleurotus cornucopiae
ENSOPET00005026311	60.9859	40.4117	30.6336	39.1643	26.3921	45.8524	715.95	444.862	472.617	110.81	81.4453	65.7911	3.62895	1.62375e-10	3.2842e-09	9.57e-120	89.37	XP_036631781.1	hypoxanthine-guanine phosphoribosyltransferase	Pleurotus ostreatus
ENSOPET00005026500	73.6036	65.5568	61.2672	160.891	60.8167	88.0848	312.386	1040.35	1125.77	197.242	133.932	187.594	3.62831	0.000525972	0.00203976	2.24e-158	98.61	KAG9224002.1	hypothetical protein CCMSSC00406_0004382	Pleurotus cornucopiae
ENSOPET00005008861	6.30888	7.1843	7.94205	16.9359	16.0648	10.8598	99.9	65.6784	97.9297	16.6215	47.0573	24.0049	3.61979	3.89761e-13	1.28056e-11	0	99.81	KAG9219930.1	hypothetical protein CCMSSC00406_0009533	Pleurotus cornucopiae
ENSOPET00005020572	10.5148	7.1843	10.2112	9.52646	13.7698	8.44649	164.121	91.9498	83.4531	9.9729	17.194	9.77976	3.60464	1.14547e-05	7.21705e-05	3.7e-134	94.47	XP_036628012.1	uncharacterized protein PC9H_011144	Pleurotus ostreatus
ENSOPET00005016399	372.224	293.658	207.628	194.763	133.108	200.302	5367.64	2432.73	2789.72	539.645	502.246	522.773	3.59975	0.000150439	0.000690455	0	99.82	UYF12297.1	glucose-6-phosphate isomerase	Pleurotus ostreatus
ENSOPET00005010159	7.36036	9.87842	7.94205	68.8022	68.8491	88.0848	50.7429	146.244	107.297	127.432	55.2018	94.2414	3.59502	7.50557e-09	1.02074e-07	5.32e-94	89.94	KAF9496880.1	hypothetical protein BDN71DRAFT_1505339	Pleurotus eryngii
ENSOPET00005030884	4.20592	8.98038	3.40374	5.29248	6.88491	6.0332	77.7	57.797	64.7188	6.6486	2.71484	5.33442	3.59317	9.36379e-11	1.97549e-09	2.48e-111	100	KAG9223758.1	hypothetical protein CCMSSC00406_0004901	Pleurotus cornucopiae
ENSOPET00005001677	17.8752	17.0627	15.8841	27.5209	16.0648	26.5461	190.286	174.267	248.656	43.2159	47.0573	51.566	3.59285	2.40118e-17	1.55132e-15	2.64e-95	95.86	KAF9499701.1	dienelactone hydrolase	Pleurotus eryngii
ENSOPET00005004985	65.1918	48.4941	47.6523	102.674	72.2915	73.6051	859.457	450.116	631.859	72.0265	121.263	92.4632	3.58896	9.47214e-09	1.25296e-07	4.65e-222	94.03	KAG9217574.1	hypothetical protein CCMSSC00406_0008501	Pleurotus cornucopiae
ENSOPET00005004995	65.1918	48.4941	47.6523	102.674	72.2915	73.6051	859.457	450.116	631.859	72.0265	121.263	92.4632	3.58896	9.47214e-09	1.25296e-07	3.1e-226	100	KAG9217574.1	hypothetical protein CCMSSC00406_0008501	Pleurotus cornucopiae
ENSOPET00005004974	65.1918	48.4941	47.6523	102.674	73.439	74.8117	857.872	447.489	627.602	72.0265	122.168	93.3523	3.58265	1.15933e-08	1.50089e-07	3.1e-226	100	KAG9217574.1	hypothetical protein CCMSSC00406_0008501	Pleurotus cornucopiae
ENSOPET00005028630	14.7207	11.6745	6.80747	13.7604	14.9173	24.1328	156.986	113.843	126.883	17.7296	16.2891	15.1142	3.58235	6.79072e-15	2.99425e-13	4.56e-167	100	KAG9224431.1	hypothetical protein CCMSSC00406_0009473	Pleurotus cornucopiae
ENSOPET00005004309	26.287	11.6745	19.2878	30.6964	51.6368	42.2324	102.279	325.765	254.617	48.7564	36.1979	58.6786	3.57584	0.000106728	0.000515038
ENSOPET00005026320	62.0373	41.3098	34.0374	42.3398	26.3921	45.8524	715.95	444.862	472.617	111.918	82.3503	66.6802	3.57161	2.13505e-10	4.1955e-09	7.44e-143	98.56	XP_036631781.1	hypoxanthine-guanine phosphoribosyltransferase	Pleurotus ostreatus
ENSOPET00005026327	62.0373	41.3098	34.0374	42.3398	26.3921	45.8524	715.95	444.862	472.617	111.918	82.3503	66.6802	3.57161	2.13505e-10	4.1955e-09	4e-147	100	XP_036631781.1	hypoxanthine-guanine phosphoribosyltransferase	Pleurotus ostreatus
ENSOPET00005028567	53.6255	74.5372	58.9981	27.5209	30.9821	20.5129	999.793	507.913	716.164	85.3237	200.899	74.6818	3.57072	7.00427e-07	6.0192e-06	9.44e-180	98.41	KAG9223647.1	hypothetical protein CCMSSC00406_0008530	Pleurotus cornucopiae
ENSOPET00005030498	16.8237	12.5725	30.6336	37.0474	41.3094	57.9188	82.4572	295.115	335.516	33.243	31.6732	49.7879	3.57033	0.000944732	0.00340495	8.3e-243	98.02	KAG9223792.1	hypothetical protein CCMSSC00406_0004867	Pleurotus cornucopiae
ENSOPET00005018644	6.30888	6.28627	6.80747	7.40947	8.03239	9.65313	103.071	63.927	63.0156	11.081	8.14453	10.6688	3.5674	4.32808e-09	6.29945e-08	9.94e-165	89.23	KAF9501410.1	acyl-CoA N-acyltransferase	Pleurotus eryngii
ENSOPET00005027767	51.5225	20.6549	39.7102	28.5794	21.8022	42.2324	238.65	614.75	463.25	56.5131	41.6276	35.5628	3.55675	0.000111276	0.000533622	0	97.88	XP_036628533.1	Chitinase 1	Pleurotus ostreatus
ENSOPET00005011014	235.532	163.443	153.168	328.134	675.868	430.771	2795.61	1836.37	1864.92	827.751	670.567	525.44	3.55664	1.969e-15	9.5408e-14	0	98	KAF9496039.1	saccharopine dehydrogenase	Pleurotus eryngii
ENSOPET00005008659	133.538	103.274	88.4971	110.084	206.547	115.838	1861.63	993.934	970.781	320.241	294.108	222.267	3.55608	2.38576e-06	1.77163e-05	0	96.26	KAG9226318.1	hypothetical protein CCMSSC00406_0003197	Pleurotus cornucopiae
ENSOPET00005016632	190.318	185.894	199.686	363.064	235.234	235.295	2763.9	2136.74	1871.73	412.213	1589.09	595.676	3.55578	7.05307e-10	1.22433e-08	9.23e-250	99.41	KAG9220959.1	hypothetical protein CCMSSC00406_0002441	Pleurotus cornucopiae
ENSOPET00005006479	214.502	188.588	159.976	496.435	367.195	515.236	1459.65	2687.56	2473.79	617.212	584.597	565.448	3.55567	3.21448e-12	8.864e-11	5.74e-265	89.55	KAF9489174.1	hypothetical protein BDN71DRAFT_1512377	Pleurotus eryngii
ENSOPET00005030792	2.10296	7.1843	7.94205	6.35097	5.73742	4.82656	48.3643	75.3113	78.3438	5.5405	6.33464	5.33442	3.55156	8.83488e-11	1.87418e-09	2.88e-114	85.94	KAF9494817.1	hypothetical protein BDN71DRAFT_1448394	Pleurotus eryngii
ENSOPET00005025209	7.36036	8.98038	6.80747	19.0529	4.58994	9.65313	145.093	53.4185	72.3828	18.8377	23.5287	27.5612	3.54876	0.000427234	0.00170697
ENSOPET00005030789	2.10296	7.1843	7.94205	6.35097	5.73742	4.82656	47.5714	75.3113	78.3438	5.5405	6.33464	5.33442	3.54588	1.21021e-10	2.50996e-09
ENSOPET00005014481	108.302	74.5372	100.977	168.301	231.792	171.343	863.422	1350.35	1100.22	316.917	213.568	192.039	3.54554	9.9798e-18	6.78954e-16	5.88e-250	93.42	KAG9220773.1	hypothetical protein CCMSSC00406_0002627	Pleurotus cornucopiae
ENSOPET00005020035	21.0296	11.6745	10.2112	27.5209	20.6547	9.65313	191.871	160.255	148.172	23.2701	28.0534	11.5579	3.54323	5.78631e-16	3.08691e-14	3.91e-175	98.33	KDQ25705.1	hypothetical protein PLEOSDRAFT_174277	Pleurotus ostreatus PC15
ENSOPET00005013650	101.994	75.4352	74.8822	129.136	87.2088	119.457	619.221	1124.41	1195.59	185.053	131.218	163.589	3.54216	1.80615e-08	2.26008e-07	3.83e-226	99.68	KAG9221153.1	hypothetical protein CCMSSC00406_0005408	Pleurotus cornucopiae
ENSOPET00005009716	35.7503	33.2274	28.3645	62.4513	33.2771	60.332	160.157	393.195	579.914	66.486	77.8256	67.5693	3.54128	0.000967117	0.00347726	2.45e-89	97.76	KAG9226605.1	hypothetical protein CCMSSC00406_0006170	Pleurotus cornucopiae
ENSOPET00005018689	335.422	311.619	280.241	53.9833	22.9497	25.3395	3169.05	2197.16	5427.01	132.972	130.313	107.577	3.54097	0.00125317	0.00435216	2.59e-200	99.65	KAG9219273.1	hypothetical protein CCMSSC00406_0001683	Pleurotus cornucopiae
ENSOPET00005001687	23.1326	22.451	24.9607	37.0474	40.162	37.4059	238.65	260.087	321.039	59.8374	62.4414	63.1239	3.53863	2.52104e-18	1.88665e-16	9.46e-201	100	KAF9499701.1	dienelactone hydrolase	Pleurotus eryngii
ENSOPET00005018699	336.474	308.027	279.106	51.8663	19.5072	22.9262	3155.57	2179.65	5392.95	132.972	123.978	106.688	3.53798	0.00127722	0.00441891	4.62e-163	95.9	KAG9219273.1	hypothetical protein CCMSSC00406_0001683	Pleurotus cornucopiae
ENSOPET00005014826	22.0811	14.3686	21.557	22.2284	34.4245	21.7195	252.921	218.928	201.82	68.7022	57.0117	68.4583	3.53775	1.00181e-17	6.7984e-16	1.48e-80	96.85	KAF9496038.1	kinase-like protein	Pleurotus eryngii
ENSOPET00005014018	52.574	82.6195	70.3439	59.2758	53.9318	54.2988	966.493	550.823	868.594	89.7561	173.75	128.026	3.53707	2.64654e-10	5.12952e-09	0	99.69	QGX75164.1	zinc cluster transcription factor 17, partial	Pleurotus ostreatus
ENSOPET00005031998	124.075	96.9881	132.746	188.412	514.073	289.594	1714.95	1236.51	1154.72	212.755	179.18	160.922	3.53675	7.56646e-15	3.30922e-13	6.82e-149	96.8	KAJ8691829.1	Bifunctional purine biosynthetic protein ADE5,7	Pleurotus ostreatus
ENSOPET00005018710	336.474	312.517	281.375	53.9833	22.9497	26.5461	3168.26	2197.16	5424.45	132.972	130.313	109.356	3.53574	0.00125551	0.00435716	2.59e-200	99.65	KAG9219273.1	hypothetical protein CCMSSC00406_0001683	Pleurotus cornucopiae
ENSOPET00005005652	5088.11	3736.74	3470.68	5132.65	7335.87	7324.31	54177.5	43593.8	44314.5	14281.2	14480.1	10594.2	3.53056	1.12085e-23	1.59226e-21	0	99.78	KAF9499702.1	translation elongation factor 1a	Pleurotus eryngii
ENSOPET00005005661	5089.17	3736.74	3470.68	5132.65	7335.87	7324.31	54179.1	43595.6	44315.3	14281.2	14480.1	10594.2	3.53048	1.12294e-23	1.59226e-21	0	99.78	KAF9499702.1	translation elongation factor 1a	Pleurotus eryngii
ENSOPET00005027887	50.4711	25.1451	31.7682	34.9304	56.2267	47.059	582.75	331.019	324.445	125.215	103.164	125.359	3.52741	3.69972e-08	4.31303e-07	5.22e-280	97.4	KAF9500670.1	alpha/beta hydrolase fold protein	Pleurotus eryngii
ENSOPET00005005044	1330.12	737.289	930.354	1104.01	2065.47	1534.85	14254	10451.6	9834.7	2909.87	1899.49	1566.54	3.52632	1.24686e-17	8.37696e-16	1.38e-82	100	KAF9493717.1	calmodulin	Pleurotus eryngii
ENSOPET00005005052	1330.12	737.289	930.354	1104.01	2065.47	1534.85	14254	10451.6	9834.7	2909.87	1899.49	1566.54	3.52632	1.24686e-17	8.37696e-16	3.24e-81	97.99	KAF9493717.1	calmodulin	Pleurotus eryngii
ENSOPET00005013692	17.8752	10.7765	13.6149	9.52646	40.162	19.3063	144.3	180.397	161.797	22.162	16.2891	23.1158	3.52483	9.04949e-16	4.63503e-14	0	99.73	KAG9220325.1	hypothetical protein CCMSSC00406_0006390	Pleurotus cornucopiae
ENSOPET00005031456	9.46332	13.4706	12.4804	17.9944	18.3598	26.5461	90.3857	169.013	148.172	12.1891	16.2891	19.5595	3.52465	4.45362e-09	6.45774e-08	7.27e-209	93.23	KAG9218321.1	hypothetical protein CCMSSC00406_0007308	Pleurotus cornucopiae
ENSOPET00005019893	2097.7	2010.71	1737.04	1892.59	1483.7	1289.9	11030.2	26682.1	29269.9	5182.59	3061.44	4361.77	3.51839	7.12082e-05	0.000360402	0	99.23	XP_036632581.1	uncharacterized protein PC9H_004495	Pleurotus ostreatus
ENSOPET00005019883	2097.7	2013.4	1737.04	1892.59	1483.7	1289.9	11030.2	26682.1	29269.9	5182.59	3061.44	4361.77	3.51773	7.13887e-05	0.00036118	0	99.23	XP_036632581.1	uncharacterized protein PC9H_004495	Pleurotus ostreatus
ENSOPET00005023875	232.377	179.608	213.301	212.758	345.393	260.634	3349.82	1876.65	1920.27	258.187	191.849	153.809	3.5147	1.22553e-06	9.88173e-06	7.4e-100	72.08	XP_036628390.1	Curved DNA-binding protein (42 kDa protein)	Pleurotus ostreatus
ENSOPET00005019867	1548.83	1546.42	1300.23	1344.29	1383.87	1057.02	8294.08	19685.1	22117.6	3353.11	2346.53	3282.44	3.51063	7.22429e-05	0.000364748	0	97.43	XP_036632581.1	uncharacterized protein PC9H_004495	Pleurotus ostreatus
ENSOPET00005028621	14.7207	11.6745	6.80747	13.7604	13.7698	24.1328	149.85	109.464	118.367	17.7296	16.2891	13.336	3.5078	2.98382e-14	1.1787e-12	7.14e-154	100	KAG9224431.1	hypothetical protein CCMSSC00406_0009473	Pleurotus cornucopiae
ENSOPET00005025294	119.869	97.8862	71.4784	95.2646	243.267	147.21	1477.89	999.188	804.727	381.187	324.876	258.719	3.50418	7.45201e-10	1.28792e-08	0	100	KAG9223868.1	hypothetical protein CCMSSC00406_0007730	Pleurotus cornucopiae
ENSOPET00005025274	119.869	97.8862	71.4784	95.2646	243.267	146.004	1473.13	999.188	803.875	381.187	324.876	257.83	3.50171	6.4513e-10	1.13375e-08	4.95e-272	83.99	KAG9223868.1	hypothetical protein CCMSSC00406_0007730	Pleurotus cornucopiae
ENSOPET00005007045	19.9781	17.0627	17.0187	8.46797	16.0648	15.6863	264.021	169.888	177.977	78.6751	37.1029	60.4567	3.50064	6.48564e-12	1.69476e-10
ENSOPET00005001066	43.1107	44.9019	57.8635	40.2228	80.3239	50.6789	288.6	658.536	697.43	122.999	51.5821	106.688	3.49489	1.965e-05	0.000116375	7.47e-231	99.69	KAG9217717.1	hypothetical protein CCMSSC00406_0003594	Pleurotus cornucopiae
ENSOPET00005025281	119.869	98.7842	73.7476	95.2646	243.267	146.004	1479.47	1000.06	804.727	383.403	326.686	258.719	3.48955	8.71967e-10	1.48493e-08	0	100	KAG9223868.1	hypothetical protein CCMSSC00406_0007730	Pleurotus cornucopiae
ENSOPET00005005216	126.178	123.031	139.553	274.15	331.623	275.114	2116.14	1091.14	1157.27	407.781	565.593	475.652	3.48887	6.71091e-08	7.44028e-07	5.95e-246	85	KDQ30223.1	hypothetical protein PLEOSDRAFT_1101227	Pleurotus ostreatus PC15
ENSOPET00005003894	10.5148	2.69411	13.6149	5.29248	6.88491	6.0332	119.721	92.8255	88.5625	16.6215	13.5742	14.2251	3.4887	2.83722e-13	9.56664e-12	2.79e-101	92.26	KAF4573457.1	hypothetical protein EYR36_007972	Pleurotus pulmonarius
ENSOPET00005013669	15.7722	15.2666	18.1533	13.7604	24.0972	13.2731	238.65	173.391	139.656	27.7025	47.0573	41.7863	3.48738	7.19954e-11	1.56674e-09	0	96.88	KAG9226846.1	hypothetical protein CCMSSC00406_0003481	Pleurotus cornucopiae
ENSOPET00005009038	115.663	109.561	74.8822	73.0362	175.565	90.4981	597.021	1216.36	1550.7	98.6209	123.073	120.913	3.48667	0.00011365	0.000543168	1.65e-173	98.86	KAG9225642.1	hypothetical protein CCMSSC00406_0007499	Pleurotus cornucopiae
ENSOPET00005006215	346.989	315.211	318.817	123.844	138.846	150.83	1689.58	5211.37	4093.46	618.32	225.332	416.084	3.48635	0.00113529	0.00398772	1.54e-47	79.58	KAG9217902.1	hypothetical protein CCMSSC00406_0005272	Pleurotus cornucopiae
ENSOPET00005022390	14.7207	10.7765	12.4804	1.0585	1.14748	1.20664	104.657	140.99	179.68	1.1081	0.904948	0.889069	3.48535	3.73922e-08	4.35531e-07	2.93e-119	88.48	KAF9486708.1	hypothetical protein BDN71DRAFT_1514713	Pleurotus eryngii
ENSOPET00005003796	44.1622	56.5764	40.8448	116.435	119.338	98.9446	700.093	450.116	424.93	127.432	153.841	192.928	3.47575	1.70334e-12	4.92379e-11	1.42e-217	95.72	KAJ8702553.1	hypothetical protein PTI98_001260	Pleurotus ostreatus
ENSOPET00005003808	44.1622	56.5764	40.8448	116.435	119.338	98.9446	700.093	450.116	424.93	127.432	153.841	192.928	3.47575	1.70334e-12	4.92379e-11	3e-226	95.27	KAJ8702553.1	hypothetical protein PTI98_001260	Pleurotus ostreatus
ENSOPET00005003814	44.1622	56.5764	40.8448	116.435	119.338	98.9446	700.093	450.116	424.93	127.432	153.841	192.928	3.47575	1.70334e-12	4.92379e-11	6.09e-218	95.72	KAJ8702553.1	hypothetical protein PTI98_001260	Pleurotus ostreatus
ENSOPET00005028382	39.9563	30.5333	20.4224	16.9359	17.2123	19.3063	458.271	263.589	288.68	37.6754	34.388	24.8939	3.47451	2.75807e-07	2.62748e-06	7.97e-156	96.46	KDQ31698.1	hypothetical protein PLEOSDRAFT_1088081	Pleurotus ostreatus PC15
ENSOPET00005017566	60.9859	60.1686	54.4598	21.1699	34.4245	44.6457	438.45	739.977	768.109	44.324	34.388	32.0065	3.47043	2.73015e-08	3.28508e-07	2.16e-252	98.75	KAG9220655.1	hypothetical protein CCMSSC00406_0003754	Pleurotus cornucopiae
ENSOPET00005000121	68.3462	66.4548	76.0168	176.769	209.99	170.136	1056.09	671.671	601.203	196.134	161.986	119.135	3.46562	2.74042e-10	5.30195e-09	2.48e-278	99.2	KAG9222275.1	hypothetical protein CCMSSC00406_0006572	Pleurotus cornucopiae
ENSOPET00005004303	25.2355	11.6745	18.1533	28.5794	50.4893	42.2324	86.4214	286.358	235.031	38.7835	31.6732	53.3442	3.46446	0.00019645	0.000868058
ENSOPET00005019943	167.185	139.196	157.706	151.365	278.839	171.343	970.457	2154.25	1974.77	242.674	209.948	192.928	3.45788	4.00784e-06	2.81625e-05	0	90.98	KDQ25414.1	hypothetical protein PLEOSDRAFT_1106343	Pleurotus ostreatus PC15
ENSOPET00005019948	168.237	140.094	157.706	153.482	279.986	171.343	971.25	2157.76	1974.77	242.674	211.758	192.928	3.45305	4.079e-06	2.8581e-05	0	90.98	KDQ25414.1	hypothetical protein PLEOSDRAFT_1106343	Pleurotus ostreatus PC15
ENSOPET00005012778	158.774	117.643	108.92	122.786	143.436	143.59	1735.56	1301.31	1182.82	360.133	320.352	321.843	3.45295	2.16721e-19	1.87548e-17	0	99.08	KDQ33692.1	hypothetical protein PLEOSDRAFT_1061348	Pleurotus ostreatus PC15
ENSOPET00005006224	433.21	454.407	407.314	167.242	180.155	197.889	2296.91	6493.41	5335.04	828.859	358.36	634.796	3.44734	0.000474377	0.00186436	1.04e-202	95.77	KAG9217902.1	hypothetical protein CCMSSC00406_0005272	Pleurotus cornucopiae
ENSOPET00005013684	15.7722	17.0627	19.2878	13.7604	25.2447	13.2731	245.786	178.645	143.914	28.8106	47.0573	43.5644	3.44678	9.75003e-11	2.05376e-09	2.11e-273	100	KAG9226846.1	hypothetical protein CCMSSC00406_0003481	Pleurotus cornucopiae
ENSOPET00005006233	434.261	454.407	407.314	167.242	180.155	197.889	2296.91	6494.28	5335.04	828.859	358.36	635.685	3.44626	0.000476044	0.001869	1.04e-202	95.77	KAG9217902.1	hypothetical protein CCMSSC00406_0005272	Pleurotus cornucopiae
ENSOPET00005019213	94.6332	69.1489	90.7663	138.663	266.216	176.17	968.079	900.232	906.063	238.242	270.58	175.147	3.44615	3.76666e-21	3.91806e-19
ENSOPET00005005200	106.2	108.663	111.189	203.231	290.314	202.716	1802.96	834.554	909.469	268.16	435.28	355.628	3.44342	7.63499e-06	5.04771e-05	1.85e-203	94.67	KAJ8703300.1	hypothetical protein PTI98_001935	Pleurotus ostreatus
ENSOPET00005029830	171.391	160.749	141.822	458.329	525.548	306.487	1113.96	1764.56	2248.13	827.751	639.798	444.535	3.43517	4.31131e-10	7.89069e-09	3.65e-231	93.26	KAG9218164.1	hypothetical protein CCMSSC00406_0008103	Pleurotus cornucopiae
ENSOPET00005029837	171.391	160.749	141.822	458.329	525.548	306.487	1113.96	1764.56	2248.13	827.751	639.798	444.535	3.43517	4.31131e-10	7.89069e-09	7.86e-269	98.98	KAG9218164.1	hypothetical protein CCMSSC00406_0008103	Pleurotus cornucopiae
ENSOPET00005029820	171.391	160.749	141.822	458.329	525.548	306.487	1113.96	1764.56	2247.27	827.751	639.798	444.535	3.43493	4.23216e-10	7.78283e-09	3.77e-263	93.93	KAG9218164.1	hypothetical protein CCMSSC00406_0008103	Pleurotus cornucopiae
ENSOPET00005025973	39.9563	29.6353	27.2299	82.5627	203.105	89.2914	310.8	407.206	328.703	188.377	109.499	173.369	3.43439	9.01339e-19	7.18431e-17	7.96e-230	97	XP_036632252.1	uncharacterized protein PC9H_006689	Pleurotus ostreatus
ENSOPET00005025233	49.4196	67.3529	31.7682	67.7437	57.3742	45.8524	828.536	407.206	366.172	145.161	198.184	175.147	3.43087	5.21478e-05	0.000273702	2.45e-290	94.84	KDQ24510.1	hypothetical protein PLEOSDRAFT_1113819	Pleurotus ostreatus PC15
ENSOPET00005028040	10.5148	8.98038	6.80747	1.0585	1.14748	1.20664	70.5643	95.4527	117.516	1.1081	0.904948	0.889069	3.43023	5.64045e-09	7.98525e-08
ENSOPET00005019451	39.9563	42.2078	48.7869	94.2061	88.3563	103.771	172.843	688.31	545	308.052	138.457	160.922	3.42466	0.000235241	0.00101581	2.53e-80	93.38	XP_036632615.1	uncharacterized protein PC9H_004530	Pleurotus ostreatus
ENSOPET00005031984	1059.89	964.493	988.218	1929.64	2662.16	1817.2	16287.7	8835.06	7222.95	7955.05	7822.37	6771.15	3.42449	1.04115e-08	1.36362e-07	2.04e-153	90.76	XP_036631519.1	uncharacterized protein PC9H_005943	Pleurotus ostreatus
ENSOPET00005031979	1059.89	964.493	988.218	1929.64	2662.16	1817.2	16286.9	8835.06	7222.95	7955.05	7822.37	6771.15	3.42446	1.03867e-08	1.3617e-07	3.14e-162	92.16	XP_036631519.1	uncharacterized protein PC9H_005943	Pleurotus ostreatus
ENSOPET00005031981	1059.89	964.493	988.218	1928.58	2662.16	1817.2	16286.9	8835.06	7222.95	7955.05	7822.37	6771.15	3.42446	1.03942e-08	1.36202e-07	4.7e-145	85.1	XP_036631519.1	uncharacterized protein PC9H_005943	Pleurotus ostreatus
ENSOPET00005027883	36.8018	17.9608	21.557	28.5794	52.7843	43.4391	385.329	228.561	205.227	110.81	79.6355	103.132	3.42394	1.49542e-08	1.90667e-07	2.1e-83	97.58	KDQ32093.1	hypothetical protein PLEOSDRAFT_154296	Pleurotus ostreatus PC15
ENSOPET00005002617	69.3977	46.698	53.3252	75.1532	59.6692	72.3985	297.321	718.084	798.766	1386.23	401.797	1293.6	3.42063	0.000208293	0.000912459	9.4e-282	89.86	XP_036635121.1	uncharacterized protein PC9H_004058	Pleurotus ostreatus
ENSOPET00005025536	28.39	31.4313	34.0374	77.2702	64.2591	59.1254	160.95	449.241	392.57	175.08	30.7682	86.2397	3.41734	6.42874e-05	0.000328896	4.98e-190	90.24	KAJ8691650.1	hypothetical protein PTI98_011200	Pleurotus ostreatus
ENSOPET00005025544	28.39	31.4313	34.0374	77.2702	64.2591	59.1254	160.95	449.241	392.57	175.08	30.7682	86.2397	3.41734	6.42874e-05	0.000328896	1.69e-206	95.96	KAJ8691650.1	hypothetical protein PTI98_011200	Pleurotus ostreatus
ENSOPET00005002653	69.3977	47.596	53.3252	75.1532	60.8167	73.6051	298.114	718.96	802.172	1388.45	403.607	1294.48	3.41703	0.000205637	0.000902289	0	98.89	KAJ8703107.1	hypothetical protein PTI98_001757	Pleurotus ostreatus
ENSOPET00005002638	69.3977	47.596	53.3252	75.1532	57.3742	72.3985	294.943	718.96	799.617	1385.13	403.607	1291.82	3.41248	0.000213058	0.000930457	9.4e-257	99.44	KDQ30401.1	glycoside hydrolase family 43 protein	Pleurotus ostreatus PC15
ENSOPET00005006081	1098.8	847.748	607	584.29	551.94	745.704	12525.6	7102.9	7329.4	1630.02	1596.33	1334.49	3.40013	4.99147e-07	4.43227e-06	8.61e-166	99.6	KAG9217905.1	hypothetical protein CCMSSC00406_0005275	Pleurotus cornucopiae
ENSOPET00005028368	38.9048	31.4313	19.2878	45.5153	48.1944	31.3727	180.771	386.189	378.945	43.2159	33.4831	48.8988	3.39974	3.36246e-06	2.41493e-05	5.61e-258	95.98	KAJ8693770.1	hypothetical protein PTI98_008734	Pleurotus ostreatus
ENSOPET00005005235	131.435	132.91	149.764	287.911	331.623	281.147	2118.51	1091.14	1157.27	409.997	588.216	489.877	3.39854	1.02265e-07	1.08555e-06	5.95e-246	85	KDQ30223.1	hypothetical protein PLEOSDRAFT_1101227	Pleurotus ostreatus PC15
ENSOPET00005006069	1097.75	847.748	607	584.29	547.35	745.704	12508.1	7090.64	7306.41	1628.91	1593.61	1334.49	3.3979	5.29813e-07	4.67684e-06	1.06e-164	100	XP_036626714.1	uncharacterized protein PC9H_011374	Pleurotus ostreatus
ENSOPET00005027083	11.5663	10.7765	18.1533	17.9944	17.2123	13.2731	237.857	86.6955	102.188	49.8645	20.8138	22.2267	3.39751	0.00227301	0.00729683	0	60.79	KIJ57951.1	hypothetical protein HYDPIDRAFT_103556	Hydnomerulius pinastri MD-312
ENSOPET00005005290	132.487	132.91	149.764	291.086	332.771	283.561	2120.89	1091.14	1157.27	411.105	592.741	491.655	3.39566	1.05101e-07	1.1139e-06	5.95e-246	85	KDQ30223.1	hypothetical protein PLEOSDRAFT_1101227	Pleurotus ostreatus PC15
ENSOPET00005030495	12.6178	8.98038	19.2878	23.2869	32.1296	36.1992	61.05	171.64	197.563	18.8377	15.3841	32.0065	3.3955	0.000276405	0.00116927	4.63e-207	97.05	XP_036631871.1	uncharacterized protein PC9H_006301	Pleurotus ostreatus
ENSOPET00005005273	132.487	132.91	149.764	287.911	331.623	281.147	2119.31	1091.14	1157.27	409.997	588.216	489.877	3.39514	1.06297e-07	1.1248e-06	5.95e-246	85	KDQ30223.1	hypothetical protein PLEOSDRAFT_1101227	Pleurotus ostreatus PC15
ENSOPET00005005247	132.487	132.91	149.764	287.911	331.623	281.147	2118.51	1091.14	1157.27	409.997	588.216	489.877	3.39488	1.04431e-07	1.10723e-06	5.95e-246	85	KDQ30223.1	hypothetical protein PLEOSDRAFT_1101227	Pleurotus ostreatus PC15
ENSOPET00005024558	84.1184	112.255	106.65	132.312	183.598	123.077	1309.8	935.261	940.125	361.241	97.7344	286.28	3.39388	4.11625e-15	1.8989e-13	0	86.14	KAJ8695184.1	hypothetical protein PTI98_007799	Pleurotus ostreatus
ENSOPET00005024550	84.1184	112.255	106.65	132.312	183.598	123.077	1309.8	935.261	939.274	361.241	97.7344	286.28	3.39349	4.40025e-15	2.01611e-13	0	94.53	KDQ26702.1	hypothetical protein PLEOSDRAFT_1113181	Pleurotus ostreatus PC15
ENSOPET00005010257	13.6692	24.247	14.7495	45.5153	51.6368	55.5055	249.75	134.86	167.758	68.7022	76.0157	61.3458	3.39069	1.58037e-11	3.90613e-10	8.84e-240	92.51	KDQ32492.1	hypothetical protein PLEOSDRAFT_1095146	Pleurotus ostreatus PC15
ENSOPET00005008337	59.9344	80.8234	82.8242	84.6797	72.2915	80.8449	288.6	1061.36	992.922	137.404	47.0573	105.799	3.38941	0.00257688	0.00812735	0	87.61	KAJ8699843.1	hypothetical protein PTI98_002923	Pleurotus ostreatus
ENSOPET00005027931	92.5303	156.259	112.323	134.429	111.306	111.011	672.343	1515.86	1591.57	113.026	104.974	127.137	3.38778	6.4148e-05	0.000328308	7.03e-219	98.31	KDQ31701.1	hypothetical protein PLEOSDRAFT_1035103	Pleurotus ostreatus PC15
ENSOPET00005006685	24.184	32.3294	28.3645	55.0418	66.5541	43.4391	217.243	253.081	415.563	39.8916	139.362	120.913	3.38366	3.01104e-07	2.83242e-06	1.56e-32	100	XP_036626713.1	uncharacterized protein PC9H_011373	Pleurotus ostreatus
ENSOPET00005027756	53.6255	30.5333	41.9794	35.9889	25.2447	47.059	240.236	616.502	458.992	59.8374	44.3425	45.3425	3.38279	0.000139941	0.000649018	5.59e-268	97.71	XP_036628533.1	Chitinase 1	Pleurotus ostreatus
ENSOPET00005012911	36.8018	26.9411	27.2299	49.7493	125.076	45.8524	382.95	307.375	258.023	106.378	58.8216	64.013	3.38191	6.61745e-15	2.92743e-13	0	97.21	XP_036625661.1	uncharacterized protein PC9H_002374	Pleurotus ostreatus
ENSOPET00005016214	8.41184	12.5725	12.4804	29.6379	42.4569	10.8598	147.471	94.577	106.445	49.8645	58.8216	37.3409	3.38042	7.17294e-14	2.67838e-12	4.45e-100	93.41	KAJ8695972.1	hypothetical protein PTI98_005876	Pleurotus ostreatus
ENSOPET00005012901	36.8018	26.9411	27.2299	49.7493	125.076	45.8524	382.95	306.499	257.172	106.378	58.8216	64.013	3.37928	9.57426e-15	4.12045e-13	0	97.21	XP_036625661.1	uncharacterized protein PC9H_002374	Pleurotus ostreatus
ENSOPET00005003112	86.2214	96.0901	60.1327	84.6797	72.2915	61.5387	1182.94	700.57	635.266	84.2156	94.1146	89.796	3.377	4.00421e-06	2.81444e-05	0	95.55	KAJ8702554.1	hypothetical protein PTI98_001261	Pleurotus ostreatus
ENSOPET00005010243	13.6692	23.349	14.7495	41.2813	37.867	47.059	237.857	133.108	166.055	59.8374	60.6315	54.2332	3.37485	5.30641e-12	1.40847e-10	1.58e-130	89.02	KDQ32492.1	hypothetical protein PLEOSDRAFT_1095146	Pleurotus ostreatus PC15
ENSOPET00005016379	91.4788	79.0274	78.2859	157.716	226.054	172.55	865.007	874.837	840.492	309.16	232.572	235.603	3.37455	2.98538e-20	2.79267e-18	2.89e-298	96.76	KAF9502027.1	hypothetical protein BDN71DRAFT_508811	Pleurotus eryngii
ENSOPET00005016374	91.4788	79.0274	78.2859	157.716	226.054	172.55	865.007	873.961	840.492	309.16	230.762	235.603	3.37406	3.02005e-20	2.81534e-18	5.91e-299	95.67	KDQ27858.1	hypothetical protein PLEOSDRAFT_1040521	Pleurotus ostreatus PC15
ENSOPET00005022981	62.0373	60.1686	49.9215	122.786	32.1296	50.6789	443.207	687.434	652.297	670.401	389.128	684.583	3.37271	3.49532e-14	1.36383e-12	4.69e-137	99.5	KAG9224406.1	hypothetical protein CCMSSC00406_0009448	Pleurotus cornucopiae
ENSOPET00005022994	62.0373	60.1686	49.9215	122.786	32.1296	50.6789	443.207	687.434	652.297	670.401	389.128	684.583	3.37271	3.49532e-14	1.36383e-12	4.69e-137	99.5	KAG9224406.1	hypothetical protein CCMSSC00406_0009448	Pleurotus cornucopiae
ENSOPET00005023002	62.0373	60.1686	49.9215	122.786	32.1296	50.6789	443.207	686.559	652.297	670.401	390.033	684.583	3.372	3.02251e-14	1.19049e-12	4.69e-137	99.5	KAG9224406.1	hypothetical protein CCMSSC00406_0009448	Pleurotus cornucopiae
ENSOPET00005011719	499.453	310.721	247.338	31.7549	22.9497	39.8192	5693.51	2604.37	2646.66	255.971	150.221	224.045	3.37146	0.00248818	0.0078873	6.12e-164	99.11	XP_036625818.1	uncharacterized protein PC9H_002536	Pleurotus ostreatus
ENSOPET00005006091	1119.83	865.709	618.345	604.401	569.152	773.457	12520	7102.9	7323.44	1643.31	1621.67	1358.5	3.37135	5.27945e-07	4.66202e-06	4.09e-228	100	XP_036626714.1	uncharacterized protein PC9H_011374	Pleurotus ostreatus
ENSOPET00005030258	18.9266	16.1647	19.2878	6.35097	6.88491	14.4797	82.4572	215.425	264.836	7.7567	16.2891	22.2267	3.37129	0.0022616	0.00726477	2.51e-287	94.92	KAG9223836.1	hypothetical protein CCMSSC00406_0007698	Pleurotus cornucopiae
ENSOPET00005010755	16.8237	7.1843	7.94205	13.7604	26.3921	19.3063	139.543	100.707	90.2656	15.5134	20.8138	15.1142	3.37083	3.27707e-13	1.08997e-11	1.33e-186	98.48	XP_036626017.1	uncharacterized protein PC9H_002736	Pleurotus ostreatus
ENSOPET00005011709	499.453	312.517	247.338	31.7549	22.9497	39.8192	5694.3	2604.37	2646.66	254.863	150.221	224.045	3.36912	0.00250814	0.00794258	9.26e-156	98.63	XP_036625818.1	uncharacterized protein PC9H_002536	Pleurotus ostreatus
ENSOPET00005011733	499.453	312.517	247.338	31.7549	22.9497	39.8192	5694.3	2604.37	2646.66	254.863	150.221	224.935	3.36912	0.00250635	0.00793928	1.83e-165	100	XP_036625818.1	uncharacterized protein PC9H_002536	Pleurotus ostreatus
ENSOPET00005021338	31.5444	28.7372	27.2299	50.8078	51.6368	37.4059	118.929	421.218	363.617	147.377	26.2435	83.5725	3.3684	0.000723206	0.0026945	1.3e-112	99.37	KAG9218839.1	hypothetical protein CCMSSC00406_0001047	Pleurotus cornucopiae
ENSOPET00005010832	361.709	448.121	423.198	360.947	656.361	485.07	3177.77	4833.06	4721.91	817.778	719.434	893.515	3.36827	4.2446e-16	2.30088e-14	0	96.43	KAG9225697.1	hypothetical protein CCMSSC00406_0007554	Pleurotus cornucopiae
ENSOPET00005010825	361.709	448.121	423.198	360.947	656.361	485.07	3177.77	4832.18	4721.06	817.778	719.434	893.515	3.36807	4.13849e-16	2.24789e-14	0	93.87	KDQ34176.1	glycoside hydrolase family 31 protein	Pleurotus ostreatus PC15
ENSOPET00005031832	33.6474	21.5529	17.0187	32.8134	40.162	20.5129	324.279	239.945	178.828	64.2698	42.5326	55.1223	3.36301	1.24603e-09	2.05568e-08	3.33e-246	97.94	KAJ8701600.1	N-terminal acetyltransferase A complex catalytic subunit ard1	Pleurotus ostreatus
ENSOPET00005001571	14.7207	8.98038	11.3458	15.8774	33.2771	31.3727	96.7286	142.741	120.922	57.6212	24.4336	30.2284	3.36221	8.77226e-14	3.21542e-12	3.74e-82	87.5	KAF9488202.1	DUF1715-domain-containing protein	Pleurotus eryngii
ENSOPET00005008779	51.5225	46.698	40.8448	39.1643	63.1117	48.2656	528.836	456.246	443.664	56.5131	59.7266	53.3442	3.36091	1.15926e-18	9.13209e-17	9.76e-229	97.84	KAG9225559.1	hypothetical protein CCMSSC00406_0003062	Pleurotus cornucopiae
ENSOPET00005029183	9.46332	13.4706	6.80747	15.8774	12.6223	15.6863	135.579	75.3113	93.6719	7.7567	12.6693	1.77814	3.35619	9.81411e-08	1.0488e-06	3.13e-296	93.98	XP_036629344.1	uncharacterized protein PC9H_008405	Pleurotus ostreatus
ENSOPET00005024391	255.51	176.914	184.936	160.891	304.083	247.361	2181.94	2326.77	1784.02	928.588	769.206	779.714	3.3495	4.43479e-21	4.57769e-19	0	97.09	KAJ8692873.1	Apoptosis-inducing factor 1	Pleurotus ostreatus
ENSOPET00005000298	69.3977	36.8196	29.499	31.7549	32.1296	37.4059	613.671	385.314	384.055	90.8642	65.1563	64.9021	3.34918	5.59663e-09	7.93155e-08	0	99.57	XP_036626972.1	adenylosuccinase ade13	Pleurotus ostreatus
ENSOPET00005026330	59.9344	61.0666	55.5943	46.5738	53.9318	15.6863	436.071	635.767	726.383	32.1349	19.0039	37.3409	3.34805	7.23789e-10	1.25399e-08	8.25e-235	77.21	XP_036627410.1	uncharacterized protein PC9H_010534	Pleurotus ostreatus
ENSOPET00005024409	255.51	177.812	184.936	163.008	305.231	248.568	2182.74	2327.64	1784.02	928.588	769.206	780.603	3.34779	4.63485e-21	4.72983e-19	0	97.7	KAJ8692873.1	Apoptosis-inducing factor 1	Pleurotus ostreatus
ENSOPET00005008674	153.516	120.337	107.785	133.37	230.644	141.177	1871.94	1021.96	991.219	336.863	303.158	240.049	3.34768	1.9614e-06	1.49694e-05	0	99.86	KAG9226318.1	hypothetical protein CCMSSC00406_0003197	Pleurotus cornucopiae
ENSOPET00005003304	22.0811	11.6745	15.8841	13.7604	10.3274	14.4797	206.936	147.995	149.023	50.9726	39.8177	37.3409	3.34373	4.03996e-15	1.87333e-13	1.27e-107	91.67	KAF4573433.1	hypothetical protein EYR36_007948	Pleurotus pulmonarius
ENSOPET00005026322	59.9344	61.9646	55.5943	46.5738	53.9318	21.7195	436.071	635.767	726.383	32.1349	19.0039	37.3409	3.34073	6.21404e-10	1.09635e-08	0	97.79	XP_036627410.1	uncharacterized protein PC9H_010534	Pleurotus ostreatus
ENSOPET00005019006	85.1699	50.2901	72.613	47.6323	160.648	108.598	898.307	630.513	577.359	190.593	141.172	115.579	3.33947	1.32652e-12	3.96206e-11	5.34e-128	100	KAG9218805.1	hypothetical protein CCMSSC00406_0001081	Pleurotus cornucopiae
ENSOPET00005017530	18.9266	17.9608	13.6149	24.3454	35.572	12.0664	133.993	197.035	179.68	69.8103	77.8256	68.4583	3.33808	4.09325e-15	1.89153e-13	0	99.84	KAG9219188.1	hypothetical protein CCMSSC00406_0001598	Pleurotus cornucopiae
ENSOPET00005008349	60.9859	88.0077	93.0354	88.9136	79.1764	82.0516	302.079	1103.4	1040.61	142.945	52.487	126.248	3.33722	0.00261915	0.00824233	0	89.32	KAJ8699843.1	hypothetical protein PTI98_002923	Pleurotus ostreatus
ENSOPET00005008365	60.9859	88.0077	93.0354	88.9136	79.1764	82.0516	302.079	1103.4	1040.61	142.945	52.487	126.248	3.33722	0.00261915	0.00824233	0	90.38	KAJ8699843.1	hypothetical protein PTI98_002923	Pleurotus ostreatus
ENSOPET00005016259	25.2355	33.2274	28.3645	61.3928	73.439	32.5793	345.686	240.821	290.383	131.864	117.643	84.4616	3.33617	2.69543e-17	1.72899e-15	0	100	KAG9220422.1	hypothetical protein CCMSSC00406_0003878	Pleurotus cornucopiae
ENSOPET00005029354	31.5444	19.7568	14.7495	17.9944	12.6223	27.7527	266.4	204.917	195.008	24.3782	44.3425	40.0081	3.33458	5.6957e-16	3.05065e-14	5.34e-137	87.78	XP_036632244.1	uncharacterized protein PC9H_006681	Pleurotus ostreatus
ENSOPET00005021202	2380.55	1784.4	1730.23	1946.57	2325.95	2390.36	27833.3	16446.8	15103.3	3935.97	4297.6	3513.6	3.33245	3.93476e-07	3.59222e-06	1.68e-127	100	KAJ8697842.1	ubiquitin-conjugating enzyme E2 H	Pleurotus ostreatus
ENSOPET00005031148	73.6036	64.6587	71.4784	175.71	130.813	115.838	963.322	601.614	546.703	175.08	131.218	155.587	3.33168	2.89559e-09	4.38752e-08	1.29e-155	93.91	XP_036629294.1	uncharacterized protein PC9H_008352	Pleurotus ostreatus
ENSOPET00005029439	6.30888	6.28627	5.67289	1.0585	1.14748	1.20664	56.2929	55.1699	72.3828	1.1081	0.904948	0.889069	3.3311	2.53921e-09	3.90461e-08
ENSOPET00005021189	2380.55	1782.61	1729.1	1946.57	2317.92	2385.53	27764.3	16375.8	15059	3933.76	4295.79	3511.82	3.32868	4.18411e-07	3.78325e-06	1.06e-84	80.57	XP_036633479.1	Ubiquitin-conjugating enzyme E2 8	Pleurotus ostreatus
ENSOPET00005029347	31.5444	19.7568	14.7495	17.9944	12.6223	27.7527	265.607	203.165	194.156	24.3782	44.3425	40.0081	3.32721	6.62578e-16	3.49325e-14	5.34e-137	87.78	XP_036632244.1	uncharacterized protein PC9H_006681	Pleurotus ostreatus
ENSOPET00005031836	33.6474	25.1451	17.0187	33.8719	41.3094	20.5129	333	243.448	180.531	66.486	45.2474	57.7895	3.31977	4.21951e-09	6.16073e-08	3.33e-246	97.94	KAJ8701600.1	N-terminal acetyltransferase A complex catalytic subunit ard1	Pleurotus ostreatus
ENSOPET00005008789	53.6255	48.4941	43.114	44.4568	64.2591	50.6789	540.729	461.5	447.922	59.8374	62.4414	54.2332	3.31976	2.19012e-18	1.65277e-16	0	98	KAG9225559.1	hypothetical protein CCMSSC00406_0003062	Pleurotus cornucopiae
ENSOPET00005023128	39.9563	25.1451	26.0953	31.7549	33.2771	25.3395	411.493	297.742	200.117	67.5941	66.0612	75.5709	3.31779	2.44015e-07	2.36645e-06	2.83e-154	95.45	KAJ8691368.1	hypothetical protein PTI98_010952	Pleurotus ostreatus
ENSOPET00005013660	135.641	79.9254	78.2859	110.084	49.3418	102.564	1352.61	855.571	717.867	355.7	420.801	303.173	3.31579	1.61748e-08	2.04585e-07	1.37e-86	99.26	KAG9226846.1	hypothetical protein CCMSSC00406_0003481	Pleurotus cornucopiae
ENSOPET00005010031	8.41184	3.59215	5.67289	9.52646	33.2771	19.3063	80.8714	51.667	43.4297	28.8106	9.95443	8.00162	3.31538	1.44165e-06	1.14099e-05
ENSOPET00005009428	29.4415	8.08234	24.9607	9.52646	22.9497	21.7195	294.943	168.137	157.539	28.8106	12.6693	24.8939	3.31214	1.1733e-05	7.38034e-05	0	88.27	KAF4566208.1	hypothetical protein EYR36_011623	Pleurotus pulmonarius
ENSOPET00005031505	116.714	99.6822	80.5551	134.429	191.63	176.17	868.179	1059.61	1021.02	290.322	218.093	251.607	3.31184	9.94688e-20	8.84419e-18	0	97.32	KAG9221725.1	hypothetical protein CCMSSC00406_0005638	Pleurotus cornucopiae
ENSOPET00005031509	116.714	99.6822	80.5551	134.429	191.63	176.17	868.179	1059.61	1021.02	290.322	218.093	251.607	3.31184	9.94688e-20	8.84419e-18	0	97.32	KAG9221725.1	hypothetical protein CCMSSC00406_0005638	Pleurotus cornucopiae
ENSOPET00005011963	15.7722	4.49019	2.26916	6.35097	4.58994	2.41328	86.4214	60.4242	76.6406	17.7296	11.7643	20.4486	3.31017	8.06394e-11	1.72284e-09	1.46e-86	88.67	KAF9501229.1	hypothetical protein BDN71DRAFT_1439550	Pleurotus eryngii
ENSOPET00005001583	14.7207	20.6549	13.6149	20.1114	14.9173	15.6863	111.793	159.38	213.742	28.8106	39.8177	34.6737	3.30716	3.24615e-08	3.8173e-07	9.79e-269	92.25	KDQ31585.1	hypothetical protein PLEOSDRAFT_1036190, partial	Pleurotus ostreatus PC15
ENSOPET00005001591	14.7207	20.6549	13.6149	20.1114	14.9173	15.6863	111.793	159.38	213.742	28.8106	39.8177	34.6737	3.30716	3.24615e-08	3.8173e-07	2.26e-237	98.02	KDQ31585.1	hypothetical protein PLEOSDRAFT_1036190, partial	Pleurotus ostreatus PC15
ENSOPET00005009414	29.4415	8.08234	24.9607	9.52646	22.9497	21.7195	291.771	169.013	157.539	28.8106	12.6693	24.8939	3.30679	7.42922e-06	4.92254e-05	0	88.27	KAF4566208.1	hypothetical protein EYR36_011623	Pleurotus pulmonarius
ENSOPET00005017526	17.8752	17.9608	13.6149	23.2869	34.4245	12.0664	124.479	190.905	173.719	63.1617	73.3008	68.4583	3.30607	1.01121e-14	4.33117e-13	0	97.26	KAG9219188.1	hypothetical protein CCMSSC00406_0001598	Pleurotus cornucopiae
ENSOPET00005031871	52.574	38.6156	27.2299	39.1643	51.6368	47.059	136.371	539.439	493.906	91.9723	31.6732	64.9021	3.30418	0.00309219	0.00948513	0	94.33	KAG9218263.1	hypothetical protein CCMSSC00406_0005944	Pleurotus cornucopiae
ENSOPET00005015682	8.41184	7.1843	13.6149	3.17549	9.17988	3.61992	52.3286	103.334	132.844	13.2972	11.7643	10.6688	3.30402	0.000177275	0.000794274	1.93e-168	97.39	KDQ29133.1	hypothetical protein PLEOSDRAFT_156867	Pleurotus ostreatus PC15
ENSOPET00005031868	52.574	38.6156	27.2299	39.1643	51.6368	47.059	134.786	539.439	493.055	91.9723	31.6732	64.9021	3.30117	0.00326575	0.00992134	3.38e-193	93.95	KAG9218263.1	hypothetical protein CCMSSC00406_0005944	Pleurotus cornucopiae
ENSOPET00005017336	47.3166	35.0235	52.1906	40.2228	74.5865	27.7527	256.886	450.992	614.828	39.8916	121.263	59.5676	3.29748	4.28393e-05	0.000230182	0	100	KAG9220846.1	hypothetical protein CCMSSC00406_0002554	Pleurotus cornucopiae
ENSOPET00005031439	43.1107	20.6549	27.2299	120.669	135.403	108.598	428.143	238.194	226.516	258.187	247.051	244.494	3.29456	3.09687e-14	1.21622e-12	2.24e-130	100	XP_036629707.1	1,2-dihydroxy-3-keto-5-methylthiopentene dioxygenase	Pleurotus ostreatus
ENSOPET00005001283	4.20592	4.49019	7.94205	12.7019	16.0648	16.893	70.5643	21.8928	69.8281	5.5405	5.42969	8.00162	3.28596	0.000359477	0.00146715	5.78e-293	99.75	KAG9217601.1	hypothetical protein CCMSSC00406_0010118	Pleurotus cornucopiae
ENSOPET00005001296	4.20592	4.49019	7.94205	12.7019	16.0648	16.893	70.5643	21.8928	69.8281	5.5405	5.42969	8.00162	3.28596	0.000359477	0.00146715	6.14e-254	98.01	KAG9217601.1	hypothetical protein CCMSSC00406_0010118	Pleurotus cornucopiae
ENSOPET00005026333	60.9859	67.3529	56.7289	52.9248	53.9318	22.9262	436.071	635.767	730.641	33.243	20.8138	38.23	3.28386	1.23666e-09	2.04272e-08	0	97.27	KAJ8691791.1	hypothetical protein PTI98_011325	Pleurotus ostreatus
ENSOPET00005001603	15.7722	20.6549	14.7495	21.1699	18.3598	15.6863	114.964	160.255	223.109	28.8106	39.8177	38.23	3.28354	8.7313e-08	9.47306e-07	0	94.23	KAF9495632.1	major facilitator superfamily multidrug-resistance, DHA1 sub-family	Pleurotus eryngii
ENSOPET00005025566	66.2433	59.2705	49.9215	19.0529	28.6871	25.3395	832.5	436.105	436.852	57.6212	56.1068	34.6737	3.28115	0.000136632	0.000636299
ENSOPET00005031442	44.1622	20.6549	27.2299	121.727	135.403	112.218	428.143	238.194	227.367	260.404	247.051	244.494	3.27936	2.59093e-14	1.03718e-12	2.39e-132	100	XP_036629707.1	1,2-dihydroxy-3-keto-5-methylthiopentene dioxygenase	Pleurotus ostreatus
ENSOPET00005031444	44.1622	20.6549	27.2299	121.727	135.403	112.218	428.143	238.194	227.367	260.404	248.861	244.494	3.27936	2.4413e-14	9.81656e-13	1.37e-127	90.45	XP_036629707.1	1,2-dihydroxy-3-keto-5-methylthiopentene dioxygenase	Pleurotus ostreatus
ENSOPET00005006522	45.2137	43.1058	21.557	32.8134	33.2771	34.9926	324.279	349.409	392.57	72.0265	61.5365	68.4583	3.2786	5.16386e-17	3.22783e-15	4.76e-84	99.25	XP_036634908.1	uncharacterized protein PC9H_003843	Pleurotus ostreatus
ENSOPET00005018349	35.7503	38.6156	45.3831	15.8774	6.88491	12.0664	355.2	446.613	360.211	28.8106	22.6237	24.0049	3.27855	2.61127e-17	1.679e-15	2.36e-125	100	KAG9220528.1	hypothetical protein CCMSSC00406_0003984	Pleurotus cornucopiae
ENSOPET00005011741	7.36036	17.0627	18.1533	46.5738	48.1944	47.059	197.421	78.8141	136.25	44.324	66.9662	83.5725	3.27622	2.2723e-07	2.22207e-06	3.56e-299	97.91	KAJ8689191.1	hypothetical protein PTI98_013240	Pleurotus ostreatus
ENSOPET00005012614	9.46332	7.1843	6.80747	13.7604	17.2123	27.7527	62.6357	100.707	63.8672	28.8106	31.6732	14.2251	3.27605	3.50558e-10	6.58145e-09	0	96.58	KAG9220769.1	hypothetical protein CCMSSC00406_0002631	Pleurotus cornucopiae
ENSOPET00005008829	30.4929	13.4706	14.7495	5.29248	16.0648	16.893	278.293	133.108	156.688	28.8106	24.4336	30.2284	3.27436	7.54152e-05	0.000378143	6.81e-212	95.52	KAG9225462.1	hypothetical protein CCMSSC00406_0002965	Pleurotus cornucopiae
ENSOPET00005007700	12.6178	7.1843	7.94205	24.3454	39.0145	30.166	52.3286	117.345	97.9297	34.3511	47.0573	36.4518	3.26984	5.56075e-09	7.889e-08	1.4e-161	96.12	XP_036625713.1	NAD(+) salvage pathway protein	Pleurotus ostreatus
ENSOPET00005007712	12.6178	7.1843	7.94205	24.3454	39.0145	30.166	52.3286	117.345	97.9297	34.3511	47.0573	36.4518	3.26984	5.56075e-09	7.889e-08	2.67e-162	96.14	XP_036625713.1	NAD(+) salvage pathway protein	Pleurotus ostreatus
ENSOPET00005025248	48.3681	39.5137	34.0374	40.2228	29.8346	31.3727	511.393	336.274	326.148	48.7564	35.293	46.2316	3.26721	1.14834e-09	1.90736e-08	0	94.15	KAJ8692303.1	hypothetical protein PTI98_009630	Pleurotus ostreatus
ENSOPET00005025255	48.3681	39.5137	34.0374	40.2228	29.8346	31.3727	511.393	336.274	326.148	48.7564	35.293	46.2316	3.26721	1.14834e-09	1.90736e-08	0	95.5	KAJ8692303.1	hypothetical protein PTI98_009630	Pleurotus ostreatus
ENSOPET00005008245	13.6692	8.98038	15.8841	8.46797	25.2447	16.893	204.557	88.447	77.4922	16.6215	21.7188	18.6705	3.26527	0.00269882	0.0084463
ENSOPET00005019839	93.5818	60.1686	69.2093	177.827	244.414	252.188	930.022	647.152	562.883	238.242	172.845	158.254	3.26279	7.92011e-14	2.93501e-12	3.9e-269	100	KAG9218847.1	hypothetical protein CCMSSC00406_0001039	Pleurotus cornucopiae
ENSOPET00005019844	93.5818	60.1686	69.2093	177.827	244.414	252.188	929.229	647.152	562.031	238.242	172.845	158.254	3.26169	8.01731e-14	2.96696e-12	2.09e-256	100	KAG9218847.1	hypothetical protein CCMSSC00406_0001039	Pleurotus cornucopiae
ENSOPET00005020486	21.0296	9.87842	11.3458	14.8189	19.5072	6.0332	186.321	120.848	97.9297	11.081	28.0534	31.1174	3.26112	1.3573e-06	1.08122e-05	2.49e-280	98.46	XP_036632776.1	uncharacterized protein PC9H_004692	Pleurotus ostreatus
ENSOPET00005019831	93.5818	60.1686	69.2093	177.827	244.414	252.188	929.229	646.276	562.031	238.242	172.845	158.254	3.26109	8.53228e-14	3.14027e-12	6.46e-235	100	KAG9218847.1	hypothetical protein CCMSSC00406_0001039	Pleurotus cornucopiae
ENSOPET00005015669	8.41184	8.08234	13.6149	3.17549	9.17988	3.61992	52.3286	103.334	132.844	13.2972	11.7643	10.6688	3.26033	0.000203513	0.000894134	1.93e-168	97.39	KDQ29133.1	hypothetical protein PLEOSDRAFT_156867	Pleurotus ostreatus PC15
ENSOPET00005031870	161.928	104.172	117.996	24.3454	71.144	33.7859	1429.52	1201.48	1049.13	187.269	137.552	144.918	3.26021	1.06001e-19	9.39403e-18	0	95.64	KAF9487887.1	phosphatases II	Pleurotus eryngii
ENSOPET00005002794	430.055	279.29	281.375	231.811	271.954	301.66	4710.36	2260.21	2518.92	587.293	487.767	424.975	3.25978	8.40157e-05	0.000416308	1.21e-303	88.44	KAF9491065.1	6-phosphogluconate dehydrogenase	Pleurotus eryngii
ENSOPET00005013931	74.6551	70.047	60.1327	128.078	182.45	95.3246	776.207	588.479	596.945	367.889	1116.71	250.718	3.25952	0.000251303	0.0010786	4.01e-212	99.04	KAF9489931.1	hypothetical protein BDN71DRAFT_1455374	Pleurotus eryngii
ENSOPET00005014930	8.41184	4.49019	3.40374	2.11699	2.29497	3.61992	83.25	45.5371	27.25	6.6486	20.8138	23.1158	3.25843	0.00185035	0.00609343
ENSOPET00005020505	21.0296	9.87842	11.3458	14.8189	19.5072	6.0332	186.321	119.973	97.9297	11.081	27.1484	31.1174	3.258	1.56374e-06	1.22526e-05	2.29e-278	98.46	XP_036632776.1	uncharacterized protein PC9H_004692	Pleurotus ostreatus
ENSOPET00005004901	24.184	29.6353	37.4411	19.0529	27.5396	38.6125	143.507	350.285	376.391	37.6754	11.7643	24.8939	3.25326	0.000363666	0.00148335	9.04e-117	94.94	KAG9220044.1	hypothetical protein CCMSSC00406_0007904	Pleurotus cornucopiae
ENSOPET00005024877	17.8752	17.0627	12.4804	15.8774	9.17988	12.0664	160.157	162.883	127.734	24.3782	22.6237	24.0049	3.24889	1.13041e-13	4.09333e-12	4.69e-301	93.92	KAJ8694937.1	hypothetical protein PTI98_007570	Pleurotus ostreatus
ENSOPET00005002076	558.336	457.999	356.258	400.111	416.537	366.819	6427.69	3369.74	3242.75	879.832	821.693	724.592	3.24799	3.76788e-05	0.000207034	0	99.44	KDQ30900.1	hypothetical protein PLEOSDRAFT_1088585	Pleurotus ostreatus PC15
ENSOPET00005002086	558.336	457.999	356.258	400.111	416.537	366.819	6427.69	3369.74	3242.75	879.832	821.693	724.592	3.24799	3.76788e-05	0.000207034	0	100	KDQ30900.1	hypothetical protein PLEOSDRAFT_1088585	Pleurotus ostreatus PC15
ENSOPET00005010859	10.5148	5.38823	9.07663	9.52646	18.3598	9.65313	105.45	66.5542	64.7188	13.2972	9.04948	14.2251	3.24437	5.7493e-09	8.10529e-08
ENSOPET00005017815	12.6178	6.28627	4.53831	5.29248	9.17988	9.65313	102.279	63.0513	56.2031	34.3511	14.4792	16.8923	3.24033	7.2697e-07	6.21164e-06	4.77e-69	84.92	XP_036630799.1	FK506 binding protein proline rotamase rapamycin-binding protein	Pleurotus ostreatus
ENSOPET00005006528	29.4415	26.9411	17.0187	28.5794	53.9318	31.3727	334.586	187.402	170.313	37.6754	19.9089	20.4486	3.23752	2.05522e-05	0.000121132
ENSOPET00005017822	13.6692	6.28627	5.67289	5.29248	9.17988	9.65313	111	70.9327	59.6094	34.3511	14.4792	18.6705	3.23646	5.95247e-07	5.2033e-06	4.09e-53	73.02	XP_036630799.1	FK506 binding protein proline rotamase rapamycin-binding protein	Pleurotus ostreatus
ENSOPET00005002813	436.364	288.27	287.048	232.869	279.986	316.14	4716.71	2267.22	2532.55	590.617	499.531	432.088	3.23367	8.13775e-05	0.000405173	0	99.8	KAJ8689884.1	phosphogluconate dehydrogenase (decarboxylating) gnd1	Pleurotus ostreatus
ENSOPET00005004002	139.847	148.176	114.592	110.084	234.087	102.564	540.729	1401.14	1838.52	2272.71	452.474	1226.03	3.23106	0.00222712	0.00717112	6.88e-260	99.73	KAG9220225.1	hypothetical protein CCMSSC00406_0009546	Pleurotus cornucopiae
ENSOPET00005030786	2.10296	7.1843	6.80747	6.35097	5.73742	4.82656	37.2643	52.5428	61.3125	4.4324	6.33464	4.44535	3.23103	2.16303e-08	2.65244e-07	1.7e-57	87.5	KAJ8688681.1	hypothetical protein PTI98_013439	Pleurotus ostreatus
ENSOPET00005001072	98.8392	110.459	96.4392	145.014	102.126	104.978	907.822	907.238	1051.68	220.512	181.895	184.037	3.22905	6.4297e-19	5.26512e-17	0	99.3	KAG9217807.1	hypothetical protein CCMSSC00406_0005177	Pleurotus cornucopiae
ENSOPET00005003992	139.847	148.176	114.592	110.084	230.644	102.564	539.143	1399.39	1834.27	2272.71	449.759	1226.03	3.22816	0.00228853	0.00733815	2.1e-238	93.4	KAG9220225.1	hypothetical protein CCMSSC00406_0009546	Pleurotus cornucopiae
ENSOPET00005015965	45.2137	58.3725	36.3065	60.3343	136.551	97.7379	225.964	485.145	597.797	156.242	140.267	142.251	3.22597	5.83857e-06	3.95119e-05	0	94.69	XP_036631236.1	uncharacterized protein PC9H_008096	Pleurotus ostreatus
ENSOPET00005010905	28.39	35.0235	40.8448	23.2869	48.1944	39.8192	222.793	378.308	370.43	47.6483	24.4336	40.0081	3.2201	2.51375e-09	3.88098e-08	0	93.42	XP_036625831.1	uncharacterized protein PC9H_002549	Pleurotus ostreatus
ENSOPET00005020770	25.2355	34.1254	34.0374	51.8663	53.9318	77.225	111	408.958	348.289	183.945	83.2552	86.2397	3.21664	0.000336822	0.00138836	2.41e-220	91.04	XP_036632614.1	uncharacterized protein PC9H_004529	Pleurotus ostreatus
ENSOPET00005006226	25.2355	35.0235	38.5757	43.3983	45.8994	57.9188	264.021	352.036	302.305	146.269	132.122	119.135	3.21597	1.44423e-16	8.49544e-15	5.87e-154	99.08	KAF9492619.1	hypothetical protein BDN71DRAFT_1180425	Pleurotus eryngii
ENSOPET00005012884	30.4929	27.8392	27.2299	48.6908	57.3742	57.9188	355.993	237.318	200.117	35.4592	40.7227	59.5676	3.21306	4.68784e-09	6.76823e-08
ENSOPET00005011975	1133.5	1125.24	862.28	402.228	1995.48	345.099	15178.5	5598.43	8136.68	15325	4950.97	11362.3	3.21166	0.000193312	0.000855454	0	98.77	KAF9487399.1	alcohol oxidase	Pleurotus eryngii
ENSOPET00005011958	1133.5	1125.24	862.28	389.526	1992.03	339.066	15176.9	5595.8	8133.27	14973.8	4866.81	11150.7	3.21128	0.000185841	0.000827424	0	85.31	KAF9487399.1	alcohol oxidase	Pleurotus eryngii
ENSOPET00005005884	21.0296	9.87842	19.2878	17.9944	28.6871	22.9262	172.843	140.114	151.578	47.6483	31.6732	31.1174	3.21015	3.89426e-14	1.50308e-12	0	98.97	KAJ8702418.1	hypothetical protein PTI98_001132	Pleurotus ostreatus
ENSOPET00005013614	325.959	211.039	221.243	224.401	411.947	193.063	2998.59	1956.34	2054.82	468.726	511.296	347.626	3.20863	6.00285e-12	1.58087e-10	0	99.83	KAG9221275.1	hypothetical protein CCMSSC00406_0008890	Pleurotus cornucopiae
ENSOPET00005013604	325.959	211.039	221.243	223.343	411.947	191.856	2995.41	1953.71	2048.86	467.618	510.391	345.848	3.20621	7.13905e-12	1.85114e-10	0	86.68	KAG9221275.1	hypothetical protein CCMSSC00406_0008890	Pleurotus cornucopiae
ENSOPET00005005516	260.767	257.737	276.837	908.189	1585.82	952.04	470.164	3114.03	3736.66	1954.69	1211.73	1522.98	3.20237	0.000302213	0.00126471	1.39e-57	73.97	KAJ8689660.1	hypothetical protein PTI98_012541	Pleurotus ostreatus
ENSOPET00005024885	17.8752	18.8588	12.4804	15.8774	9.17988	14.4797	160.95	162.883	127.734	23.2701	23.5287	24.0049	3.19779	2.28188e-13	7.84136e-12	4.69e-301	93.92	KAJ8694937.1	hypothetical protein PTI98_007570	Pleurotus ostreatus
ENSOPET00005016313	15.7722	16.1647	6.80747	7.40947	5.73742	2.41328	117.343	120.848	116.664	6.6486	2.71484	6.22349	3.19517	6.43444e-12	1.68465e-10	6.71e-186	100	KAG9221232.1	hypothetical protein CCMSSC00406_0007406	Pleurotus cornucopiae
ENSOPET00005030174	57.8314	27.8392	29.499	42.3398	51.6368	30.166	336.964	387.065	330.406	124.107	63.3464	70.2365	3.19464	9.46467e-17	5.74296e-15
ENSOPET00005002257	108.302	69.1489	99.8429	160.891	222.612	211.162	1107.62	683.931	745.969	345.727	201.803	226.713	3.19393	1.65835e-12	4.80922e-11	1.08e-60	97.75	XP_036634622.1	uncharacterized protein PC9H_003556	Pleurotus ostreatus
ENSOPET00005005759	27.3385	35.9215	41.9794	44.4568	45.8994	62.7453	275.914	371.302	315.078	158.458	135.742	126.248	3.1928	1.45261e-16	8.5261e-15	1.85e-87	98.69	KAG9217649.1	hypothetical protein CCMSSC00406_0003662	Pleurotus cornucopiae
ENSOPET00005024366	19.9781	12.5725	12.4804	14.8189	26.3921	15.6863	205.35	93.7012	111.555	28.8106	17.194	26.6721	3.18876	9.36416e-05	0.000457949	2.06e-176	91.01	KAF9493126.1	hypothetical protein BDN71DRAFT_1147873	Pleurotus eryngii
ENSOPET00005024375	19.9781	12.5725	12.4804	14.8189	26.3921	15.6863	205.35	93.7012	111.555	28.8106	17.194	26.6721	3.18876	9.36416e-05	0.000457949	1.35e-183	88.45	KAF9493126.1	hypothetical protein BDN71DRAFT_1147873	Pleurotus eryngii
ENSOPET00005027587	12.6178	13.4706	6.80747	5.29248	11.4748	4.82656	143.507	70.9327	85.1563	17.7296	3.61979	10.6688	3.18704	8.19579e-05	0.00040746	3.26e-215	99.03	KAG9225161.1	hypothetical protein CCMSSC00406_0007428	Pleurotus cornucopiae
ENSOPET00005006256	105.148	115.847	108.92	262.507	238.677	248.568	489.193	1293.43	1221.14	329.106	121.263	237.382	3.18661	2.5697e-05	0.000147267	0	97.98	XP_036635342.1	uncharacterized protein PC9H_004282	Pleurotus ostreatus
ENSOPET00005005734	5.2574	4.49019	10.2112	8.46797	25.2447	16.893	74.5286	57.797	49.3906	24.3782	27.1484	15.1142	3.18659	4.92481e-10	8.90465e-09	2.26e-129	96.79	XP_036627096.1	uncharacterized protein PC9H_011759	Pleurotus ostreatus
ENSOPET00005022063	50.4711	34.1254	43.114	43.3983	36.7195	33.7859	500.293	395.822	266.539	84.2156	84.1602	95.1304	3.18647	6.19568e-09	8.66205e-08	7.82e-230	91.89	KAG9227427.1	hypothetical protein CCMSSC00406_0000927	Pleurotus cornucopiae
ENSOPET00005022076	50.4711	34.1254	43.114	43.3983	36.7195	33.7859	500.293	395.822	266.539	84.2156	84.1602	95.1304	3.18647	6.19568e-09	8.66205e-08	3.14e-236	97.43	KAG9227427.1	hypothetical protein CCMSSC00406_0000927	Pleurotus cornucopiae
ENSOPET00005025577	70.4492	66.4548	55.5943	19.0529	28.6871	25.3395	853.907	444.862	448.774	57.6212	56.1068	34.6737	3.18241	0.000201856	0.000887872	2.94e-140	97.45	KAF9493468.1	hypothetical protein BDN71DRAFT_1394947	Pleurotus eryngii
ENSOPET00005009367	290.209	256.839	257.549	400.111	1045.36	392.158	2124.86	2810.16	2364.79	1597.88	1878.67	1187.8	3.18152	1.69843e-19	1.48563e-17	5.74e-157	83.33	XP_036635837.1	uncharacterized protein PC9H_000330	Pleurotus ostreatus
ENSOPET00005028252	12.6178	11.6745	17.0187	1.0585	1.14748	1.20664	167.293	93.7012	113.258	1.1081	0.904948	0.889069	3.17941	5.7989e-06	3.92632e-05	6e-81	85.55	XP_036635596.1	uncharacterized protein PC9H_000088	Pleurotus ostreatus
ENSOPET00005009380	320.702	291.862	284.779	438.217	1117.65	419.911	2404.74	3082.51	2624.52	1736.39	2133.87	1395.84	3.17628	1.73272e-19	1.51072e-17	7.29e-248	99.7	KAJ8700792.1	hypothetical protein PTI98_003784	Pleurotus ostreatus
ENSOPET00005029485	8.41184	7.1843	5.67289	22.2284	33.2771	27.7527	88.8	40.2828	63.0156	29.9187	28.0534	24.0049	3.17502	4.35369e-09	6.32647e-08	1.71e-180	95.67	KAJ8701559.1	hypothetical protein PTI98_000325	Pleurotus ostreatus
ENSOPET00005027871	107.251	96.9881	85.0934	127.019	180.155	165.31	1061.64	785.514	763.852	231.593	267.865	275.612	3.1738	1.77946e-18	1.37365e-16	1.49e-289	97.52	KAJ8695346.1	Hairy/enhancer-of-split with YRPW motif protein 2	Pleurotus ostreatus
ENSOPET00005009477	1112.47	914.203	894.048	1001.34	1055.69	789.143	12572.3	7191.35	6466.77	2507.63	3958.24	3100.18	3.16685	7.36944e-07	6.28374e-06	0	98.73	KAJ8700835.1	hypothetical protein PTI98_003822	Pleurotus ostreatus
ENSOPET00005029462	6.30888	7.1843	5.67289	19.0529	22.9497	20.5129	81.6643	35.0285	54.5	19.9458	25.3386	16.8923	3.15899	2.65415e-07	2.54106e-06	1.07e-100	95.73	KAJ8701559.1	hypothetical protein PTI98_000325	Pleurotus ostreatus
ENSOPET00005031869	138.795	88.9058	100.977	20.1114	52.7843	27.7527	1180.56	938.764	811.539	139.621	120.358	117.357	3.15658	1.01258e-15	5.14717e-14	0	95.93	KDQ22228.1	hypothetical protein PLEOSDRAFT_1050542	Pleurotus ostreatus PC15
ENSOPET00005027854	103.045	95.192	79.4205	129.136	182.45	166.516	1006.93	738.226	729.789	226.052	258.815	265.832	3.15602	3.15108e-18	2.33223e-16	0	98.41	KAG9224109.1	hypothetical protein CCMSSC00406_0006777	Pleurotus cornucopiae
ENSOPET00005002267	109.354	72.7411	103.247	161.95	223.76	214.782	1108.41	683.931	748.524	346.835	213.568	232.936	3.15456	1.31457e-12	3.93072e-11	3.01e-118	98.75	XP_036634622.1	uncharacterized protein PC9H_003556	Pleurotus ostreatus
ENSOPET00005007551	19.9781	17.9608	23.8261	24.3454	16.0648	16.893	100.693	198.787	248.656	24.3782	16.2891	32.0065	3.14967	9.55776e-05	0.000466393	4.11e-111	99.45	KAG9225643.1	hypothetical protein CCMSSC00406_0007500	Pleurotus cornucopiae
ENSOPET00005027838	82.0155	78.1293	71.4784	113.259	168.68	139.97	838.05	609.496	603.758	211.647	228.047	240.049	3.14669	6.58915e-18	4.55573e-16	1.49e-289	97.52	KAJ8695346.1	Hairy/enhancer-of-split with YRPW motif protein 2	Pleurotus ostreatus
ENSOPET00005012436	82.0155	42.2078	40.8448	88.9136	75.734	57.9188	630.321	456.246	370.43	619.428	437.09	414.306	3.14187	3.84751e-14	1.48717e-12	5.69e-122	98.22	KAG9220428.1	hypothetical protein CCMSSC00406_0003884	Pleurotus cornucopiae
ENSOPET00005025361	79.9125	46.698	43.114	186.295	447.519	263.048	570.857	470.258	455.586	477.591	373.744	325.399	3.14052	1.21414e-17	8.19802e-16	0	99.64	KAG9224046.1	hypothetical protein CCMSSC00406_0004338	Pleurotus cornucopiae
ENSOPET00005003607	41.0077	44.0039	22.6916	30.6964	21.8022	20.5129	337.757	364.296	243.547	46.5402	38.0078	48.8988	3.13417	8.26338e-15	3.57342e-13	7.24e-114	95.02	KAJ8702428.1	hypothetical protein PTI98_001140	Pleurotus ostreatus
ENSOPET00005023994	10.5148	6.28627	9.07663	19.0529	4.58994	12.0664	79.2857	77.9384	68.9766	15.5134	20.8138	26.6721	3.12782	1.9226e-10	3.83111e-09	1.42e-155	84.21	KAG9224668.1	hypothetical protein CCMSSC00406_0002181	Pleurotus cornucopiae
ENSOPET00005016937	672.947	373.584	353.989	301.671	495.713	407.845	4981.52	3868.02	3351.75	944.102	771.921	698.809	3.123	8.91872e-16	4.58548e-14	1.14e-174	100	KAJ8697567.1	Fructose-bisphosphate aldolase 1	Pleurotus ostreatus
ENSOPET00005023986	10.5148	6.28627	9.07663	17.9944	4.58994	12.0664	79.2857	77.0627	68.9766	15.5134	20.8138	26.6721	3.12223	2.12356e-10	4.17903e-09	6.29e-169	98.77	XP_036628400.1	uncharacterized protein PC9H_009510	Pleurotus ostreatus
ENSOPET00005030824	116.714	72.7411	90.7663	195.822	305.231	178.583	894.343	823.17	722.125	405.565	272.389	266.721	3.12203	3.85871e-18	2.83263e-16	0	96.44	KDQ22268.1	hypothetical protein PLEOSDRAFT_35997	Pleurotus ostreatus PC15
ENSOPET00005016928	676.102	390.647	365.334	308.022	493.418	411.465	5105.21	3929.32	3425.84	959.615	792.735	718.368	3.12116	1.68994e-15	8.293e-14	4.37e-251	98.03	KDQ28723.1	hypothetical protein PLEOSDRAFT_1088861	Pleurotus ostreatus PC15
ENSOPET00005023417	13.6692	16.1647	15.8841	102.674	61.9642	126.697	71.3572	155.877	170.313	90.8642	108.594	64.9021	3.12029	6.68581e-09	9.1993e-08	1e-160	90.11	XP_036628645.1	uncharacterized protein PC9H_009758	Pleurotus ostreatus
ENSOPET00005016945	679.256	391.545	367.603	309.081	498.008	411.465	5110.76	3930.2	3428.39	961.831	794.545	719.257	3.11584	1.9768e-15	9.54424e-14	6.32e-226	100	KDQ28723.1	hypothetical protein PLEOSDRAFT_1088861	Pleurotus ostreatus PC15
ENSOPET00005016949	679.256	391.545	367.603	309.081	498.008	411.465	5110.76	3930.2	3428.39	961.831	794.545	719.257	3.11584	1.9768e-15	9.54424e-14	7.16e-261	99.72	KAG9219590.1	hypothetical protein CCMSSC00406_0008203	Pleurotus cornucopiae
ENSOPET00005017421	15.7722	18.8588	11.3458	21.1699	18.3598	19.3063	151.436	129.605	116.664	23.2701	13.5742	25.783	3.11272	1.89144e-12	5.43834e-11	1.29e-176	97.32	KAG9218998.1	hypothetical protein CCMSSC00406_0001408	Pleurotus cornucopiae
ENSOPET00005002758	10.5148	17.9608	12.4804	55.0418	51.6368	72.3985	80.8714	100.707	172.016	47.6483	48.8672	32.8956	3.10995	6.10671e-08	6.83226e-07	3.75e-76	99.15	KAG9222177.1	hypothetical protein CCMSSC00406_0009010	Pleurotus cornucopiae
ENSOPET00005027402	134.589	115.847	94.17	123.844	199.662	148.417	1210.69	852.068	900.102	254.863	196.374	198.262	3.10397	5.71366e-18	4.00864e-16	2.59e-238	83.22	KAG9225050.1	hypothetical protein CCMSSC00406_0001799	Pleurotus cornucopiae
ENSOPET00005006671	18.9266	8.98038	11.3458	6.35097	5.73742	6.0332	102.279	127.854	107.297	12.1891	5.42969	6.22349	3.10372	1.3774e-11	3.42961e-10	2.06e-205	97.6	XP_036626135.1	uncharacterized protein PC9H_001868	Pleurotus ostreatus
ENSOPET00005019088	86.2214	63.7607	54.4598	56.1003	188.187	95.3246	944.293	354.664	457.289	46.5402	89.5899	73.7928	3.10273	0.00218353	0.00704412	8.58e-266	98.12	KAF9498345.1	cytochrome P450 monooxygenase pc-2	Pleurotus eryngii
ENSOPET00005004889	95.6847	74.5372	108.92	76.2117	58.5217	74.8117	353.614	1060.49	982.703	162.891	58.8216	138.695	3.10204	0.00110443	0.00389456	1.41e-113	82.18	KAF9499894.1	hypothetical protein BDN71DRAFT_1441523	Pleurotus eryngii
ENSOPET00005016716	21.0296	11.6745	17.0187	7.40947	19.5072	18.0996	73.7357	172.515	180.531	19.9458	21.7188	17.7814	3.10152	0.000131978	0.000616654	0	96.24	KAG9220605.1	hypothetical protein CCMSSC00406_0003704	Pleurotus cornucopiae
ENSOPET00005022254	1.05148	5.38823	13.6149	10.585	10.3274	6.0332	62.6357	50.7913	57.9063	12.1891	14.4792	22.2267	3.0948	3.47776e-09	5.17934e-08	0	92.09	KAJ8691806.1	hypothetical protein PTI98_011338	Pleurotus ostreatus
ENSOPET00005010482	4.20592	8.08234	12.4804	25.4039	20.6547	22.9262	62.6357	53.4185	95.375	36.5673	37.1029	24.8939	3.09359	2.12294e-10	4.17903e-09	0	99.28	XP_036635950.1	uncharacterized protein PC9H_000450	Pleurotus ostreatus
ENSOPET00005009453	267.076	290.964	259.818	260.39	349.983	180.996	3398.19	1860.01	1703.13	536.321	1262.4	996.647	3.08944	7.85547e-06	5.16811e-05	9.19e-76	98.4	XP_036635803.1	uncharacterized protein PC9H_000296	Pleurotus ostreatus
ENSOPET00005004902	97.7877	75.4352	110.054	79.3872	65.4066	88.0848	354.407	1064.87	990.367	167.323	61.5365	141.362	3.08853	0.00105077	0.00373712	1.99e-151	99.03	KAG9223034.1	hypothetical protein CCMSSC00406_0000277	Pleurotus cornucopiae
ENSOPET00005010472	4.20592	8.08234	12.4804	25.4039	20.6547	22.9262	62.6357	53.4185	94.5235	36.5673	37.1029	24.8939	3.08777	2.31613e-10	4.52494e-09	0	97.89	KAG9226686.1	hypothetical protein CCMSSC00406_0006089	Pleurotus cornucopiae
ENSOPET00005006251	67.2947	80.8234	57.8635	125.961	129.666	123.077	320.314	720.711	705.945	130.756	85.9701	132.471	3.08427	4.57985e-06	3.17438e-05	3.15e-264	98.34	KDQ30167.1	glycoside hydrolase family 13 protein	Pleurotus ostreatus PC15
ENSOPET00005022267	1.05148	5.38823	13.6149	10.585	10.3274	6.0332	61.05	49.9156	58.7578	12.1891	14.4792	19.5595	3.08118	4.44425e-09	6.44764e-08	1.49e-296	84.44	KAJ8691806.1	hypothetical protein PTI98_011338	Pleurotus ostreatus
ENSOPET00005017511	477.372	290.066	265.491	338.719	978.804	466.97	2269.16	3057.11	3392.63	652.671	392.748	864.175	3.0774	1.0667e-13	3.86785e-12	0	99.48	XP_036630623.1	Sulfate adenylyltransferase	Pleurotus ostreatus
ENSOPET00005001616	274.436	192.18	167.918	148.189	177.86	162.897	2308.8	1595.55	1447.66	542.969	523.06	502.324	3.07631	5.40552e-12	1.43337e-10	6.95e-211	96.98	XP_036634726.1	uncharacterized protein PC9H_003660	Pleurotus ostreatus
ENSOPET00005016272	3.15444	4.49019	13.6149	14.8189	47.0469	44.6457	78.4929	72.6841	28.1016	53.1888	49.7722	27.5612	3.07602	3.55451e-06	2.53674e-05
ENSOPET00005008988	134.589	125.725	116.862	268.858	305.231	308.9	1611.88	815.288	749.375	327.998	292.298	304.062	3.07415	1.03469e-05	6.58843e-05	1.24e-210	99.45	KAG9225887.1	hypothetical protein CCMSSC00406_0006491	Pleurotus cornucopiae
ENSOPET00005010459	4.20592	8.08234	12.4804	25.4039	20.6547	22.9262	61.05	53.4185	93.6719	34.3511	37.1029	24.8939	3.07097	3.07719e-10	5.88379e-09	3.6e-259	79.88	KAG9226686.1	hypothetical protein CCMSSC00406_0006089	Pleurotus cornucopiae
ENSOPET00005007229	7.36036	2.69411	9.07663	20.1114	18.3598	16.893	64.2214	37.6556	58.7578	15.5134	46.1524	24.8939	3.06979	8.67406e-09	1.15974e-07
ENSOPET00005026176	62.0373	42.2078	55.5943	25.4039	33.2771	24.1328	563.721	419.466	358.508	44.324	39.8177	44.4535	3.06936	1.09304e-10	2.28452e-09	7.58e-256	98.43	KAG9224529.1	hypothetical protein CCMSSC00406_0002320	Pleurotus cornucopiae
ENSOPET00005022103	26.287	9.87842	9.07663	39.1643	34.4245	37.4059	160.157	112.091	107.297	55.405	42.5326	61.3458	3.06854	9.10088e-13	2.80367e-11	1.65e-217	98.41	KAJ8691155.1	hypothetical protein PTI98_010752	Pleurotus ostreatus
ENSOPET00005017350	64.1403	44.9019	60.1327	62.4513	106.716	55.5055	289.393	485.145	644.633	58.7293	127.598	69.3474	3.06846	9.6093e-06	6.18896e-05	0	100	KAG9220846.1	hypothetical protein CCMSSC00406_0002554	Pleurotus cornucopiae
ENSOPET00005020244	11.5663	7.1843	9.07663	5.29248	13.7698	2.41328	105.45	60.4242	67.2734	9.9729	2.71484	5.33442	3.06668	2.45367e-06	1.81605e-05
ENSOPET00005006665	18.9266	8.98038	12.4804	6.35097	5.73742	6.0332	103.864	127.854	106.445	12.1891	5.42969	6.22349	3.06574	1.94464e-11	4.73266e-10	1.19e-153	81.98	KAG9220094.1	hypothetical protein CCMSSC00406_0009883	Pleurotus cornucopiae
ENSOPET00005027481	11.5663	6.28627	9.07663	1.0585	1.14748	1.20664	76.1143	70.057	79.1953	1.1081	0.904948	0.889069	3.06503	1.79435e-09	2.85706e-08	1.96e-62	93.16	KDQ31811.1	hypothetical protein PLEOSDRAFT_154022	Pleurotus ostreatus PC15
ENSOPET00005026185	62.0373	43.1058	55.5943	25.4039	33.2771	24.1328	563.721	421.218	358.508	44.324	39.8177	44.4535	3.06316	9.98434e-11	2.09983e-09	8.42e-225	98.21	KAG9224529.1	hypothetical protein CCMSSC00406_0002320	Pleurotus cornucopiae
ENSOPET00005023036	229.223	210.141	230.319	448.802	314.411	312.52	2198.59	1623.57	1774.66	409.997	506.771	432.088	3.06306	2.62458e-18	1.9479e-16	3.1e-236	99.7	XP_036627383.1	uncharacterized protein PC9H_010507	Pleurotus ostreatus
ENSOPET00005012307	13.6692	5.38823	5.67289	11.6435	11.4748	6.0332	56.2929	70.9327	79.1953	28.8106	10.8594	7.11255	3.06123	1.31343e-09	2.155e-08	1.14e-153	89.59	KAJ8700168.1	hypothetical protein PTI98_003220	Pleurotus ostreatus
ENSOPET00005030804	200.833	188.588	212.166	135.487	249.004	164.103	1908.41	1712.89	1399.12	96.4047	96.8295	105.799	3.06096	4.01093e-18	2.9205e-16	4.07e-122	94.24	XP_036632372.1	uncharacterized protein PC9H_006813	Pleurotus ostreatus
ENSOPET00005030809	200.833	188.588	212.166	135.487	249.004	164.103	1908.41	1712.89	1399.12	96.4047	96.8295	105.799	3.06096	4.01093e-18	2.9205e-16	1.26e-168	95.58	KDQ26438.1	hypothetical protein PLEOSDRAFT_1105342	Pleurotus ostreatus PC15
ENSOPET00005029473	8.41184	7.1843	7.94205	24.3454	27.5396	30.166	91.1786	40.2828	64.7188	27.7025	26.2435	23.1158	3.0591	1.89849e-08	2.35159e-07	1.71e-180	95.67	KAJ8701559.1	hypothetical protein PTI98_000325	Pleurotus ostreatus
ENSOPET00005016301	16.8237	17.9608	6.80747	7.40947	5.73742	2.41328	114.171	118.221	114.109	5.5405	1.8099	6.22349	3.05849	3.95775e-11	9.14458e-10	7.58e-115	93.01	KAG9221232.1	hypothetical protein CCMSSC00406_0007406	Pleurotus cornucopiae
ENSOPET00005015408	25.2355	17.0627	26.0953	12.7019	19.5072	18.0996	120.514	242.572	203.523	43.2159	19.0039	26.6721	3.05042	1.92539e-06	1.4728e-05	2.32e-239	99.39	KAG9220991.1	hypothetical protein CCMSSC00406_0002409	Pleurotus cornucopiae
ENSOPET00005015419	25.2355	17.0627	26.0953	12.7019	19.5072	16.893	119.721	242.572	203.523	43.2159	19.0039	26.6721	3.0484	2.42143e-06	1.79367e-05	3.89e-227	98.13	KAG9220991.1	hypothetical protein CCMSSC00406_0002409	Pleurotus cornucopiae
ENSOPET00005009463	394.305	407.709	400.506	339.777	434.897	241.328	4849.11	2654.28	2443.13	743.535	1628.91	1315.82	3.04813	9.74333e-06	6.26032e-05	5.33e-199	90.51	KAG9226845.1	hypothetical protein CCMSSC00406_0003482	Pleurotus cornucopiae
ENSOPET00005003428	8.41184	4.49019	5.67289	15.8774	17.2123	12.0664	59.4643	43.7856	50.2422	7.7567	18.099	13.336	3.04674	1.39619e-08	1.78693e-07	3.03e-93	84.53	KAG9222271.1	hypothetical protein CCMSSC00406_0006568	Pleurotus cornucopiae
ENSOPET00005031895	49.4196	78.1293	57.8635	225.46	159.5	126.697	350.443	502.659	673.586	117.459	165.606	150.253	3.0416	2.03697e-09	3.21112e-08	3.62e-162	98.65	XP_036631543.1	uncharacterized protein PC9H_005967	Pleurotus ostreatus
ENSOPET00005031894	49.4196	78.1293	57.8635	225.46	159.5	126.697	349.65	502.659	673.586	117.459	165.606	150.253	3.04085	2.24706e-09	3.50133e-08	8.02e-162	98.65	XP_036631543.1	uncharacterized protein PC9H_005967	Pleurotus ostreatus
ENSOPET00005027051	14.7207	10.7765	6.80747	16.9359	13.7698	8.44649	125.271	74.4356	65.5703	7.7567	28.0534	20.4486	3.03769	9.07627e-06	5.87374e-05	5.92e-122	76.6	KAF4592618.1	CAAX farnesyltransferase (FTase) subunit beta	Pleurotus pulmonarius
ENSOPET00005013135	21.0296	18.8588	11.3458	46.5738	94.0937	26.5461	189.493	128.73	102.188	90.8642	104.974	64.9021	3.03662	1.27961e-08	1.64397e-07	1.87e-66	99.04	KAJ8699235.1	hypothetical protein PTI98_002369	Pleurotus ostreatus
ENSOPET00005025836	807.537	605.278	604.73	561.003	1489.44	845.855	6273.88	5257.78	5000.38	1577.93	1554.7	1522.98	3.03459	1.83367e-18	1.40344e-16	0	99.92	KAJ8694895.1	pyruvate carboxylase	Pleurotus ostreatus
ENSOPET00005029984	30.4929	21.5529	18.1533	43.3983	26.3921	21.7195	283.05	144.493	147.32	38.7835	31.6732	31.1174	3.03369	4.86772e-05	0.000257448	1.25e-217	85.07	XP_036631717.1	uncharacterized protein PC9H_006146	Pleurotus ostreatus
ENSOPET00005010393	12.6178	8.08234	10.2112	6.35097	3.44245	3.61992	111	66.5542	74.0859	7.7567	2.71484	3.55628	3.02515	3.60466e-07	3.33036e-06	3.59e-266	96.7	KDQ33658.1	hypothetical protein PLEOSDRAFT_1030898	Pleurotus ostreatus PC15
ENSOPET00005022105	3120.79	3348.78	3024.79	13205.8	17143.4	9139.1	30383.1	22653.8	24215	10206.7	20426.5	21503	3.02443	1.39454e-16	8.2754e-15	3.13e-295	99.52	KAG9224994.1	hypothetical protein CCMSSC00406_0001855	Pleurotus cornucopiae
ENSOPET00005012812	399.563	378.972	308.605	362.006	545.055	435.597	3380.74	2785.64	2676.46	828.859	605.41	594.787	3.02397	4.99858e-18	3.55321e-16	0	98.39	XP_036636674.1	Transketolase	Pleurotus ostreatus
ENSOPET00005012821	399.563	378.972	308.605	362.006	545.055	435.597	3380.74	2785.64	2676.46	828.859	605.41	594.787	3.02397	4.99858e-18	3.55321e-16	0	98.66	XP_036636674.1	Transketolase	Pleurotus ostreatus
ENSOPET00005012833	399.563	378.972	308.605	362.006	545.055	435.597	3380.74	2785.64	2676.46	828.859	605.41	594.787	3.02397	4.99858e-18	3.55321e-16	0	98.69	XP_036636674.1	Transketolase	Pleurotus ostreatus
ENSOPET00005029996	30.4929	21.5529	18.1533	43.3983	26.3921	22.9262	280.671	143.617	146.469	42.1078	32.5781	31.1174	3.02335	4.15878e-05	0.000224128	1.77e-195	86.81	KAG9218144.1	hypothetical protein CCMSSC00406_0008083	Pleurotus cornucopiae
ENSOPET00005012853	392.202	368.196	305.202	356.713	545.055	434.391	3307.8	2735.73	2616.85	819.994	602.696	579.673	3.02276	5.12603e-18	3.63422e-16	0	98.6	XP_036636674.1	Transketolase	Pleurotus ostreatus
ENSOPET00005021544	133.538	99.6822	125.938	139.721	88.3563	90.4981	458.271	1246.14	1213.48	140.729	71.4909	84.4616	3.02223	0.00082723	0.00303423	0	96.15	KAJ8697614.1	hypothetical protein PTI98_004400	Pleurotus ostreatus
ENSOPET00005002102	600.395	582.827	427.736	460.446	463.584	423.531	6433.24	3383.75	3255.52	904.21	889.564	783.27	3.02055	6.18954e-05	0.000318169	0	99.36	KDQ30900.1	hypothetical protein PLEOSDRAFT_1088585	Pleurotus ostreatus PC15
ENSOPET00005023397	92.5303	65.5568	91.9009	86.7967	197.367	102.564	486.814	873.961	667.625	217.188	192.754	185.815	3.02041	4.24291e-10	7.79728e-09	6.67e-165	81.49	KAF4579943.1	hypothetical protein EYR36_001763	Pleurotus pulmonarius
ENSOPET00005022487	333.319	294.556	274.568	227.577	276.544	235.295	2340.51	2626.26	2340.95	761.265	337.546	523.662	3.01751	7.14954e-18	4.92624e-16	3.71e-300	94.53	KDQ25733.1	hypothetical protein PLEOSDRAFT_1090134	Pleurotus ostreatus PC15
ENSOPET00005022715	5.2574	5.38823	9.07663	4.23398	8.03239	8.44649	72.15	49.0399	38.3203	11.081	14.4792	10.6688	3.01575	2.09007e-07	2.06788e-06	5.38e-13	42.99	KAF9495891.1	hypothetical protein BDN71DRAFT_805114	Pleurotus eryngii
ENSOPET00005014180	9.46332	7.1843	9.07663	4.23398	5.73742	6.0332	79.2857	42.0342	86.0078	6.6486	10.8594	5.33442	3.01071	9.33216e-06	6.02343e-05	5.82e-151	100	KAG9220965.1	hypothetical protein CCMSSC00406_0002435	Pleurotus cornucopiae
ENSOPET00005017793	11.5663	9.87842	10.2112	4.23398	4.58994	2.41328	80.8714	65.6784	108.148	4.4324	4.52474	8.89069	3.00824	1.1052e-08	1.43564e-07	5.59e-69	86.67	KDQ28621.1	hypothetical protein PLEOSDRAFT_1038797, partial	Pleurotus ostreatus PC15
ENSOPET00005017803	11.5663	9.87842	10.2112	4.23398	4.58994	2.41328	80.8714	65.6784	108.148	4.4324	4.52474	8.89069	3.00824	1.1052e-08	1.43564e-07	6.91e-69	86.07	KDQ28621.1	hypothetical protein PLEOSDRAFT_1038797, partial	Pleurotus ostreatus PC15
ENSOPET00005029885	302.826	232.592	246.204	202.173	271.954	241.328	2509.39	1820.61	1944.12	541.861	464.238	465.872	3.00487	7.73218e-18	5.3141e-16	0	100	KAG9218211.1	hypothetical protein CCMSSC00406_0005892	Pleurotus cornucopiae
ENSOPET00005029897	302.826	232.592	246.204	202.173	275.396	241.328	2509.39	1820.61	1942.41	540.753	464.238	466.761	3.00448	7.79663e-18	5.34476e-16	0	100	KAG9218211.1	hypothetical protein CCMSSC00406_0005892	Pleurotus cornucopiae
ENSOPET00005022294	9.46332	6.28627	9.07663	5.29248	11.4748	2.41328	91.1786	50.7913	57.0547	9.9729	2.71484	4.44535	3.00301	6.92403e-06	4.60707e-05
ENSOPET00005029875	302.826	232.592	246.204	202.173	269.659	241.328	2507.01	1817.1	1938.16	537.429	460.619	464.983	3.00214	8.21427e-18	5.61677e-16	0	96.22	KAG9218211.1	hypothetical protein CCMSSC00406_0005892	Pleurotus cornucopiae
ENSOPET00005030811	95.6847	48.4941	83.9588	166.184	261.626	161.69	651.729	619.129	556.07	327.998	194.564	197.373	3.00144	8.03006e-17	4.90562e-15	2.25e-71	100	XP_036631610.1	uncharacterized protein PC9H_006037	Pleurotus ostreatus
ENSOPET00005007734	559.388	522.658	511.695	135.487	187.04	115.838	5182.91	3941.58	3633.62	377.862	266.055	232.047	3.00093	1.25741e-13	4.51077e-12	3.93e-175	99.61	XP_036626142.1	triosephosphate isomerase	Pleurotus ostreatus
ENSOPET00005020258	685.565	394.239	397.102	537.716	768.815	800.003	4450.31	3772.57	3597	1428.34	953.816	904.184	3.00056	4.33208e-18	3.12897e-16	5.73e-36	68.99	KAG9219256.1	hypothetical protein CCMSSC00406_0001666	Pleurotus cornucopiae
ENSOPET00005020266	692.926	397.831	399.372	541.95	775.7	804.829	4470.92	3795.34	3643.84	1449.4	962.865	912.185	2.99868	4.50655e-18	3.23763e-16	6.11e-114	100	KAG9219256.1	hypothetical protein CCMSSC00406_0001666	Pleurotus cornucopiae
ENSOPET00005017785	11.5663	9.87842	10.2112	4.23398	4.58994	2.41328	80.8714	64.8027	107.297	4.4324	4.52474	8.89069	2.99843	1.31525e-08	1.68814e-07	5.59e-69	86.67	KDQ28621.1	hypothetical protein PLEOSDRAFT_1038797, partial	Pleurotus ostreatus PC15
ENSOPET00005001627	287.054	208.345	178.129	161.95	181.303	168.93	2315.14	1599.93	1455.32	548.51	528.49	512.993	2.99522	8.79683e-12	2.2571e-10	2.78e-204	94.97	XP_036634726.1	uncharacterized protein PC9H_003660	Pleurotus ostreatus
ENSOPET00005007996	54.677	34.1254	34.0374	27.5209	27.5396	22.9262	290.186	380.935	306.563	97.5128	61.5365	61.3458	2.99259	6.30474e-15	2.8029e-13	3.81e-77	87.86	XP_036636737.1	uncharacterized protein PC9H_001242	Pleurotus ostreatus
ENSOPET00005001293	147.207	161.647	135.015	484.791	659.804	488.69	743.7	1377.5	1408.48	475.375	919.428	329.845	2.99133	1.3774e-08	1.76372e-07	0	98.58	XP_036634368.1	UDP-N-acetylglucosamine pyrophosphorylase	Pleurotus ostreatus
ENSOPET00005030817	93.5818	43.1058	77.1513	157.716	250.152	155.657	598.607	579.722	515.195	306.944	177.37	176.925	2.98543	1.40489e-16	8.31852e-15	4.1e-62	86.18	KAG9218236.1	hypothetical protein CCMSSC00406_0005917	Pleurotus cornucopiae
ENSOPET00005027412	136.692	136.502	105.516	130.195	223.76	155.657	1219.41	859.074	912.024	261.512	218.997	217.822	2.98123	7.33668e-17	4.50245e-15	0	99.76	KAG9225050.1	hypothetical protein CCMSSC00406_0001799	Pleurotus cornucopiae
ENSOPET00005012318	14.7207	6.28627	5.67289	12.7019	13.7698	6.0332	57.8786	71.8084	80.8984	29.9187	11.7643	7.11255	2.98058	2.1578e-09	3.37789e-08	1.29e-195	100	KAG9226329.1	hypothetical protein CCMSSC00406_0003208	Pleurotus cornucopiae
ENSOPET00005012326	14.7207	6.28627	5.67289	12.7019	13.7698	6.0332	57.8786	71.8084	80.8984	29.9187	11.7643	7.11255	2.98058	2.1578e-09	3.37789e-08	2.27e-179	98.88	KAJ8700168.1	hypothetical protein PTI98_003220	Pleurotus ostreatus
ENSOPET00005004554	188.215	211.039	270.03	145.014	218.022	173.756	1899.69	1571.03	1806.16	190.593	323.972	308.507	2.979	1.77363e-17	1.15979e-15	0	98.01	KAJ8702607.1	hypothetical protein PTI98_001310	Pleurotus ostreatus
ENSOPET00005012083	16.8237	12.5725	17.0187	16.9359	12.6223	42.2324	148.264	112.091	105.594	14.4053	21.7188	34.6737	2.97898	8.54045e-12	2.1955e-10	2.38e-147	85.54	KAG9226418.1	hypothetical protein CCMSSC00406_0003297	Pleurotus cornucopiae
ENSOPET00005004066	14.7207	8.08234	6.80747	7.40947	6.88491	4.82656	111	49.0399	73.2344	21.0539	24.4336	21.3377	2.97784	2.41562e-05	0.00013909
ENSOPET00005004073	14.7207	8.08234	6.80747	7.40947	6.88491	4.82656	111	49.0399	73.2344	21.0539	24.4336	21.3377	2.97784	2.41562e-05	0.00013909
ENSOPET00005015822	427.953	498.411	517.368	1145.29	547.35	750.531	4809.47	3870.65	2690.09	2951.98	2317.57	2712.55	2.97738	5.56609e-15	2.49927e-13	0	100	KAG9220795.1	hypothetical protein CCMSSC00406_0002605	Pleurotus cornucopiae
ENSOPET00005004252	87.2729	82.6195	90.7663	277.326	297.199	230.468	153.814	831.051	1067.86	532.996	426.231	527.218	2.97731	0.000273955	0.00116157
ENSOPET00005002010	24.184	27.8392	14.7495	48.6908	30.9821	42.2324	99.1072	219.804	206.078	84.2156	47.9623	68.4583	2.97496	7.6785e-07	6.48756e-06	1.48e-258	77.78	XP_036635101.1	uncharacterized protein PC9H_004038	Pleurotus ostreatus
ENSOPET00005010383	12.6178	8.08234	11.3458	6.35097	1.14748	3.61992	111	66.5542	74.0859	6.6486	2.71484	3.55628	2.97315	6.18038e-07	5.38505e-06	9.59e-274	97.8	KAF9496045.1	galactose-1-phosphate uridylyltransferase	Pleurotus eryngii
ENSOPET00005008505	4.20592	6.28627	9.07663	32.8134	29.8346	25.3395	43.6071	50.7913	58.7578	36.5673	30.7682	40.8972	2.96838	6.58264e-09	9.08985e-08	6.46e-131	97.42	KAG9226986.1	hypothetical protein CCMSSC00406_0003341	Pleurotus cornucopiae
ENSOPET00005005838	120.92	75.4352	95.3046	6.35097	1.14748	4.82656	968.872	720.711	592.688	6.6486	3.61979	4.44535	2.96811	1.66875e-07	1.69205e-06	1.07e-201	100	KAG9217505.1	hypothetical protein CCMSSC00406_0008617	Pleurotus cornucopiae
ENSOPET00005005850	120.92	75.4352	95.3046	6.35097	1.14748	4.82656	968.872	720.711	592.688	6.6486	3.61979	4.44535	2.96811	1.66875e-07	1.69205e-06	1.38e-185	92.67	KAJ8690881.1	hypothetical protein PTI98_012278	Pleurotus ostreatus
ENSOPET00005003658	390.099	293.658	272.299	287.911	319.001	278.734	3215.83	1941.45	2321.36	385.619	325.781	328.956	2.96761	1.23834e-09	2.04424e-08	3.36e-67	64.62	KDQ31200.1	hypothetical protein PLEOSDRAFT_1037028	Pleurotus ostreatus PC15
ENSOPET00005030125	11.5663	8.08234	11.3458	2.11699	9.17988	3.61992	103.071	81.4413	57.9063	12.1891	15.3841	5.33442	2.96742	1.18229e-07	1.2365e-06	5.12e-218	100	KAG9218389.1	hypothetical protein CCMSSC00406_0010405	Pleurotus cornucopiae
ENSOPET00005005830	120.92	75.4352	95.3046	6.35097	1.14748	4.82656	968.872	718.084	592.688	6.6486	3.61979	5.33442	2.96645	1.7968e-07	1.81306e-06	9.87e-148	92.2	KAJ8690881.1	hypothetical protein PTI98_012278	Pleurotus ostreatus
ENSOPET00005005673	420.592	359.215	319.951	264.624	378.67	226.848	1734.77	3545.76	3303.21	969.588	691.381	695.252	2.96442	8.62329e-07	7.20596e-06	0	99.77	KAG9217622.1	hypothetical protein CCMSSC00406_0010167	Pleurotus cornucopiae
ENSOPET00005013393	17.8752	14.3686	15.8841	1.0585	1.14748	1.20664	157.779	113.843	103.891	1.1081	0.904948	0.889069	2.96391	4.61313e-09	6.68185e-08
ENSOPET00005005692	420.592	359.215	321.086	264.624	378.67	226.848	1738.74	3546.64	3304.06	970.696	691.381	695.252	2.96389	8.1538e-07	6.84762e-06	0	99.77	KAG9217622.1	hypothetical protein CCMSSC00406_0010167	Pleurotus cornucopiae
ENSOPET00005025976	8.41184	9.87842	12.4804	28.5794	37.867	33.7859	97.5214	66.5542	75.7891	44.324	49.7722	29.3393	2.96259	1.55184e-10	3.16296e-09	1.45e-99	98.68	KAF9496778.1	Metallo-hydrolase/oxidoreductase	Pleurotus eryngii
ENSOPET00005011068	42.0592	60.1686	57.8635	172.535	215.727	132.731	344.893	431.726	470.063	65.3779	198.184	54.2332	2.96113	1.62327e-14	6.73847e-13	1.47e-144	100	KAG9226836.1	hypothetical protein CCMSSC00406_0003491	Pleurotus cornucopiae
ENSOPET00005003668	444.776	323.294	314.278	342.953	344.245	339.066	3580.54	2261.09	2584.49	457.645	373.744	372.52	2.9607	6.43679e-11	1.41678e-09	3.55e-226	97.85	KAF9502258.1	NAD-P-binding protein	Pleurotus eryngii
ENSOPET00005011061	42.0592	60.1686	57.8635	171.476	215.727	132.731	344.893	431.726	469.211	65.3779	197.279	54.2332	2.96014	1.30312e-14	5.50274e-13	1.47e-144	100	KAG9226836.1	hypothetical protein CCMSSC00406_0003491	Pleurotus cornucopiae
ENSOPET00005015327	553.079	457.101	465.177	924.067	896.185	897.741	1828.33	4509.92	5137.48	2863.33	1215.35	2187.11	2.95945	1.79703e-05	0.000107754	1.12e-255	97.7	KAJ8696760.1	hypothetical protein PTI98_006604	Pleurotus ostreatus
ENSOPET00005014850	254.458	215.529	213.301	228.635	301.788	217.195	2637.04	1408.15	1257.76	388.943	490.482	410.75	2.95623	5.36012e-05	0.000280402	1.17e-39	68.22	KAF9501326.1	hypothetical protein BDN71DRAFT_693917	Pleurotus eryngii
ENSOPET00005023022	18.9266	17.9608	18.1533	16.9359	57.3742	34.9926	161.743	138.363	126.031	54.2969	32.5781	27.5612	2.95275	2.79421e-12	7.79283e-11	0	99.6	KAG9225207.1	hypothetical protein CCMSSC00406_0007038	Pleurotus cornucopiae
ENSOPET00005005706	465.806	434.65	359.661	291.086	441.782	257.015	1990.86	3922.32	3839.7	1032.75	813.549	815.277	2.95227	4.71797e-07	4.21023e-06	0	99.77	KAG9217622.1	hypothetical protein CCMSSC00406_0010167	Pleurotus cornucopiae
ENSOPET00005015336	563.593	471.47	476.523	955.822	911.103	925.494	1887.79	4576.47	5226.04	2912.09	1247.92	2267.13	2.95118	1.4309e-05	8.77527e-05	2.08e-297	83.17	KAJ8696761.1	hypothetical protein PTI98_006604	Pleurotus ostreatus
ENSOPET00005015573	58.8829	39.5137	46.5177	38.1058	36.7195	39.8192	435.279	367.799	317.633	63.1617	50.6771	53.3442	2.95114	4.7878e-15	2.18717e-13	5.89e-206	83.43	KAG9220358.1	hypothetical protein CCMSSC00406_0006623	Pleurotus cornucopiae
ENSOPET00005026538	24.184	27.8392	17.0187	62.4513	98.6837	73.6051	249.75	140.99	143.063	85.3237	116.738	132.471	2.95076	2.97072e-10	5.70044e-09	1.37e-79	99.2	KAJ8693761.1	cell separation during budding, variant 2	Pleurotus ostreatus
ENSOPET00005015350	563.593	473.266	476.523	958.997	917.988	927.907	1888.59	4577.35	5230.3	2916.52	1256.07	2276.91	2.9502	1.39407e-05	8.58462e-05	0	96.63	KAJ8696761.1	hypothetical protein PTI98_006604	Pleurotus ostreatus
ENSOPET00005001857	24.184	15.2666	9.07663	1.0585	1.14748	1.20664	126.857	127.854	120.07	1.1081	0.904948	0.889069	2.94918	5.99006e-11	1.3337e-09
ENSOPET00005029786	13.6692	17.0627	14.7495	132.312	67.7016	100.151	178.393	90.1984	82.6016	198.35	198.184	244.494	2.94891	1.93263e-12	5.53315e-11	1.51e-168	92.09	XP_036629695.1	nicotinamide n-methyltransferase	Pleurotus ostreatus
ENSOPET00005029795	13.6692	17.0627	14.7495	132.312	67.7016	100.151	178.393	90.1984	82.6016	198.35	198.184	244.494	2.94891	1.93263e-12	5.53315e-11	5.41e-185	94.64	XP_036629695.1	nicotinamide n-methyltransferase	Pleurotus ostreatus
ENSOPET00005032030	8.41184	7.1843	10.2112	1.0585	1.14748	1.20664	77.7	69.1813	51.9453	1.1081	0.904948	0.889069	2.94566	1.6007e-08	2.02748e-07	1.86e-237	94.12	KAJ8703545.1	hypothetical protein PTI98_002161	Pleurotus ostreatus
ENSOPET00005023386	92.5303	65.5568	87.3625	83.6212	196.22	98.9446	453.514	820.543	615.68	210.539	181.895	173.369	2.94469	1.73309e-09	2.76607e-08	5.69e-143	95.15	KAJ8692190.1	hypothetical protein PTI98_009525	Pleurotus ostreatus
ENSOPET00005000078	150.362	128.419	108.92	214.875	260.479	217.195	1224.17	997.437	763	275.917	281.439	212.488	2.94453	4.91127e-15	2.23127e-13	0	97.06	KAG9222415.1	hypothetical protein CCMSSC00406_0002750	Pleurotus cornucopiae
ENSOPET00005004126	6.30888	4.49019	15.8841	10.585	29.8346	22.9262	81.6643	70.057	53.6484	16.6215	10.8594	18.6705	2.94422	1.25186e-09	2.06404e-08	1.54e-22	75	PIL31501.1	hypothetical protein GSI_06203	Ganoderma sinense ZZ0214-1
ENSOPET00005005898	10.5148	6.28627	4.53831	7.40947	8.03239	4.82656	68.9786	44.6613	50.2422	17.7296	16.2891	13.336	2.94107	2.80486e-08	3.36147e-07	1.05e-142	93.9	KAF9489879.1	hypothetical protein BDN71DRAFT_1511741	Pleurotus eryngii
ENSOPET00005008009	56.7799	37.7176	36.3065	31.7549	29.8346	24.1328	298.907	388.816	315.93	99.729	70.586	64.9021	2.93978	1.31719e-14	5.53611e-13	1.21e-75	98.32	XP_036636737.1	uncharacterized protein PC9H_001242	Pleurotus ostreatus
ENSOPET00005008016	56.7799	37.7176	36.3065	31.7549	29.8346	24.1328	298.907	388.816	315.93	99.729	70.586	64.9021	2.93978	1.31719e-14	5.53611e-13	6.41e-76	98.32	XP_036636737.1	uncharacterized protein PC9H_001242	Pleurotus ostreatus
ENSOPET00005008001	56.7799	37.7176	36.3065	31.7549	29.8346	24.1328	298.907	387.941	315.078	99.729	70.586	64.9021	2.9373	1.38378e-14	5.80691e-13	7.06e-98	100	XP_036636737.1	uncharacterized protein PC9H_001242	Pleurotus ostreatus
ENSOPET00005029925	118.817	101.478	103.247	568.412	471.616	617.8	1045.78	788.141	642.93	592.834	367.409	466.761	2.93648	1.31749e-16	7.87017e-15	8.26e-277	99.46	KAG9221507.1	hypothetical protein CCMSSC00406_0009496	Pleurotus cornucopiae
ENSOPET00005029936	118.817	101.478	103.247	568.412	471.616	617.8	1045.78	788.141	642.93	592.834	367.409	466.761	2.93648	1.31749e-16	7.87017e-15	2.29e-275	99.18	KAG9221507.1	hypothetical protein CCMSSC00406_0009496	Pleurotus cornucopiae
ENSOPET00005003170	104.097	105.968	115.727	131.253	110.159	142.384	377.4	1074.5	1041.46	173.972	138.457	154.698	2.93607	0.000476406	0.00186961	4.94e-187	62.22	KAF4568178.1	hypothetical protein EYR36_010187	Pleurotus pulmonarius
ENSOPET00005003179	104.097	105.968	115.727	131.253	110.159	142.384	377.4	1074.5	1041.46	173.972	138.457	154.698	2.93607	0.000476406	0.00186961	1.82e-222	70.02	KAF4568178.1	hypothetical protein EYR36_010187	Pleurotus pulmonarius
ENSOPET00005029917	118.817	101.478	103.247	568.412	471.616	616.594	1045.78	787.266	642.93	592.834	367.409	466.761	2.93597	1.33159e-16	7.93678e-15	1.68e-242	99.38	KAG9221507.1	hypothetical protein CCMSSC00406_0009496	Pleurotus cornucopiae
ENSOPET00005015581	59.9344	44.0039	46.5177	40.2228	39.0145	42.2324	444	370.426	336.367	64.2698	56.1068	56.9004	2.93522	5.96424e-15	2.66031e-13	5.82e-278	100	KAG9220358.1	hypothetical protein CCMSSC00406_0006623	Pleurotus cornucopiae
ENSOPET00005009514	59.9344	41.3098	63.5364	124.903	302.936	165.31	555	411.585	292.938	156.242	122.168	94.2414	2.93426	2.76274e-08	3.31542e-07
ENSOPET00005029269	42.0592	138.298	90.7663	74.0947	345.393	96.5313	436.071	616.502	1011.66	85.3237	174.655	191.15	2.92858	0.000307004	0.00128173	0	99.53	KAG9223717.1	hypothetical protein CCMSSC00406_0004942	Pleurotus cornucopiae
ENSOPET00005030904	52.574	52.0862	45.3831	37.0474	42.4569	41.0258	218.036	479.89	443.664	46.5402	24.4336	48.8988	2.92759	5.62009e-05	0.000292356	0	97.54	XP_036629508.1	uncharacterized protein PC9H_008571	Pleurotus ostreatus
ENSOPET00005016269	32.5959	43.1058	44.2486	68.8022	99.8312	43.4391	359.164	253.081	299.75	136.296	133.932	102.243	2.92659	1.49435e-14	6.24177e-13	0	100	KAG9220422.1	hypothetical protein CCMSSC00406_0003878	Pleurotus cornucopiae
ENSOPET00005024462	56.7799	88.0077	72.613	97.3816	88.3563	67.5719	563.721	556.077	533.078	109.702	128.503	90.6851	2.92655	1.91633e-15	9.3023e-14	0	98.01	XP_036628684.1	uncharacterized protein PC9H_009797	Pleurotus ostreatus
ENSOPET00005027040	16.8237	9.87842	6.80747	19.0529	18.3598	7.23985	121.307	70.057	62.1641	12.1891	33.4831	25.783	2.9195	1.50078e-05	9.16215e-05	2.4e-70	83.82	KAF4593518.1	CAAX farnesyltransferase (FTase) subunit beta	Pleurotus pulmonarius
ENSOPET00005028357	5.2574	10.7765	24.9607	71.9777	81.4714	120.664	166.5	73.5599	69.8281	80.8913	72.3959	56.0114	2.91824	6.97272e-07	5.99974e-06	1.07e-89	71.04	XP_036629649.1	uncharacterized protein PC9H_008713	Pleurotus ostreatus
ENSOPET00005028366	5.2574	10.7765	24.9607	73.0362	98.6837	120.664	166.5	73.5599	69.8281	83.1075	75.1107	56.0114	2.91824	2.89831e-07	2.73784e-06	1.6e-141	79.12	KAG9221904.1	hypothetical protein CCMSSC00406_0005729	Pleurotus cornucopiae
ENSOPET00005014851	75.7066	65.5568	60.1327	59.2758	72.2915	67.5719	673.929	375.681	471.766	83.1075	83.2552	92.4632	2.91727	5.97221e-08	6.69847e-07	0	99.86	KAG9220324.1	hypothetical protein CCMSSC00406_0006389	Pleurotus cornucopiae
ENSOPET00005015121	100.942	97.8862	74.8822	71.9777	43.6044	37.4059	1003.76	529.806	529.672	86.4318	68.7761	86.2397	2.91419	0.000188332	0.000836116	0	99.79	KAG9221237.1	hypothetical protein CCMSSC00406_0008928	Pleurotus cornucopiae
ENSOPET00005002036	25.2355	30.5333	14.7495	48.6908	33.2771	42.2324	99.1072	221.555	207.781	84.2156	49.7722	69.3474	2.90568	1.22108e-06	9.84946e-06	3.16e-297	83.86	XP_036635101.1	uncharacterized protein PC9H_004038	Pleurotus ostreatus
ENSOPET00005002042	25.2355	30.5333	14.7495	48.6908	33.2771	42.2324	99.1072	221.555	207.781	84.2156	49.7722	69.3474	2.90568	1.22108e-06	9.84946e-06	3.7e-282	80.91	XP_036635101.1	uncharacterized protein PC9H_004038	Pleurotus ostreatus
ENSOPET00005005802	470.012	315.211	305.202	355.655	418.832	314.933	3521.87	2613.13	2026.72	834.4	510.391	547.667	2.90398	2.92172e-09	4.42214e-08	2.63e-244	98.01	KAJ8702561.1	hypothetical protein PTI98_001268	Pleurotus ostreatus
ENSOPET00005005792	470.012	315.211	305.202	355.655	418.832	314.933	3521.08	2613.13	2026.72	834.4	510.391	547.667	2.90384	2.87793e-09	4.36322e-08	1.08e-212	96.5	KAJ8702561.1	hypothetical protein PTI98_001268	Pleurotus ostreatus
ENSOPET00005003435	12.6178	7.1843	7.94205	27.5209	17.2123	20.5129	83.25	53.4185	70.6797	14.4053	29.8633	20.4486	2.9018	2.10461e-09	3.30614e-08	7.74e-243	100	KAG9222271.1	hypothetical protein CCMSSC00406_0006568	Pleurotus cornucopiae
ENSOPET00005012074	17.8752	13.4706	23.8261	26.4624	20.6547	49.4723	163.329	130.481	118.367	25.4863	31.6732	40.8972	2.90126	5.28788e-12	1.40494e-10	2.41e-199	99.64	KAG9226418.1	hypothetical protein CCMSSC00406_0003297	Pleurotus cornucopiae
ENSOPET00005010886	269.179	170.627	155.437	64.5682	90.6513	53.0922	1753.8	1418.65	1273.94	236.025	180.085	174.258	2.90108	1.41694e-16	8.37146e-15	2.93e-164	99.55	KAG9226012.1	hypothetical protein CCMSSC00406_0009109	Pleurotus cornucopiae
ENSOPET00005016770	34.6989	21.5529	43.114	15.8774	28.6871	20.5129	216.45	274.098	250.359	34.3511	49.7722	24.0049	2.89847	1.20413e-13	4.35444e-12	1.02e-274	100	KAG9219181.1	hypothetical protein CCMSSC00406_0001591	Pleurotus cornucopiae
ENSOPET00005021424	29.4415	23.349	18.1533	47.6323	27.5396	22.9262	239.443	152.374	137.102	56.5131	81.4453	81.7944	2.8983	5.75953e-09	8.11545e-08	8.93e-306	69.32	KAF4607576.1	hypothetical protein EYR38_001648	Pleurotus pulmonarius
ENSOPET00005010556	53.6255	32.3294	36.3065	53.9833	55.0793	53.0922	284.636	321.386	304.859	137.404	97.7344	65.7911	2.89729	2.77036e-14	1.10083e-12	3.59e-211	89.57	KAG9226554.1	hypothetical protein CCMSSC00406_0005779	Pleurotus cornucopiae
ENSOPET00005016246	30.4929	39.5137	37.4411	65.6267	91.7988	38.6125	324.279	220.68	254.617	127.432	120.358	93.3523	2.8956	5.35354e-14	2.04002e-12	3.21e-158	100	KAG9220422.1	hypothetical protein CCMSSC00406_0003878	Pleurotus cornucopiae
ENSOPET00005000293	19.9781	8.98038	9.07663	11.6435	5.73742	12.0664	105.45	66.5542	110.703	12.1891	11.7643	15.1142	2.8939	4.78466e-09	6.89692e-08	1.02e-107	100	KAG9222078.1	hypothetical protein CCMSSC00406_0009311	Pleurotus cornucopiae
ENSOPET00005016137	87.2729	48.4941	62.4018	68.8022	68.8491	91.7047	642.214	425.596	397.68	126.323	142.077	144.029	2.88658	1.56716e-10	3.18649e-09	0	99.81	KAG9220835.1	hypothetical protein CCMSSC00406_0002565	Pleurotus cornucopiae
ENSOPET00005016145	87.2729	48.4941	62.4018	68.8022	68.8491	91.7047	642.214	425.596	397.68	126.323	142.077	144.029	2.88658	1.56716e-10	3.18649e-09	0	98.79	KDQ27853.1	hypothetical protein PLEOSDRAFT_39954	Pleurotus ostreatus PC15
ENSOPET00005001143	41.0077	38.6156	30.6336	78.3287	74.5865	83.2582	236.271	147.12	431.742	172.864	109.499	100.465	2.88617	0.000156866	0.000716102	2.28e-252	99.14	XP_036626747.1	uncharacterized protein PC9H_011407	Pleurotus ostreatus
ENSOPET00005014870	356.452	357.419	394.833	632.98	724.063	673.306	961.736	3663.98	3568.9	950.75	383.698	692.585	2.8858	0.00161682	0.0054117	0	94.51	KAG9220970.1	hypothetical protein CCMSSC00406_0002430	Pleurotus cornucopiae
ENSOPET00005014879	356.452	357.419	394.833	632.98	727.505	676.926	961.736	3663.98	3568.9	952.966	385.508	695.252	2.8858	0.0015993	0.00536238	0	98.11	KAG9220970.1	hypothetical protein CCMSSC00406_0002430	Pleurotus cornucopiae
ENSOPET00005021634	117.766	70.945	74.8822	79.3872	107.864	79.6383	715.157	652.406	575.656	219.404	142.982	174.258	2.88206	1.27868e-15	6.3559e-14	9.13e-75	89.31	KAF4562566.1	hypothetical protein EYR36_003960	Pleurotus pulmonarius
ENSOPET00005019581	383.79	333.172	299.529	275.209	472.764	376.472	3340.31	2001	2151.05	643.806	543.874	567.226	2.88182	8.56874e-09	1.14794e-07	0	98.15	KAG9219252.1	hypothetical protein CCMSSC00406_0001662	Pleurotus cornucopiae
ENSOPET00005019595	383.79	333.172	299.529	275.209	472.764	376.472	3340.31	2001	2151.05	643.806	543.874	567.226	2.88182	8.56874e-09	1.14794e-07	0	99.9	KAG9219252.1	hypothetical protein CCMSSC00406_0001662	Pleurotus cornucopiae
ENSOPET00005008895	14.7207	13.4706	22.6916	37.0474	120.486	36.1992	162.536	126.978	85.1563	46.5402	28.9583	24.0049	2.88037	2.41565e-05	0.00013909
ENSOPET00005019310	10.5148	8.98038	7.94205	1.0585	2.29497	2.41328	70.5643	63.927	67.2734	8.8648	9.95443	4.44535	2.87847	1.86443e-08	2.319e-07	2.23e-169	93.31	KAF9488919.1	acetoin reductase family protein	Pleurotus eryngii
ENSOPET00005016156	87.2729	50.2901	63.5364	71.9777	76.8815	90.4981	645.386	428.223	402.789	134.08	148.412	149.364	2.8761	5.93978e-11	1.3236e-09	0	98.79	KDQ27853.1	hypothetical protein PLEOSDRAFT_39954	Pleurotus ostreatus PC15
ENSOPET00005016303	108.302	114.051	97.5738	56.1003	83.7664	79.6383	1080.66	685.683	578.211	201.674	285.964	254.274	2.8735	4.64059e-07	4.15218e-06	0	91.38	KAG9218657.1	hypothetical protein CCMSSC00406_0001229	Pleurotus cornucopiae
ENSOPET00005002321	67.2947	44.0039	58.9981	12.7019	83.7664	44.6457	551.036	345.906	349.992	77.567	65.1563	51.566	2.87226	9.65404e-08	1.03621e-06	3.54e-51	93.1	KAG9222183.1	hypothetical protein CCMSSC00406_0009004	Pleurotus cornucopiae
ENSOPET00005020139	45.2137	39.5137	48.7869	40.2228	73.439	72.3985	172.843	428.223	376.391	55.405	29.8633	33.7846	2.87204	0.000132996	0.000620976	7.5e-188	98.59	KAG9219034.1	hypothetical protein CCMSSC00406_0001444	Pleurotus cornucopiae
ENSOPET00005021891	32.5959	23.349	24.9607	104.791	20.6547	44.6457	110.207	239.07	242.695	283.674	108.594	173.369	2.87122	3.26279e-05	0.000181956
ENSOPET00005021899	32.5959	23.349	24.9607	104.791	20.6547	44.6457	110.207	239.07	242.695	283.674	108.594	173.369	2.87122	3.26279e-05	0.000181956
ENSOPET00005002341	68.3462	44.0039	58.9981	12.7019	83.7664	44.6457	552.621	347.658	351.695	77.567	65.1563	50.677	2.8692	9.09577e-08	9.83738e-07	2.29e-71	99.08	KAG9222183.1	hypothetical protein CCMSSC00406_0009004	Pleurotus cornucopiae
ENSOPET00005006462	132.487	66.4548	94.17	112.201	185.893	167.723	770.657	673.423	696.578	243.782	122.168	119.135	2.86853	8.89254e-16	4.58076e-14
ENSOPET00005006470	132.487	66.4548	94.17	112.201	185.893	167.723	770.657	673.423	696.578	243.782	122.168	119.135	2.86853	8.89254e-16	4.58076e-14
ENSOPET00005002336	68.3462	44.0039	58.9981	12.7019	83.7664	44.6457	552.621	346.782	351.695	77.567	65.1563	50.677	2.86819	9.88273e-08	1.05529e-06	1.51e-64	98.99	KAG9222183.1	hypothetical protein CCMSSC00406_0009004	Pleurotus cornucopiae
ENSOPET00005025358	93.5818	61.0666	52.1906	205.348	464.731	270.288	576.407	472.009	461.547	487.564	385.508	347.626	2.86793	2.20254e-15	1.05397e-13	0	99.64	KAG9224046.1	hypothetical protein CCMSSC00406_0004338	Pleurotus cornucopiae
ENSOPET00005023446	185.061	144.584	154.303	226.518	388.997	218.402	1406.53	1085.01	1016.77	277.025	301.348	257.83	2.85785	4.07488e-16	2.2178e-14	9.12e-211	98.29	XP_036633303.1	uncharacterized protein PC9H_005226	Pleurotus ostreatus
ENSOPET00005023459	185.061	144.584	154.303	226.518	388.997	218.402	1406.53	1085.01	1016.77	277.025	301.348	257.83	2.85785	4.07488e-16	2.2178e-14	2.1e-251	98.55	XP_036633303.1	uncharacterized protein PC9H_005226	Pleurotus ostreatus
ENSOPET00005023473	185.061	144.584	154.303	226.518	388.997	218.402	1406.53	1085.01	1016.77	277.025	301.348	257.83	2.85785	4.07488e-16	2.2178e-14	1.01e-250	98.26	XP_036633303.1	uncharacterized protein PC9H_005226	Pleurotus ostreatus
ENSOPET00005010567	53.6255	32.3294	39.7102	56.1003	55.0793	55.5055	284.636	321.386	304.859	137.404	99.5443	65.7911	2.85768	4.93891e-14	1.89005e-12	4.44e-258	99.74	KAG9226554.1	hypothetical protein CCMSSC00406_0005779	Pleurotus cornucopiae
ENSOPET00005010580	53.6255	32.3294	39.7102	56.1003	55.0793	55.5055	284.636	321.386	304.859	137.404	99.5443	65.7911	2.85768	4.93891e-14	1.89005e-12	4.44e-258	99.74	KAG9226554.1	hypothetical protein CCMSSC00406_0005779	Pleurotus cornucopiae
ENSOPET00005031618	232.377	279.29	260.953	545.125	395.882	485.07	2098.69	1847.75	1647.77	1085.94	617.175	756.598	2.85611	2.57629e-16	1.4643e-14
ENSOPET00005030082	39.9563	33.2274	38.5757	68.8022	119.338	94.118	319.521	261.838	227.367	130.756	162.891	128.915	2.85526	5.86806e-14	2.21727e-12	0	98.55	KAG9218324.1	hypothetical protein CCMSSC00406_0007305	Pleurotus cornucopiae
ENSOPET00005012088	16.8237	11.6745	17.0187	17.9944	12.6223	41.0258	135.579	100.707	92.8203	14.4053	20.8138	32.8956	2.85408	8.01367e-11	1.71346e-09	1.7e-134	99.48	KAG9226418.1	hypothetical protein CCMSSC00406_0003297	Pleurotus cornucopiae
ENSOPET00005003628	382.739	241.572	322.22	425.515	1037.33	623.833	2110.59	2712.96	2003.73	694.779	395.462	421.419	2.85059	6.02649e-16	3.20236e-14	3.18e-167	99.18	XP_036626834.1	uncharacterized protein PC9H_011495	Pleurotus ostreatus
ENSOPET00005002833	21.0296	20.6549	12.4804	7.40947	10.3274	7.23985	194.25	100.707	94.5235	22.162	10.8594	12.447	2.84612	0.000862336	0.00314331	5.84e-276	95.65	KDQ30281.1	hypothetical protein PLEOSDRAFT_1101281	Pleurotus ostreatus PC15
ENSOPET00005023028	22.0811	18.8588	19.2878	16.9359	57.3742	34.9926	162.536	143.617	126.883	54.2969	33.4831	28.4502	2.84599	9.64493e-12	2.45367e-10	0	99.6	KAG9225207.1	hypothetical protein CCMSSC00406_0007038	Pleurotus cornucopiae
ENSOPET00005030895	51.5225	47.596	41.9794	37.0474	42.4569	41.0258	172.843	443.986	395.977	43.2159	24.4336	46.2316	2.84359	0.000502947	0.00195893	1.18e-268	74.43	XP_036629508.1	uncharacterized protein PC9H_008571	Pleurotus ostreatus
ENSOPET00005029273	31.5444	19.7568	24.9607	17.9944	21.8022	30.166	227.55	158.504	160.094	38.7835	86.875	36.4518	2.84026	1.25484e-10	2.59253e-09	2.49e-290	88.43	KAF9499488.1	hypothetical protein BDN71DRAFT_117406	Pleurotus eryngii
ENSOPET00005008605	269.179	164.341	188.34	464.68	1412.55	620.213	1310.59	1731.28	1408.48	715.833	513.106	417.863	2.83926	3.33825e-09	4.98535e-08	2.56e-209	99.66	KAG9226024.1	hypothetical protein CCMSSC00406_0008686	Pleurotus cornucopiae
ENSOPET00005021837	26.287	32.3294	43.114	32.8134	45.8994	27.7527	359.957	184.775	183.086	69.8103	95.9245	88.9069	2.83883	1.98976e-05	0.000117635	0	99.47	KAJ8693034.1	hypothetical protein PTI98_010285	Pleurotus ostreatus
ENSOPET00005021848	26.287	32.3294	43.114	32.8134	47.0469	27.7527	358.371	185.651	183.086	69.8103	95.9245	88.9069	2.83742	1.62159e-05	9.83059e-05	0	99.59	KAG9224588.1	hypothetical protein CCMSSC00406_0002261	Pleurotus cornucopiae
ENSOPET00005000660	17.8752	17.0627	20.4224	15.8774	26.3921	26.5461	144.3	118.221	131.992	45.4321	29.8633	20.4486	2.83315	2.82635e-11	6.69698e-10	2.58e-55	100	KAG9217787.1	hypothetical protein CCMSSC00406_0003524	Pleurotus cornucopiae
ENSOPET00005013392	21.0296	32.3294	19.2878	60.3343	45.8994	62.7453	206.936	153.25	155.836	50.9726	135.742	75.5709	2.82846	1.48472e-11	3.68662e-10	0	97.66	KAG9220478.1	hypothetical protein CCMSSC00406_0003934	Pleurotus cornucopiae
ENSOPET00005013385	19.9781	31.4313	20.4224	61.3928	45.8994	63.952	204.557	151.498	154.133	50.9726	135.742	75.5709	2.82833	1.53729e-11	3.81014e-10	0	98.27	KAG9220478.1	hypothetical protein CCMSSC00406_0003934	Pleurotus cornucopiae
ENSOPET00005014238	100.942	61.9646	80.5551	210.641	346.54	318.553	719.914	468.506	540.742	414.43	333.926	329.845	2.82831	2.24698e-15	1.07333e-13	5.59e-138	100	KAG9220484.1	hypothetical protein CCMSSC00406_0003940	Pleurotus cornucopiae
ENSOPET00005013166	10.5148	17.9608	14.7495	1.0585	1.14748	1.20664	92.7643	67.4299	146.469	5.5405	1.8099	5.33442	2.82671	0.00105124	0.00373781	5.03e-110	98.57	KAG9226798.1	hypothetical protein CCMSSC00406_0009716	Pleurotus cornucopiae
ENSOPET00005022255	357.503	221.815	191.744	171.476	192.777	164.103	2464.2	1521.99	1482.57	495.321	302.253	280.057	2.82629	4.64817e-07	4.15723e-06	4.1e-172	99.59	XP_036628713.1	Eukaryotic translation initiation factor 6	Pleurotus ostreatus
ENSOPET00005028406	534.152	370.89	335.835	310.139	339.655	341.479	3911.16	2243.58	2643.25	475.375	193.659	292.504	2.82581	6.21028e-07	5.40411e-06	2.27e-220	99.33	KAG9221684.1	hypothetical protein CCMSSC00406_0005597	Pleurotus cornucopiae
ENSOPET00005022259	357.503	221.815	191.744	171.476	192.777	164.103	2461.03	1521.99	1481.72	495.321	302.253	280.057	2.82523	4.43017e-07	3.98242e-06	3.39e-167	99.58	XP_036628713.1	Eukaryotic translation initiation factor 6	Pleurotus ostreatus
ENSOPET00005010246	19.9781	13.4706	11.3458	24.3454	19.5072	10.8598	99.9	105.961	111.555	31.0268	19.9089	23.1158	2.82498	2.41121e-10	4.69368e-09	3.92e-118	99.4	KAG9226216.1	hypothetical protein CCMSSC00406_0005127	Pleurotus cornucopiae
ENSOPET00005013869	197.678	179.608	162.245	104.791	67.7016	107.391	1618.22	1379.25	825.164	87.5399	76.0157	75.5709	2.82479	1.09657e-05	6.94141e-05	2.66e-165	95.82	XP_036637040.1	uncharacterized protein PC9H_001545	Pleurotus ostreatus
ENSOPET00005006020	49.4196	22.451	37.4411	335.543	566.857	434.391	288.6	246.075	239.289	227.161	510.391	316.509	2.82382	2.88541e-10	5.5486e-09	1.66e-97	76.26	KAJ8703398.1	hypothetical protein PTI98_002022	Pleurotus ostreatus
ENSOPET00005006029	49.4196	22.451	37.4411	336.602	566.857	434.391	288.6	246.075	239.289	227.161	511.296	316.509	2.82382	2.86377e-10	5.51093e-09	7.34e-106	80.3	KAJ8703398.1	hypothetical protein PTI98_002022	Pleurotus ostreatus
ENSOPET00005014961	429.004	260.431	237.127	233.928	488.828	363.199	2300.08	2091.2	2163.82	648.239	493.197	602.789	2.82266	3.84177e-16	2.10797e-14	0	99.61	XP_036633477.1	Glucose-6-phosphate 1-dehydrogenase	Pleurotus ostreatus
ENSOPET00005012592	21.0296	21.5529	23.8261	47.6323	83.7664	62.7453	165.707	166.385	137.102	67.5941	38.0078	43.5644	2.82074	4.94018e-12	1.323e-10	6.37e-115	99.42	KAG9226419.1	hypothetical protein CCMSSC00406_0003298	Pleurotus cornucopiae
ENSOPET00005006631	16.8237	16.1647	23.8261	71.9777	20.6547	56.7121	57.8786	190.905	152.43	86.4318	20.8138	52.4551	2.82004	0.000587575	0.00224314
ENSOPET00005001286	107.251	124.827	77.1513	291.086	316.706	240.122	502.671	833.678	845.602	294.755	637.989	224.935	2.81887	4.76818e-08	5.4432e-07	1.32e-141	99.02	XP_036634368.1	UDP-N-acetylglucosamine pyrophosphorylase	Pleurotus ostreatus
ENSOPET00005006715	1077.77	1078.54	1055.16	443.51	582.922	383.712	4084.01	9400.77	9141.52	2216.2	798.164	1746.13	2.8167	0.000167482	0.000757325	1.4e-236	98.17	KDQ30839.1	hypothetical protein PLEOSDRAFT_1062816	Pleurotus ostreatus PC15
ENSOPET00005006720	1077.77	1078.54	1055.16	443.51	582.922	383.712	4084.01	9400.77	9140.67	2216.2	798.164	1743.47	2.81664	0.000167568	0.000757583	1.4e-236	98.17	KDQ30839.1	hypothetical protein PLEOSDRAFT_1062816	Pleurotus ostreatus PC15
ENSOPET00005014951	429.004	259.533	237.127	233.928	491.123	361.992	2278.67	2081.57	2158.71	647.131	491.387	604.567	2.81608	4.42041e-16	2.38658e-14	0	99.19	KAJ8697845.1	Glucose-6-phosphate 1-dehydrogenase, variant 2	Pleurotus ostreatus
ENSOPET00005014954	143.001	123.929	104.381	167.242	112.453	170.136	742.114	977.295	894.141	260.404	114.023	210.709	2.81531	3.19415e-15	1.50707e-13	1.28e-177	99.68	KAG9220852.1	hypothetical protein CCMSSC00406_0002548	Pleurotus cornucopiae
ENSOPET00005012572	12.6178	7.1843	6.80747	9.52646	10.3274	13.2731	90.3857	55.1699	41.7266	5.5405	10.8594	5.33442	2.8152	0.000123201	0.000581491
ENSOPET00005002819	13.6692	17.0627	12.4804	9.52646	6.88491	14.4797	149.85	87.5713	66.4219	19.9458	22.6237	32.0065	2.81381	0.000197833	0.00087288	8.67e-293	95.94	KAG9217500.1	hypothetical protein CCMSSC00406_0008612	Pleurotus cornucopiae
ENSOPET00005021995	9.46332	8.08234	12.4804	32.8134	34.4245	21.7195	37.2643	92.8255	80.8984	27.7025	20.8138	24.8939	2.81288	1.98899e-06	1.51286e-05	5.18e-113	36.45	GLB38255.1	hypothetical protein LshimejAT787_0501200	Lyophyllum shimeji
ENSOPET00005022006	9.46332	8.08234	12.4804	32.8134	34.4245	21.7195	37.2643	92.8255	80.8984	27.7025	20.8138	24.8939	2.81288	1.98899e-06	1.51286e-05	1.02e-117	37.5	GLB38255.1	hypothetical protein LshimejAT787_0501200	Lyophyllum shimeji
ENSOPET00005005772	881.141	728.309	609.269	840.446	753.897	920.667	6680.62	4161.39	4747.46	1344.13	1227.11	1052.66	2.81277	4.13855e-11	9.55413e-10	4.69e-284	99.53	KAG9217838.1	hypothetical protein CCMSSC00406_0005208	Pleurotus cornucopiae
ENSOPET00005025479	35.7503	32.3294	22.6916	20.1114	19.5072	21.7195	118.136	294.239	224.813	36.5673	25.3386	34.6737	2.81141	0.00035287	0.00144434	0	100	KAG9223828.1	hypothetical protein CCMSSC00406_0007690	Pleurotus cornucopiae
ENSOPET00005003412	18.9266	8.98038	12.4804	15.8774	9.17988	7.23985	138.75	61.2999	83.4531	15.5134	9.04948	12.447	2.81139	0.000371547	0.00151206	1.17e-172	95.7	KAG9223016.1	hypothetical protein CCMSSC00406_0000295	Pleurotus cornucopiae
ENSOPET00005015267	86.2214	35.9215	52.1906	46.5738	68.8491	43.4391	450.343	395.822	376.391	117.459	115.833	139.584	2.80998	2.09403e-14	8.52195e-13	1.01e-262	100	KAG9220461.1	hypothetical protein CCMSSC00406_0003917	Pleurotus cornucopiae
ENSOPET00005002807	13.6692	17.0627	12.4804	9.52646	6.88491	14.4797	149.85	87.5713	65.5703	19.9458	22.6237	32.0065	2.80976	0.000232452	0.00100554	1.91e-292	95.94	KAG9217500.1	hypothetical protein CCMSSC00406_0008612	Pleurotus cornucopiae
ENSOPET00005006729	1095.64	1107.28	1084.66	457.27	641.444	407.845	4158.54	9530.38	9344.2	2261.63	827.123	1803.92	2.80861	0.000161443	0.000734208	0	98.33	KDQ30839.1	hypothetical protein PLEOSDRAFT_1062816	Pleurotus ostreatus PC15
ENSOPET00005025470	34.6989	32.3294	22.6916	16.9359	17.2123	14.4797	116.55	287.234	223.961	35.4592	23.5287	33.7846	2.80668	0.000378533	0.00153701	2.62e-195	99.69	KAG9223828.1	hypothetical protein CCMSSC00406_0007690	Pleurotus cornucopiae
ENSOPET00005015272	86.2214	36.8196	52.1906	46.5738	68.8491	44.6457	452.721	395.822	376.391	118.567	115.833	142.251	2.80537	2.2801e-14	9.23731e-13	0	100	KAG9220461.1	hypothetical protein CCMSSC00406_0003917	Pleurotus cornucopiae
ENSOPET00005027688	29.4415	26.9411	11.3458	147.131	200.81	165.31	164.914	157.628	150.727	275.917	313.112	224.045	2.80483	1.57487e-12	4.62184e-11	4.72e-156	79	KAF9495137.1	amidase signature enzyme	Pleurotus eryngii
ENSOPET00005003649	342.783	324.192	319.951	917.716	447.519	615.387	928.436	3233.13	2730.11	1326.4	645.228	740.595	2.80384	0.000447139	0.00177153	3.04e-58	99.12	KAG9217492.1	hypothetical protein CCMSSC00406_0008604	Pleurotus cornucopiae
ENSOPET00005016929	16.8237	17.0627	14.7495	12.7019	18.3598	13.2731	114.171	111.215	114.109	25.4863	25.3386	35.5628	2.8033	1.9521e-10	3.88129e-09	3.85e-238	99.37	KAG9221068.1	hypothetical protein CCMSSC00406_0005493	Pleurotus cornucopiae
ENSOPET00005016936	16.8237	17.0627	14.7495	12.7019	18.3598	13.2731	114.171	111.215	114.109	25.4863	25.3386	35.5628	2.8033	1.9521e-10	3.88129e-09	3.85e-238	99.37	KAG9221068.1	hypothetical protein CCMSSC00406_0005493	Pleurotus cornucopiae
ENSOPET00005020363	696.08	396.035	487.869	763.175	1313.87	961.693	4791.24	3279.54	2952.37	1622.26	771.921	936.19	2.80255	4.9033e-10	8.8717e-09	7.83e-94	100	XP_036627723.1	cofilin	Pleurotus ostreatus
ENSOPET00005020372	696.08	396.035	487.869	763.175	1313.87	961.693	4791.24	3279.54	2952.37	1622.26	771.921	936.19	2.80255	4.9033e-10	8.8717e-09	9.05e-94	100	XP_036627723.1	cofilin	Pleurotus ostreatus
ENSOPET00005013159	11.5663	17.9608	14.7495	1.0585	1.14748	1.20664	92.7643	69.1813	146.469	5.5405	1.8099	5.33442	2.80025	0.00082052	0.00301413	6.91e-55	92.31	KAG9226798.1	hypothetical protein CCMSSC00406_0009716	Pleurotus cornucopiae
ENSOPET00005022731	262.87	281.086	233.723	304.847	308.673	217.195	1479.47	1796.96	2135.72	855.453	922.142	727.259	2.79896	1.16789e-15	5.87017e-14	0	97.2	BCI56844.1	acid trehalase	Pleurotus sp.
ENSOPET00005014929	35.7503	26.0431	18.1533	20.1114	27.5396	24.1328	230.721	170.764	154.133	25.4863	31.6732	33.7846	2.79698	5.55897e-12	1.46828e-10	2.5e-291	93.79	KAG9220508.1	hypothetical protein CCMSSC00406_0003964	Pleurotus cornucopiae
ENSOPET00005022718	246.046	271.207	213.301	283.677	285.724	193.063	1397.01	1642.84	2029.27	765.697	873.275	691.696	2.79467	1.46749e-15	7.25425e-14	0	94.4	BCI56844.1	acid trehalase	Pleurotus sp.
ENSOPET00005016913	16.8237	17.0627	14.7495	12.7019	18.3598	12.0664	112.586	111.215	113.258	25.4863	25.3386	34.6737	2.79291	2.36277e-10	4.60936e-09	5.78e-152	99.52	KAG9221068.1	hypothetical protein CCMSSC00406_0005493	Pleurotus cornucopiae
ENSOPET00005012919	21.0296	26.0431	29.499	119.61	92.9463	111.011	223.586	145.368	160.945	182.837	152.936	131.582	2.79083	1.09335e-12	3.31337e-11	0	98.52	KAG9226999.1	hypothetical protein CCMSSC00406_0008971	Pleurotus cornucopiae
ENSOPET00005012932	21.0296	26.0431	29.499	119.61	92.9463	111.011	223.586	145.368	160.945	182.837	152.936	131.582	2.79083	1.09335e-12	3.31337e-11	0	98.52	KAG9226999.1	hypothetical protein CCMSSC00406_0008971	Pleurotus cornucopiae
ENSOPET00005012937	21.0296	26.0431	29.499	119.61	92.9463	111.011	223.586	145.368	160.945	182.837	152.936	131.582	2.79083	1.09335e-12	3.31337e-11	0	98.52	KAG9226999.1	hypothetical protein CCMSSC00406_0008971	Pleurotus cornucopiae
ENSOPET00005019778	38.9048	23.349	26.0953	47.6323	59.6692	63.952	298.114	164.634	148.172	47.6483	51.5821	40.0081	2.7897	9.91038e-06	6.3525e-05	3.11e-181	96.53	XP_036633531.1	uncharacterized protein PC9H_005460	Pleurotus ostreatus
ENSOPET00005001371	29.4415	25.1451	22.6916	51.8663	87.2088	37.4059	128.443	218.928	183.086	96.4047	72.3959	69.3474	2.7791	2.26972e-11	5.44996e-10	7.67e-170	97.49	KAG9219866.1	hypothetical protein CCMSSC00406_0009613	Pleurotus cornucopiae
ENSOPET00005006783	52.574	66.4548	81.6897	52.9248	73.439	37.4059	306.043	580.597	490.5	66.486	73.3008	134.249	2.77843	6.71761e-07	5.80992e-06	0	97.92	XP_036634498.1	uncharacterized protein PC9H_003432	Pleurotus ostreatus
ENSOPET00005030085	44.1622	35.0235	45.3831	77.2702	146.878	106.184	333.793	279.352	240.141	146.269	169.225	139.584	2.77609	1.38583e-13	4.89969e-12	0	98.55	KAG9218324.1	hypothetical protein CCMSSC00406_0007305	Pleurotus cornucopiae
ENSOPET00005029832	85.1699	61.9646	53.3252	19.0529	45.8994	25.3395	602.571	413.336	355.953	58.7293	52.487	56.9004	2.77475	3.67506e-07	3.39074e-06	0	99.55	KAG9223668.1	hypothetical protein CCMSSC00406_0008551	Pleurotus cornucopiae
ENSOPET00005006776	50.4711	65.5568	80.5551	51.8663	72.2915	37.4059	296.529	569.213	479.43	65.3779	73.3008	130.693	2.77458	9.50654e-07	7.87564e-06	2.77e-280	98.98	XP_036634498.1	uncharacterized protein PC9H_003432	Pleurotus ostreatus
ENSOPET00005014809	275.488	218.223	187.205	192.646	126.223	168.93	2117.72	1283.79	1256.91	332.43	290.488	288.058	2.77429	7.09163e-07	6.09039e-06	2.73e-160	100	KAJ8696601.1	hypothetical protein PTI98_006457	Pleurotus ostreatus
ENSOPET00005018096	380.636	255.941	237.127	101.616	97.5362	74.8117	2721.09	1686.62	1558.36	286.998	273.294	225.824	2.77156	8.34218e-06	5.44973e-05	1.37e-258	100	KAF4567797.1	Mitogen-activated protein kinase	Pleurotus pulmonarius
ENSOPET00005018106	380.636	255.941	237.127	101.616	97.5362	74.8117	2721.09	1686.62	1558.36	286.998	273.294	225.824	2.77156	8.34218e-06	5.44973e-05	0	100	XP_036630873.1	Mitogen-activated protein kinase	Pleurotus ostreatus
ENSOPET00005025674	28.39	12.5725	20.4224	5.29248	27.5396	13.2731	135.579	151.498	131.992	29.9187	23.5287	22.2267	2.77123	4.38654e-11	1.00748e-09
ENSOPET00005001748	18.9266	13.4706	17.0187	7.40947	11.4748	7.23985	155.4	82.317	99.6328	9.9729	26.2435	32.0065	2.7712	1.2205e-05	7.63833e-05
ENSOPET00005014799	276.539	220.019	188.34	193.705	127.371	168.93	2123.27	1284.67	1260.31	332.43	290.488	288.058	2.76892	7.70163e-07	6.50234e-06	2.38e-239	100	KAG9220915.1	hypothetical protein CCMSSC00406_0002485	Pleurotus cornucopiae
ENSOPET00005029250	55.7285	46.698	41.9794	63.5097	100.979	66.3653	382.95	301.245	299.75	206.107	110.404	135.139	2.76845	1.3412e-13	4.76693e-12	0	88.58	KAF9500720.1	WD40 repeat-like protein	Pleurotus eryngii
ENSOPET00005026331	73.6036	39.5137	53.3252	1.0585	1.14748	1.20664	413.079	422.969	298.047	9.9729	2.71484	6.22349	2.76845	1.01128e-11	2.56062e-10	2.84e-118	99.41	KAG9223950.1	hypothetical protein CCMSSC00406_0004434	Pleurotus cornucopiae
ENSOPET00005001776	15.7722	11.6745	19.2878	8.46797	3.44245	8.44649	142.714	71.8084	103.039	17.7296	13.5742	17.7814	2.76448	1.02867e-05	6.55317e-05	7.83e-190	98.86	KAG9217732.1	hypothetical protein CCMSSC00406_0003579	Pleurotus cornucopiae
ENSOPET00005012047	21.0296	25.1451	20.4224	12.7019	43.6044	19.3063	195.043	117.345	138.805	16.6215	18.099	18.6705	2.76021	7.41906e-08	8.16491e-07	6.82e-57	94.17	KDQ33951.1	hypothetical protein PLEOSDRAFT_21200	Pleurotus ostreatus PC15
ENSOPET00005014869	63.0888	64.6587	58.9981	102.674	88.3563	111.011	266.4	418.591	579.063	91.9723	144.792	138.695	2.75891	1.85817e-06	1.42746e-05	1.78e-216	99.68	KAG9226604.1	hypothetical protein CCMSSC00406_0006171	Pleurotus cornucopiae
ENSOPET00005013416	16.8237	7.1843	19.2878	12.7019	5.73742	15.6863	75.3214	116.47	100.484	32.1349	15.3841	18.6705	2.75503	7.50944e-10	1.29604e-08	6.31e-143	86.06	KAF9498015.1	endo-beta-1,3-galactanase, partial	Pleurotus eryngii
ENSOPET00005013425	16.8237	7.1843	19.2878	12.7019	5.73742	15.6863	75.3214	116.47	100.484	32.1349	15.3841	18.6705	2.75503	7.50944e-10	1.29604e-08	8.53e-175	95.38	KAF9498015.1	endo-beta-1,3-galactanase, partial	Pleurotus eryngii
ENSOPET00005031322	7.36036	8.98038	7.94205	16.9359	10.3274	3.61992	57.8786	37.6556	68.125	24.3782	41.6276	33.7846	2.75269	5.39474e-08	6.09646e-07
ENSOPET00005012228	58.8829	36.8196	38.5757	79.3872	44.7519	57.9188	264.021	330.144	309.969	83.1075	141.172	81.7944	2.75131	3.30631e-13	1.09834e-11	7.51e-223	99.32	KAG9220960.1	hypothetical protein CCMSSC00406_0002440	Pleurotus cornucopiae
ENSOPET00005029259	56.7799	46.698	43.114	63.5097	100.979	68.7785	382.95	301.245	300.602	207.215	111.309	135.139	2.74802	1.82417e-13	6.35768e-12	0	96.85	KAF9500720.1	WD40 repeat-like protein	Pleurotus eryngii
ENSOPET00005012217	58.8829	36.8196	38.5757	79.3872	44.7519	57.9188	264.021	329.268	308.266	83.1075	140.267	81.7944	2.74719	3.57942e-13	1.18323e-11	1.81e-230	99.34	KAG9220960.1	hypothetical protein CCMSSC00406_0002440	Pleurotus cornucopiae
ENSOPET00005006032	137.744	105.968	136.149	109.025	82.6189	113.424	1129.82	773.254	647.188	211.647	195.469	206.264	2.7471	3.02547e-08	3.58597e-07	7.56e-72	93.39	KAG9222106.1	hypothetical protein CCMSSC00406_0009283	Pleurotus cornucopiae
ENSOPET00005016856	168.237	224.51	162.245	163.008	157.205	185.823	633.493	1733.91	1355.69	537.429	198.184	332.512	2.74596	0.000447559	0.0017725	2.28e-289	99.27	KAG9220652.1	hypothetical protein CCMSSC00406_0003751	Pleurotus cornucopiae
ENSOPET00005004973	22.0811	10.7765	24.9607	273.092	458.994	317.347	141.129	105.086	141.359	175.08	480.528	285.391	2.74487	3.60572e-06	2.57193e-05	1.37e-119	94.3	KAF9488419.1	hypothetical protein BDN71DRAFT_1457400	Pleurotus eryngii
ENSOPET00005004983	22.0811	10.7765	24.9607	273.092	458.994	317.347	141.129	105.086	141.359	176.188	483.242	285.391	2.74487	3.83278e-06	2.71163e-05	1.34e-132	80.99	KAJ8703398.1	hypothetical protein PTI98_002022	Pleurotus ostreatus
ENSOPET00005029267	56.7799	46.698	45.3831	64.5682	102.126	67.5719	387.707	306.499	303.156	204.999	110.404	135.139	2.74415	1.78837e-13	6.24098e-12	0	95.76	KDQ32057.1	hypothetical protein PLEOSDRAFT_1091941	Pleurotus ostreatus PC15
ENSOPET00005031549	145.104	143.686	133.88	283.677	410.799	285.974	755.593	972.917	1098.52	435.483	392.748	333.401	2.74168	8.65493e-15	3.73674e-13	0	88.42	KAF9493034.1	hypothetical protein BDN71DRAFT_1450728	Pleurotus eryngii
ENSOPET00005028800	11.5663	7.1843	6.80747	77.2702	56.2267	82.0516	22.2	78.8141	69.8281	68.7022	70.586	92.4632	2.74081	1.02135e-08	1.3416e-07	4.96e-259	85.11	XP_036629711.1	uncharacterized protein PC9H_008775	Pleurotus ostreatus
ENSOPET00005021832	26.287	31.4313	43.114	29.6379	45.8994	27.7527	333	169.888	170.313	63.1617	92.3047	86.2397	2.73908	2.9552e-05	0.000166805	0	97.62	KAJ8693034.1	hypothetical protein PTI98_010285	Pleurotus ostreatus
ENSOPET00005025039	9.46332	8.98038	11.3458	15.8774	14.9173	13.2731	38.0571	82.317	78.3438	23.2701	21.7188	39.1191	2.73785	2.15091e-06	1.62046e-05	4.58e-160	56.38	KAF4577495.1	Negative regulator of mitotic exit	Pleurotus pulmonarius
ENSOPET00005007744	67.2947	48.4941	58.9981	37.0474	98.6837	59.1254	591.471	302.121	271.648	52.0807	35.293	40.0081	2.73696	0.000935367	0.00337736	0	96.64	KAJ8688977.1	Endo-1,4-beta-xylanase 5	Pleurotus ostreatus
ENSOPET00005005153	18.9266	27.8392	21.557	38.1058	32.1296	41.0258	114.171	168.137	172.016	37.6754	47.9623	40.8972	2.73328	4.8383e-11	1.09813e-09	1.59e-105	98.14	KAJ8701745.1	hypothetical protein PTI98_000500	Pleurotus ostreatus
ENSOPET00005007735	67.2947	48.4941	58.9981	37.0474	97.5362	59.1254	591.471	301.245	269.094	52.0807	35.293	40.0081	2.73271	0.00104604	0.00372374	0	96.87	KAJ8688977.1	Endo-1,4-beta-xylanase 5	Pleurotus ostreatus
ENSOPET00005027696	36.8018	30.5333	15.8841	179.944	230.644	209.956	202.179	176.018	174.57	331.322	387.318	293.393	2.73168	1.50494e-12	4.43595e-11	1.33e-244	89.22	KAF4586989.1	hypothetical protein EYR40_011007	Pleurotus pulmonarius
ENSOPET00005006551	10.5148	8.98038	15.8841	14.8189	35.572	19.3063	107.036	62.1756	65.5703	28.8106	29.8633	41.7863	2.73034	3.97298e-08	4.59382e-07	0	94.32	KAG9222955.1	hypothetical protein CCMSSC00406_0000356	Pleurotus cornucopiae
ENSOPET00005027679	36.8018	30.5333	15.8841	179.944	230.644	209.956	202.179	175.143	174.57	331.322	387.318	292.504	2.7294	1.5676e-12	4.60554e-11	0	81.97	KAF4586989.1	hypothetical protein EYR40_011007	Pleurotus pulmonarius
ENSOPET00005012209	58.8829	36.8196	38.5757	77.2702	39.0145	56.7121	259.264	327.516	303.156	83.1075	133.932	79.1272	2.72848	5.29731e-13	1.70304e-11	1.81e-230	99.34	KAG9220960.1	hypothetical protein CCMSSC00406_0002440	Pleurotus cornucopiae
ENSOPET00005018903	342.783	344.847	318.817	12.7019	17.2123	20.5129	1319.31	2831.18	2512.96	214.971	74.2058	121.803	2.727	0.000347723	0.00142675	3.51e-125	96.52	KAG9219545.1	hypothetical protein CCMSSC00406_0009784	Pleurotus cornucopiae
ENSOPET00005018915	342.783	344.847	318.817	12.7019	17.2123	20.5129	1318.52	2829.43	2512.96	214.971	74.2058	121.803	2.72645	0.000348772	0.0014304	2.59e-73	69.57	KAG9219545.1	hypothetical protein CCMSSC00406_0009784	Pleurotus cornucopiae
ENSOPET00005017832	15.7722	14.3686	9.07663	6.35097	16.0648	12.0664	113.379	77.0627	68.9766	36.5673	21.7188	19.5595	2.72571	2.3498e-08	2.86193e-07	1.14e-75	100	XP_036630799.1	FK506 binding protein proline rotamase rapamycin-binding protein	Pleurotus ostreatus
ENSOPET00005017839	15.7722	14.3686	9.07663	6.35097	16.0648	12.0664	113.379	77.0627	68.9766	36.5673	21.7188	19.5595	2.72571	2.3498e-08	2.86193e-07	1.14e-75	100	XP_036630799.1	FK506 binding protein proline rotamase rapamycin-binding protein	Pleurotus ostreatus
ENSOPET00005031760	26.287	29.6353	41.9794	29.6379	84.9139	39.8192	300.493	204.917	141.359	49.8645	41.6276	51.566	2.72385	1.4371e-05	8.81131e-05
ENSOPET00005001718	14.7207	10.7765	17.0187	8.46797	3.44245	6.0332	130.821	59.5485	90.2656	16.6215	12.6693	16.0032	2.72262	0.000116927	0.000556758	8.46e-124	98.9	KAG9217732.1	hypothetical protein CCMSSC00406_0003579	Pleurotus cornucopiae
ENSOPET00005014935	38.9048	26.0431	19.2878	20.1114	27.5396	24.1328	230.721	170.764	154.133	25.4863	31.6732	34.6737	2.72159	1.47669e-11	3.67007e-10	0	97.62	KAG9220508.1	hypothetical protein CCMSSC00406_0003964	Pleurotus cornucopiae
ENSOPET00005011937	49.4196	42.2078	47.6523	14.8189	20.6547	14.4797	371.057	295.115	251.211	62.0536	42.5326	44.4535	2.71954	7.3992e-13	2.32876e-11	1e-119	77.27	KAG9225907.1	hypothetical protein CCMSSC00406_0006471	Pleurotus cornucopiae
ENSOPET00005014709	88.3244	67.3529	58.9981	189.471	276.544	193.063	221.207	518.422	673.586	603.915	101.354	397.414	2.71875	0.000604696	0.00230166	9.02e-171	91.91	KAF9501647.1	lysozyme	Pleurotus eryngii
ENSOPET00005001664	12.6178	19.7568	3.40374	12.7019	30.9821	14.4797	104.657	66.5542	63.8672	29.9187	57.9167	36.4518	2.71598	2.69111e-07	2.57279e-06	3.24e-27	88.46	KAJ8688831.1	hypothetical protein PTI98_013576	Pleurotus ostreatus
ENSOPET00005032031	13.6692	9.87842	17.0187	1.0585	1.14748	1.20664	112.586	82.317	71.5313	1.1081	0.904948	0.889069	2.71542	8.50921e-08	9.25501e-07	0	92.53	KAG9223547.1	hypothetical protein CCMSSC00406_0009059	Pleurotus cornucopiae
ENSOPET00005005994	37.8533	27.8392	27.2299	31.7549	45.8994	22.9262	116.55	211.047	281.867	78.6751	97.7344	155.587	2.71344	1.88407e-05	0.000112348	3.67e-214	78.22	KAG9222501.1	hypothetical protein CCMSSC00406_0002836	Pleurotus cornucopiae
ENSOPET00005032033	13.6692	9.87842	17.0187	1.0585	1.14748	1.20664	111.793	82.317	71.5313	1.1081	0.904948	0.889069	2.71112	4.93106e-08	5.61724e-07	0	89.96	KAG9223547.1	hypothetical protein CCMSSC00406_0009059	Pleurotus cornucopiae
ENSOPET00005032034	13.6692	9.87842	17.0187	1.0585	1.14748	1.20664	111.793	82.317	71.5313	1.1081	0.904948	0.889069	2.71112	4.93106e-08	5.61724e-07	0	92.53	KAG9223547.1	hypothetical protein CCMSSC00406_0009059	Pleurotus cornucopiae
ENSOPET00005005817	429.004	348.439	388.026	372.591	476.206	459.73	3012.86	2308.38	2307.73	771.238	673.282	555.668	2.71058	2.81111e-15	1.33101e-13	0	100	KAG9219968.1	hypothetical protein CCMSSC00406_0006881	Pleurotus cornucopiae
ENSOPET00005016239	27.3385	34.1254	35.1719	53.9833	68.8491	32.5793	248.164	177.77	204.375	109.702	95.9245	76.46	2.70543	3.80674e-12	1.03908e-10	3.23e-116	100	KAG9220422.1	hypothetical protein CCMSSC00406_0003878	Pleurotus cornucopiae
ENSOPET00005025601	14.7207	14.3686	6.80747	47.6323	36.7195	37.4059	92.7643	62.1756	79.1953	66.486	54.2969	47.1207	2.70541	2.57444e-09	3.95427e-08	1.92e-193	56.95	KAG9224503.1	hypothetical protein CCMSSC00406_0002346	Pleurotus cornucopiae
ENSOPET00005012263	7.36036	10.7765	6.80747	2.11699	1.14748	1.20664	73.7357	44.6613	44.2813	2.2162	1.8099	2.66721	2.70524	2.94527e-05	0.000166419
ENSOPET00005020425	13.6692	13.4706	14.7495	2.11699	3.44245	4.82656	49.95	114.718	108.148	15.5134	6.33464	8.00162	2.70328	0.00054925	0.00211723	0	93.39	KAG9219675.1	hypothetical protein CCMSSC00406_0006003	Pleurotus cornucopiae
ENSOPET00005020436	13.6692	13.4706	14.7495	2.11699	3.44245	4.82656	49.95	114.718	108.148	15.5134	6.33464	8.00162	2.70328	0.00054925	0.00211723	0	96.62	KAG9219675.1	hypothetical protein CCMSSC00406_0006003	Pleurotus cornucopiae
ENSOPET00005008552	11.5663	5.38823	10.2112	161.95	125.076	133.937	24.5786	84.0684	68.125	125.215	112.214	117.357	2.70203	2.27387e-09	3.53902e-08	0	90.55	KDQ22946.1	hypothetical protein PLEOSDRAFT_163834	Pleurotus ostreatus PC15
ENSOPET00005008222	14.7207	17.0627	28.3645	8.46797	12.6223	9.65313	172.843	107.713	110.703	11.081	11.7643	13.336	2.70154	6.72668e-07	5.8159e-06	4.02e-284	96.29	XP_036625678.1	uncharacterized protein PC9H_002391	Pleurotus ostreatus
ENSOPET00005005985	23.1326	14.3686	9.07663	11.6435	29.8346	12.0664	65.8072	102.458	134.547	38.7835	46.1524	86.2397	2.70071	8.74116e-06	5.68418e-05	1.07e-222	95.45	KAG9222501.1	hypothetical protein CCMSSC00406_0002836	Pleurotus cornucopiae
ENSOPET00005001673	12.6178	19.7568	3.40374	16.9359	30.9821	14.4797	103.864	65.6784	63.0156	29.9187	59.7266	36.4518	2.70043	3.03318e-07	2.85125e-06	1.41e-54	92.94	KAJ8688831.1	hypothetical protein PTI98_013576	Pleurotus ostreatus
ENSOPET00005021525	120.92	126.623	95.3046	421.281	907.66	427.151	938.743	704.073	585.024	2045.55	1959.21	1149.57	2.7	2.45581e-08	2.98161e-07	0	97.43	KAG9227225.1	hypothetical protein CCMSSC00406_0004236	Pleurotus cornucopiae
ENSOPET00005020582	205.039	222.713	150.899	216.992	173.27	166.516	1431.9	1204.98	1122.36	355.7	305.873	171.59	2.69968	1.57767e-14	6.5694e-13	4.82e-132	100	KAF4574817.1	hypothetical protein EYR36_006167	Pleurotus pulmonarius
ENSOPET00005012068	105.148	92.4979	100.977	63.5097	88.3563	84.4649	894.343	528.93	515.195	130.756	86.875	72.9037	2.69852	6.55091e-06	4.3848e-05	0	90.04	KAJ8699362.1	thiamine biosynthetic bifunctional enzyme	Pleurotus ostreatus
ENSOPET00005012058	105.148	92.4979	102.112	63.5097	88.3563	84.4649	894.343	532.433	517.75	132.972	86.875	73.7928	2.69755	5.17108e-06	3.538e-05	0	96.77	KAJ8699362.1	thiamine biosynthetic bifunctional enzyme	Pleurotus ostreatus
ENSOPET00005012084	105.148	92.4979	102.112	63.5097	88.3563	84.4649	894.343	532.433	517.75	132.972	86.875	73.7928	2.69755	5.17108e-06	3.538e-05	1.87e-299	95.58	KAG9225903.1	hypothetical protein CCMSSC00406_0006475	Pleurotus cornucopiae
ENSOPET00005006003	26.287	27.8392	27.2299	25.4039	36.7195	15.6863	84.8357	184.775	257.172	70.9184	87.78	143.14	2.69489	0.000317661	0.00132029	0	95.71	KAG9222501.1	hypothetical protein CCMSSC00406_0002836	Pleurotus cornucopiae
ENSOPET00005006012	26.287	27.8392	27.2299	25.4039	36.7195	15.6863	84.8357	184.775	257.172	70.9184	87.78	143.14	2.69489	0.000317661	0.00132029	0	95.71	KAG9222501.1	hypothetical protein CCMSSC00406_0002836	Pleurotus cornucopiae
ENSOPET00005016188	190.318	161.647	139.553	159.833	128.518	107.391	979.179	1128.79	1073.82	355.7	309.492	264.943	2.69452	1.94781e-14	7.96297e-13	8.93e-108	100	XP_036633496.1	Mitotic exit network component	Pleurotus ostreatus
ENSOPET00005011943	52.574	44.9019	47.6523	16.9359	20.6547	14.4797	380.571	302.121	255.469	63.1617	43.4375	46.2316	2.69251	1.0575e-12	3.2268e-11	4.91e-165	97.45	KAG9225907.1	hypothetical protein CCMSSC00406_0006471	Pleurotus cornucopiae
ENSOPET00005005653	82.0155	125.725	57.8635	40.2228	86.0613	48.2656	386.121	572.716	757.891	103.053	207.233	178.703	2.69231	3.90489e-06	2.75685e-05	0	99.77	KAG9217622.1	hypothetical protein CCMSSC00406_0010167	Pleurotus cornucopiae
ENSOPET00005029288	153.516	121.235	137.284	305.905	374.08	231.675	481.264	1106.9	1067.86	258.187	257.91	280.057	2.68843	2.97961e-06	2.17014e-05	0	83.31	XP_036629242.1	uncharacterized protein PC9H_008300	Pleurotus ostreatus
ENSOPET00005024078	11.5663	11.6745	13.6149	13.7604	21.8022	10.8598	104.657	63.0513	69.8281	17.7296	12.6693	25.783	2.68819	2.73419e-08	3.28847e-07	8.09e-106	92.53	KDQ24483.1	hypothetical protein PLEOSDRAFT_1113808	Pleurotus ostreatus PC15
ENSOPET00005009649	16.8237	17.0627	13.6149	22.2284	12.6223	12.0664	140.336	76.187	89.4141	52.0807	25.3386	26.6721	2.68719	2.62266e-06	1.92841e-05	3.68e-123	81.74	KAJ8699452.1	hypothetical protein PTI98_002565	Pleurotus ostreatus
ENSOPET00005012807	218.708	223.611	215.57	203.231	175.565	149.623	850.736	1785.58	1600.09	372.322	409.037	346.737	2.68692	4.03968e-06	2.83419e-05	1.55e-129	87.61	KAF9501119.1	hypothetical protein BDN71DRAFT_836642	Pleurotus eryngii
ENSOPET00005014794	284.951	240.674	204.224	195.822	142.288	176.17	2143.89	1287.3	1265.42	334.646	306.777	296.06	2.68595	1.47655e-06	1.16553e-05	5.31e-205	100	XP_036630828.1	uncharacterized protein PC9H_007680	Pleurotus ostreatus
ENSOPET00005010458	15.7722	18.8588	23.8261	42.3398	59.6692	41.0258	109.414	153.25	113.258	69.8103	15.3841	37.3409	2.68498	2.07699e-10	4.09636e-09	1.02e-199	96.8	KAJ8699875.1	hypothetical protein PTI98_002952	Pleurotus ostreatus
ENSOPET00005010465	15.7722	18.8588	23.8261	42.3398	59.6692	41.0258	108.621	152.374	114.109	69.8103	15.3841	37.3409	2.68184	1.68882e-10	3.4005e-09	7.01e-186	93.29	KAF9500414.1	hypothetical protein BDN71DRAFT_1382037	Pleurotus eryngii
ENSOPET00005005148	290.209	335.866	336.97	695.432	950.117	746.911	3258.64	1497.47	1421.26	906.426	1869.62	977.087	2.68132	7.30891e-05	0.000368468	1.58e-305	96.57	XP_036635049.1	chitin deacetylase	Pleurotus ostreatus
ENSOPET00005029305	153.516	123.031	138.419	305.905	374.08	231.675	482.85	1107.78	1070.41	258.187	259.72	283.613	2.68093	2.9763e-06	2.16832e-05	0	96.22	XP_036629242.1	uncharacterized protein PC9H_008300	Pleurotus ostreatus
ENSOPET00005025031	9.46332	8.98038	11.3458	15.8774	13.7698	12.0664	38.0571	80.5656	72.3828	23.2701	19.9089	39.1191	2.68074	1.8376e-06	1.41448e-05	2.42e-132	55.69	KAF4577495.1	Negative regulator of mitotic exit	Pleurotus pulmonarius
ENSOPET00005010448	15.7722	18.8588	23.8261	42.3398	59.6692	41.0258	108.621	152.374	113.258	68.7022	15.3841	37.3409	2.67856	1.76525e-10	3.54378e-09	5.48e-133	74.2	KAF9500414.1	hypothetical protein BDN71DRAFT_1382037	Pleurotus eryngii
ENSOPET00005022052	12.6178	9.87842	19.2878	12.7019	5.73742	12.0664	94.35	102.458	70.6797	18.8377	19.0039	23.1158	2.67845	3.62603e-09	5.37343e-08	9.08e-68	99.07	KAG9227427.1	hypothetical protein CCMSSC00406_0000927	Pleurotus cornucopiae
ENSOPET00005020442	13.6692	13.4706	15.8841	2.11699	3.44245	4.82656	49.95	114.718	109.852	15.5134	6.33464	8.89069	2.6737	0.000619609	0.00234979	0	98.33	KAG9219675.1	hypothetical protein CCMSSC00406_0006003	Pleurotus cornucopiae
ENSOPET00005011566	88.3244	87.1097	70.3439	163.008	213.432	79.6383	566.1	512.292	487.094	267.052	287.774	245.383	2.67118	1.33372e-13	4.75289e-12	3.52e-189	97.76	KDQ33743.1	hypothetical protein PLEOSDRAFT_1073916	Pleurotus ostreatus PC15
ENSOPET00005011572	88.3244	87.1097	70.3439	163.008	213.432	79.6383	566.1	512.292	487.094	267.052	287.774	245.383	2.67118	1.33372e-13	4.75289e-12	2.85e-192	99.26	KAG9226024.1	hypothetical protein CCMSSC00406_0008686	Pleurotus cornucopiae
ENSOPET00005012213	22.0811	13.4706	30.6336	40.2228	37.867	41.0258	130.029	160.255	131.141	34.3511	45.2474	44.4535	2.67069	6.46862e-11	1.42262e-09	3.06e-240	92.09	KAJ8699717.1	hypothetical protein PTI98_002813	Pleurotus ostreatus
ENSOPET00005013826	13.6692	7.1843	9.07663	9.52646	12.6223	14.4797	82.4572	53.4185	54.5	17.7296	14.4792	18.6705	2.66918	4.82681e-08	5.50313e-07	1.01e-262	99.15	KAG9221283.1	hypothetical protein CCMSSC00406_0008882	Pleurotus cornucopiae
ENSOPET00005010139	203.987	176.015	162.245	200.056	314.411	244.948	1137.75	1211.11	1096.81	402.24	251.576	381.411	2.66776	2.44085e-14	9.81656e-13	0	96.13	KAG9226233.1	hypothetical protein CCMSSC00406_0005144	Pleurotus cornucopiae
ENSOPET00005030070	35.7503	30.5333	36.3065	57.1588	98.6837	82.0516	259.264	203.165	188.195	109.702	142.982	109.356	2.66493	3.61028e-12	9.89466e-11	9.83e-185	98.58	KAG9218324.1	hypothetical protein CCMSSC00406_0007305	Pleurotus cornucopiae
ENSOPET00005026393	16.8237	12.5725	12.4804	8.46797	24.0972	12.0664	91.1786	81.4413	92.8203	13.2972	13.5742	15.1142	2.66417	6.4059e-09	8.91433e-08	1.05e-61	99.01	KAG9221602.1	hypothetical protein CCMSSC00406_0007241	Pleurotus cornucopiae
ENSOPET00005019277	22.0811	18.8588	17.0187	13.7604	12.6223	8.44649	186.321	80.5656	100.484	38.7835	39.8177	29.3393	2.66415	0.000485442	0.00189926
ENSOPET00005005974	14.7207	11.6745	7.94205	7.40947	25.2447	8.44649	34.8857	77.0627	104.742	31.0268	35.293	66.6802	2.65779	0.000559413	0.00214933	4.54e-207	96.77	KAG9222501.1	hypothetical protein CCMSSC00406_0002836	Pleurotus cornucopiae
ENSOPET00005018074	15.7722	15.2666	12.4804	7.40947	10.3274	4.82656	133.993	63.0513	77.4922	9.9729	6.33464	6.22349	2.65727	0.000817945	0.0030059	3.6e-204	88.83	KAG9219422.1	hypothetical protein CCMSSC00406_0005316	Pleurotus cornucopiae
ENSOPET00005010163	215.553	189.486	175.86	211.699	315.558	248.568	1198.01	1284.67	1173.45	425.511	259.72	394.747	2.65396	2.9279e-14	1.1583e-12	0	91.2	KAG9226233.1	hypothetical protein CCMSSC00406_0005144	Pleurotus cornucopiae
ENSOPET00005001045	26.287	15.2666	14.7495	30.6964	34.4245	22.9262	136.371	103.334	114.109	38.7835	63.3464	48.8988	2.65171	3.32958e-10	6.2949e-09	0	84.75	KAF9491603.1	hypothetical protein BDN71DRAFT_1592196	Pleurotus eryngii
ENSOPET00005001053	26.287	15.2666	14.7495	30.6964	34.4245	22.9262	136.371	103.334	114.109	38.7835	63.3464	48.8988	2.65171	3.32958e-10	6.2949e-09	0	84.75	KAF9491603.1	hypothetical protein BDN71DRAFT_1592196	Pleurotus eryngii
ENSOPET00005001369	193.472	167.035	144.091	63.5097	151.468	120.664	1351.82	886.221	926.5	249.323	203.613	152.92	2.64879	1.7356e-09	2.76843e-08	1.29e-238	100	KAG9222383.1	hypothetical protein CCMSSC00406_0002718	Pleurotus cornucopiae
ENSOPET00005013856	165.082	155.361	139.553	83.6212	58.5217	92.9114	1214.66	1048.23	619.938	75.3508	56.1068	59.5676	2.64779	2.13749e-05	0.000125351	6.14e-118	91.01	XP_036637040.1	uncharacterized protein PC9H_001545	Pleurotus ostreatus
ENSOPET00005022964	36.8018	38.6156	26.0953	78.3287	74.5865	79.6383	267.986	168.137	199.266	49.8645	66.9662	75.5709	2.64598	1.12439e-11	2.83105e-10	1.24e-122	99	KAJ8691820.1	Protein BZZ1	Pleurotus ostreatus
ENSOPET00005010151	217.656	190.384	178.129	212.758	315.558	248.568	1200.39	1287.3	1174.3	425.511	260.625	395.636	2.64324	3.56402e-14	1.38755e-12	0	100	KAG9226233.1	hypothetical protein CCMSSC00406_0005144	Pleurotus cornucopiae
ENSOPET00005009658	17.8752	17.9608	13.6149	23.2869	12.6223	12.0664	141.921	76.187	90.2656	52.0807	26.2435	26.6721	2.64061	4.23025e-06	2.95635e-05	1.61e-141	89.5	KAJ8699452.1	hypothetical protein PTI98_002565	Pleurotus ostreatus
ENSOPET00005009665	17.8752	17.9608	13.6149	23.2869	12.6223	12.0664	141.921	76.187	90.2656	52.0807	26.2435	26.6721	2.64061	4.23025e-06	2.95635e-05	2.01e-125	90.67	KAJ8699452.1	hypothetical protein PTI98_002565	Pleurotus ostreatus
ENSOPET00005012221	22.0811	13.4706	30.6336	40.2228	37.867	41.0258	126.857	157.628	127.734	34.3511	46.1524	44.4535	2.63883	1.10371e-10	2.30326e-09	4.68e-230	88.73	KAJ8699717.1	hypothetical protein PTI98_002813	Pleurotus ostreatus
ENSOPET00005025567	32.5959	30.5333	35.1719	62.4513	48.1944	72.3985	173.636	234.691	202.672	111.918	54.2969	93.3523	2.63589	1.3157e-11	3.28206e-10	1.4e-83	97.97	XP_036628825.1	uncharacterized protein PC9H_009939	Pleurotus ostreatus
ENSOPET00005032035	13.6692	9.87842	17.0187	1.0585	1.14748	1.20664	107.829	79.6898	63.8672	1.1081	0.904948	0.889069	2.63155	2.27367e-06	1.70011e-05	0	92.53	KAG9223547.1	hypothetical protein CCMSSC00406_0009059	Pleurotus cornucopiae
ENSOPET00005008098	242.892	118.541	137.284	224.401	394.735	294.42	1167.09	1084.13	836.234	433.267	227.142	296.06	2.63012	3.74257e-14	1.44869e-12	1.35e-132	100	KAG9226443.1	hypothetical protein CCMSSC00406_0003322	Pleurotus cornucopiae
ENSOPET00005008992	7.36036	15.2666	14.7495	26.4624	16.0648	14.4797	103.071	51.667	76.6406	22.162	10.8594	22.2267	2.63005	2.2583e-06	1.69051e-05	1.04e-239	97.67	KAJ8699625.1	hypothetical protein PTI98_002720	Pleurotus ostreatus
ENSOPET00005003638	33.6474	24.247	10.2112	47.6323	55.0793	73.6051	202.971	110.34	106.445	96.4047	90.4948	65.7911	2.62371	2.11727e-07	2.09096e-06
ENSOPET00005013819	13.6692	7.1843	9.07663	9.52646	12.6223	14.4797	81.6643	52.5428	50.2422	17.7296	14.4792	18.6705	2.62355	8.7343e-08	9.47306e-07	1.47e-282	81.86	KAF9494201.1	initiator tRNA phosphoribosyl transferase, partial	Pleurotus eryngii
ENSOPET00005018094	16.8237	16.1647	13.6149	7.40947	10.3274	6.0332	137.957	67.4299	81.75	9.9729	6.33464	8.00162	2.62323	0.000441811	0.00175558	7.31e-226	97.29	XP_036633561.1	uncharacterized protein PC9H_005491	Pleurotus ostreatus
ENSOPET00005018102	16.8237	16.1647	13.6149	7.40947	10.3274	6.0332	137.957	67.4299	81.75	9.9729	6.33464	8.00162	2.62323	0.000441811	0.00175558	9.91e-222	97.25	XP_036633561.1	uncharacterized protein PC9H_005491	Pleurotus ostreatus
ENSOPET00005007583	32.5959	27.8392	24.9607	29.6379	50.4893	38.6125	246.579	129.605	149.875	35.4592	22.6237	26.6721	2.62299	1.06686e-05	6.77566e-05	0	99.45	XP_036625633.1	uncharacterized protein PC9H_002346	Pleurotus ostreatus
ENSOPET00005021233	22.0811	20.6549	18.1533	12.7019	57.3742	10.8598	148.264	94.577	131.992	22.162	31.6732	49.7879	2.62199	1.58943e-07	1.62016e-06	3.59e-194	95.04	KAJ8698617.1	hypothetical protein PTI98_005307	Pleurotus ostreatus
ENSOPET00005010167	10.5148	18.8588	20.4224	20.1114	18.3598	21.7195	139.543	84.0684	82.6016	24.3782	25.3386	21.3377	2.62043	3.56775e-07	3.30305e-06	0	96.97	XP_036625632.1	uncharacterized protein PC9H_002345	Pleurotus ostreatus
ENSOPET00005015526	434.261	343.949	318.817	532.423	650.624	512.822	2829.71	2090.33	1824.05	924.156	883.23	616.125	2.62002	9.08505e-14	3.32555e-12	3.69e-150	100	KAG9219134.1	hypothetical protein CCMSSC00406_0001544	Pleurotus cornucopiae
ENSOPET00005008216	12.6178	16.1647	27.2299	6.35097	12.6223	8.44649	149.057	97.2041	97.9297	11.081	8.14453	10.6688	2.61939	1.80034e-07	1.81591e-06	1.3e-225	81.98	XP_036625678.1	uncharacterized protein PC9H_002391	Pleurotus ostreatus
ENSOPET00005029532	432.158	282.882	273.433	259.331	408.505	265.461	2379.36	1921.31	1763.59	618.32	459.714	551.223	2.61706	2.48112e-14	9.96181e-13	1.24e-155	77	XP_036629426.1	uncharacterized protein PC9H_008488	Pleurotus ostreatus
ENSOPET00005029544	432.158	282.882	274.568	259.331	408.505	265.461	2380.16	1921.31	1764.44	618.32	459.714	551.223	2.61579	2.53492e-14	1.01627e-12	3.88e-214	98.01	XP_036629426.1	uncharacterized protein PC9H_008488	Pleurotus ostreatus
ENSOPET00005024679	22.0811	46.698	30.6336	17.9944	18.3598	20.5129	131.614	243.448	234.18	16.6215	82.3503	45.3425	2.61551	1.71319e-05	0.000103255	7.04e-144	100	KAG9225104.1	hypothetical protein CCMSSC00406_0007485	Pleurotus cornucopiae
ENSOPET00005007682	155.619	105.07	105.516	251.922	306.378	347.513	1179.77	543.817	519.453	374.538	529.395	287.169	2.61473	4.55809e-05	0.000243071	7.27e-47	95.35	KAF9502236.1	tubulin binding cofactor A	Pleurotus eryngii
ENSOPET00005028832	150.362	105.07	76.0168	184.178	151.468	231.675	607.329	651.53	770.664	181.728	299.538	193.817	2.61428	2.17762e-13	7.52146e-12	7.37e-147	85.83	KAF9499634.1	dienelactone hydrolase endo-1,3,1,4-beta-D-glucanase	Pleurotus eryngii
ENSOPET00005029700	9.46332	9.87842	12.4804	6.35097	3.44245	6.0332	61.8429	63.927	68.9766	6.6486	4.52474	16.0032	2.6135	1.53727e-07	1.57473e-06	1.96e-139	77.82	XP_036632195.1	uncharacterized protein PC9H_006632	Pleurotus ostreatus
ENSOPET00005004040	150.362	122.133	86.228	94.2061	113.601	96.5313	951.429	615.626	627.602	199.458	162.891	228.491	2.61305	1.50294e-09	2.43333e-08	0	99.85	KAG9222228.1	hypothetical protein CCMSSC00406_0006525	Pleurotus cornucopiae
ENSOPET00005004050	150.362	122.133	86.228	94.2061	113.601	96.5313	951.429	615.626	627.602	199.458	162.891	228.491	2.61305	1.50294e-09	2.43333e-08	0	96.47	KAG9222228.1	hypothetical protein CCMSSC00406_0006525	Pleurotus cornucopiae
ENSOPET00005012620	19.9781	27.8392	35.1719	6.35097	6.88491	1.20664	149.85	186.527	171.164	6.6486	10.8594	18.6705	2.61253	1.9679e-10	3.90118e-09	0	99.36	KAG9227055.1	hypothetical protein CCMSSC00406_0008255	Pleurotus cornucopiae
ENSOPET00005025576	32.5959	32.3294	36.3065	62.4513	48.1944	72.3985	176.807	235.567	204.375	113.026	54.2969	93.3523	2.60702	1.96455e-11	4.7768e-10	1.4e-83	97.97	XP_036628825.1	uncharacterized protein PC9H_009939	Pleurotus ostreatus
ENSOPET00005007573	32.5959	27.8392	24.9607	26.4624	49.3418	38.6125	244.993	127.854	147.32	35.4592	21.7188	25.783	2.60674	1.85278e-05	0.000110604	0	99.45	XP_036625633.1	uncharacterized protein PC9H_002346	Pleurotus ostreatus
ENSOPET00005002480	25.2355	35.0235	20.4224	40.2228	36.7195	66.3653	196.629	135.735	158.391	40.9997	50.6771	48.0097	2.60469	1.32464e-10	2.72836e-09	7.59e-175	100	KAG9222347.1	hypothetical protein CCMSSC00406_0002682	Pleurotus cornucopiae
ENSOPET00005022115	4678.04	4480.31	4185.46	14725.8	17928.3	10441.1	31419.3	24030.4	25459.2	12857.3	21755.9	23619	2.60013	1.56834e-14	6.54064e-13	3.13e-295	99.52	KAG9224994.1	hypothetical protein CCMSSC00406_0001855	Pleurotus cornucopiae
ENSOPET00005030758	22.0811	21.5529	28.3645	22.2284	18.3598	22.9262	149.057	160.255	126.883	131.864	169.225	141.362	2.59894	7.91712e-11	1.69551e-09	1.64e-111	99.45	KAG9218344.1	hypothetical protein CCMSSC00406_0007285	Pleurotus cornucopiae
ENSOPET00005006491	638.249	461.592	454.966	327.075	364.9	390.952	4203.73	2686.69	2527.44	801.157	816.263	764.6	2.59866	9.96193e-08	1.06249e-06	1.22e-281	95.2	KAG9222166.1	hypothetical protein CCMSSC00406_0009021	Pleurotus cornucopiae
ENSOPET00005026404	30.4929	22.451	17.0187	21.1699	18.3598	14.4797	213.279	119.097	91.1172	22.162	16.2891	15.1142	2.59768	0.00157909	0.00531313	3.91e-191	93.38	KAF9499100.1	kinase-like protein	Pleurotus eryngii
ENSOPET00005004598	290.209	194.874	182.667	239.22	229.497	207.542	1757.76	1087.63	1188.78	560.699	468.763	415.195	2.5949	3.50869e-10	6.5827e-09	6.27e-222	97.7	KAG9217909.1	hypothetical protein CCMSSC00406_0005279	Pleurotus cornucopiae
ENSOPET00005000088	157.722	120.337	94.17	139.721	133.108	125.491	1014.86	625.259	602.055	324.673	241.621	239.16	2.59063	5.00851e-08	5.69824e-07	2.12e-152	73.8	XP_036634698.1	uncharacterized protein PC9H_003632	Pleurotus ostreatus
ENSOPET00005010814	44.1622	88.9058	76.0168	49.7493	91.7988	94.118	447.171	352.912	458.992	65.3779	156.556	143.14	2.59021	1.73215e-12	4.99636e-11	6.38e-230	96.92	KAG9225697.1	hypothetical protein CCMSSC00406_0007554	Pleurotus cornucopiae
ENSOPET00005004607	290.209	197.568	182.667	240.279	231.792	207.542	1758.56	1087.63	1190.48	561.807	469.668	415.195	2.58998	3.61394e-10	6.76603e-09	3.27e-226	97.44	KAJ8690294.1	hypothetical protein PTI98_011734	Pleurotus ostreatus
ENSOPET00005006502	640.352	466.082	458.37	330.251	366.048	393.365	4203.73	2687.56	2528.29	802.265	819.883	765.489	2.58968	1.02061e-07	1.08381e-06	2.12e-300	99.75	KAG9222166.1	hypothetical protein CCMSSC00406_0009021	Pleurotus cornucopiae
ENSOPET00005004584	290.209	197.568	184.936	240.279	231.792	207.542	1758.56	1088.51	1191.34	561.807	469.668	416.084	2.58572	3.43423e-10	6.46101e-09	3.27e-226	97.44	KAJ8690294.1	hypothetical protein PTI98_011734	Pleurotus ostreatus
ENSOPET00005016717	60.9859	68.2509	56.7289	51.8663	157.205	77.225	540.729	266.217	307.414	72.0265	93.2097	85.3507	2.58311	8.53555e-05	0.000422171	1.91e-90	100	KAG9219288.1	hypothetical protein CCMSSC00406_0001698	Pleurotus cornucopiae
ENSOPET00005019178	18.9266	11.6745	14.7495	15.8774	37.867	24.1328	72.15	98.9555	100.484	18.8377	19.9089	27.5612	2.58223	7.3015e-09	9.94991e-08	5.11e-214	97.67	KAJ8691384.1	hypothetical protein PTI98_010965	Pleurotus ostreatus
ENSOPET00005019191	18.9266	11.6745	14.7495	15.8774	37.867	24.1328	72.15	98.9555	100.484	18.8377	19.9089	27.5612	2.58223	7.3015e-09	9.94991e-08	7e-217	98.67	KAJ8691383.1	hypothetical protein PTI98_010965	Pleurotus ostreatus
ENSOPET00005010479	17.8752	19.7568	27.2299	48.6908	61.9642	42.2324	111	159.38	117.516	72.0265	16.2891	39.1191	2.58022	6.83934e-10	1.19354e-08	3.17e-203	97.2	KAF9500414.1	hypothetical protein BDN71DRAFT_1382037	Pleurotus eryngii
ENSOPET00005010486	17.8752	19.7568	27.2299	48.6908	61.9642	42.2324	111	159.38	117.516	72.0265	16.2891	39.1191	2.58022	6.83934e-10	1.19354e-08	1.02e-199	96.8	KAJ8699875.1	hypothetical protein PTI98_002952	Pleurotus ostreatus
ENSOPET00005006771	12.6178	17.0627	20.4224	11.6435	8.03239	2.41328	73.7357	118.221	107.297	11.081	25.3386	34.6737	2.5784	1.56015e-08	1.98265e-07	2.09e-98	87.72	KAJ8702350.1	hypothetical protein PTI98_001071	Pleurotus ostreatus
ENSOPET00005000094	157.722	122.133	97.5738	139.721	133.108	126.697	1018.03	627.01	608.867	324.673	241.621	239.16	2.57815	4.32203e-08	4.98032e-07	5.63e-171	81.47	XP_036634698.1	uncharacterized protein PC9H_003632	Pleurotus ostreatus
ENSOPET00005013842	15.7722	7.1843	9.07663	9.52646	12.6223	14.4797	83.25	53.4185	54.5	17.7296	14.4792	18.6705	2.57721	1.00556e-07	1.07036e-06	0	87.22	KAF9494201.1	initiator tRNA phosphoribosyl transferase, partial	Pleurotus eryngii
ENSOPET00005013846	15.7722	7.1843	9.07663	9.52646	12.6223	14.4797	83.25	53.4185	54.5	17.7296	14.4792	18.6705	2.57721	1.00556e-07	1.07036e-06	0	87.22	KAF9494201.1	initiator tRNA phosphoribosyl transferase, partial	Pleurotus eryngii
ENSOPET00005018112	16.8237	16.1647	13.6149	7.40947	10.3274	6.0332	134.786	64.8027	78.3438	9.9729	6.33464	7.11255	2.57623	0.000727874	0.00271053	6.58e-232	99.39	KAG9219422.1	hypothetical protein CCMSSC00406_0005316	Pleurotus cornucopiae
ENSOPET00005030285	59.9344	44.9019	43.114	71.9777	72.2915	95.3246	371.057	263.589	246.102	155.134	166.51	144.029	2.57362	4.19381e-12	1.13782e-10	2.11e-158	96.1	XP_036629348.1	uncharacterized protein PC9H_008409	Pleurotus ostreatus
ENSOPET00005002797	11.5663	15.2666	10.2112	9.52646	4.58994	14.4797	115.757	61.2999	43.4297	19.9458	22.6237	32.0065	2.57337	0.00187486	0.00616736	2.27e-31	87.32	KAF4590545.1	hypothetical protein EYR38_009846	Pleurotus pulmonarius
ENSOPET00005031611	644.557	537.027	491.273	1172.81	1141.75	1481.76	4339.31	2089.45	3502.48	1239.96	1370.09	1156.68	2.56966	1.93754e-08	2.39666e-07	0	100	KAG9218268.1	hypothetical protein CCMSSC00406_0005949	Pleurotus cornucopiae
ENSOPET00005013995	6.30888	12.5725	9.07663	12.7019	12.6223	9.65313	75.3214	43.7856	46.8359	12.1891	12.6693	10.6688	2.56935	5.24977e-07	4.63871e-06	1.34e-140	99.5	KAG9220575.1	hypothetical protein CCMSSC00406_0004031	Pleurotus cornucopiae
ENSOPET00005023427	14.7207	8.08234	15.8841	26.4624	39.0145	30.166	99.9	69.1813	60.4609	35.4592	47.0573	39.1191	2.56883	8.66355e-09	1.15949e-07	1.1e-298	95.06	KAG9224890.1	hypothetical protein CCMSSC00406_0001959	Pleurotus cornucopiae
ENSOPET00005001765	22.0811	12.5725	20.4224	8.46797	3.44245	8.44649	145.886	74.4356	106.445	16.6215	13.5742	17.7814	2.56876	2.00018e-05	0.000118199	6.77e-261	99.16	KAG9217732.1	hypothetical protein CCMSSC00406_0003579	Pleurotus cornucopiae
ENSOPET00005001787	22.0811	12.5725	20.4224	8.46797	3.44245	8.44649	145.886	74.4356	106.445	17.7296	13.5742	17.7814	2.56876	1.92596e-05	0.000114441	1.08e-272	99.46	KAG9217732.1	hypothetical protein CCMSSC00406_0003579	Pleurotus cornucopiae
ENSOPET00005031608	639.3	530.741	485.6	1159.05	1121.09	1444.35	4311.56	2053.55	3455.64	1222.23	1356.52	1142.45	2.56844	3.05796e-08	3.6197e-07	0	100	KAG9218268.1	hypothetical protein CCMSSC00406_0005949	Pleurotus cornucopiae
ENSOPET00005028115	19.9781	11.6745	7.94205	30.6964	25.2447	49.4723	102.279	75.3113	57.0547	196.134	72.3959	107.577	2.5671	0.000357038	0.00145853	1.56e-144	96.63	KAF9490395.1	hypothetical protein BDN71DRAFT_196441	Pleurotus eryngii
ENSOPET00005013729	80.964	64.6587	52.1906	128.078	175.565	121.871	424.179	402.828	344.883	208.323	116.738	160.922	2.56662	2.04493e-12	5.82988e-11	3.76e-214	91.54	KAG9226352.1	hypothetical protein CCMSSC00406_0003231	Pleurotus cornucopiae
ENSOPET00005000104	158.774	122.133	99.8429	139.721	133.108	126.697	1018.03	627.01	608.867	324.673	241.621	239.16	2.56551	4.71927e-08	5.39422e-07	1.67e-188	86.9	XP_036634698.1	uncharacterized protein PC9H_003632	Pleurotus ostreatus
ENSOPET00005001746	22.0811	12.5725	20.4224	8.46797	3.44245	8.44649	145.886	74.4356	105.594	16.6215	13.5742	17.7814	2.565	2.16297e-05	0.00012646	1.43e-265	95.09	KAG9217732.1	hypothetical protein CCMSSC00406_0003579	Pleurotus cornucopiae
ENSOPET00005016464	15.7722	13.4706	19.2878	8.46797	6.88491	6.0332	130.821	77.0627	79.1953	14.4053	10.8594	17.7814	2.56448	8.23884e-06	5.39399e-05
ENSOPET00005005386	70.4492	73.6391	72.613	315.432	506.041	452.49	459.857	406.331	413.859	500.861	307.682	508.548	2.56242	8.17218e-13	2.5571e-11	0	99.33	KAG9217764.1	hypothetical protein CCMSSC00406_0003547	Pleurotus cornucopiae
ENSOPET00005013737	80.964	69.1489	55.5943	130.195	176.713	124.284	448.757	411.585	354.25	210.539	122.168	163.589	2.56181	2.00608e-12	5.7252e-11	2.4e-235	99.38	KAG9226352.1	hypothetical protein CCMSSC00406_0003231	Pleurotus cornucopiae
ENSOPET00005030265	59.9344	44.9019	43.114	68.8022	71.144	89.2914	366.3	263.589	243.547	151.81	161.081	135.139	2.56159	5.43134e-12	1.4388e-10	2.44e-130	83.98	XP_036629348.1	uncharacterized protein PC9H_008409	Pleurotus ostreatus
ENSOPET00005005380	70.4492	73.6391	72.613	315.432	506.041	452.49	459.064	406.331	413.859	500.861	307.682	508.548	2.56152	8.31965e-13	2.59421e-11	0	99.31	KAG9217764.1	hypothetical protein CCMSSC00406_0003547	Pleurotus cornucopiae
ENSOPET00005010256	635.094	476.858	415.256	200.056	242.119	240.122	3679.65	2623.63	2712.23	1703.15	1146.57	1357.61	2.56151	5.81278e-14	2.19947e-12	2.05e-258	96.69	KAJ8701057.1	hypothetical protein PTI98_004021	Pleurotus ostreatus
ENSOPET00005010262	635.094	476.858	415.256	200.056	242.119	240.122	3679.65	2623.63	2712.23	1703.15	1146.57	1357.61	2.56151	5.81278e-14	2.19947e-12	7.13e-253	96.63	KAJ8701057.1	hypothetical protein PTI98_004021	Pleurotus ostreatus
ENSOPET00005026699	323.856	198.466	268.895	400.111	830.779	423.531	1948.84	1549.14	1169.2	309.16	658.802	377.854	2.5604	7.504e-09	1.02074e-07
ENSOPET00005009231	53.6255	59.2705	60.1327	99.4986	159.5	113.424	500.293	215.425	299.75	98.6209	104.069	88.0179	2.55306	3.23887e-05	0.000180996	0	99.81	KAG9220185.1	hypothetical protein CCMSSC00406_0007120	Pleurotus cornucopiae
ENSOPET00005010238	619.322	459.795	397.102	190.529	235.234	225.642	3513.94	2546.57	2600.67	1636.66	1105.85	1293.6	2.55266	7.17786e-14	2.67838e-12	4.64e-141	99.5	KAF9487100.1	Clavaminate synthase-like protein	Pleurotus eryngii
ENSOPET00005011159	9.46332	9.87842	11.3458	45.5153	67.7016	44.6457	32.5071	63.0513	84.3047	57.6212	26.2435	35.5628	2.55118	3.04668e-06	2.21122e-05	5.34e-105	88.6	KAJ8700486.1	ATP-dependent DNA helicase MER3	Pleurotus ostreatus
ENSOPET00005021115	10.5148	7.1843	14.7495	23.2869	44.7519	42.2324	84.0429	47.2885	58.7578	28.8106	29.8633	35.5628	2.55045	3.40386e-08	3.98811e-07
ENSOPET00005030273	59.9344	45.7999	44.2486	68.8022	72.2915	89.2914	367.886	263.589	244.398	155.134	161.986	136.917	2.54592	6.84553e-12	1.78017e-10	6.42e-152	93.19	XP_036629348.1	uncharacterized protein PC9H_008409	Pleurotus ostreatus
ENSOPET00005010172	12.6178	19.7568	20.4224	20.1114	18.3598	21.7195	139.543	84.9441	83.4531	24.3782	25.3386	22.2267	2.54412	2.92949e-07	2.76439e-06	0	96.84	XP_036625632.1	uncharacterized protein PC9H_002345	Pleurotus ostreatus
ENSOPET00005014299	35.7503	26.0431	20.4224	2.11699	3.44245	3.61992	191.079	142.741	145.617	9.9729	6.33464	11.5579	2.54385	7.31229e-10	1.26589e-08	0	92.41	KAF9501386.1	Nucleotidyltransferase	Pleurotus eryngii
ENSOPET00005008347	212.399	148.176	154.303	101.616	189.335	117.044	840.429	1176.08	980.149	177.296	28.9583	78.2381	2.54105	3.89448e-13	1.28056e-11	3.13e-217	99.06	KAG9226870.1	hypothetical protein CCMSSC00406_0003457	Pleurotus cornucopiae
ENSOPET00005020859	25.2355	21.5529	26.0953	63.5097	35.572	65.1586	72.15	177.77	173.719	98.6209	42.5326	72.9037	2.53916	2.36467e-05	0.000136504	2.06e-222	97.06	XP_036627610.1	uncharacterized protein PC9H_010734	Pleurotus ostreatus
ENSOPET00005020868	25.2355	21.5529	26.0953	63.5097	35.572	65.1586	72.15	177.77	173.719	98.6209	42.5326	72.9037	2.53916	2.36467e-05	0.000136504	6.29e-221	96.12	XP_036627610.1	uncharacterized protein PC9H_010734	Pleurotus ostreatus
ENSOPET00005020877	25.2355	21.5529	26.0953	63.5097	35.572	65.1586	72.15	177.77	173.719	98.6209	42.5326	72.9037	2.53916	2.36467e-05	0.000136504	2.6e-201	91.5	XP_036627610.1	uncharacterized protein PC9H_010734	Pleurotus ostreatus
ENSOPET00005020881	25.2355	21.5529	26.0953	63.5097	35.572	65.1586	72.15	177.77	173.719	98.6209	42.5326	72.9037	2.53916	2.36467e-05	0.000136504	6.29e-221	96.12	XP_036627610.1	uncharacterized protein PC9H_010734	Pleurotus ostreatus
ENSOPET00005028126	22.0811	12.5725	7.94205	30.6964	26.3921	49.4723	107.036	78.8141	61.3125	196.134	74.2058	108.466	2.53668	0.000248794	0.00106885	1.56e-144	96.63	KAF9490395.1	hypothetical protein BDN71DRAFT_196441	Pleurotus eryngii
ENSOPET00005017519	237.635	135.604	155.437	195.822	348.835	241.328	1341.51	907.238	818.352	423.294	389.128	415.195	2.53642	1.61192e-10	3.26517e-09	0	99.36	KAJ8696860.1	Allantoinase	Pleurotus ostreatus
ENSOPET00005013407	236.583	183.2	175.86	194.763	237.529	197.889	966.493	1410.77	1078.08	394.484	548.399	380.522	2.53631	3.12693e-13	1.04519e-11	9.46e-264	93.08	KAG9226393.1	hypothetical protein CCMSSC00406_0003272	Pleurotus cornucopiae
ENSOPET00005020851	25.2355	21.5529	26.0953	63.5097	35.572	65.1586	72.15	176.894	173.719	98.6209	42.5326	72.9037	2.53618	2.30392e-05	0.00013362	7.54e-173	80.58	XP_036627610.1	uncharacterized protein PC9H_010734	Pleurotus ostreatus
ENSOPET00005013402	238.686	182.302	174.725	192.646	238.677	197.889	957.772	1412.52	1082.34	394.484	548.399	380.522	2.53501	3.21251e-13	1.07247e-11	8.33e-287	89.57	KAF4608387.1	Kynureninase (L-kynurenine hydrolase)	Pleurotus pulmonarius
ENSOPET00005020453	80.964	135.604	103.247	140.78	106.716	143.59	761.143	532.433	559.477	140.729	204.518	136.028	2.5346	1.3868e-12	4.11522e-11	0	99.32	XP_036632830.1	K(+)/H(+) antiporter	Pleurotus ostreatus
ENSOPET00005013417	239.738	183.2	174.725	192.646	237.529	197.889	964.114	1413.4	1081.48	394.484	548.399	381.411	2.53295	3.3377e-13	1.1074e-11	2.74e-299	95.02	KDQ33212.1	hypothetical protein PLEOSDRAFT_1060869	Pleurotus ostreatus PC15
ENSOPET00005017506	68.3462	44.0039	43.114	62.4513	91.7988	67.5719	440.829	225.934	232.477	113.026	141.172	150.253	2.53212	7.35382e-06	4.87978e-05
ENSOPET00005000116	164.031	124.827	103.247	141.838	133.108	126.697	1023.58	630.513	613.125	324.673	241.621	239.16	2.53161	6.23328e-08	6.95653e-07	7.21e-171	97.15	KAJ8702573.1	hypothetical protein PTI98_001278	Pleurotus ostreatus
ENSOPET00005013427	239.738	184.996	174.725	194.763	237.529	197.889	966.493	1414.28	1080.63	394.484	548.399	380.522	2.52962	3.58838e-13	1.18474e-11	0	98.2	KAF4576492.1	Kynureninase (L-kynurenine hydrolase)	Pleurotus pulmonarius
ENSOPET00005017512	237.635	135.604	155.437	195.822	347.688	240.122	1336.76	901.984	808.984	421.078	387.318	414.306	2.52728	2.7873e-10	5.37913e-09	0	94.85	KAJ8696860.1	Allantoinase	Pleurotus ostreatus
ENSOPET00005015145	146.156	138.298	100.977	137.604	107.864	165.31	876.107	669.92	672.734	238.242	235.287	253.385	2.52521	9.10587e-13	2.80367e-11	0	87.12	KAG9219012.1	hypothetical protein CCMSSC00406_0001422	Pleurotus cornucopiae
ENSOPET00005002078	87.2729	45.7999	47.6523	625.571	1068.31	703.472	137.164	414.212	488.797	598.374	668.757	601.9	2.52495	4.19908e-09	6.13489e-08	5.28e-196	99.31	XP_036635329.1	uncharacterized protein PC9H_004269	Pleurotus ostreatus
ENSOPET00005000213	452.137	456.203	406.179	484.791	407.357	331.826	1610.29	3072	2880.84	944.102	324.876	726.37	2.52445	3.18875e-06	2.29886e-05	7.85e-25	76.28	KAG9219825.1	hypothetical protein CCMSSC00406_0009381	Pleurotus cornucopiae
ENSOPET00005016410	731.83	773.211	603.596	536.657	253.594	586.427	5867.94	2895.98	3364.52	863.21	1007.21	985.978	2.52401	0.000143616	0.000663094	0	90.22	UYF12297.1	glucose-6-phosphate isomerase	Pleurotus ostreatus
ENSOPET00005002065	87.2729	45.7999	47.6523	625.571	1068.31	703.472	137.164	413.336	488.797	598.374	668.757	601.9	2.52374	4.24138e-09	6.18663e-08	7.31e-179	99.25	XP_036635329.1	uncharacterized protein PC9H_004269	Pleurotus ostreatus
ENSOPET00005023015	28.39	24.247	27.2299	17.9944	57.3742	34.9926	172.05	153.25	133.695	54.2969	34.388	29.3393	2.52281	4.17066e-10	7.68022e-09	0	99.6	KAG9225207.1	hypothetical protein CCMSSC00406_0007038	Pleurotus cornucopiae
ENSOPET00005000124	165.082	124.827	105.516	141.838	133.108	126.697	1023.58	630.513	613.125	324.673	241.621	239.16	2.51944	6.78728e-08	7.51566e-07	3.99e-221	96.81	XP_036634698.1	uncharacterized protein PC9H_003632	Pleurotus ostreatus
ENSOPET00005004960	9.46332	4.49019	18.1533	153.482	143.436	131.524	61.8429	47.2885	74.9375	93.0804	305.873	189.372	2.5193	0.000263781	0.00112338	4e-45	95.95	KAF9490313.1	hypothetical protein BDN71DRAFT_203405	Pleurotus eryngii
ENSOPET00005013804	1689.73	838.768	875.895	433.983	368.343	308.9	9349.37	5228.88	4933.1	807.805	1273.26	536.998	2.51885	0.000475908	0.00186874	0	88.22	KAF9489999.1	hypothetical protein BDN71DRAFT_1423227	Pleurotus eryngii
ENSOPET00005030979	24.184	16.1647	11.3458	21.1699	36.7195	21.7195	72.15	121.724	102.188	37.6754	32.5781	42.6753	2.51781	8.51288e-09	1.14216e-07	1.79e-147	96.89	XP_036629443.1	uncharacterized protein PC9H_008505	Pleurotus ostreatus
ENSOPET00005030989	24.184	16.1647	11.3458	21.1699	36.7195	21.7195	72.15	121.724	102.188	37.6754	32.5781	42.6753	2.51781	8.51288e-09	1.14216e-07	6.09e-137	98.07	KAJ8693589.1	hypothetical protein PTI98_008570	Pleurotus ostreatus
ENSOPET00005013815	1689.73	839.666	878.164	433.983	368.343	308.9	9350.96	5229.76	4934.81	807.805	1273.26	536.998	2.51781	0.000476284	0.00186961	0	88.59	KAF9489999.1	hypothetical protein BDN71DRAFT_1423227	Pleurotus eryngii
ENSOPET00005000226	453.188	457.101	410.717	489.025	409.652	334.24	1611.09	3072	2881.69	945.21	328.496	729.926	2.51766	3.14649e-06	2.27265e-05	1.29e-31	100	KAG9219825.1	hypothetical protein CCMSSC00406_0009381	Pleurotus cornucopiae
ENSOPET00005013834	13.6692	8.98038	10.2112	9.52646	13.7698	14.4797	81.6643	55.1699	51.0938	17.7296	17.194	23.1158	2.51574	1.86346e-07	1.87117e-06	5.59e-304	87.42	KAF9494201.1	initiator tRNA phosphoribosyl transferase, partial	Pleurotus eryngii
ENSOPET00005015174	147.207	140.094	102.112	139.721	109.011	165.31	877.693	674.299	674.438	240.458	237.096	255.163	2.51536	1.08481e-12	3.29863e-11	0	98.89	XP_036633092.1	phenylalanine--tRNA ligase subunit beta	Pleurotus ostreatus
ENSOPET00005014319	35.7503	26.0431	22.6916	3.17549	3.44245	4.82656	191.871	143.617	147.32	11.081	6.33464	12.447	2.51468	9.30417e-10	1.57452e-08	0	96.07	KAF9501386.1	Nucleotidyltransferase	Pleurotus eryngii
ENSOPET00005014322	35.7503	26.0431	22.6916	3.17549	3.44245	4.82656	191.871	143.617	147.32	11.081	6.33464	12.447	2.51468	9.30417e-10	1.57452e-08	0	96.2	KAF9501386.1	Nucleotidyltransferase	Pleurotus eryngii
ENSOPET00005009000	19.9781	20.6549	28.3645	40.2228	34.4245	28.9594	187.114	90.1984	116.664	31.0268	26.2435	40.0081	2.5135	1.45805e-05	8.9296e-05	0	98.03	KAJ8699625.1	hypothetical protein PTI98_002720	Pleurotus ostreatus
ENSOPET00005023956	586.726	532.537	451.562	1840.72	2527.91	1338.16	891.964	3909.18	4157.33	1223.34	2461.46	1723.02	2.51173	0.000463233	0.00182616	3.02e-174	91.73	KAG9224076.1	hypothetical protein CCMSSC00406_0010010	Pleurotus cornucopiae
ENSOPET00005023947	585.675	532.537	451.562	1839.67	2525.61	1338.16	891.172	3906.55	4153.92	1221.13	2460.55	1717.68	2.5116	0.000465393	0.00183253	8.55e-101	87.5	KAG9224076.1	hypothetical protein CCMSSC00406_0010010	Pleurotus cornucopiae
ENSOPET00005024642	39.9563	42.2078	32.9028	83.6212	82.6189	76.0184	230.721	207.544	217.148	187.269	401.797	192.928	2.50993	2.07433e-06	1.56935e-05	1.02e-257	80.13	KAJ8695605.1	erg24, C-14 sterol reductase	Pleurotus ostreatus
ENSOPET00005013244	11.5663	7.1843	11.3458	15.8774	16.0648	8.44649	43.6071	72.6841	54.5	13.2972	6.33464	17.7814	2.50457	5.1159e-07	4.53679e-06	7.05e-165	82.03	KAG9220640.1	hypothetical protein CCMSSC00406_0003739	Pleurotus cornucopiae
ENSOPET00005018202	211.348	172.423	197.417	689.081	580.627	638.313	1557.17	972.917	763.852	180.62	929.382	203.597	2.50274	7.62556e-05	0.00038193	2.14e-20	63.29	KAG9218891.1	hypothetical protein CCMSSC00406_0000995	Pleurotus cornucopiae
ENSOPET00005010865	46.2651	49.3921	48.7869	52.9248	60.8167	45.8524	197.421	308.251	312.523	95.2966	87.78	59.5676	2.50193	4.65439e-11	1.06446e-09	1.51e-123	95.81	KDQ34033.1	hypothetical protein PLEOSDRAFT_152334	Pleurotus ostreatus PC15
ENSOPET00005014861	45.2137	45.7999	45.3831	71.9777	82.6189	88.0848	205.35	249.578	317.633	73.1346	119.453	112.023	2.50184	3.45509e-11	8.0872e-10	1.31e-198	99.31	KAG9226604.1	hypothetical protein CCMSSC00406_0006171	Pleurotus cornucopiae
ENSOPET00005003453	30.4929	41.3098	30.6336	59.2758	71.144	86.8781	82.4572	231.188	266.539	76.4589	88.6849	90.6851	2.50178	0.000172961	0.000778309	2.75e-270	96.36	XP_036635034.1	uncharacterized protein PC9H_003971	Pleurotus ostreatus
ENSOPET00005015125	23.1326	16.1647	22.6916	10.585	41.3094	28.9594	76.9072	119.973	154.133	39.8916	51.5821	31.1174	2.50144	2.48069e-06	1.83303e-05	8.95e-22	67.57	XP_036630701.1	uncharacterized protein PC9H_007550	Pleurotus ostreatus
ENSOPET00005020836	36.8018	33.2274	22.6916	44.4568	29.8346	49.4723	264.021	133.984	126.883	86.4318	46.1524	64.013	2.50105	0.000141174	0.000653724	1.11e-173	98.02	KAJ8691088.1	hypothetical protein PTI98_010691	Pleurotus ostreatus
ENSOPET00005021809	372.224	368.196	335.835	471.031	345.393	281.147	2066.19	2003.63	2012.24	1581.26	1052.45	1184.24	2.49854	3.1197e-13	1.04407e-11	6.08e-145	96.73	KAF9492345.1	hypothetical protein BDN71DRAFT_1218835	Pleurotus eryngii
ENSOPET00005019421	323.856	327.784	355.123	400.111	276.544	255.808	1039.44	2320.64	2327.32	565.131	293.203	489.877	2.49804	0.000109611	0.000526764	6.08e-278	100	KAG9219298.1	hypothetical protein CCMSSC00406_0001708	Pleurotus cornucopiae
ENSOPET00005008537	11.5663	5.38823	10.2112	127.019	53.9318	77.225	24.5786	70.057	58.7578	110.81	78.7305	81.7944	2.49738	6.60395e-06	4.41262e-05	3.82e-66	94.69	XP_036625965.1	uncharacterized protein PC9H_002684	Pleurotus ostreatus
ENSOPET00005002053	88.3244	46.698	48.7869	621.337	1064.87	699.852	137.164	412.461	486.242	591.726	655.183	592.12	2.49456	7.15109e-09	9.76965e-08	2.04e-117	99.43	KAJ8703358.1	hypothetical protein PTI98_001985	Pleurotus ostreatus
ENSOPET00005020565	42.0592	22.451	30.6336	27.5209	30.9821	41.0258	176.807	176.018	183.086	72.0265	54.2969	56.9004	2.49381	2.03115e-10	4.01182e-09	3.83e-190	98.47	XP_036633304.1	copper chaperone of lysine biosynthesis protein	Pleurotus ostreatus
ENSOPET00005003487	33.6474	13.4706	14.7495	19.0529	24.0972	16.893	137.164	86.6955	124.328	36.5673	42.5326	33.7846	2.49261	2.91864e-09	4.41996e-08
ENSOPET00005015309	30.4929	16.1647	13.6149	14.8189	4.58994	10.8598	176.014	76.187	86.8594	22.162	33.4831	42.6753	2.49197	0.00226919	0.00728656	3.1e-162	99.56	KAG9220731.1	hypothetical protein CCMSSC00406_0003830	Pleurotus cornucopiae
ENSOPET00005020556	42.0592	21.5529	30.6336	27.5209	29.8346	41.0258	175.221	173.391	181.383	72.0265	54.2969	55.1223	2.49148	2.1624e-10	4.23998e-09	1.32e-172	92.37	KDQ29120.1	hypothetical protein PLEOSDRAFT_1112108	Pleurotus ostreatus PC15
ENSOPET00005022136	23.1326	16.1647	14.7495	43.3983	27.5396	38.6125	67.3929	114.718	121.773	53.1888	47.0573	74.6818	2.49124	5.59491e-09	7.93155e-08	1.66e-249	95.59	XP_036627524.1	uncharacterized protein PC9H_010648	Pleurotus ostreatus
ENSOPET00005015302	31.5444	17.0627	13.6149	14.8189	4.58994	12.0664	180.771	77.9384	91.1172	22.162	37.1029	44.4535	2.49114	0.00202467	0.00659733
ENSOPET00005020577	42.0592	22.451	31.7682	27.5209	33.2771	43.4391	177.6	176.894	186.492	72.0265	55.2018	56.9004	2.49031	1.96331e-10	3.89495e-09	3e-197	87.42	KAG9219203.1	hypothetical protein CCMSSC00406_0001613	Pleurotus cornucopiae
ENSOPET00005019196	650.866	977.065	923.547	637.214	489.976	569.535	5648.31	4072.94	4612.06	618.32	886.849	883.735	2.48997	2.3628e-13	8.09876e-12	0	99.89	KAG9218794.1	hypothetical protein CCMSSC00406_0001092	Pleurotus cornucopiae
ENSOPET00005019212	650.866	977.065	923.547	637.214	489.976	569.535	5648.31	4072.94	4612.06	618.32	886.849	883.735	2.48997	2.3628e-13	8.09876e-12	0	96.97	KAG9218794.1	hypothetical protein CCMSSC00406_0001092	Pleurotus cornucopiae
ENSOPET00005024306	33.6474	31.4313	30.6336	78.3287	81.4714	72.3985	156.193	153.25	228.219	140.729	38.9128	142.251	2.48992	1.31821e-07	1.36487e-06	1.21e-274	89.25	KAJ8693208.1	hypothetical protein PTI98_010447	Pleurotus ostreatus
ENSOPET00005024313	33.6474	31.4313	30.6336	78.3287	81.4714	72.3985	156.193	153.25	228.219	140.729	38.9128	142.251	2.48992	1.31821e-07	1.36487e-06	1.21e-274	89.25	KAJ8693208.1	hypothetical protein PTI98_010447	Pleurotus ostreatus
ENSOPET00005027752	49.4196	34.1254	32.9028	10.585	33.2771	15.6863	283.05	208.42	162.648	23.2701	27.1484	25.783	2.48987	1.54932e-06	1.2155e-05	2.92e-188	86.49	KDQ25061.1	hypothetical protein PLEOSDRAFT_1107973	Pleurotus ostreatus PC15
ENSOPET00005002066	72.5521	60.1686	65.8056	66.6852	57.3742	63.952	487.607	255.708	369.578	88.648	123.073	122.692	2.48691	2.64422e-07	2.53334e-06	4.66e-206	99	KAJ8690351.1	hypothetical protein PTI98_011781	Pleurotus ostreatus
ENSOPET00005011932	101.994	104.172	62.4018	83.6212	141.141	111.011	628.736	435.229	440.258	218.296	204.518	163.589	2.48566	5.09754e-12	1.35973e-10	2.62e-300	98.31	KDQ32760.1	hypothetical protein PLEOSDRAFT_1033055	Pleurotus ostreatus PC15
ENSOPET00005011942	104.097	104.172	62.4018	83.6212	142.288	111.011	634.286	437.856	443.664	219.404	204.518	163.589	2.48547	4.96637e-12	1.32869e-10	6.89e-301	98.31	KDQ32760.1	hypothetical protein PLEOSDRAFT_1033055	Pleurotus ostreatus PC15
ENSOPET00005028949	35.7503	43.1058	39.7102	42.3398	42.4569	59.1254	313.179	158.504	191.602	81.9994	123.978	107.577	2.48393	1.68704e-06	1.3117e-05	0	98.89	KAG9218252.1	hypothetical protein CCMSSC00406_0005933	Pleurotus cornucopiae
ENSOPET00005009942	59.9344	57.4744	72.613	69.8607	106.716	62.7453	492.364	306.499	263.133	87.5399	116.738	103.132	2.48254	2.03778e-06	1.54473e-05	0	99.59	KAG9227070.1	hypothetical protein CCMSSC00406_0008270	Pleurotus cornucopiae
ENSOPET00005021796	21.0296	13.4706	19.2878	15.8774	29.8346	25.3395	82.4572	127.854	90.2656	39.8916	36.1979	34.6737	2.48238	8.5191e-09	1.14243e-07	2.21e-265	90.47	KAF4580655.1	hypothetical protein EYR40_003053	Pleurotus pulmonarius
ENSOPET00005027759	49.4196	35.0235	32.9028	10.585	33.2771	15.6863	283.05	208.42	162.648	23.2701	27.1484	25.783	2.47878	1.66163e-06	1.29306e-05	4.08e-198	86.82	KAJ8692116.1	hypothetical protein PTI98_009456	Pleurotus ostreatus
ENSOPET00005005878	15.7722	31.4313	17.0187	5.29248	18.3598	9.65313	141.129	69.1813	147.32	13.2972	35.293	29.3393	2.47732	0.000199392	0.000878324	7.98e-77	96.83	KAF9489630.1	hypothetical protein BDN71DRAFT_1455758	Pleurotus eryngii
ENSOPET00005024749	346.989	173.321	199.686	222.284	249.004	224.435	1722.09	1119.16	1167.49	551.834	493.197	587.675	2.47709	2.84353e-11	6.73178e-10	1.25e-182	78.35	KAG9224955.1	hypothetical protein CCMSSC00406_0001894	Pleurotus cornucopiae
ENSOPET00005003150	200.833	216.427	231.454	195.822	193.925	199.096	608.121	1514.98	1485.13	232.701	254.29	243.605	2.47564	0.000467839	0.00184135	2.22e-133	72.7	KAF4588860.1	hypothetical protein EYR40_010415	Pleurotus pulmonarius
ENSOPET00005000461	153.516	207.447	201.955	318.607	193.925	370.439	1272.54	874.837	982.703	422.186	610.84	566.337	2.4752	9.0525e-13	2.79639e-11	3.88e-253	90.5	KAG9223192.1	hypothetical protein CCMSSC00406_0000119	Pleurotus cornucopiae
ENSOPET00005000473	153.516	207.447	201.955	318.607	193.925	370.439	1272.54	874.837	982.703	422.186	610.84	566.337	2.4752	9.0525e-13	2.79639e-11	3.09e-258	95.24	KAG9223192.1	hypothetical protein CCMSSC00406_0000119	Pleurotus cornucopiae
ENSOPET00005000484	153.516	207.447	201.955	318.607	193.925	370.439	1272.54	874.837	982.703	422.186	610.84	566.337	2.4752	9.0525e-13	2.79639e-11	8.69e-254	95.16	KAG9223192.1	hypothetical protein CCMSSC00406_0000119	Pleurotus cornucopiae
ENSOPET00005024758	350.143	175.117	201.955	223.343	251.299	225.642	1728.43	1129.67	1177.71	559.591	497.722	591.231	2.4724	1.65227e-11	4.07635e-10	7.96e-255	99.42	KAJ8692520.1	hypothetical protein PTI98_009825	Pleurotus ostreatus
ENSOPET00005008431	11.5663	8.98038	7.94205	4.23398	3.44245	3.61992	76.1143	39.4071	42.5781	14.4053	13.5742	13.336	2.47237	0.00011927	0.000566112	1.66e-116	94.02	KAG9226074.1	hypothetical protein CCMSSC00406_0008736	Pleurotus cornucopiae
ENSOPET00005003710	11.5663	10.7765	11.3458	3.17549	3.44245	1.20664	84.0429	56.9213	45.9844	11.081	7.23959	11.5579	2.47231	1.33346e-05	8.24717e-05	3.91e-81	55.23	KAF9495652.1	hypothetical protein BDN71DRAFT_1495786	Pleurotus eryngii
ENSOPET00005024290	33.6474	31.4313	30.6336	77.2702	81.4714	72.3985	152.229	151.498	227.367	140.729	38.0078	142.251	2.47219	2.91709e-07	2.75462e-06	1.22e-204	89.69	KAJ8693208.1	hypothetical protein PTI98_010447	Pleurotus ostreatus
ENSOPET00005013161	373.276	397.831	409.583	256.156	355.72	215.989	2399.19	1981.74	2168.93	575.104	618.08	606.345	2.47183	4.59579e-13	1.4859e-11	0	96.07	KAG9221414.1	hypothetical protein CCMSSC00406_0008330	Pleurotus cornucopiae
ENSOPET00005022974	42.0592	44.0039	37.4411	92.0891	75.734	89.2914	294.15	180.397	210.336	60.9455	83.2552	82.6835	2.4713	8.09852e-11	1.72886e-09	1.17e-142	99.12	KAJ8691820.1	Protein BZZ1	Pleurotus ostreatus
ENSOPET00005000451	153.516	207.447	198.551	315.432	183.598	360.786	1263.81	866.08	966.524	411.105	598.171	561.003	2.46835	1.06387e-12	3.24227e-11	1.68e-252	94.05	KAG9223192.1	hypothetical protein CCMSSC00406_0000119	Pleurotus cornucopiae
ENSOPET00005029147	155.619	176.914	167.918	707.075	1323.05	728.811	354.407	1294.3	1118.95	664.86	218.997	393.858	2.46737	0.000314858	0.00131025	0	95.59	KAG9223925.1	hypothetical protein CCMSSC00406_0004459	Pleurotus cornucopiae
ENSOPET00005021816	385.893	380.768	351.719	471.031	345.393	281.147	2095.52	2036.91	2051.41	1581.26	1052.45	1184.24	2.46709	5.60641e-13	1.79598e-11	6.08e-145	96.73	KAF9492345.1	hypothetical protein BDN71DRAFT_1218835	Pleurotus eryngii
ENSOPET00005021824	385.893	380.768	351.719	471.031	345.393	281.147	2095.52	2036.91	2051.41	1581.26	1052.45	1184.24	2.46709	5.60641e-13	1.79598e-11	3.07e-139	88.09	KAF9492345.1	hypothetical protein BDN71DRAFT_1218835	Pleurotus eryngii
ENSOPET00005009209	621.425	376.278	363.065	1407.8	1254.2	1064.26	2912.96	2654.28	1948.38	1173.48	1658.77	1580.77	2.46547	3.67593e-13	1.21216e-11	2.61e-300	86.6	KAF9496950.1	hypothetical protein BDN71DRAFT_1429945	Pleurotus eryngii
ENSOPET00005029155	155.619	177.812	167.918	708.134	1323.05	728.811	354.407	1294.3	1118.95	664.86	218.997	393.858	2.46478	0.00031729	0.00131936	0	99.12	KAG9223925.1	hypothetical protein CCMSSC00406_0004459	Pleurotus cornucopiae
ENSOPET00005015298	24.184	13.4706	7.94205	11.6435	4.58994	1.20664	120.514	62.1756	68.9766	15.5134	16.2891	30.2284	2.46451	0.000360587	0.00147124	4.43e-72	100	KAJ8696361.1	hypothetical protein PTI98_006238	Pleurotus ostreatus
ENSOPET00005013243	372.224	289.168	351.719	820.334	1693.69	978.586	1950.43	1836.37	1803.61	1266.56	1985.46	1563.87	2.46416	4.11347e-13	1.34491e-11	0	99.29	KAJ8689244.1	hypothetical protein PTI98_013285	Pleurotus ostreatus
ENSOPET00005013258	372.224	289.168	351.719	838.329	1710.9	984.619	1950.43	1836.37	1803.61	1277.64	1993.6	1577.21	2.46416	4.10751e-13	1.3446e-11	0	99.29	KAJ8689244.1	hypothetical protein PTI98_013285	Pleurotus ostreatus
ENSOPET00005022494	259.716	240.674	215.57	231.811	188.187	203.922	1382.74	1327.58	1239.88	447.673	311.302	364.518	2.46397	1.01915e-12	3.12011e-11	1.22e-232	59.58	KAF4577219.1	hypothetical protein EYR36_005206	Pleurotus pulmonarius
ENSOPET00005013235	372.224	289.168	351.719	821.393	1693.69	978.586	1949.64	1836.37	1803.61	1266.56	1984.55	1564.76	2.46396	4.13084e-13	1.34896e-11	0	99.29	KAJ8689244.1	hypothetical protein PTI98_013285	Pleurotus ostreatus
ENSOPET00005009229	621.425	378.074	363.065	1407.8	1254.2	1064.26	2912.96	2654.28	1948.38	1173.48	1658.77	1580.77	2.46357	3.83512e-13	1.26311e-11	0	95.05	KAF9496950.1	hypothetical protein BDN71DRAFT_1429945	Pleurotus eryngii
ENSOPET00005022889	32.5959	26.9411	10.2112	39.1643	30.9821	32.5793	176.807	106.837	100.484	52.0807	49.7722	51.566	2.46136	2.3669e-07	2.30537e-06	6.16e-100	90.24	KDQ25216.1	hypothetical protein PLEOSDRAFT_1113369	Pleurotus ostreatus PC15
ENSOPET00005022898	32.5959	26.9411	10.2112	39.1643	30.9821	32.5793	176.807	106.837	100.484	52.0807	49.7722	51.566	2.46136	2.3669e-07	2.30537e-06	5.27e-99	90.18	KDQ25216.1	hypothetical protein PLEOSDRAFT_1113369	Pleurotus ostreatus PC15
ENSOPET00005022905	32.5959	26.9411	10.2112	39.1643	30.9821	32.5793	176.807	106.837	100.484	52.0807	49.7722	51.566	2.46136	2.3669e-07	2.30537e-06	5.81e-95	87.2	KDQ25216.1	hypothetical protein PLEOSDRAFT_1113369	Pleurotus ostreatus PC15
ENSOPET00005000964	172.443	124.827	122.534	351.421	349.983	269.081	918.129	674.299	717.867	1130.26	416.276	732.593	2.46029	4.14736e-07	3.75956e-06	1.18e-167	87.46	XP_036634391.1	uncharacterized protein PC9H_003325	Pleurotus ostreatus
ENSOPET00005000979	172.443	124.827	122.534	351.421	349.983	269.081	918.129	674.299	717.867	1130.26	416.276	732.593	2.46029	4.14736e-07	3.75956e-06	4.52e-167	91.54	XP_036634391.1	uncharacterized protein PC9H_003325	Pleurotus ostreatus
ENSOPET00005001587	10.5148	9.87842	12.4804	53.9833	35.572	47.059	65.8072	63.927	51.0938	47.6483	57.0117	41.7863	2.45962	9.23135e-08	9.96801e-07
ENSOPET00005026532	32.5959	27.8392	40.8448	30.6964	37.867	19.3063	256.886	156.753	142.211	22.162	27.1484	41.7863	2.45635	1.88892e-05	0.000112612	0	99.85	KAG9223941.1	hypothetical protein CCMSSC00406_0004443	Pleurotus cornucopiae
ENSOPET00005024569	147.207	268.513	178.129	170.418	195.072	164.103	1326.45	960.657	971.633	376.754	146.602	334.29	2.45614	1.27951e-11	3.19475e-10	0	98.55	KDQ26702.1	hypothetical protein PLEOSDRAFT_1113181	Pleurotus ostreatus PC15
ENSOPET00005000960	171.391	124.827	122.534	350.362	345.393	266.668	913.372	669.044	713.609	1125.83	414.466	731.704	2.45497	4.56677e-07	4.09293e-06	4.64e-115	91.89	XP_036634391.1	uncharacterized protein PC9H_003325	Pleurotus ostreatus
ENSOPET00005029801	29.4415	23.349	17.0187	11.6435	14.9173	12.0664	187.114	112.091	83.4531	12.1891	12.6693	16.0032	2.45457	0.00143321	0.00488142	7.4e-127	95.72	KDQ24969.1	hypothetical protein PLEOSDRAFT_1078907	Pleurotus ostreatus PC15
ENSOPET00005005437	503.659	494.819	393.699	438.217	283.429	336.653	2280.26	2463.38	2879.98	649.347	698.62	755.709	2.45313	8.29131e-13	2.58837e-11	2.56e-196	95.95	KAF9494632.1	hypothetical protein BDN71DRAFT_971890	Pleurotus eryngii
ENSOPET00005028939	36.8018	45.7999	39.7102	40.2228	43.6044	57.9188	317.936	157.628	194.156	81.9994	125.788	106.688	2.45299	3.89152e-06	2.74814e-05	0	98.89	KAG9218252.1	hypothetical protein CCMSSC00406_0005933	Pleurotus cornucopiae
ENSOPET00005010505	29.4415	16.1647	37.4411	27.5209	61.9642	31.3727	168.879	126.978	158.391	69.8103	120.358	57.7895	2.45147	3.98944e-10	7.36665e-09	1.8e-197	92.33	KAG9225862.1	hypothetical protein CCMSSC00406_0008390	Pleurotus cornucopiae
ENSOPET00005010518	29.4415	16.1647	37.4411	27.5209	61.9642	31.3727	168.879	126.978	158.391	69.8103	120.358	57.7895	2.45147	3.98944e-10	7.36665e-09	1.46e-209	96.92	XP_036637030.1	uncharacterized protein PC9H_001535	Pleurotus ostreatus
ENSOPET00005028929	36.8018	44.9019	39.7102	39.1643	42.4569	56.7121	313.971	155.877	194.156	80.8913	125.788	105.799	2.45126	3.40198e-06	2.43887e-05	0	98.97	KAG9218252.1	hypothetical protein CCMSSC00406_0005933	Pleurotus cornucopiae
ENSOPET00005013277	44.1622	59.2705	36.3065	25.4039	28.6871	22.9262	378.193	207.544	176.273	57.6212	66.9662	56.9004	2.44707	0.000691643	0.00258907	4.63e-160	100	KAG9221197.1	hypothetical protein CCMSSC00406_0007371	Pleurotus cornucopiae
ENSOPET00005022369	90.4273	82.6195	96.4392	66.6852	117.043	86.8781	437.657	551.699	479.43	169.539	100.449	118.246	2.44634	8.86871e-12	2.27338e-10	0	93.45	XP_036627953.1	uncharacterized protein PC9H_011085	Pleurotus ostreatus
ENSOPET00005003344	16.8237	6.28627	19.2878	16.9359	10.3274	12.0664	87.2143	86.6955	57.0547	14.4053	17.194	17.7814	2.44561	7.39986e-08	8.14942e-07
ENSOPET00005024575	152.465	270.309	178.129	172.535	196.22	164.103	1333.59	965.035	973.336	377.862	148.412	336.957	2.44495	1.62543e-11	4.01381e-10	0	98.42	KDQ26702.1	hypothetical protein PLEOSDRAFT_1113181	Pleurotus ostreatus PC15
ENSOPET00005001458	35.7503	30.5333	46.5177	48.6908	40.162	47.059	141.921	256.584	215.445	131.864	114.928	103.132	2.44434	1.65345e-10	3.33675e-09
ENSOPET00005002088	76.7581	61.9646	65.8056	66.6852	58.5217	63.952	487.607	255.708	369.578	88.648	123.073	122.692	2.44394	3.69254e-07	3.40221e-06	3.4e-234	99.12	KAJ8690351.1	hypothetical protein PTI98_011781	Pleurotus ostreatus
ENSOPET00005015239	64.1403	65.5568	43.114	153.482	175.565	132.731	284.636	358.166	297.195	281.457	234.382	208.931	2.44346	3.40219e-11	7.97723e-10	1.22e-163	99.57	KAG9220759.1	hypothetical protein CCMSSC00406_0003858	Pleurotus cornucopiae
ENSOPET00005018253	47.3166	26.0431	30.6336	22.2284	22.9497	19.3063	248.164	147.995	169.461	68.7022	28.0534	53.3442	2.44334	5.30386e-07	4.68036e-06	2.3e-145	96.76	KAG9219558.1	hypothetical protein CCMSSC00406_0008235	Pleurotus cornucopiae
ENSOPET00005010179	12.6178	24.247	20.4224	21.1699	20.6547	22.9262	140.336	85.8198	85.1563	25.4863	28.9583	22.2267	2.44208	3.69812e-07	3.40619e-06	0	96.96	XP_036625632.1	uncharacterized protein PC9H_002345	Pleurotus ostreatus
ENSOPET00005020682	190.318	113.153	124.804	205.348	370.638	142.384	1243.2	574.467	507.531	536.321	523.965	422.308	2.44075	0.000181582	0.000811412	4.57e-249	96.1	KAF9498983.1	aldolase	Pleurotus eryngii
ENSOPET00005008256	69.3977	88.0077	86.228	62.4513	59.6692	69.9852	581.957	319.635	420.672	43.2159	80.5404	72.0146	2.44023	2.36074e-06	1.75644e-05	0	97.9	KAG9225461.1	hypothetical protein CCMSSC00406_0002964	Pleurotus cornucopiae
ENSOPET00005001648	137.744	134.706	139.553	155.599	102.126	178.583	623.979	683.056	927.352	190.593	285.964	333.401	2.43915	3.75772e-12	1.02674e-10	2.71e-308	96.49	KAJ8702556.1	hypothetical protein PTI98_001263	Pleurotus ostreatus
ENSOPET00005028174	79.9125	126.623	68.0747	134.429	162.943	147.21	487.607	525.428	476.024	207.215	113.119	137.806	2.43894	1.84631e-11	4.50555e-10	1.04e-96	98.61	KDQ31707.1	hypothetical protein PLEOSDRAFT_1074231	Pleurotus ostreatus PC15
ENSOPET00005028179	79.9125	126.623	68.0747	134.429	162.943	147.21	487.607	525.428	476.024	207.215	113.119	137.806	2.43894	1.84631e-11	4.50555e-10	9.15e-119	98.24	KDQ31707.1	hypothetical protein PLEOSDRAFT_1074231	Pleurotus ostreatus PC15
ENSOPET00005003702	11.5663	10.7765	11.3458	3.17549	3.44245	1.20664	84.0429	54.2942	44.2813	11.081	7.23959	11.5579	2.4385	6.44298e-05	0.000329499	1.01e-80	55.23	KAF9495652.1	hypothetical protein BDN71DRAFT_1495786	Pleurotus eryngii
ENSOPET00005022162	26.287	19.7568	17.0187	50.8078	29.8346	45.8524	76.9072	125.227	139.656	65.3779	53.392	83.5725	2.43826	4.94575e-09	7.1139e-08	5.19e-254	95.68	XP_036627524.1	uncharacterized protein PC9H_010648	Pleurotus ostreatus
ENSOPET00005016071	42.0592	65.5568	49.9215	17.9944	11.4748	22.9262	173.636	331.895	348.289	14.4053	23.5287	24.8939	2.43824	0.000239023	0.00103098	1.99e-38	97.22	KDQ28480.1	hypothetical protein PLEOSDRAFT_1097157	Pleurotus ostreatus PC15
ENSOPET00005026545	85.1699	66.4548	43.114	143.955	136.551	142.384	480.471	290.737	283.57	202.782	241.621	279.168	2.43733	1.56243e-10	3.18167e-09	2.26e-124	72.5	KAJ8693761.1	cell separation during budding, variant 2	Pleurotus ostreatus
ENSOPET00005026315	36.8018	20.6549	21.557	23.2869	35.572	20.5129	178.393	151.498	97.9297	27.7025	18.099	25.783	2.43683	6.17543e-07	5.38248e-06	1.43e-86	100	KAG9225151.1	hypothetical protein CCMSSC00406_0007438	Pleurotus cornucopiae
ENSOPET00005021281	43.1107	29.6353	21.557	45.5153	66.5541	42.2324	219.621	143.617	146.469	59.8374	70.586	72.9037	2.43429	5.8324e-10	1.03307e-08	0	95.89	XP_036628802.1	uncharacterized protein PC9H_009916	Pleurotus ostreatus
ENSOPET00005013223	123.023	95.192	129.342	352.479	1033.88	470.59	677.893	602.49	597.797	476.483	980.059	755.709	2.43401	5.16109e-06	3.53534e-05	1.11e-69	95.87	KAJ8689244.1	hypothetical protein PTI98_013285	Pleurotus ostreatus
ENSOPET00005017592	25.2355	25.1451	26.0953	14.8189	17.2123	25.3395	182.357	114.718	115.813	25.4863	37.1029	27.5612	2.43267	1.66549e-07	1.69129e-06	1.36e-126	100	KAG9219370.1	hypothetical protein CCMSSC00406_0001780	Pleurotus cornucopiae
ENSOPET00005008247	27.3385	31.4313	29.499	17.9944	20.6547	21.7195	213.279	116.47	146.469	14.4053	22.6237	32.0065	2.43164	8.20156e-06	5.3735e-05
ENSOPET00005021287	43.1107	29.6353	22.6916	45.5153	66.5541	43.4391	221.207	144.493	149.023	59.8374	71.4909	74.6818	2.43117	5.63116e-10	1.00072e-08	6.8e-296	94.65	XP_036628802.1	uncharacterized protein PC9H_009916	Pleurotus ostreatus
ENSOPET00005021298	43.1107	29.6353	22.6916	45.5153	66.5541	43.4391	221.207	144.493	149.023	59.8374	71.4909	74.6818	2.43117	5.63116e-10	1.00072e-08	0	95.89	XP_036628802.1	uncharacterized protein PC9H_009916	Pleurotus ostreatus
ENSOPET00005012615	12.6178	15.2666	13.6149	32.8134	32.1296	27.7527	76.1143	70.9327	76.6406	35.4592	52.487	30.2284	2.43032	7.55266e-08	8.30515e-07
ENSOPET00005012622	12.6178	15.2666	13.6149	32.8134	32.1296	27.7527	76.1143	70.9327	76.6406	35.4592	52.487	30.2284	2.43032	7.55266e-08	8.30515e-07
ENSOPET00005001731	58.8829	26.9411	37.4411	1.0585	1.14748	1.20664	264.021	211.047	189.047	2.2162	0.904948	0.889069	2.42967	3.84011e-10	7.1202e-09
ENSOPET00005002079	76.7581	62.8627	68.0747	69.8607	65.4066	65.1586	488.4	258.335	372.133	93.0804	123.978	124.47	2.4295	2.08784e-07	2.06644e-06	1.64e-233	99.12	KAJ8690351.1	hypothetical protein PTI98_011781	Pleurotus ostreatus
ENSOPET00005027452	131.435	77.2313	104.381	107.967	65.4066	85.6715	668.379	473.76	540.742	152.918	99.5443	125.359	2.42648	5.92297e-12	1.56136e-10
ENSOPET00005027468	131.435	77.2313	104.381	107.967	65.4066	85.6715	668.379	473.76	540.742	152.918	99.5443	125.359	2.42648	5.92297e-12	1.56136e-10	4.53e-176	97.76	KAJ8695611.1	hypothetical protein PTI98_008198	Pleurotus ostreatus
ENSOPET00005008263	72.5521	88.0077	86.228	68.8022	61.9642	73.6051	582.75	320.511	423.227	50.9726	85.0651	75.5709	2.42627	1.56944e-06	1.22842e-05	0	97.9	KAG9225461.1	hypothetical protein CCMSSC00406_0002964	Pleurotus cornucopiae
ENSOPET00005008270	72.5521	88.0077	86.228	69.8607	63.1117	74.8117	582.75	320.511	423.227	50.9726	85.0651	76.46	2.42627	1.49518e-06	1.17748e-05	0	97.9	KAG9225461.1	hypothetical protein CCMSSC00406_0002964	Pleurotus cornucopiae
ENSOPET00005018261	47.3166	26.0431	32.9028	22.2284	22.9497	19.3063	249.75	150.623	170.313	68.7022	28.0534	53.3442	2.42506	4.25753e-07	3.84649e-06	9.75e-192	99.63	KAG9219558.1	hypothetical protein CCMSSC00406_0008235	Pleurotus cornucopiae
ENSOPET00005018272	47.3166	26.0431	32.9028	22.2284	22.9497	19.3063	249.75	150.623	170.313	68.7022	28.0534	53.3442	2.42506	4.25753e-07	3.84649e-06	4.67e-173	93.23	KAG9219558.1	hypothetical protein CCMSSC00406_0008235	Pleurotus cornucopiae
ENSOPET00005006390	136.692	136.502	150.899	287.911	285.724	296.834	389.293	1041.22	846.453	687.022	454.284	428.531	2.42466	6.82783e-06	4.54868e-05	0	97.48	KDQ23192.1	hypothetical protein PLEOSDRAFT_1048994, partial	Pleurotus ostreatus PC15
ENSOPET00005020817	359.606	365.501	321.086	516.546	292.609	335.446	941.122	2399.45	2268.56	1129.15	476.908	937.079	2.42263	0.000206666	0.000906659	1.5e-146	75.62	KAF9487238.1	hypothetical protein BDN71DRAFT_1514165	Pleurotus eryngii
ENSOPET00005009237	648.763	401.423	389.16	1980.45	1591.56	1435.9	2978.76	2715.58	2016.5	1617.83	2205.36	2135.54	2.42148	8.2776e-13	2.58709e-11	0	95.05	KAF9496950.1	hypothetical protein BDN71DRAFT_1429945	Pleurotus eryngii
ENSOPET00005028332	263.922	164.341	195.148	209.582	504.893	330.62	1500.88	1006.19	829.422	260.404	238.001	319.176	2.42008	9.29979e-07	7.71622e-06	0	99.6	KAG9223760.1	hypothetical protein CCMSSC00406_0004899	Pleurotus cornucopiae
ENSOPET00005010248	321.753	261.329	179.263	86.7967	26.3921	42.2324	1873.52	1021.08	1179.41	690.347	599.981	666.802	2.41793	1.4773e-06	1.16555e-05	3.06e-105	95.62	KAF9487100.1	Clavaminate synthase-like protein	Pleurotus eryngii
ENSOPET00005005413	25.2355	22.451	29.499	104.791	53.9318	60.332	143.507	140.99	127.734	183.945	331.211	183.148	2.41705	1.05078e-06	8.61509e-06	7.25e-198	92.23	KAG9222370.1	hypothetical protein CCMSSC00406_0002705	Pleurotus cornucopiae
ENSOPET00005014142	13.6692	8.08234	11.3458	1.0585	1.14748	1.20664	60.2571	53.4185	63.0156	1.1081	0.904948	0.889069	2.41644	2.28188e-06	1.7053e-05	3.23e-13	68.09	KAF9499138.1	hypothetical protein BDN71DRAFT_1503191	Pleurotus eryngii
ENSOPET00005024906	13.6692	13.4706	13.6149	5.29248	8.03239	3.61992	88.8	61.2999	67.2734	14.4053	19.0039	20.4486	2.41513	2.77294e-07	2.64071e-06	9.42e-145	97.18	KAG9227586.1	hypothetical protein CCMSSC00406_0000768	Pleurotus cornucopiae
ENSOPET00005028342	290.209	233.49	226.916	231.811	576.037	366.819	1854.49	1129.67	1003.14	290.322	306.777	400.97	2.40927	7.84544e-06	5.16277e-05	0	99.52	KAG9223760.1	hypothetical protein CCMSSC00406_0004899	Pleurotus cornucopiae
ENSOPET00005007922	7.36036	5.38823	19.2878	7.40947	25.2447	22.9262	61.8429	50.7913	57.0547	23.2701	12.6693	19.5595	2.40511	4.74642e-07	4.23421e-06
ENSOPET00005030011	42.0592	34.1254	35.1719	57.1588	44.7519	47.059	286.221	146.244	156.688	59.8374	44.3425	43.5644	2.40346	5.31457e-05	0.000278289	5.15e-273	98.92	XP_036631717.1	uncharacterized protein PC9H_006146	Pleurotus ostreatus
ENSOPET00005006274	56.7799	54.7803	36.3065	49.7493	95.2412	44.6457	351.236	217.177	213.742	63.1617	54.2969	64.9021	2.40316	8.73538e-07	7.28606e-06	0	91.8	KDQ31093.1	hypothetical protein PLEOSDRAFT_1036089	Pleurotus ostreatus PC15
ENSOPET00005001459	117.766	44.9019	66.9401	106.908	136.551	107.391	555.793	356.415	300.602	187.269	189.134	177.814	2.40111	6.90645e-08	7.63507e-07	6.58e-189	97.42	XP_036627022.1	uncharacterized protein PC9H_011684	Pleurotus ostreatus
ENSOPET00005013368	176.649	199.364	176.994	266.741	161.795	215.989	524.079	1175.21	1221.14	226.052	411.751	340.514	2.40081	7.52418e-05	0.000377414	2.1e-123	92.4	XP_036636615.1	uncharacterized protein PC9H_001119	Pleurotus ostreatus
ENSOPET00005011752	12.6178	20.6549	15.8841	41.2813	42.4569	48.2656	127.65	47.2885	84.3047	58.7293	57.0117	53.3442	2.39884	3.3641e-06	2.41493e-05	4.73e-222	94.4	KAJ8689065.1	hypothetical protein PTI98_013129	Pleurotus ostreatus
ENSOPET00005002491	32.5959	20.6549	20.4224	37.0474	26.3921	42.2324	122.1	126.978	138.805	56.5131	57.0117	48.0097	2.39641	4.41056e-09	6.40565e-08
ENSOPET00005005422	26.287	25.1451	29.499	106.908	56.2267	61.5387	146.679	144.493	134.547	187.269	361.074	188.483	2.39513	1.16395e-05	7.3266e-05	1.1e-264	87.97	KAJ8702044.1	hypothetical protein PTI98_000792	Pleurotus ostreatus
ENSOPET00005023882	177.7	178.71	130.477	119.61	282.281	161.69	685.822	1006.19	867.742	295.863	281.439	269.388	2.39435	9.58363e-12	2.44038e-10	0	97.2	KDQ25365.1	hypothetical protein PLEOSDRAFT_1045354	Pleurotus ostreatus PC15
ENSOPET00005003191	235.532	249.655	270.03	223.343	260.479	250.981	692.957	1641.09	1628.19	251.539	301.348	283.613	2.39135	0.000290031	0.00121926	2.22e-133	72.7	KAF4588860.1	hypothetical protein EYR40_010415	Pleurotus pulmonarius
ENSOPET00005019752	65.1918	26.9411	34.0374	26.4624	24.0972	21.7195	246.579	225.934	188.195	79.7832	38.9128	51.566	2.38864	3.61263e-10	6.76603e-09	7.44e-71	91.2	XP_036633054.1	uncharacterized protein PC9H_004973	Pleurotus ostreatus
ENSOPET00005009426	63.0888	49.3921	26.0953	51.8663	51.6368	45.8524	141.129	280.228	301.453	62.0536	56.1068	49.7879	2.38294	4.03026e-05	0.000218425	3.07e-277	99.72	KAG9226546.1	hypothetical protein CCMSSC00406_0005787	Pleurotus cornucopiae
ENSOPET00005008274	3968.29	3029.08	3680.57	1942.34	6539.51	3394.28	27339.3	15302.2	13034	3323.19	6052.29	2433.38	2.38241	0.000544008	0.00209853	5.13e-34	100	KAG9225861.1	hypothetical protein CCMSSC00406_0008389	Pleurotus cornucopiae
ENSOPET00005008285	3968.29	3029.08	3680.57	1942.34	6539.51	3394.28	27339.3	15301.3	13034	3323.19	6052.29	2433.38	2.38239	0.000544284	0.00209929	3.12e-34	100	KAG9225861.1	hypothetical protein CCMSSC00406_0008389	Pleurotus cornucopiae
ENSOPET00005002781	213.451	272.106	217.839	520.78	808.977	505.583	1756.18	990.431	916.281	401.132	604.505	313.841	2.38058	4.79691e-06	3.3069e-05	0	99.26	KAG9222066.1	hypothetical protein CCMSSC00406_0008051	Pleurotus cornucopiae
ENSOPET00005002799	213.451	272.106	217.839	520.78	808.977	505.583	1756.18	990.431	916.281	401.132	604.505	313.841	2.38058	4.79691e-06	3.3069e-05	0	99.28	KAG9222066.1	hypothetical protein CCMSSC00406_0008051	Pleurotus cornucopiae
ENSOPET00005002811	212.399	272.106	217.839	517.604	808.977	504.376	1753.8	986.928	915.43	398.916	601.791	309.396	2.38008	5.22587e-06	3.56973e-05	0	99.28	KAG9222066.1	hypothetical protein CCMSSC00406_0008051	Pleurotus cornucopiae
ENSOPET00005019651	28.39	30.5333	19.2878	87.8552	123.928	86.8781	73.7357	200.538	131.992	159.566	44.3425	92.4632	2.37698	0.000207706	0.000910775	7.03e-68	93.04	KAG9219139.1	hypothetical protein CCMSSC00406_0001549	Pleurotus cornucopiae
ENSOPET00005025498	21.0296	31.4313	41.9794	23.2869	50.4893	33.7859	220.414	125.227	144.766	23.2701	32.5781	37.3409	2.3765	3.03525e-06	2.20412e-05	7.67e-29	67.05	KAJ8693193.1	GMP synthase (glutamine-hydrolyzing)	Pleurotus ostreatus
ENSOPET00005003500	36.8018	16.1647	14.7495	19.0529	24.0972	16.893	138.75	87.5713	125.18	36.5673	44.3425	36.4518	2.37596	1.129e-08	1.46373e-07
ENSOPET00005022146	27.3385	20.6549	18.1533	50.8078	32.1296	44.6457	80.0786	125.227	137.953	60.9455	57.0117	85.3507	2.37556	9.88821e-09	1.30523e-07	0	95.95	KAG9227635.1	hypothetical protein CCMSSC00406_0000719	Pleurotus cornucopiae
ENSOPET00005011277	315.444	267.615	242.8	442.451	1027	466.97	1700.68	1247.01	1330.99	540.753	1128.47	524.551	2.3732	5.43484e-08	6.13663e-07	0	100	KAG9226694.1	hypothetical protein CCMSSC00406_0006081	Pleurotus cornucopiae
ENSOPET00005009439	75.7066	56.5764	44.2486	68.8022	76.8815	55.5055	177.6	343.279	392.57	87.5399	82.3503	62.2349	2.3714	3.67735e-05	0.000202724	3.64e-279	99.73	KAG9226546.1	hypothetical protein CCMSSC00406_0005787	Pleurotus cornucopiae
ENSOPET00005005297	73.6036	41.3098	45.3831	80.4457	219.17	109.804	413.871	221.555	193.305	91.9723	100.449	72.0146	2.37016	0.000226722	0.000983275	5.68e-147	98.56	KAG9217988.1	hypothetical protein CCMSSC00406_0009808	Pleurotus cornucopiae
ENSOPET00005001425	76.7581	97.8862	107.785	62.4513	44.7519	90.4981	574.029	369.551	513.492	79.7832	102.259	110.245	2.36711	1.18261e-10	2.46219e-09	1.82e-178	86.4	KAF9502438.1	PLC-like phosphodiesterase	Pleurotus eryngii
ENSOPET00005029810	37.8533	29.6353	18.1533	17.9944	25.2447	16.893	214.864	131.357	95.375	21.0539	20.8138	31.1174	2.36634	0.000972385	0.00349387	3.45e-232	96.12	KDQ24969.1	hypothetical protein PLEOSDRAFT_1078907	Pleurotus ostreatus PC15
ENSOPET00005011279	18.9266	9.87842	13.6149	17.9944	22.9497	18.0996	73.7357	73.5599	70.6797	27.7025	15.3841	20.4486	2.36135	2.37112e-07	2.30865e-06	5.67e-194	97.74	KAJ8700516.1	hypothetical protein PTI98_003531	Pleurotus ostreatus
ENSOPET00005013118	13.6692	17.0627	13.6149	66.6852	55.0793	97.7379	68.1857	68.3056	91.1172	78.6751	31.6732	85.3507	2.35965	1.86167e-07	1.87007e-06	7.42e-137	98.54	KAG9225581.1	hypothetical protein CCMSSC00406_0003084	Pleurotus cornucopiae
ENSOPET00005020960	13.6692	14.3686	13.6149	22.2284	37.867	16.893	69.7714	77.9384	65.5703	40.9997	35.293	49.7879	2.35626	2.03438e-07	2.0217e-06	3.6e-255	96.23	XP_036627536.1	Sir2 histone deacetylase Hst2	Pleurotus ostreatus
ENSOPET00005012813	161.928	198.466	139.553	146.072	91.7988	94.118	595.436	965.911	998.031	195.026	305.873	280.057	2.35594	3.85139e-08	4.47242e-07	9.62e-302	63.9	KAJ8699336.1	hypothetical protein PTI98_002461	Pleurotus ostreatus
ENSOPET00005029210	24.184	31.4313	30.6336	37.0474	33.2771	21.7195	202.179	116.47	122.625	48.7564	66.0612	86.2397	2.35509	8.70123e-07	7.26208e-06	0	97.37	XP_036632505.1	laccase, multicopper oxidase, benzenediol:oxygen oxidorectuctase	Pleurotus ostreatus
ENSOPET00005031086	50.4711	8.08234	46.5177	56.1003	195.072	132.731	150.643	222.431	164.352	98.6209	57.9167	53.3442	2.3547	5.73084e-06	3.88414e-05	2.13e-44	100	KAJ8701400.1	hypothetical protein PTI98_000190	Pleurotus ostreatus
ENSOPET00005025466	141.95	149.074	130.477	70.9192	71.144	90.4981	358.371	873.085	923.945	141.837	112.214	148.475	2.35435	0.00165632	0.00552128	5.86e-153	92.62	XP_036632218.1	uncharacterized protein PC9H_006655	Pleurotus ostreatus
ENSOPET00005025478	141.95	149.074	130.477	70.9192	71.144	90.4981	358.371	873.085	923.945	141.837	112.214	148.475	2.35435	0.00165632	0.00552128	8.96e-157	99.21	XP_036632218.1	uncharacterized protein PC9H_006655	Pleurotus ostreatus
ENSOPET00005014306	34.6989	23.349	22.6916	2.11699	2.29497	3.61992	167.293	125.227	120.07	5.5405	4.52474	5.33442	2.35336	1.6644e-08	2.0983e-07	2.79e-211	97.31	XP_036631129.1	uncharacterized protein PC9H_007989	Pleurotus ostreatus
ENSOPET00005016081	46.2651	70.945	52.1906	17.9944	11.4748	22.9262	176.807	333.646	355.102	14.4053	23.5287	24.8939	2.35319	0.000326695	0.00135324	3.44e-241	97.97	KDQ28480.1	hypothetical protein PLEOSDRAFT_1097157	Pleurotus ostreatus PC15
ENSOPET00005029193	24.184	31.4313	30.6336	37.0474	32.1296	21.7195	202.179	115.594	122.625	48.7564	66.0612	85.3507	2.35223	1.00966e-06	8.31588e-06	8.07e-300	79.89	XP_036632505.1	laccase, multicopper oxidase, benzenediol:oxygen oxidorectuctase	Pleurotus ostreatus
ENSOPET00005029199	24.184	31.4313	30.6336	37.0474	32.1296	21.7195	202.179	115.594	122.625	48.7564	66.0612	85.3507	2.35223	1.00966e-06	8.31588e-06	0	97.37	XP_036632505.1	laccase, multicopper oxidase, benzenediol:oxygen oxidorectuctase	Pleurotus ostreatus
ENSOPET00005030610	17.8752	16.1647	15.8841	15.8774	42.4569	26.5461	91.9714	95.4527	67.2734	29.9187	38.0078	20.4486	2.35098	9.74876e-08	1.04388e-06
ENSOPET00005006264	58.8829	56.5764	38.5757	50.8078	102.126	45.8524	351.236	218.928	215.445	63.1617	56.1068	67.5693	2.35055	9.72893e-07	8.04997e-06	4.3e-114	85.86	KAJ8702235.1	hypothetical protein PTI98_000972	Pleurotus ostreatus
ENSOPET00005026676	266.025	200.262	183.802	82.5627	308.673	91.7047	1186.11	1098.14	1030.39	252.647	111.309	169.812	2.35015	9.98247e-12	2.52999e-10	0	100	KAG9223994.1	hypothetical protein CCMSSC00406_0004390	Pleurotus cornucopiae
ENSOPET00005024920	13.6692	16.1647	13.6149	5.29248	10.3274	3.61992	91.1786	63.0513	67.2734	15.5134	21.7188	21.3377	2.34994	4.6092e-07	4.12547e-06	5.27e-206	97.92	KAG9227586.1	hypothetical protein CCMSSC00406_0000768	Pleurotus cornucopiae
ENSOPET00005003160	225.017	242.47	255.28	216.992	232.939	222.022	643.007	1530.75	1504.71	249.323	281.439	263.165	2.3475	0.000343963	0.00141369	3.12e-122	75.39	KAF4588860.1	hypothetical protein EYR40_010415	Pleurotus pulmonarius
ENSOPET00005020128	28.39	54.7803	36.3065	34.9304	80.3239	71.1918	225.964	179.521	201.82	88.648	78.7305	82.6835	2.34569	1.31998e-09	2.16192e-08	3.08e-65	98.06	KAG9219270.1	hypothetical protein CCMSSC00406_0001680	Pleurotus cornucopiae
ENSOPET00005020137	28.39	54.7803	36.3065	34.9304	80.3239	71.1918	225.964	179.521	201.82	88.648	78.7305	83.5725	2.34569	1.31785e-09	2.16093e-08	2.07e-87	98.38	KAG9219270.1	hypothetical protein CCMSSC00406_0001680	Pleurotus cornucopiae
ENSOPET00005000239	2365.83	3030.88	2498.34	3635.93	1251.91	2484.47	14159.6	12487.7	13466.6	4778.13	5451.41	3270	2.34508	3.72222e-12	1.01911e-10	1.57e-102	98.67	AIR74633.1	putative poxc laccase transcription factor	Pleurotus ostreatus
ENSOPET00005024913	13.6692	16.1647	13.6149	5.29248	9.17988	3.61992	90.3857	63.0513	67.2734	14.4053	19.0039	21.3377	2.34476	5.1946e-07	4.59598e-06	1.4e-172	87.2	KAG9227586.1	hypothetical protein CCMSSC00406_0000768	Pleurotus cornucopiae
ENSOPET00005024927	13.6692	16.1647	13.6149	5.29248	9.17988	3.61992	90.3857	63.0513	67.2734	14.4053	19.0039	21.3377	2.34476	5.1946e-07	4.59598e-06	1.3e-240	96.82	KAG9227586.1	hypothetical protein CCMSSC00406_0000768	Pleurotus cornucopiae
ENSOPET00005029541	358.555	327.784	267.761	158.774	144.583	161.69	902.272	2090.33	1850.45	154.026	186.419	195.595	2.3437	0.000945346	0.00340626	0	98.3	KDQ31923.1	hypothetical protein PLEOSDRAFT_1111010	Pleurotus ostreatus PC15
ENSOPET00005029172	24.184	31.4313	30.6336	37.0474	32.1296	21.7195	201.386	114.718	120.922	48.7564	64.2513	85.3507	2.34114	1.47744e-06	1.16555e-05	0	90.62	XP_036632505.1	laccase, multicopper oxidase, benzenediol:oxygen oxidorectuctase	Pleurotus ostreatus
ENSOPET00005002503	54.677	50.2901	35.1719	65.6267	66.5541	63.952	255.3	217.177	236.734	101.945	101.354	104.021	2.33936	5.94646e-10	1.05259e-08	0	99.82	QGX75169.1	zinc cluster transcription factor 22, partial	Pleurotus ostreatus
ENSOPET00005016230	11.5663	11.6745	12.4804	17.9944	10.3274	12.0664	76.9072	51.667	51.9453	12.1891	15.3841	16.8923	2.3373	1.28376e-06	1.02873e-05	0	100	KAG9219622.1	hypothetical protein CCMSSC00406_0006056	Pleurotus cornucopiae
ENSOPET00005013109	13.6692	17.9608	13.6149	66.6852	55.0793	97.7379	68.1857	68.3056	91.1172	78.6751	31.6732	85.3507	2.33073	2.5338e-07	2.44058e-06	7.42e-137	98.54	KAG9225581.1	hypothetical protein CCMSSC00406_0003084	Pleurotus cornucopiae
ENSOPET00005015622	148.259	142.788	96.4392	119.61	83.7664	112.218	613.671	690.061	643.781	284.782	130.313	212.488	2.32942	4.81642e-11	1.09436e-09	1.54e-163	96.62	KAF9501439.1	hypothetical protein BDN71DRAFT_1439017	Pleurotus eryngii
ENSOPET00005019407	331.216	352.929	353.989	370.474	229.497	240.122	998.207	2112.22	2103.36	509.726	295.918	480.987	2.32834	8.88921e-05	0.000437574	1.32e-254	95	KAG9219298.1	hypothetical protein CCMSSC00406_0001708	Pleurotus cornucopiae
ENSOPET00005010391	19.9781	29.6353	27.2299	1.0585	1.14748	1.20664	114.171	144.493	126.883	1.1081	0.904948	0.889069	2.32692	5.27069e-08	5.96128e-07
ENSOPET00005010400	19.9781	29.6353	27.2299	1.0585	1.14748	1.20664	114.171	144.493	126.883	1.1081	0.904948	0.889069	2.32692	5.27069e-08	5.96128e-07
ENSOPET00005020973	13.6692	15.2666	13.6149	22.2284	37.867	16.893	69.7714	77.9384	65.5703	40.9997	35.293	49.7879	2.32549	2.83436e-07	2.68875e-06	1.06e-238	88.13	XP_036627536.1	Sir2 histone deacetylase Hst2	Pleurotus ostreatus
ENSOPET00005020993	13.6692	15.2666	13.6149	22.2284	37.867	16.893	69.7714	77.9384	65.5703	40.9997	36.1979	49.7879	2.32549	2.81851e-07	2.67654e-06	4.09e-234	89.89	XP_036627536.1	Sir2 histone deacetylase Hst2	Pleurotus ostreatus
ENSOPET00005004183	95.6847	75.4352	86.228	113.259	60.8167	57.9188	593.057	346.782	349.141	129.648	95.0196	97.7976	2.32444	7.80605e-06	5.14147e-05	0	94.76	XP_036635415.1	uncharacterized protein PC9H_004358	Pleurotus ostreatus
ENSOPET00005026567	101.994	83.5175	60.1327	189.471	208.842	199.096	552.621	335.398	341.477	247.106	306.777	329.845	2.32343	7.17191e-11	1.56199e-09	1.9e-258	98.83	KAJ8693760.1	cell separation during budding	Pleurotus ostreatus
ENSOPET00005018087	1641.36	1252.76	1242.36	1793.09	2197.43	1818.41	8363.06	6405.84	5927.73	3519.33	2364.63	2481.39	2.32292	4.06815e-12	1.10595e-10	6.67e-143	100	KAJ8698085.1	rho GDP dissociation inhibitor	Pleurotus ostreatus
ENSOPET00005029909	48.3681	7.1843	40.8448	49.7493	176.713	112.218	132.407	206.668	143.063	89.7561	51.5821	46.2316	2.32238	2.38728e-05	0.000137662	2.13e-44	100	KAJ8701400.1	hypothetical protein PTI98_000190	Pleurotus ostreatus
ENSOPET00005018989	181.906	135.604	140.688	115.376	398.177	252.188	734.186	824.921	732.344	288.106	296.823	267.61	2.32222	2.36402e-11	5.6462e-10	1.61e-288	87.01	XP_036632682.1	uncharacterized protein PC9H_004597	Pleurotus ostreatus
ENSOPET00005001437	83.067	103.274	114.592	69.8607	49.3418	91.7047	593.057	385.314	526.266	80.8913	105.879	122.692	2.3219	7.01683e-11	1.53193e-09	2.57e-184	94.93	KAF9502438.1	PLC-like phosphodiesterase	Pleurotus eryngii
ENSOPET00005001451	83.067	103.274	114.592	69.8607	49.3418	91.7047	593.057	385.314	526.266	80.8913	105.879	122.692	2.3219	7.01683e-11	1.53193e-09	5.81e-236	94.58	KAJ8702320.1	hypothetical protein PTI98_001046	Pleurotus ostreatus
ENSOPET00005009511	378.533	333.172	317.682	243.454	355.72	323.38	2116.93	1596.42	1433.18	452.105	428.041	482.765	2.32182	8.93693e-12	2.28651e-10	1.74e-232	99.71	KAG9220152.1	hypothetical protein CCMSSC00406_0007153	Pleurotus cornucopiae
ENSOPET00005028822	156.671	108.663	79.4205	191.588	167.533	249.775	577.993	528.055	617.383	186.161	304.968	200.041	2.32165	4.7319e-11	1.08021e-09	9.83e-239	97.28	KAJ8695156.1	hypothetical protein PTI98_007769	Pleurotus ostreatus
ENSOPET00005005446	558.336	534.333	442.486	600.167	476.206	456.11	2288.98	2486.15	2898.72	725.806	788.21	827.724	2.32157	9.40019e-12	2.40048e-10	3.91e-167	96.85	KAF9494632.1	hypothetical protein BDN71DRAFT_971890	Pleurotus eryngii
ENSOPET00005005457	558.336	535.231	443.62	600.167	477.354	456.11	2288.98	2486.15	2898.72	725.806	788.21	827.724	2.31966	9.73912e-12	2.47303e-10	1.09e-197	96.96	KAF9494632.1	hypothetical protein BDN71DRAFT_971890	Pleurotus eryngii
ENSOPET00005009346	21.0296	13.4706	21.557	55.0418	142.288	92.9114	80.0786	105.961	93.6719	72.0265	55.2018	63.1239	2.31897	1.6418e-07	1.67038e-06	0	90.4	KAJ8700798.1	trifunctional dihydropteroate synthetase	Pleurotus ostreatus
ENSOPET00005009354	21.0296	13.4706	21.557	55.0418	142.288	91.7047	80.0786	105.961	93.6719	68.7022	53.392	62.2349	2.31897	1.96849e-07	1.96419e-06	0	90.4	KAJ8700798.1	trifunctional dihydropteroate synthetase	Pleurotus ostreatus
ENSOPET00005021255	149.31	116.745	140.688	150.306	207.695	123.077	769.072	630.513	629.305	242.674	168.32	249.828	2.3185	2.6693e-11	6.33601e-10	0	99.65	KAG9218777.1	hypothetical protein CCMSSC00406_0001109	Pleurotus cornucopiae
ENSOPET00005006313	54.677	55.6784	58.9981	117.493	175.565	129.111	221.207	317.008	304.859	142.945	104.974	158.254	2.31562	3.24027e-10	6.15628e-09	2.7e-294	96.25	KAG9223223.1	hypothetical protein CCMSSC00406_0000088	Pleurotus cornucopiae
ENSOPET00005019129	42.0592	35.9215	46.5177	92.0891	215.727	189.443	213.279	215.425	190.75	113.026	143.887	145.807	2.31487	5.45994e-10	9.74792e-09
ENSOPET00005000126	41.0077	38.6156	28.3645	1.0585	1.14748	1.20664	215.657	145.368	176.273	1.1081	0.904948	0.889069	2.31486	9.08922e-09	1.2114e-07	4.19e-72	91.87	KAJ8701085.1	hypothetical protein PTI98_004048	Pleurotus ostreatus
ENSOPET00005014251	97.7877	132.012	103.247	175.71	188.187	184.616	518.529	550.823	583.32	176.188	440.71	234.714	2.31101	7.55273e-11	1.63436e-09	4.89e-292	97.5	KAG9220327.1	hypothetical protein CCMSSC00406_0006392	Pleurotus cornucopiae
ENSOPET00005028867	132.487	108.663	108.92	105.85	52.7843	90.4981	880.864	385.314	470.063	166.215	207.233	185.815	2.31026	0.000861429	0.00314085	1.12e-286	97.81	KAG9224292.1	hypothetical protein CCMSSC00406_0004791	Pleurotus cornucopiae
ENSOPET00005028870	132.487	108.663	108.92	105.85	52.7843	90.4981	880.864	385.314	470.063	166.215	207.233	185.815	2.31026	0.000861429	0.00314085	8.43e-292	98.09	KAG9224292.1	hypothetical protein CCMSSC00406_0004791	Pleurotus cornucopiae
ENSOPET00005028878	132.487	108.663	108.92	105.85	52.7843	90.4981	880.864	385.314	470.063	166.215	207.233	185.815	2.31026	0.000861429	0.00314085	7.97e-294	98.09	KAG9224292.1	hypothetical protein CCMSSC00406_0004791	Pleurotus cornucopiae
ENSOPET00005015244	10.5148	9.87842	10.2112	27.5209	42.4569	38.6125	100.693	30.6499	20.4375	54.2969	51.5821	44.4535	2.31017	0.00305099	0.00937569	2.68e-255	90.75	XP_036630741.1	uncharacterized protein PC9H_007592	Pleurotus ostreatus
ENSOPET00005031173	134.589	106.867	112.323	117.493	164.09	147.21	774.622	442.235	537.336	165.107	157.461	113.801	2.30989	1.54235e-07	1.57874e-06	1.86e-218	100	KAG9221658.1	hypothetical protein CCMSSC00406_0005571	Pleurotus cornucopiae
ENSOPET00005015960	181.906	174.219	152.034	332.368	162.943	363.199	1218.62	607.744	688.914	539.645	803.594	686.362	2.30737	1.11593e-06	9.07466e-06	3.39e-214	91.33	KAG9218876.1	hypothetical protein CCMSSC00406_0001010	Pleurotus cornucopiae
ENSOPET00005021432	181.906	182.302	190.609	309.081	393.587	258.221	497.121	1181.34	1067.01	365.673	579.167	486.321	2.30697	7.87002e-06	5.17642e-05	0	97.53	XP_036627440.1	MutS protein msh5	Pleurotus ostreatus
ENSOPET00005021384	608.807	627.729	536.656	403.287	493.418	457.317	3597.99	2625.39	2538.51	877.615	1206.3	811.72	2.30489	9.75291e-12	2.47414e-10	0	98.8	KAG9227235.1	hypothetical protein CCMSSC00406_0004226	Pleurotus cornucopiae
ENSOPET00005022525	48.3681	45.7999	27.2299	30.6964	37.867	36.1992	210.107	206.668	183.086	47.6483	50.6771	46.2316	2.30489	3.24034e-09	4.86882e-08	5.21e-196	75.25	KDQ25985.1	AOX, alternative oxidase mitochondrial precursor	Pleurotus ostreatus PC15
ENSOPET00005008827	25.2355	28.7372	34.0374	35.9889	22.9497	37.4059	218.036	98.9555	117.516	52.0807	63.3464	62.2349	2.30364	0.0001644	0.000745264	2e-168	99.6	KAG9225670.1	hypothetical protein CCMSSC00406_0007527	Pleurotus cornucopiae
ENSOPET00005021371	600.395	620.544	527.579	397.994	484.239	441.631	3572.61	2577.22	2480.6	847.697	1190.91	802.83	2.3033	1.01269e-11	2.56178e-10	0	92.42	XP_036627952.1	Serine/threonine kinase	Pleurotus ostreatus
ENSOPET00005008981	1315.4	1320.12	1182.23	2036.55	257.037	1192.16	6600.54	6317.39	5919.21	5919.47	5071.33	4001.7	2.30279	8.02308e-12	2.06447e-10	8.52e-23	58.33	KAJ4222830.1	hypothetical protein NW759_006404	Fusarium solani
ENSOPET00005003551	46.2651	36.8196	29.499	37.0474	60.8167	63.952	91.9714	235.567	226.516	47.6483	38.9128	54.2332	2.29903	0.000405601	0.00163142	1.34e-229	93.86	KAG9222914.1	hypothetical protein CCMSSC00406_0000397	Pleurotus cornucopiae
ENSOPET00005030113	67.2947	44.9019	53.3252	33.8719	45.8994	53.0922	398.807	211.047	204.375	50.9726	64.2513	51.566	2.29841	0.000410693	0.00164797	2.44e-272	96.41	KAG9223710.1	hypothetical protein CCMSSC00406_0004949	Pleurotus cornucopiae
ENSOPET00005022382	10.5148	11.6745	18.1533	5.29248	5.73742	4.82656	89.5929	55.1699	53.6484	11.081	1.8099	9.77976	2.29812	4.21368e-05	0.00022686	1.08e-217	97.97	XP_036628567.1	uncharacterized protein PC9H_009680	Pleurotus ostreatus
ENSOPET00005029819	38.9048	30.5333	21.557	21.1699	25.2447	19.3063	218.036	131.357	97.9297	25.4863	20.8138	32.0065	2.29745	0.000941888	0.00339607	3.45e-232	96.12	KDQ24969.1	hypothetical protein PLEOSDRAFT_1078907	Pleurotus ostreatus PC15
ENSOPET00005026667	274.436	214.631	194.013	86.7967	302.936	98.9446	1194.84	1109.53	1051.68	253.755	114.928	172.479	2.29663	2.62969e-11	6.2475e-10	7.95e-252	85.95	KAG9223994.1	hypothetical protein CCMSSC00406_0004390	Pleurotus cornucopiae
ENSOPET00005017138	17.8752	18.8588	11.3458	19.0529	27.5396	24.1328	83.25	72.6841	80.0469	29.9187	17.194	17.7814	2.29517	4.04777e-07	3.68665e-06	2.19e-272	99.21	KDQ29562.1	hypothetical protein PLEOSDRAFT_1093037	Pleurotus ostreatus PC15
ENSOPET00005005031	109.354	114.949	108.92	77.2702	40.162	59.1254	298.114	606.869	729.789	227.161	72.3959	179.592	2.29453	0.000839778	0.00307314	0	93.66	KDQ31020.1	hypothetical protein PLEOSDRAFT_1111637	Pleurotus ostreatus PC15
ENSOPET00005018437	752.86	875.587	693.227	1095.54	1573.2	714.331	4759.52	3695.51	2924.27	4131	4435.15	2679.66	2.29317	4.63172e-10	8.44271e-09	0	98.94	XP_036632723.1	uncharacterized protein PC9H_004638	Pleurotus ostreatus
ENSOPET00005018445	752.86	875.587	693.227	1095.54	1573.2	714.331	4759.52	3695.51	2924.27	4131	4435.15	2679.66	2.29317	4.63172e-10	8.44271e-09	4.13e-237	98.54	XP_036632723.1	uncharacterized protein PC9H_004638	Pleurotus ostreatus
ENSOPET00005006329	56.7799	63.7607	64.671	128.078	189.335	141.177	248.164	326.641	332.109	161.783	128.503	181.37	2.29179	3.67734e-10	6.86089e-09	0	94.97	KAG9223223.1	hypothetical protein CCMSSC00406_0000088	Pleurotus cornucopiae
ENSOPET00005022170	289.157	211.039	262.088	435.042	859.466	410.258	1499.29	1260.15	972.485	306.944	675.091	377.854	2.29152	2.23039e-08	2.72512e-07
ENSOPET00005021911	68.3462	54.7803	46.5177	105.85	114.748	77.225	115.757	363.421	350.844	88.648	73.3008	90.6851	2.29064	0.00104519	0.00372123	0	98.33	XP_036628399.1	uncharacterized protein PC9H_009509	Pleurotus ostreatus
ENSOPET00005019624	22.0811	19.7568	19.2878	68.8022	143.436	79.6383	52.3286	115.594	131.141	105.27	76.9206	88.0179	2.2906	6.1238e-06	4.12247e-05	2.23e-190	93.29	KAJ8695854.1	hypothetical protein PTI98_005771	Pleurotus ostreatus
ENSOPET00005024198	17.8752	16.1647	15.8841	1.0585	3.44245	1.20664	105.45	74.4356	63.8672	1.1081	2.71484	0.889069	2.28761	9.99031e-06	6.39917e-05	2.06e-63	78.46	KAJ8693158.1	Zinc finger protein 40	Pleurotus ostreatus
ENSOPET00005014382	66.2433	75.4352	93.0354	59.2758	24.0972	54.2988	496.329	325.765	322.742	116.351	100.449	107.577	2.28617	2.99066e-08	3.5494e-07	3.41e-158	99.64	XP_036630813.1	uncharacterized protein PC9H_007665	Pleurotus ostreatus
ENSOPET00005022536	49.4196	46.698	27.2299	30.6964	37.867	36.1992	210.9	207.544	183.086	47.6483	51.5821	46.2316	2.28591	4.16852e-09	6.09355e-08	3.69e-267	94.9	KDQ25985.1	AOX, alternative oxidase mitochondrial precursor	Pleurotus ostreatus PC15
ENSOPET00005010398	36.8018	41.3098	37.4411	1.0585	1.14748	1.20664	233.893	156.753	172.867	1.1081	0.904948	0.889069	2.2859	1.60151e-07	1.63186e-06	1.19e-71	91.06	KAJ8701085.1	hypothetical protein PTI98_004048	Pleurotus ostreatus
ENSOPET00005022372	10.5148	11.6745	18.1533	5.29248	4.58994	4.82656	89.5929	54.2942	52.7969	11.081	1.8099	8.89069	2.2855	8.31895e-05	0.000412593	2.59e-151	91.38	XP_036628567.1	uncharacterized protein PC9H_009680	Pleurotus ostreatus
ENSOPET00005029201	32.5959	34.1254	34.0374	62.4513	80.3239	89.2914	210.9	128.73	151.578	98.6209	77.8256	95.1304	2.28543	3.29105e-09	4.934e-08	2.75e-49	89.09	XP_036628537.1	uncharacterized protein PC9H_009650	Pleurotus ostreatus
ENSOPET00005006319	56.7799	63.7607	64.671	128.078	189.335	141.177	244.993	326.641	331.258	158.458	128.503	179.592	2.28538	4.13748e-10	7.62956e-09	0	93.01	KAJ8703153.1	hypothetical protein PTI98_001802	Pleurotus ostreatus
ENSOPET00005011266	16.8237	8.08234	11.3458	13.7604	19.5072	15.6863	54.7071	67.4299	54.5	22.162	12.6693	16.0032	2.28466	1.81821e-06	1.40195e-05
ENSOPET00005014377	120.92	108.663	107.785	86.7967	192.777	109.804	689.786	449.241	503.274	141.837	152.031	157.365	2.28332	4.22023e-10	7.7662e-09	0	99.62	KAG9220351.1	hypothetical protein CCMSSC00406_0006616	Pleurotus cornucopiae
ENSOPET00005005319	235.532	160.749	169.052	214.875	82.6189	143.59	950.636	989.555	811.539	382.295	299.538	263.165	2.28317	3.55167e-11	8.29884e-10	3.24e-94	99.22	KAG9222503.1	hypothetical protein CCMSSC00406_0002838	Pleurotus cornucopiae
ENSOPET00005005310	234.48	160.749	169.052	214.875	82.6189	143.59	946.672	988.679	810.688	376.754	297.728	261.386	2.28287	3.59475e-11	8.37769e-10	4.37e-62	75.57	XP_036634398.1	uncharacterized protein PC9H_003332	Pleurotus ostreatus
ENSOPET00005009704	68.3462	87.1097	82.8242	106.908	127.371	131.524	445.586	286.358	426.633	85.3237	198.184	167.145	2.28162	2.22705e-10	4.35723e-09	0	94.29	KAF4609226.1	hypothetical protein EYR40_001579	Pleurotus pulmonarius
ENSOPET00005009714	68.3462	87.1097	82.8242	106.908	126.223	131.524	444.793	286.358	426.633	85.3237	198.184	167.145	2.28064	2.26916e-10	4.43639e-09	0	84.59	KAF4609226.1	hypothetical protein EYR40_001579	Pleurotus pulmonarius
ENSOPET00005026463	57.8314	45.7999	49.9215	13.7604	10.3274	12.0664	304.457	206.668	234.18	24.3782	35.293	13.336	2.2791	1.67071e-09	2.67283e-08	0	99.8	KAG9221485.1	hypothetical protein CCMSSC00406_0009921	Pleurotus cornucopiae
ENSOPET00005026474	57.8314	45.7999	49.9215	13.7604	10.3274	12.0664	304.457	206.668	234.18	24.3782	35.293	13.336	2.2791	1.67071e-09	2.67283e-08	0	99.8	KAG9221485.1	hypothetical protein CCMSSC00406_0009921	Pleurotus cornucopiae
ENSOPET00005021247	145.104	107.765	132.746	149.248	191.63	119.457	708.022	593.733	567.992	237.133	156.556	235.603	2.27761	6.10128e-11	1.35005e-09	0	99.15	KAJ8698616.1	hypothetical protein PTI98_005306	Pleurotus ostreatus
ENSOPET00005022626	91.4788	103.274	89.6317	81.5042	98.6837	83.2582	467.786	434.353	476.024	119.675	81.4453	103.132	2.27683	2.20454e-10	4.31946e-09	0	96.96	KDQ24236.1	hypothetical protein PLEOSDRAFT_1107168	Pleurotus ostreatus PC15
ENSOPET00005021902	65.1918	52.9842	41.9794	102.674	111.306	74.8117	114.171	342.404	319.336	88.648	70.586	87.1288	2.27642	0.000622711	0.00236055	1.25e-291	98.41	XP_036628399.1	uncharacterized protein PC9H_009509	Pleurotus ostreatus
ENSOPET00005032021	82.0155	58.3725	74.8822	107.967	188.187	114.631	448.757	336.274	255.469	134.08	103.164	112.023	2.27306	1.41559e-08	1.80917e-07	0	98.33	KAG9218112.1	hypothetical protein CCMSSC00406_0010133	Pleurotus cornucopiae
ENSOPET00005016497	274.436	159.851	161.11	150.306	185.893	135.144	1231.31	791.644	854.117	241.566	155.651	169.812	2.27268	4.50656e-08	5.16424e-07	4.39e-218	84.82	KAG9218988.1	hypothetical protein CCMSSC00406_0001398	Pleurotus cornucopiae
ENSOPET00005008841	27.3385	29.6353	39.7102	39.1643	27.5396	42.2324	232.307	112.091	122.625	52.0807	67.8711	64.9021	2.27215	0.000117069	0.000557332	1.28e-255	99.72	KAG9225670.1	hypothetical protein CCMSSC00406_0007527	Pleurotus cornucopiae
ENSOPET00005027601	202.936	167.933	179.263	155.599	296.051	180.996	1160.74	753.988	740.008	169.539	165.606	172.479	2.27072	1.27459e-07	1.32582e-06	0	98.84	KAJ8694736.1	bifunctional phosphoribosylaminoimidazolecarboxamide formyltransferase/IMP cyclohydrolase	Pleurotus ostreatus
ENSOPET00005022432	2359.52	1941.56	2258.95	3075.99	3434.42	3284.48	17718.8	7757.06	6169.57	5546.04	7749.07	5466	2.27022	0.0015002	0.00508965	1.99e-152	99.52	KAG9218922.1	hypothetical protein CCMSSC00406_0000964	Pleurotus cornucopiae
ENSOPET00005006305	56.7799	61.0666	61.2672	122.786	175.565	132.731	229.136	319.635	315.078	147.377	113.119	164.478	2.2699	6.24933e-10	1.10185e-08	0	93	KAG9223223.1	hypothetical protein CCMSSC00406_0000088	Pleurotus cornucopiae
ENSOPET00005017344	296.517	293.658	351.719	496.435	803.239	454.904	1018.03	1839.87	1678.43	815.562	780.97	648.132	2.26789	3.37126e-09	5.02908e-08	8.03e-133	94.12	XP_036630515.1	uncharacterized protein PC9H_007363	Pleurotus ostreatus
ENSOPET00005012803	26.287	17.0627	26.0953	26.4624	25.2447	33.7859	156.193	85.8198	91.9688	22.162	27.1484	25.783	2.26582	1.2866e-05	7.98121e-05	2.72e-244	96.26	XP_036625739.1	uncharacterized protein PC9H_002456	Pleurotus ostreatus
ENSOPET00005022796	834.875	858.524	688.689	652.033	758.487	797.59	4220.38	3634.21	3601.26	917.507	940.241	977.087	2.26578	2.06792e-11	5.00555e-10	0	99.82	AWX94602.1	trehalose-6-phosphate synthase	Pleurotus ostreatus
ENSOPET00005008259	15.7722	18.8588	10.2112	14.8189	32.1296	28.9594	91.1786	66.5542	57.9063	17.7296	21.7188	24.0049	2.26569	8.0582e-07	6.76944e-06	1.13e-261	92.56	KAF9489121.1	hypothetical protein BDN71DRAFT_1593643	Pleurotus eryngii
ENSOPET00005008834	27.3385	29.6353	39.7102	38.1058	27.5396	42.2324	230.721	111.215	121.773	52.0807	67.8711	64.9021	2.26188	0.000122381	0.000577927	2e-168	99.6	KAG9225670.1	hypothetical protein CCMSSC00406_0007527	Pleurotus cornucopiae
ENSOPET00005014705	138.795	132.91	142.957	78.3287	114.748	108.598	604.95	732.971	650.594	242.674	166.51	272.944	2.26168	1.02667e-10	2.15586e-09	0	99.73	QDF60495.1	phenylalanine ammonia-lyase 2	Pleurotus ostreatus
ENSOPET00005005530	484.732	290.066	294.99	153.482	394.735	215.989	1925.85	1674.36	1527.7	340.187	293.203	234.714	2.26105	2.54403e-11	6.05465e-10	2.31e-276	99.23	KAG9219827.1	hypothetical protein CCMSSC00406_0009383	Pleurotus cornucopiae
ENSOPET00005014723	140.898	135.604	142.957	78.3287	118.191	109.804	620.014	735.599	654.852	243.782	171.94	275.612	2.26093	1.02851e-10	2.15804e-09	0	100	QDF60495.1	phenylalanine ammonia-lyase 2	Pleurotus ostreatus
ENSOPET00005030123	68.3462	46.698	55.5943	35.9889	52.7843	53.0922	398.807	211.047	207.781	50.9726	65.1563	54.2332	2.26051	0.000352279	0.00144221	4.81e-269	94.87	KAG9223710.1	hypothetical protein CCMSSC00406_0004949	Pleurotus cornucopiae
ENSOPET00005007331	267.076	218.223	238.261	215.933	266.216	249.775	1302.66	1154.19	1009.1	467.618	345.69	331.623	2.26007	3.71401e-11	8.61095e-10	0	96.39	KAG9226172.1	hypothetical protein CCMSSC00406_0005083	Pleurotus cornucopiae
ENSOPET00005007338	267.076	218.223	238.261	215.933	266.216	249.775	1302.66	1154.19	1009.1	467.618	345.69	331.623	2.26007	3.71401e-11	8.61095e-10	0	100	KAG9226172.1	hypothetical protein CCMSSC00406_0005083	Pleurotus cornucopiae
ENSOPET00005005453	14.7207	15.2666	13.6149	6.35097	4.58994	6.0332	46.7786	70.057	91.9688	14.4053	15.3841	20.4486	2.25968	2.33697e-05	0.000135253	1.37e-112	79.74	KAF9494634.1	hypothetical protein BDN71DRAFT_1496360	Pleurotus eryngii
ENSOPET00005005115	15.7722	18.8588	15.8841	50.8078	78.029	79.6383	126.064	61.2999	54.5	69.8103	110.404	93.3523	2.25941	2.19666e-06	1.65031e-05	0	96.93	XP_036635472.1	uncharacterized protein PC9H_004415	Pleurotus ostreatus
ENSOPET00005004525	119.869	81.7215	102.112	209.582	406.21	237.708	206.936	656.784	590.133	265.944	183.705	264.054	2.25915	0.000234272	0.00101227	7.34e-109	100	KAG9223489.1	hypothetical protein CCMSSC00406_0006981	Pleurotus cornucopiae
ENSOPET00005014712	140.898	133.808	142.957	78.3287	114.748	109.804	611.293	734.723	653.149	243.782	170.13	273.833	2.25899	1.06414e-10	2.22758e-09	0	100	QDF60495.1	phenylalanine ammonia-lyase 2	Pleurotus ostreatus
ENSOPET00005007345	268.128	218.223	238.261	215.933	267.364	249.775	1302.66	1154.19	1009.1	467.618	345.69	332.512	2.25797	3.85029e-11	8.91157e-10	0	100	KAG9226172.1	hypothetical protein CCMSSC00406_0005083	Pleurotus cornucopiae
ENSOPET00005016510	275.488	163.443	165.648	150.306	187.04	135.144	1235.27	797.774	855.82	241.566	155.651	169.812	2.2565	4.37817e-08	5.02995e-07	3.61e-270	99.73	KAG9218988.1	hypothetical protein CCMSSC00406_0001398	Pleurotus cornucopiae
ENSOPET00005025659	12.6178	13.4706	9.07663	1.0585	2.29497	1.20664	72.15	48.1642	47.6875	1.1081	0.904948	0.889069	2.25627	1.22724e-05	7.66768e-05	1.38e-42	98.65	KAG9224073.1	hypothetical protein CCMSSC00406_0010007	Pleurotus cornucopiae
ENSOPET00005004571	255.51	205.651	238.261	245.571	283.429	331.826	1235.27	1040.35	1061.9	433.267	396.367	327.178	2.25454	3.95599e-11	9.14458e-10	1.64e-207	99.28	KAG9217845.1	hypothetical protein CCMSSC00406_0005215	Pleurotus cornucopiae
ENSOPET00005021089	43.1107	26.9411	31.7682	43.3983	59.6692	59.1254	176.807	153.25	154.984	62.0536	42.5326	41.7863	2.25209	7.54085e-09	1.02502e-07	1.4e-78	95.08	KAG9218891.1	hypothetical protein CCMSSC00406_0000995	Pleurotus cornucopiae
ENSOPET00005005127	15.7722	18.8588	15.8841	50.8078	78.029	79.6383	124.479	61.2999	54.5	69.8103	110.404	93.3523	2.24992	1.77353e-06	1.37222e-05	0	96.93	XP_036635472.1	uncharacterized protein PC9H_004415	Pleurotus ostreatus
ENSOPET00005010089	38.9048	40.4117	44.2486	14.8189	4.58994	3.61992	156.193	230.312	200.969	14.4053	5.42969	9.77976	2.24925	1.05667e-08	1.37992e-07
ENSOPET00005016221	13.6692	11.6745	12.4804	17.9944	12.6223	10.8598	76.9072	51.667	51.0938	12.1891	15.3841	17.7814	2.24796	2.60482e-06	1.91687e-05	0	100	KAG9219622.1	hypothetical protein CCMSSC00406_0006056	Pleurotus cornucopiae
ENSOPET00005000748	21.0296	22.451	13.6149	16.9359	13.7698	12.0664	107.036	78.8141	85.1563	38.7835	52.487	45.3425	2.24688	2.41606e-07	2.34478e-06
ENSOPET00005000759	21.0296	22.451	13.6149	16.9359	13.7698	12.0664	107.036	78.8141	85.1563	38.7835	52.487	45.3425	2.24688	2.41606e-07	2.34478e-06
ENSOPET00005004562	255.51	205.651	238.261	242.396	281.134	330.62	1228.14	1035.97	1054.23	428.835	390.033	325.399	2.24623	4.62052e-11	1.05851e-09	1.9e-193	97.01	KAG9217845.1	hypothetical protein CCMSSC00406_0005215	Pleurotus cornucopiae
ENSOPET00005005257	288.106	352.031	302.932	466.797	360.31	361.992	2147.85	1125.29	1191.34	526.348	795.45	671.247	2.24306	1.40008e-05	8.61572e-05	5.95e-246	85	KDQ30223.1	hypothetical protein PLEOSDRAFT_1101227	Pleurotus ostreatus PC15
ENSOPET00005012188	941.075	1013.88	905.394	845.738	569.152	715.538	6238.2	3337.34	3962.32	1125.83	2153.78	1311.38	2.24273	2.10247e-05	0.000123512	0	88.15	KAG9226882.1	hypothetical protein CCMSSC00406_0003445	Pleurotus cornucopiae
ENSOPET00005024099	334.371	332.274	302.932	395.877	485.386	509.202	1430.31	1557.89	1574.54	904.21	1350.18	1161.12	2.23447	5.52924e-11	1.24447e-09	0	99.38	KDQ25837.1	hypothetical protein PLEOSDRAFT_160448	Pleurotus ostreatus PC15
ENSOPET00005024103	334.371	334.07	302.932	396.936	485.386	510.409	1433.49	1559.64	1576.24	904.21	1351.09	1162.9	2.2339	5.61447e-11	1.26155e-09	0	99	KDQ25837.1	hypothetical protein PLEOSDRAFT_160448	Pleurotus ostreatus PC15
ENSOPET00005015537	856.957	642.097	630.826	927.242	1331.08	886.881	4407.49	2970.42	2640.7	1257.69	1204.49	1105.11	2.23384	8.01143e-09	1.08297e-07	0	95.22	KAG9219135.1	hypothetical protein CCMSSC00406_0001545	Pleurotus cornucopiae
ENSOPET00005021501	57.8314	35.9215	31.7682	35.9889	22.9497	15.6863	229.929	162.883	197.563	25.4863	36.1979	42.6753	2.2337	6.94374e-09	9.51532e-08	1.11e-90	62.95	KAG9225242.1	hypothetical protein CCMSSC00406_0007073	Pleurotus cornucopiae
ENSOPET00005021508	57.8314	35.9215	31.7682	35.9889	22.9497	15.6863	229.929	162.883	197.563	25.4863	36.1979	42.6753	2.2337	6.94374e-09	9.51532e-08	2.08e-110	57.28	KAG9225242.1	hypothetical protein CCMSSC00406_0007073	Pleurotus cornucopiae
ENSOPET00005011167	14.7207	15.2666	13.6149	51.8663	69.9966	55.5055	40.4357	74.4356	89.4141	64.2698	34.388	40.0081	2.22811	5.65116e-07	4.95276e-06	9e-142	98.23	XP_036636074.1	Sec63	Pleurotus ostreatus
ENSOPET00005030364	85.1699	113.153	88.4971	110.084	168.68	100.151	528.836	404.579	409.602	145.161	166.51	128.915	2.22726	4.69373e-10	8.54995e-09	0	99.58	KAG9218137.1	hypothetical protein CCMSSC00406_0008076	Pleurotus cornucopiae
ENSOPET00005012193	954.744	1026.46	922.412	857.382	579.48	726.398	6257.23	3343.47	3982.76	1140.24	2178.21	1329.16	2.22593	2.21485e-05	0.000128961	0	100	KAG9226882.1	hypothetical protein CCMSSC00406_0003445	Pleurotus cornucopiae
ENSOPET00005009518	404.82	357.419	341.508	258.273	358.015	331.826	2122.48	1602.55	1438.29	458.754	442.52	502.324	2.22589	5.09358e-11	1.15219e-09	1.74e-232	99.71	KAG9220152.1	hypothetical protein CCMSSC00406_0007153	Pleurotus cornucopiae
ENSOPET00005031940	94.6332	73.6391	73.7476	125.961	44.7519	101.358	563.721	272.347	295.492	118.567	177.37	143.14	2.22512	0.000260024	0.00110931	1.41e-263	73.66	KAJ8701487.1	glutamate decarboxylase gad1, variant 2	Pleurotus ostreatus
ENSOPET00005010344	124.075	101.478	85.0934	158.774	375.227	205.129	171.257	657.66	623.344	323.565	204.518	238.271	2.22496	0.00160253	0.00537122
ENSOPET00005000671	119.869	97.8862	102.112	20.1114	28.6871	18.0996	684.236	463.252	346.586	54.2969	43.4375	36.4518	2.22371	0.000484486	0.0018969	0	99.57	KAG9219918.1	hypothetical protein CCMSSC00406_0009521	Pleurotus cornucopiae
ENSOPET00005006211	172.443	121.235	123.669	248.747	397.03	253.395	811.886	576.219	561.18	361.241	440.71	357.406	2.22363	1.22739e-10	2.53972e-09	5.11e-113	96.36	XP_036634561.1	uncharacterized protein PC9H_003495	Pleurotus ostreatus
ENSOPET00005003645	773.89	677.121	713.65	508.078	631.117	651.586	4400.36	2897.73	2806.75	658.212	808.119	660.579	2.22283	8.4e-08	9.14361e-07	0	84.84	KAJ8690796.1	Trehalose-6-P synthase/phosphatase complex subunit	Pleurotus ostreatus
ENSOPET00005030373	86.2214	113.153	88.4971	113.259	168.68	102.564	528.836	404.579	409.602	145.161	166.51	128.915	2.22198	5.07362e-10	9.13082e-09	0	99.65	KAG9218137.1	hypothetical protein CCMSSC00406_0008076	Pleurotus cornucopiae
ENSOPET00005003656	773.89	680.713	715.919	509.136	633.412	652.793	4401.15	2899.48	2811.01	660.428	808.119	665.024	2.2199	7.92442e-08	8.66796e-07	0	97.92	KAJ8690796.1	Trehalose-6-P synthase/phosphatase complex subunit	Pleurotus ostreatus
ENSOPET00005021083	42.0592	24.247	31.7682	41.2813	57.3742	50.6789	163.329	141.865	151.578	54.2969	38.0078	40.0081	2.21953	1.45589e-08	1.85715e-07	6.35e-79	95.08	KAG9218891.1	hypothetical protein CCMSSC00406_0000995	Pleurotus cornucopiae
ENSOPET00005031941	94.6332	74.5372	76.0168	127.019	52.7843	109.804	565.307	275.849	300.602	121.891	180.085	143.14	2.2193	0.000170923	0.000769909	0	99.26	KAJ8701487.1	glutamate decarboxylase gad1, variant 2	Pleurotus ostreatus
ENSOPET00005031943	94.6332	74.5372	76.0168	127.019	52.7843	109.804	565.307	275.849	300.602	121.891	180.085	143.14	2.2193	0.000170923	0.000769909	0	99.26	KAJ8701487.1	glutamate decarboxylase gad1, variant 2	Pleurotus ostreatus
ENSOPET00005000379	718.161	453.509	502.618	495.376	635.706	746.911	3039.81	2487.02	2267.71	1024.99	656.992	855.285	2.21892	3.60982e-11	8.40554e-10	1.26e-100	99.51	KDQ24009.1	hypothetical protein PLEOSDRAFT_1090642	Pleurotus ostreatus PC15
ENSOPET00005004278	133.538	132.91	137.284	139.721	131.961	130.317	373.436	809.158	696.578	230.485	234.382	288.948	2.21863	9.6003e-06	6.18464e-05	3.95e-177	99.6	KAG9217499.1	hypothetical protein CCMSSC00406_0008611	Pleurotus cornucopiae
ENSOPET00005017742	35.7503	31.4313	46.5177	45.5153	68.8491	54.2988	224.379	173.391	131.141	76.4589	83.2552	70.2365	2.2178	5.82229e-09	8.19104e-08	6.61e-96	95.39	XP_036630321.1	uncharacterized protein PC9H_007166	Pleurotus ostreatus
ENSOPET00005000372	717.11	452.611	502.618	494.318	635.706	746.911	3032.68	2482.64	2261.75	1024.99	655.183	851.728	2.21736	3.71248e-11	8.61095e-10	2.3e-77	92.39	KAF9497430.1	hypothetical protein BDN71DRAFT_612969	Pleurotus eryngii
ENSOPET00005007823	29.4415	15.2666	18.1533	127.019	68.8491	118.251	88.8	112.967	90.2656	157.35	141.172	162.7	2.21588	3.4062e-08	3.98811e-07	1.66e-39	81.82	KAJ8689243.1	hypothetical protein PTI98_013284	Pleurotus ostreatus
ENSOPET00005015895	15.7722	8.98038	18.1533	15.8774	35.572	21.7195	72.9429	65.6784	60.4609	22.162	17.194	10.6688	2.21412	1.17343e-06	9.51066e-06
ENSOPET00005028192	107.251	146.38	91.9009	191.588	185.893	168.93	532.8	552.575	515.195	254.863	130.313	158.254	2.21169	5.34015e-10	9.54672e-09	1.19e-193	99.24	KDQ31707.1	hypothetical protein PLEOSDRAFT_1074231	Pleurotus ostreatus PC15
ENSOPET00005021153	289.157	264.023	253.011	274.15	379.817	266.668	1657.07	1147.18	923.945	351.268	294.108	302.284	2.20929	6.98914e-07	6.01003e-06	4.68e-179	99.13	KDQ25701.1	hypothetical protein PLEOSDRAFT_1066772	Pleurotus ostreatus PC15
ENSOPET00005021890	64.1403	52.9842	41.9794	82.5627	107.864	69.9852	109.414	318.759	306.563	75.3508	66.0612	72.9037	2.20726	0.000936453	0.00337985	2.76e-251	98.2	XP_036628399.1	uncharacterized protein PC9H_009509	Pleurotus ostreatus
ENSOPET00005008891	42.0592	23.349	35.1719	32.8134	44.7519	26.5461	211.693	129.605	122.625	72.0265	41.6276	59.5676	2.20554	2.50379e-06	1.84858e-05	4.01e-207	98.97	KAG9226163.1	hypothetical protein CCMSSC00406_0005074	Pleurotus cornucopiae
ENSOPET00005028206	43.1107	30.5333	32.9028	56.1003	97.5362	63.952	130.821	183.024	177.125	60.9455	63.3464	55.1223	2.20415	1.37047e-08	1.75568e-07	5.2e-155	98.65	XP_036632350.1	Vacuolar protein-sorting-associated protein 28	Pleurotus ostreatus
ENSOPET00005020529	33.6474	26.0431	17.0187	31.7549	50.4893	37.4059	121.307	107.713	124.328	47.6483	50.6771	58.6786	2.20362	7.62566e-08	8.37258e-07	0	82.32	KAG9219002.1	hypothetical protein CCMSSC00406_0001412	Pleurotus cornucopiae
ENSOPET00005011461	21.0296	35.0235	31.7682	65.6267	27.5396	26.5461	178.393	135.735	90.2656	134.08	83.2552	69.3474	2.20312	1.54217e-05	9.39989e-05	1.17e-46	98.85	KAJ8701072.1	hypothetical protein PTI98_004035	Pleurotus ostreatus
ENSOPET00005007975	94.6332	133.808	125.938	140.78	78.029	150.83	690.579	425.596	513.492	155.134	212.663	184.037	2.20121	3.33697e-09	4.98535e-08	7.99e-267	91.51	KAJ8700542.1	Protein gts1	Pleurotus ostreatus
ENSOPET00005020520	29.4415	30.5333	22.6916	78.3287	73.439	66.3653	64.2214	149.747	166.055	115.242	17.194	48.8988	2.20072	0.000931112	0.00336306
ENSOPET00005020544	33.6474	26.9411	18.1533	32.8134	53.9318	38.6125	123.686	108.588	129.438	48.7564	51.5821	59.5676	2.19964	7.04068e-08	7.7739e-07	0	96.64	KAG9219002.1	hypothetical protein CCMSSC00406_0001412	Pleurotus cornucopiae
ENSOPET00005005046	114.611	137.4	127.073	82.5627	41.3094	61.5387	324.279	645.4	771.516	233.809	80.5404	195.595	2.19949	0.000872851	0.00317613	0	94.91	KDQ31020.1	hypothetical protein PLEOSDRAFT_1111637	Pleurotus ostreatus PC15
ENSOPET00005005535	177.7	116.745	142.957	181.003	423.422	205.129	790.479	626.134	591.836	261.512	304.968	302.284	2.19905	1.71666e-10	3.44882e-09	0	97.84	KAG9217733.1	hypothetical protein CCMSSC00406_0003578	Pleurotus cornucopiae
ENSOPET00005005539	177.7	116.745	142.957	181.003	423.422	205.129	790.479	626.134	591.836	261.512	304.968	302.284	2.19905	1.71666e-10	3.44882e-09	0	96.34	KDQ23798.1	hypothetical protein PLEOSDRAFT_174681	Pleurotus ostreatus PC15
ENSOPET00005017355	307.032	325.988	363.065	495.376	798.649	450.077	1023.58	1848.63	1687.8	814.454	828.933	661.468	2.19469	7.49737e-09	1.02065e-07	8.03e-133	94.12	XP_036630515.1	uncharacterized protein PC9H_007363	Pleurotus ostreatus
ENSOPET00005007964	49.4196	102.376	80.5551	62.4513	50.4893	90.4981	480.471	238.194	344.031	58.7293	158.366	117.357	2.19335	8.24147e-05	0.000409203	8.56e-252	93.44	KAJ8700542.1	Protein gts1	Pleurotus ostreatus
ENSOPET00005007956	49.4196	102.376	80.5551	62.4513	48.1944	90.4981	480.471	238.194	343.18	58.7293	158.366	116.468	2.1922	8.79165e-05	0.000433564	3.43e-210	98.41	KAG9226606.1	hypothetical protein CCMSSC00406_0006169	Pleurotus cornucopiae
ENSOPET00005020709	157.722	167.035	140.688	237.103	211.137	213.575	455.1	706.7	960.563	375.646	533.92	440.978	2.18899	5.24726e-07	4.638e-06	6.47e-175	98.05	XP_036627965.1	uncharacterized protein PC9H_011097	Pleurotus ostreatus
ENSOPET00005016220	14.7207	10.7765	11.3458	19.0529	21.8022	16.893	61.05	45.5371	61.3125	14.4053	16.2891	13.336	2.18814	5.26772e-06	3.5974e-05	4.71e-235	81.46	KAG9218695.1	hypothetical protein CCMSSC00406_0001191	Pleurotus cornucopiae
ENSOPET00005001597	84.1184	53.8823	58.9981	129.136	230.644	112.218	350.443	290.737	256.32	193.918	170.13	184.037	2.18772	1.19125e-09	1.97136e-08	0	98.84	KAJ8703351.1	hypothetical protein PTI98_001978	Pleurotus ostreatus
ENSOPET00005020540	79.9125	75.4352	79.4205	81.5042	188.187	125.491	397.221	316.132	355.953	250.431	187.324	119.135	2.18737	9.66898e-10	1.63011e-08	0	98.06	KAG9218584.1	hypothetical protein CCMSSC00406_0001302	Pleurotus cornucopiae
ENSOPET00005007372	611.962	433.752	424.332	380	422.274	406.638	2986.69	1941.45	1765.29	712.509	733.913	651.688	2.18689	4.59988e-07	4.11849e-06	0	99.8	XP_036635972.1	hexokinase A	Pleurotus ostreatus
ENSOPET00005007355	611.962	432.854	424.332	380	422.274	406.638	2985.11	1940.58	1763.59	712.509	732.103	649.91	2.18687	4.6768e-07	4.17903e-06	0	98.55	XP_036635972.1	hexokinase A	Pleurotus ostreatus
ENSOPET00005007362	611.962	432.854	424.332	380	422.274	406.638	2985.11	1940.58	1763.59	712.509	732.103	649.91	2.18687	4.6768e-07	4.17903e-06	0	99.8	XP_036635972.1	hexokinase A	Pleurotus ostreatus
ENSOPET00005000857	99.8906	87.1097	81.6897	35.9889	28.6871	10.8598	418.629	404.579	399.383	56.5131	77.8256	83.5725	2.18593	1.30864e-09	2.14976e-08	1.04e-18	92.68	KAJ8703077.1	hypothetical protein PTI98_001731	Pleurotus ostreatus
ENSOPET00005009343	54.677	50.2901	40.8448	56.1003	39.0145	44.6457	287.014	187.402	189.047	47.6483	74.2058	75.5709	2.18591	2.18755e-08	2.67763e-07	0	99.78	KAG9225969.1	hypothetical protein CCMSSC00406_0006409	Pleurotus cornucopiae
ENSOPET00005009230	18.9266	7.1843	10.2112	21.1699	12.6223	21.7195	67.3929	49.9156	47.6875	26.5944	37.1029	47.1207	2.18351	2.81301e-06	2.05771e-05
ENSOPET00005009530	193.472	196.67	203.09	181.003	167.533	199.096	1171.84	753.113	769.813	284.782	266.96	304.062	2.18349	6.99602e-09	9.58209e-08	0	99.62	KAG9226344.1	hypothetical protein CCMSSC00406_0003223	Pleurotus cornucopiae
ENSOPET00005018767	60.9859	30.5333	41.9794	63.5097	43.6044	56.7121	104.657	260.962	240.141	73.1346	138.457	104.021	2.18192	0.000135791	0.000632602	5.05e-88	98.45	KAG9218552.1	hypothetical protein CCMSSC00406_0001334	Pleurotus cornucopiae
ENSOPET00005014427	39.9563	32.3294	31.7682	7.40947	3.44245	3.61992	170.464	145.368	155.836	15.5134	11.7643	10.6688	2.18044	5.78106e-08	6.49219e-07
ENSOPET00005009515	174.546	177.812	179.263	152.423	103.274	153.243	1083.04	653.282	669.328	239.35	227.142	283.613	2.17796	1.17631e-06	9.53114e-06	5.03e-229	99.46	KAG9226344.1	hypothetical protein CCMSSC00406_0003223	Pleurotus cornucopiae
ENSOPET00005009541	196.627	198.466	204.224	183.12	167.533	200.302	1179.77	755.74	774.07	285.89	266.96	304.951	2.17668	9.32835e-09	1.23828e-07	0	99.62	KAG9226344.1	hypothetical protein CCMSSC00406_0003223	Pleurotus cornucopiae
ENSOPET00005023637	2116.63	1825.71	1934.46	1901.06	3261.15	2707.7	10609.2	8058.31	7899.95	2713.74	2427.98	2069.75	2.17656	6.00164e-11	1.33518e-09	8.26e-97	100	XP_036628564.1	Translation initiation factor 1A	Pleurotus ostreatus
ENSOPET00005004677	32.5959	20.6549	13.6149	32.8134	26.3921	13.2731	124.479	78.8141	98.7813	50.9726	72.3959	76.46	2.17556	1.69326e-07	1.71561e-06	4.44e-62	87.96	XP_036627165.1	uncharacterized protein PC9H_011829	Pleurotus ostreatus
ENSOPET00005004682	32.5959	20.6549	13.6149	32.8134	26.3921	13.2731	124.479	78.8141	98.7813	50.9726	72.3959	76.46	2.17556	1.69326e-07	1.71561e-06	1.38e-63	88.07	XP_036627165.1	uncharacterized protein PC9H_011829	Pleurotus ostreatus
ENSOPET00005022609	72.5521	84.4156	69.2093	57.1588	79.1764	60.332	389.293	293.364	338.07	90.8642	62.4414	80.9053	2.17407	2.40168e-09	3.71646e-08	9.44e-208	99.66	KAG9224453.1	hypothetical protein CCMSSC00406_0007646	Pleurotus cornucopiae
ENSOPET00005011700	46.2651	46.698	48.7869	57.1588	34.4245	43.4391	316.35	161.131	161.797	88.648	91.3998	113.801	2.17309	0.000108934	0.000524255	4.83e-235	99.71	KAG9226477.1	hypothetical protein CCMSSC00406_0005856	Pleurotus cornucopiae
ENSOPET00005026664	386.945	291.862	312.009	584.29	496.861	645.553	2159.74	1120.91	1186.23	689.238	516.725	647.242	2.17258	8.62308e-06	5.61553e-05	2.29e-275	92.79	KAF9497646.1	hypothetical protein BDN71DRAFT_1467014	Pleurotus eryngii
ENSOPET00005021949	339.628	210.141	215.57	426.574	998.312	622.627	1221.79	1190.97	1032.95	877.615	456.999	540.554	2.17063	8.64105e-10	1.47341e-08	5.59e-142	98.81	XP_036628286.1	Translation initiation factor 3 subunit J component	Pleurotus ostreatus
ENSOPET00005021956	339.628	210.141	215.57	426.574	998.312	622.627	1221.79	1190.97	1032.95	877.615	456.999	540.554	2.17063	8.64105e-10	1.47341e-08	5.59e-142	98.81	XP_036628286.1	Translation initiation factor 3 subunit J component	Pleurotus ostreatus
ENSOPET00005016228	15.7722	10.7765	11.3458	20.1114	21.8022	16.893	61.05	48.1642	61.3125	16.6215	16.2891	14.2251	2.16994	5.43788e-06	3.69955e-05	4.71e-235	81.46	KAG9218695.1	hypothetical protein CCMSSC00406_0001191	Pleurotus cornucopiae
ENSOPET00005016087	344.886	214.631	323.355	313.315	765.372	518.856	1689.58	1206.73	1074.67	536.321	339.356	345.848	2.16922	5.55945e-08	6.25635e-07	8.47e-44	80.81	KAG9220939.1	hypothetical protein CCMSSC00406_0002461	Pleurotus cornucopiae
ENSOPET00005001202	70.4492	42.2078	46.5177	107.967	94.0937	71.1918	227.55	212.798	274.203	115.242	62.4414	92.4632	2.16643	4.68264e-09	6.76571e-08	0	93.58	KAJ8690756.1	MFS sugar transporter	Pleurotus ostreatus
ENSOPET00005001700	18.9266	15.2666	19.2878	6.35097	16.0648	8.44649	111	64.8027	63.8672	9.9729	9.95443	6.22349	2.16395	0.000172818	0.000777799	3.83e-114	89.39	KAG9217980.1	hypothetical protein CCMSSC00406_0009800	Pleurotus cornucopiae
ENSOPET00005001705	18.9266	15.2666	19.2878	6.35097	16.0648	8.44649	111	64.8027	63.8672	9.9729	9.95443	6.22349	2.16395	0.000172818	0.000777799	2.94e-126	91.15	KAJ8690182.1	hypothetical protein PTI98_011636	Pleurotus ostreatus
ENSOPET00005026611	514.174	367.298	324.489	303.788	602.429	325.793	2307.21	1612.19	1483.42	528.564	337.546	420.53	2.16353	6.97044e-08	7.6995e-07	0	98.24	KDQ24611.1	hypothetical protein PLEOSDRAFT_1058604	Pleurotus ostreatus PC15
ENSOPET00005026628	514.174	367.298	324.489	303.788	602.429	325.793	2307.21	1612.19	1483.42	528.564	337.546	420.53	2.16353	6.97044e-08	7.6995e-07	0	98.24	KDQ24611.1	hypothetical protein PLEOSDRAFT_1058604	Pleurotus ostreatus PC15
ENSOPET00005026641	514.174	367.298	325.624	303.788	602.429	325.793	2307.21	1613.06	1483.42	528.564	337.546	420.53	2.16241	6.90199e-08	7.63327e-07	0	81.26	KDQ24611.1	hypothetical protein PLEOSDRAFT_1058604	Pleurotus ostreatus PC15
ENSOPET00005004715	195.575	159.851	159.976	249.805	247.857	212.369	926.85	523.676	855.82	294.755	268.77	269.388	2.16184	5.17684e-09	7.41858e-08	5.73e-244	100	KAG9222221.1	hypothetical protein CCMSSC00406_0006518	Pleurotus cornucopiae
ENSOPET00005028095	1005.22	1279.7	946.239	1264.9	1653.53	1638.62	3891.34	5198.23	5352.07	1647.75	2449.7	1861.71	2.16011	1.81962e-10	3.63937e-09	1.11e-268	78.2	KAJ8692764.1	hypothetical protein PTI98_010047	Pleurotus ostreatus
ENSOPET00005014096	46.2651	55.6784	58.9981	30.6964	28.6871	21.7195	271.157	222.431	225.664	53.1888	68.7761	34.6737	2.15996	8.67992e-09	1.15995e-07	3.54e-233	99.69	KAG9221282.1	hypothetical protein CCMSSC00406_0008883	Pleurotus cornucopiae
ENSOPET00005020727	170.34	185.894	154.303	251.922	222.612	228.055	495.536	748.734	1037.2	397.808	580.072	480.987	2.15988	7.76674e-07	6.54296e-06	0	98.66	KAJ8691091.1	hypothetical protein PTI98_010693	Pleurotus ostreatus
ENSOPET00005028110	988.392	1259.05	928.085	1213.04	1603.04	1569.84	3865.97	5095.77	5225.19	1544.69	2365.53	1804.81	2.15949	1.84571e-10	3.68336e-09	4.87e-275	90.07	KAG9224781.1	hypothetical protein CCMSSC00406_0002068	Pleurotus cornucopiae
ENSOPET00005002508	72.5521	94.294	108.92	159.833	165.238	158.07	318.729	482.518	430.039	148.485	177.37	128.026	2.15865	1.41105e-09	2.29559e-08	0	91.24	XP_036633910.1	uncharacterized protein PC9H_002837	Pleurotus ostreatus
ENSOPET00005028128	1009.42	1280.6	948.508	1280.78	1677.62	1648.27	3894.51	5199.11	5357.18	1662.15	2466.89	1880.38	2.15774	1.89227e-10	3.77348e-09	0	98.12	KAJ8692764.1	hypothetical protein PTI98_010047	Pleurotus ostreatus
ENSOPET00005007408	1751.77	1162.06	1161.81	1971.98	1639.76	2023.54	7448.89	4617.63	6116.77	2533.12	3037.91	2534.74	2.15752	8.35322e-11	1.7776e-09	6.23e-75	100	XP_036636225.1	Eukaryotic translation initiation factor eIF-1	Pleurotus ostreatus
ENSOPET00005003839	1994.66	1536.54	1373.97	1306.18	939.79	1446.76	9438.17	4933.76	7492.9	1205.61	2788.15	1833.26	2.15624	1.51781e-05	9.25773e-05	0	99.47	XP_036634548.1	Amino-acid acetyltransferase, mitochondrial	Pleurotus ostreatus
ENSOPET00005021447	209.245	200.262	212.166	330.251	418.832	301.66	503.464	1190.09	1075.52	385.619	590.931	500.546	2.15518	1.18656e-05	7.45331e-05	0	97.53	XP_036627440.1	MutS protein msh5	Pleurotus ostreatus
ENSOPET00005011267	21.0296	13.4706	17.0187	2.11699	2.29497	1.20664	104.657	77.0627	47.6875	2.2162	0.904948	1.77814	2.15474	0.0029098	0.00899518
ENSOPET00005007864	1205	1323.71	1021.12	1765.57	4505.02	2281.76	2146.26	6884.85	6770.77	3102.68	2900.36	3023.72	2.15428	0.000691506	0.00258892	0	100	KAG9219841.1	hypothetical protein CCMSSC00406_0009397	Pleurotus cornucopiae
ENSOPET00005019643	495.247	329.58	316.547	266.741	297.199	318.553	2273.12	1340.72	1459.58	611.671	390.938	527.218	2.15218	2.24061e-06	1.67865e-05	0	96.61	XP_036632793.1	uncharacterized protein PC9H_004709	Pleurotus ostreatus
ENSOPET00005017267	31.5444	33.2274	51.056	50.8078	47.0469	42.2324	208.521	162.883	143.063	72.0265	76.0157	61.3458	2.15109	1.71981e-08	2.16108e-07	1.9e-244	83.45	KDQ28474.1	hypothetical protein PLEOSDRAFT_1040545	Pleurotus ostreatus PC15
ENSOPET00005012382	100.942	66.4548	100.977	3.17549	22.9497	10.8598	358.371	516.67	316.781	5.5405	8.14453	13.336	2.15085	3.77201e-05	0.000207138
ENSOPET00005020765	160.877	118.541	99.8429	110.084	87.2088	144.797	719.914	489.523	473.469	255.971	201.803	181.37	2.14969	3.65647e-09	5.41268e-08	2.05e-176	97.55	KDQ25566.1	hypothetical protein PLEOSDRAFT_1045509	Pleurotus ostreatus PC15
ENSOPET00005017925	2234.4	1250.97	1381.92	461.504	813.567	681.752	10459.4	5438.17	5644.16	1031.64	1399.05	1321.16	2.14594	0.00137564	0.00470977	0	99.27	XP_036632690.1	1-pyrroline-5-carboxylate dehydrogenase	Pleurotus ostreatus
ENSOPET00005014833	598.292	669.936	609.269	860.557	1426.32	1087.18	1371.64	3550.14	3382.41	979.561	809.024	907.74	2.14503	0.000227798	0.000987627	0	99.9	KAG9220523.1	hypothetical protein CCMSSC00406_0003979	Pleurotus cornucopiae
ENSOPET00005012160	15.7722	10.7765	11.3458	11.6435	13.7698	14.4797	60.2571	55.1699	51.9453	18.8377	17.194	19.5595	2.143	8.20785e-06	5.37631e-05	2.89e-213	83.43	XP_036636804.1	uncharacterized protein PC9H_001309	Pleurotus ostreatus
ENSOPET00005007885	550.976	386.156	433.409	428.691	454.404	470.59	1772.83	2186.65	2092.29	798.94	490.482	560.114	2.14261	2.0231e-10	4.00178e-09	9.26e-226	100	KAG9225999.1	hypothetical protein CCMSSC00406_0009096	Pleurotus cornucopiae
ENSOPET00005018486	276.539	307.129	262.088	239.22	117.043	170.136	683.443	1481.71	1567.73	253.755	372.839	343.181	2.14197	0.000536038	0.00207313	0	99.89	KAG9218889.1	hypothetical protein CCMSSC00406_0000997	Pleurotus cornucopiae
ENSOPET00005009012	43.1107	36.8196	51.056	62.4513	59.6692	71.1918	254.507	150.623	172.867	68.7022	53.392	62.2349	2.14165	1.65272e-08	2.0865e-07	0	98.53	KAJ8699625.1	hypothetical protein PTI98_002720	Pleurotus ostreatus
ENSOPET00005004768	52.574	71.843	60.1327	81.5042	34.4245	82.0516	338.55	220.68	254.617	165.107	218.093	186.705	2.14075	4.93808e-09	7.10666e-08	1.41e-119	97.28	KDQ30413.1	hypothetical protein PLEOSDRAFT_1081881	Pleurotus ostreatus PC15
ENSOPET00005001570	63.0888	32.3294	43.114	98.4401	175.565	83.2582	237.064	204.917	168.609	146.269	99.5443	120.913	2.13998	6.90533e-09	9.48199e-08	3.25e-141	99.5	KAF4605803.1	hypothetical protein EYR40_004593	Pleurotus pulmonarius
ENSOPET00005007819	23.1326	18.8588	19.2878	15.8774	25.2447	18.0996	109.414	70.057	90.2656	21.0539	28.0534	20.4486	2.13808	7.15496e-07	6.135e-06	5.7e-121	98.84	KAJ8701064.1	hypothetical protein PTI98_004027	Pleurotus ostreatus
ENSOPET00005007827	23.1326	18.8588	19.2878	15.8774	25.2447	18.0996	109.414	70.057	90.2656	21.0539	28.0534	20.4486	2.13808	7.15496e-07	6.135e-06	1.3e-122	98.29	KAJ8701064.1	hypothetical protein PTI98_004027	Pleurotus ostreatus
ENSOPET00005003739	29.4415	25.1451	17.0187	30.6964	22.9497	13.2731	103.071	118.221	93.6719	19.9458	24.4336	32.8956	2.13705	4.68478e-07	4.18338e-06	1.21e-246	96.61	KDQ29970.1	hypothetical protein PLEOSDRAFT_24631	Pleurotus ostreatus PC15
ENSOPET00005002229	26.287	17.0627	22.6916	12.7019	8.03239	6.0332	59.4643	126.103	104.742	12.1891	13.5742	10.6688	2.13615	0.000461545	0.00182084	4.34e-97	91.91	KAJ8690361.1	hypothetical protein PTI98_011790	Pleurotus ostreatus
ENSOPET00005002247	26.287	17.0627	22.6916	12.7019	8.03239	6.0332	59.4643	126.103	104.742	12.1891	13.5742	10.6688	2.13615	0.000461545	0.00182084	1.69e-135	89.26	KAJ8690360.1	hypothetical protein PTI98_011790	Pleurotus ostreatus
ENSOPET00005001357	14.7207	17.0627	15.8841	28.5794	56.2267	21.7195	46.7786	87.5713	74.9375	52.0807	43.4375	37.3409	2.13441	1.80782e-06	1.39555e-05	9.76e-109	97.52	KDQ23164.1	hypothetical protein PLEOSDRAFT_1114313	Pleurotus ostreatus PC15
ENSOPET00005003733	29.4415	25.1451	17.0187	30.6964	22.9497	13.2731	103.071	118.221	92.8203	19.9458	24.4336	32.8956	2.13315	4.93337e-07	4.38647e-06	3.04e-202	85.23	KDQ29970.1	hypothetical protein PLEOSDRAFT_24631	Pleurotus ostreatus PC15
ENSOPET00005014902	16.8237	16.1647	18.1533	11.6435	13.7698	19.3063	109.414	57.797	57.0547	17.7296	15.3841	24.0049	2.13264	0.000380362	0.00154351	2e-194	99.43	KAG9220913.1	hypothetical protein CCMSSC00406_0002487	Pleurotus cornucopiae
ENSOPET00005005102	15.7722	16.1647	15.8841	47.6323	61.9642	59.1254	108.621	51.667	49.3906	67.5941	103.164	86.2397	2.13247	1.39826e-06	1.1109e-05	0	93.12	KAF4584731.1	hypothetical protein EYR38_001962	Pleurotus pulmonarius
ENSOPET00005007305	169.288	145.482	145.226	124.903	156.058	129.111	784.136	645.4	585.875	255.971	210.853	196.484	2.13138	7.60454e-10	1.31035e-08	3.43e-146	97.17	KDQ33436.1	hypothetical protein PLEOSDRAFT_1080674	Pleurotus ostreatus PC15
ENSOPET00005004524	1824.32	1700.88	1703	1945.52	2836.58	2530.33	8688.92	6919.88	7260.42	3211.27	2903.98	2781.01	2.12902	1.61336e-10	3.26563e-09	0	88.53	XP_036634545.1	Rab GDP dissociation inhibitor alpha	Pleurotus ostreatus
ENSOPET00005029470	10.5148	19.7568	13.6149	5.29248	4.58994	3.61992	50.7429	79.6898	61.3125	21.0539	9.04948	16.0032	2.12734	1.08806e-05	6.90055e-05	1e-63	96.08	KAJ8692190.1	hypothetical protein PTI98_009525	Pleurotus ostreatus
ENSOPET00005029038	9.46332	16.1647	17.0187	11.6435	10.3274	10.8598	59.4643	59.5485	67.2734	15.5134	9.04948	8.89069	2.12702	8.63677e-06	5.62173e-05	2.04e-129	96.67	KAJ8701409.1	hypothetical protein PTI98_000199	Pleurotus ostreatus
ENSOPET00005003863	2140.81	1667.66	1478.36	1386.63	1099.29	1525.19	9854.42	5376	7847.15	1356.31	2904.88	1945.28	2.12602	4.59855e-06	3.18356e-05	0	81.9	KAF4606554.1	Amino-acid acetyltransferase, mitochondrial	Pleurotus pulmonarius
ENSOPET00005031295	33.6474	43.1058	41.9794	79.3872	47.0469	69.9852	175.221	149.747	193.305	38.7835	32.5781	39.1191	2.126	3.94295e-08	4.56498e-07	1.57e-157	98.61	KAG9218308.1	hypothetical protein CCMSSC00406_0007321	Pleurotus cornucopiae
ENSOPET00005018854	131.435	149.972	89.6317	200.056	297.199	223.229	625.564	528.93	464.953	446.564	418.086	336.957	2.12586	1.51104e-09	2.44352e-08	0	100	KAG9220956.1	hypothetical protein CCMSSC00406_0002444	Pleurotus cornucopiae
ENSOPET00005009168	18.9266	28.7372	26.0953	9.52646	10.3274	20.5129	118.929	103.334	99.6328	32.1349	50.6771	32.0065	2.1257	4.12862e-07	3.74509e-06	8.69e-104	90.36	KAG9225586.1	hypothetical protein CCMSSC00406_0003089	Pleurotus cornucopiae
ENSOPET00005009178	18.9266	28.7372	26.0953	9.52646	10.3274	20.5129	118.929	103.334	99.6328	32.1349	50.6771	32.0065	2.1257	4.12862e-07	3.74509e-06	1.66e-97	89.94	KAG9225586.1	hypothetical protein CCMSSC00406_0003089	Pleurotus cornucopiae
ENSOPET00005001065	68.3462	35.0235	46.5177	82.5627	113.601	80.8449	207.729	251.329	195.008	55.405	57.9167	57.7895	2.12556	1.10386e-08	1.43528e-07	0	98.48	KAG9222431.1	hypothetical protein CCMSSC00406_0002766	Pleurotus cornucopiae
ENSOPET00005007879	543.615	371.788	425.467	425.515	446.372	458.524	1721.29	2117.47	2011.39	778.995	474.193	554.779	2.12531	2.73425e-10	5.29572e-09	8.31e-171	99.6	KDQ33852.1	hypothetical protein PLEOSDRAFT_1052656	Pleurotus ostreatus PC15
ENSOPET00005004667	27.3385	19.7568	11.3458	32.8134	27.5396	13.2731	104.657	63.0513	86.8594	53.1888	74.2058	81.7944	2.12299	6.09231e-07	5.31863e-06
ENSOPET00005022130	165.082	128.419	166.783	134.429	73.439	106.184	784.929	662.039	555.219	161.783	180.99	192.039	2.12098	7.63552e-10	1.31443e-08	2e-71	100	KAG9219433.1	hypothetical protein CCMSSC00406_0005327	Pleurotus cornucopiae
ENSOPET00005022258	181.906	106.867	110.054	89.9721	134.256	82.0516	639.836	581.473	513.492	195.026	187.324	210.709	2.12094	1.07884e-09	1.80081e-08	2.19e-271	95.38	XP_036627927.1	uncharacterized protein PC9H_011059	Pleurotus ostreatus
ENSOPET00005022140	198.73	156.259	206.493	141.838	83.7664	115.838	976.007	776.757	686.359	169.539	204.518	211.599	2.11905	5.72967e-10	1.01674e-08	3.84e-200	88.89	KDQ28861.1	hypothetical protein PLEOSDRAFT_1102901	Pleurotus ostreatus PC15
ENSOPET00005007018	113.56	96.9881	77.1513	95.2646	27.5396	48.2656	369.471	490.399	389.164	90.8642	58.8216	107.577	2.11818	3.89235e-09	5.71776e-08	8.91e-108	98.24	KDQ30566.1	hypothetical protein PLEOSDRAFT_1088433	Pleurotus ostreatus PC15
ENSOPET00005030036	476.321	604.38	575.231	574.763	1164.7	1015.99	3443.38	2016.77	1725.27	734.671	1087.75	858.841	2.11743	3.95241e-05	0.000215028	0	89.17	KAJ8694690.1	hypothetical protein PTI98_007343	Pleurotus ostreatus
ENSOPET00005022251	181.906	105.07	108.92	88.9136	133.108	82.0516	635.079	577.095	504.977	193.918	184.609	208.042	2.11682	1.16297e-09	1.92928e-08	1.07e-257	95.39	XP_036627927.1	uncharacterized protein PC9H_011059	Pleurotus ostreatus
ENSOPET00005029872	55.7285	50.2901	49.9215	89.9721	78.029	55.5055	295.736	179.521	200.969	136.296	90.4948	114.69	2.11651	1.04768e-08	1.3695e-07	3.01e-277	99.48	KAG9221657.1	hypothetical protein CCMSSC00406_0005570	Pleurotus cornucopiae
ENSOPET00005030030	473.166	598.093	568.424	557.827	1157.81	1008.75	3424.35	1993.12	1692.05	705.86	1066.93	837.503	2.11634	5.84215e-05	0.000301925	0	92.23	KAG9223635.1	hypothetical protein CCMSSC00406_0008518	Pleurotus cornucopiae
ENSOPET00005030044	476.321	609.768	576.366	575.822	1166.99	1020.82	3448.93	2017.64	1732.93	736.887	1094.99	865.064	2.11458	3.91404e-05	0.000213242	0	90.81	KAJ8694690.1	hypothetical protein PTI98_007343	Pleurotus ostreatus
ENSOPET00005029864	49.4196	46.698	46.5177	81.5042	73.439	51.8856	276.707	159.38	181.383	128.54	83.2552	100.465	2.11404	9.72314e-08	1.04197e-06	3.01e-277	99.48	KAG9221657.1	hypothetical protein CCMSSC00406_0005570	Pleurotus cornucopiae
ENSOPET00005003902	171.391	79.9254	106.65	52.9248	75.734	61.5387	616.843	474.636	458.141	55.405	53.392	64.9021	2.11402	1.39156e-09	2.26663e-08	4.69e-290	99.74	KAG9222965.1	hypothetical protein CCMSSC00406_0000346	Pleurotus cornucopiae
ENSOPET00005003909	171.391	79.9254	106.65	52.9248	75.734	61.5387	616.843	474.636	458.141	57.6212	53.392	64.9021	2.11402	1.38988e-09	2.26527e-08	1.42e-276	99.45	KAJ8702813.1	hypothetical protein PTI98_001498	Pleurotus ostreatus
ENSOPET00005003918	171.391	79.9254	106.65	52.9248	75.734	61.5387	616.843	474.636	458.141	57.6212	53.392	64.9021	2.11402	1.38988e-09	2.26527e-08	0	99.76	KAG9222965.1	hypothetical protein CCMSSC00406_0000346	Pleurotus cornucopiae
ENSOPET00005022148	209.245	167.035	212.166	150.306	112.453	124.284	1010.89	810.034	721.274	181.728	218.997	235.603	2.1111	6.35568e-10	1.11914e-08	1.44e-233	97.91	KAJ8697731.1	hypothetical protein PTI98_004507	Pleurotus ostreatus
ENSOPET00005018842	211.348	198.466	186.071	188.412	360.31	213.575	397.221	979.047	1194.74	847.697	255.195	577.006	2.10923	0.00253259	0.00800265	0	95.75	KAJ8697533.1	hypothetical protein PTI98_004326	Pleurotus ostreatus
ENSOPET00005027110	15.7722	22.451	20.4224	20.1114	13.7698	10.8598	88.8	77.0627	86.8594	25.4863	19.0039	26.6721	2.10746	1.74009e-06	1.34789e-05	3.82e-290	99.28	KAG9225046.1	hypothetical protein CCMSSC00406_0001803	Pleurotus cornucopiae
ENSOPET00005011420	1662.39	1498.83	1444.32	2469.47	7341.61	3372.56	8256.02	5659.73	5929.43	2191.82	5100.29	2276.91	2.10735	8.19361e-05	0.000407427	0	99.46	KAG9226430.1	hypothetical protein CCMSSC00406_0003309	Pleurotus cornucopiae
ENSOPET00005027007	45.2137	42.2078	32.9028	24.3454	28.6871	16.893	187.114	148.871	181.383	24.3782	30.7682	35.5628	2.10426	7.82188e-08	8.56275e-07	2.66e-179	92.19	KAG9225256.1	hypothetical protein CCMSSC00406_0007087	Pleurotus cornucopiae
ENSOPET00005012775	141.95	102.376	105.516	189.471	230.644	174.963	472.543	476.388	552.664	264.836	333.021	265.832	2.10172	1.76253e-09	2.80972e-08	0	96.58	KAJ8695892.1	hypothetical protein PTI98_005803	Pleurotus ostreatus
ENSOPET00005008405	15.7722	9.87842	23.8261	12.7019	9.17988	12.0664	95.9357	52.5428	63.8672	17.7296	38.0078	19.5595	2.10159	3.86752e-05	0.000211289	2.69e-99	100	KAG9227014.1	hypothetical protein CCMSSC00406_0008986	Pleurotus cornucopiae
ENSOPET00005008411	15.7722	9.87842	23.8261	12.7019	9.17988	12.0664	95.9357	52.5428	63.8672	17.7296	38.0078	19.5595	2.10159	3.86752e-05	0.000211289	1.73e-139	100	KAG9227014.1	hypothetical protein CCMSSC00406_0008986	Pleurotus cornucopiae
ENSOPET00005007794	23.1326	17.9608	19.2878	15.8774	25.2447	18.0996	103.864	68.3056	86.8594	19.9458	28.0534	20.4486	2.10094	1.20868e-06	9.76407e-06	3.83e-148	90.13	KAJ8701064.1	hypothetical protein PTI98_004027	Pleurotus ostreatus
ENSOPET00005018979	140.898	112.255	114.592	475.265	750.455	558.675	420.214	644.524	512.641	270.376	535.729	239.16	2.10075	4.40388e-08	5.05733e-07	0	100	KAG9219146.1	hypothetical protein CCMSSC00406_0001556	Pleurotus cornucopiae
ENSOPET00005019241	42.0592	31.4313	38.5757	46.5738	49.3418	55.5055	106.243	200.538	173.719	76.4589	36.1979	45.3425	2.10018	1.98632e-06	1.51176e-05	7.94e-111	100	XP_036630796.1	uncharacterized protein PC9H_007648	Pleurotus ostreatus
ENSOPET00005021820	264.973	180.506	225.781	261.448	408.505	260.634	779.379	1141.93	953.75	524.131	283.249	381.411	2.09865	7.45281e-10	1.28792e-08	3.76e-149	59.2	KAJ8691743.1	hypothetical protein PTI98_011280	Pleurotus ostreatus
ENSOPET00005024850	78.861	75.4352	64.671	303.788	277.691	211.162	198.214	311.754	427.484	200.566	207.233	156.476	2.09803	4.82132e-08	5.49921e-07	1e-150	100	KAG9224127.1	hypothetical protein CCMSSC00406_0006795	Pleurotus cornucopiae
ENSOPET00005011994	110.405	144.584	95.3046	86.7967	58.5217	89.2914	696.129	413.336	390.016	203.89	209.948	168.923	2.09782	1.89581e-05	0.000112923	5.14e-145	100	KAG9226614.1	hypothetical protein CCMSSC00406_0006161	Pleurotus cornucopiae
ENSOPET00005018991	313.341	306.231	294.99	1193.98	1673.03	1602.42	1002.96	1618.32	1291.82	684.806	1175.53	545.889	2.09716	6.91314e-10	1.20159e-08	0	100	KAG9219146.1	hypothetical protein CCMSSC00406_0001556	Pleurotus cornucopiae
ENSOPET00005018995	313.341	306.231	294.99	1193.98	1673.03	1602.42	1002.96	1618.32	1291.82	684.806	1175.53	545.889	2.09716	6.91314e-10	1.20159e-08	0	100	KAG9219146.1	hypothetical protein CCMSSC00406_0001556	Pleurotus cornucopiae
ENSOPET00005021828	264.973	181.404	225.781	261.448	408.505	261.841	779.379	1142.8	953.75	524.131	283.249	381.411	2.09716	7.67853e-10	1.31847e-08	0	96.79	KAJ8691743.1	hypothetical protein PTI98_011280	Pleurotus ostreatus
ENSOPET00005004453	334.371	297.251	288.183	369.415	428.012	354.752	1030.71	1486.08	1417	517.483	335.736	475.652	2.09652	7.6897e-10	1.31954e-08	0	99.65	KAG9222858.1	hypothetical protein CCMSSC00406_0000453	Pleurotus cornucopiae
ENSOPET00005014849	585.675	648.383	580.904	806.574	1379.28	1025.64	1301.87	3304.06	3154.19	911.967	770.111	871.288	2.09614	0.000231526	0.00100282	0	94.96	KAG9220523.1	hypothetical protein CCMSSC00406_0003979	Pleurotus cornucopiae
ENSOPET00005011232	15.7722	14.3686	12.4804	20.1114	26.3921	20.5129	80.0786	58.6727	43.4297	49.8645	42.5326	31.1174	2.09573	4.25777e-06	2.97481e-05	1.73e-254	99.43	XP_036630518.1	uncharacterized protein PC9H_007366	Pleurotus ostreatus
ENSOPET00005011985	109.354	142.788	94.17	84.6797	56.2267	86.8781	682.65	410.709	386.609	201.674	205.423	167.145	2.09542	1.28813e-05	7.98886e-05	5.18e-97	100	KAG9226614.1	hypothetical protein CCMSSC00406_0006161	Pleurotus cornucopiae
ENSOPET00005000727	96.7362	79.9254	89.6317	215.933	354.573	322.173	421.007	332.771	384.055	247.106	173.75	181.37	2.0952	2.63734e-09	4.03249e-08	2.21e-196	97.89	KDQ31576.1	hypothetical protein PLEOSDRAFT_1102534	Pleurotus ostreatus PC15
[truncated: 6,202 more rows]

## Sheet: GO_up
GO Type	Level	GO ID	GO Name	p-value	FDR	Pop total	Pop hits	BgRatio	Total	Gene count	GeneRatio	Genes
[truncated: 635 more rows]

## Sheet: GO_down
GO Type	Level	GO ID	GO Name	p-value	FDR	Pop total	Pop hits	BgRatio	Total	Gene count	GeneRatio	Genes
[truncated: 562 more rows]

[truncated: 1 more sheets: KEGG]
