# Supplementary material for: Comparative Transcriptomic Analysis Reveals Cultivar-Dependent Resistance Responses to Pseudomonas tolaasii in Pleurotus ostreatus
Source: J Fungi (Basel). 2026 Jul 17;12(7):525. doi: 10.3390/jof12070525 (PMC13412839; doi:10.3390/jof12070525)
Supplement: Supplementary file 1 [file jof-12-00525-s001.zip › Supplementary Table S3B.xlsx]

## Sheet: I_AE_C_AE_DEGs
Supplementary Table S3. Differential expression and functional enrichment results for the four pairwise comparisons.
(B) I_AE vs. C_AE, comparison between P. tolaasii-inoculated and mock-treated Aenutari.
	Normalized expression values												Fold change			Annotation
Gene id	C_DH_1	C_DH_2	C_DH_3	C_AE_1	C_AE_2	C_AE_3	I_DH_1	I_DH_2	I_DH_3	I_AE_1	I_AE_2	I_AE_3	log2FoldChange	p-val	FDR	E-value	Identity	Protein ID	description	Species
ENSOPET00005027528	51.5225	37.7176	38.5757	8.46797	34.4245	4.82656	758.764	603.366	481.133	1700.93	4318.41	2825.46	7.53412	1.26626e-10	6.96213e-08	0	89.94	KAJ8695491.1	hypothetical protein PTI98_008093	Pleurotus ostreatus
ENSOPET00005027517	41.0077	23.349	22.6916	8.46797	34.4245	4.82656	586.714	442.235	374.688	1643.31	4242.4	2772.12	7.5033	1.26808e-09	5.53894e-07	8.55e-170	91.23	KAG9224222.1	hypothetical protein CCMSSC00406_0004721	Pleurotus cornucopiae
ENSOPET00005029018	11.5663	9.87842	5.67289	5.29248	48.1944	6.0332	3054.88	1171.7	1214.33	2205.12	2840.63	1652.78	6.81433	3.73892e-13	4.30372e-10	1.35e-119	84.54	KDQ26447.1	hypothetical protein PLEOSDRAFT_1097206	Pleurotus ostreatus PC15
ENSOPET00005029027	11.5663	9.87842	5.67289	5.29248	48.1944	6.0332	3054.88	1171.7	1214.33	2205.12	2840.63	1652.78	6.81433	3.73892e-13	4.30372e-10	3.68e-124	93.09	KDQ26447.1	hypothetical protein PLEOSDRAFT_1097206	Pleurotus ostreatus PC15
ENSOPET00005026953	8.41184	9.87842	7.94205	16.9359	5.73742	9.65313	2487.99	1485.21	1343.77	771.238	998.158	531.663	6.15344	1.60096e-14	2.87544e-11
ENSOPET00005025114	6.30888	11.6745	7.94205	16.9359	11.4748	9.65313	2812.26	1721.65	1550.7	882.048	1136.62	593.898	6.1009	2.6403e-15	5.47172e-12
ENSOPET00005007281	160.877	217.325	201.955	136.546	228.349	102.564	16033.2	16825.9	16995.5	4566.48	5430.59	4546.7	4.95942	6.24643e-39	1.05533e-34	1.53e-229	97.15	KAG9222423.1	hypothetical protein CCMSSC00406_0002758	Pleurotus cornucopiae
ENSOPET00005007293	161.928	218.223	205.359	137.604	230.644	102.564	16046.6	16835.6	17006.6	4572.02	5436.02	4551.15	4.95063	7.83438e-39	1.05533e-34	6.39e-240	100	KAG9222423.1	hypothetical protein CCMSSC00406_0002758	Pleurotus cornucopiae
ENSOPET00005013236	129.332	70.047	51.056	46.5738	104.421	22.9262	13205	29554.4	23452	2000.12	1178.24	1713.24	4.8138	1.09646e-06	0.000273515	2.06e-181	100	KAG9226650.1	hypothetical protein CCMSSC00406_0006125	Pleurotus cornucopiae
ENSOPET00005013239	133.538	70.047	53.3252	50.8078	112.453	24.1328	13208.2	29560.6	23460.6	2003.45	1181.86	1715.01	4.70873	1.64514e-06	0.000385407	1.15e-262	100	KAG9226650.1	hypothetical protein CCMSSC00406_0006125	Pleurotus cornucopiae
ENSOPET00005013254	135.641	75.4352	54.4598	58.2173	119.338	38.6125	13210.6	29566.7	23467.4	2013.42	1184.58	1720.35	4.50795	3.50784e-06	0.000710563	9.03e-260	99.16	KAG9226650.1	hypothetical protein CCMSSC00406_0006125	Pleurotus cornucopiae
ENSOPET00005004888	410.077	320.6	258.684	380	481.944	212.369	11571.8	8308.76	7771.36	5055.15	8800.62	5626.92	4.18071	1.77653e-18	9.57229e-15	0	98.44	XP_036635326.1	uncharacterized protein PC9H_004266	Pleurotus ostreatus
ENSOPET00005004877	410.077	330.478	262.088	399.053	468.174	218.402	11570.2	8292.12	7761.99	5027.45	8773.47	5604.69	4.15987	3.06614e-18	1.18007e-14	0	98.56	XP_036635326.1	uncharacterized protein PC9H_004266	Pleurotus ostreatus
ENSOPET00005004896	415.335	327.784	262.088	397.994	486.533	215.989	11573.3	8309.64	7774.77	5064.02	8809.67	5635.81	4.14792	2.59887e-18	1.16693e-14	0	98.43	XP_036635326.1	uncharacterized protein PC9H_004266	Pleurotus ostreatus
ENSOPET00005017874	2119.78	1675.74	1732.5	124.903	640.296	334.24	139116	123246	126173	8053.67	5114.77	5758.5	4.1056	1.05421e-29	9.46711e-26	2.17e-270	99.73	6KBJ_A	Chain A, Lectin	Pleurotus ostreatus
ENSOPET00005002638	69.3977	47.596	53.3252	75.1532	57.3742	72.3985	294.943	718.96	799.617	1385.13	403.607	1291.82	3.91001	3.32915e-05	0.00450707	9.4e-257	99.44	KDQ30401.1	glycoside hydrolase family 43 protein	Pleurotus ostreatus PC15
ENSOPET00005002617	69.3977	46.698	53.3252	75.1532	59.6692	72.3985	297.321	718.084	798.766	1386.23	401.797	1293.6	3.89445	3.57913e-05	0.00468085	9.4e-282	89.86	XP_036635121.1	uncharacterized protein PC9H_004058	Pleurotus ostreatus
ENSOPET00005002653	69.3977	47.596	53.3252	75.1532	60.8167	73.6051	298.114	718.96	802.172	1388.45	403.607	1294.48	3.88045	3.6317e-05	0.00470392	0	98.89	KAJ8703107.1	hypothetical protein PTI98_001757	Pleurotus ostreatus
ENSOPET00005010248	321.753	261.329	179.263	86.7967	26.3921	42.2324	1873.52	1021.08	1179.41	690.347	599.981	666.802	3.65448	1.36806e-11	8.57137e-09	3.06e-105	95.62	KAF9487100.1	Clavaminate synthase-like protein	Pleurotus eryngii
ENSOPET00005011975	1133.5	1125.24	862.28	402.228	1995.48	345.099	15178.5	5598.43	8136.68	15325	4950.97	11362.3	3.52795	5.9603e-05	0.00698158	0	98.77	KAF9487399.1	alcohol oxidase	Pleurotus eryngii
ENSOPET00005011958	1133.5	1125.24	862.28	389.526	1992.03	339.066	15176.9	5595.8	8133.27	14973.8	4866.81	11150.7	3.50985	6.11218e-05	0.0071285	0	85.31	KAF9487399.1	alcohol oxidase	Pleurotus eryngii
ENSOPET00005010647	1809.6	1391.96	1361.49	758.941	449.814	616.594	49177	58793.6	50846	7510.7	3665.04	7563.31	3.3598	1.51981e-21	1.02363e-17	1.65e-29	96.43	KAG9226155.1	hypothetical protein CCMSSC00406_0005066	Pleurotus cornucopiae
ENSOPET00005009035	328.062	164.341	128.207	42.3398	125.076	31.3727	6128.79	10063.7	10558.5	668.185	570.117	728.148	3.30629	3.98702e-07	0.00011189	1.66e-90	97.9	KAG9225846.1	hypothetical protein CCMSSC00406_0008374	Pleurotus cornucopiae
ENSOPET00005009040	328.062	165.239	129.342	42.3398	125.076	31.3727	6137.51	10073.3	10564.5	668.185	570.117	728.148	3.30629	3.86211e-07	0.000109525	6.4e-90	97.9	KAG9225846.1	hypothetical protein CCMSSC00406_0008374	Pleurotus cornucopiae
ENSOPET00005003690	43.1107	25.1451	37.4411	33.8719	32.1296	22.9262	543.107	511.416	441.961	257.079	306.777	200.041	3.10268	1.16483e-15	3.48684e-12	2e-214	99.02	KAG9217743.1	hypothetical protein CCMSSC00406_0003568	Pleurotus cornucopiae
ENSOPET00005023002	62.0373	60.1686	49.9215	122.786	32.1296	50.6789	443.207	686.559	652.297	670.401	390.033	684.583	3.08537	2.76159e-12	2.01081e-09	4.69e-137	99.5	KAG9224406.1	hypothetical protein CCMSSC00406_0009448	Pleurotus cornucopiae
ENSOPET00005022981	62.0373	60.1686	49.9215	122.786	32.1296	50.6789	443.207	687.434	652.297	670.401	389.128	684.583	3.08462	3.18847e-12	2.20258e-09	4.69e-137	99.5	KAG9224406.1	hypothetical protein CCMSSC00406_0009448	Pleurotus cornucopiae
ENSOPET00005022994	62.0373	60.1686	49.9215	122.786	32.1296	50.6789	443.207	687.434	652.297	670.401	389.128	684.583	3.08462	3.18847e-12	2.20258e-09	4.69e-137	99.5	KAG9224406.1	hypothetical protein CCMSSC00406_0009448	Pleurotus cornucopiae
ENSOPET00005003272	13.6692	10.7765	9.07663	20.1114	11.4748	13.2731	616.843	382.686	307.414	86.4318	138.457	151.142	3.06737	4.54197e-05	0.00561309	1.27e-241	96.99	QGX75173.1	zinc cluster transcription factor 26, partial	Pleurotus ostreatus
ENSOPET00005003695	43.1107	27.8392	37.4411	33.8719	32.1296	25.3395	546.279	514.919	449.625	255.971	306.777	200.041	3.06195	2.16394e-15	5.29988e-12	2e-214	99.02	KAG9217743.1	hypothetical protein CCMSSC00406_0003568	Pleurotus cornucopiae
ENSOPET00005004700	979.98	752.556	541.194	288.969	105.569	177.376	1401.77	795.147	1080.63	2259.42	827.123	1529.2	3.01269	4.5565e-07	0.000125262	2.39e-79	99.17	KAG9217532.1	hypothetical protein CCMSSC00406_0008459	Pleurotus cornucopiae
ENSOPET00005004708	979.98	752.556	541.194	288.969	105.569	177.376	1401.77	795.147	1080.63	2259.42	827.123	1529.2	3.01269	4.5565e-07	0.000125262	2.53e-111	98.2	KAG9217532.1	hypothetical protein CCMSSC00406_0008459	Pleurotus cornucopiae
ENSOPET00005004718	994.7	759.74	544.598	291.086	113.601	185.823	1422.39	801.277	1104.48	2321.47	850.651	1551.43	2.99984	5.95634e-07	0.000155796	5.8e-223	99.02	KAG9217532.1	hypothetical protein CCMSSC00406_0008459	Pleurotus cornucopiae
ENSOPET00005024952	129.332	159.851	99.8429	80.4457	42.4569	43.4391	297.321	161.131	223.109	482.024	443.425	374.298	2.96601	2.39447e-15	5.37579e-12	1.43e-214	96.7	XP_036628782.1	uncharacterized protein PC9H_009896	Pleurotus ostreatus
ENSOPET00005024962	141.95	176.015	114.592	88.9136	50.4893	44.6457	312.386	167.261	244.398	511.942	506.771	412.528	2.95911	1.71903e-15	4.63124e-12	9.46e-233	96.35	XP_036628782.1	uncharacterized protein PC9H_009896	Pleurotus ostreatus
ENSOPET00005024967	136.692	181.404	119.131	91.0306	59.6692	44.6457	191.871	152.374	212.891	517.483	510.391	424.086	2.8939	5.75629e-15	1.10772e-11	0	96.31	XP_036628782.1	uncharacterized protein PC9H_009896	Pleurotus ostreatus
ENSOPET00005016195	78.861	44.9019	37.4411	60.3343	110.159	67.5719	6572.79	3974.86	4321.68	549.618	571.022	576.117	2.83335	1.0752e-05	0.00181856	1.79e-249	97.48	KAF9496398.1	Aldo keto reductase	Pleurotus eryngii
ENSOPET00005016200	78.861	45.7999	37.4411	60.3343	110.159	67.5719	6573.58	3974.86	4321.68	549.618	571.022	576.117	2.83335	1.08002e-05	0.00181856	1.79e-249	97.48	KAF9496398.1	Aldo keto reductase	Pleurotus eryngii
ENSOPET00005003282	13.6692	10.7765	9.07663	23.2869	16.0648	19.3063	616.843	382.686	307.414	91.9723	152.936	168.034	2.81554	9.63525e-05	0.00994572	0	92.51	QGX75173.1	zinc cluster transcription factor 26, partial	Pleurotus ostreatus
ENSOPET00005003291	13.6692	10.7765	9.07663	23.2869	16.0648	19.3063	616.843	382.686	307.414	91.9723	152.936	168.034	2.81554	9.63525e-05	0.00994572	0	96.88	QGX75173.1	zinc cluster transcription factor 26, partial	Pleurotus ostreatus
ENSOPET00005030758	22.0811	21.5529	28.3645	22.2284	18.3598	22.9262	149.057	160.255	126.883	131.864	169.225	141.362	2.80036	7.5168e-12	5.06275e-09	1.64e-111	99.45	KAG9218344.1	hypothetical protein CCMSSC00406_0007285	Pleurotus cornucopiae
ENSOPET00005013798	542.564	788.477	604.73	428.691	1055.69	551.435	2033.68	1422.16	1898.13	4794.75	6709.29	2524.96	2.78474	7.97746e-05	0.00859683	0	100	XP_036636293.1	uncharacterized protein PC9H_000794	Pleurotus ostreatus
ENSOPET00005020288	8195.24	6728.1	7117.21	601.226	554.235	667.272	4368.64	4994.19	3199.32	3089.38	3252.38	5793.18	2.73499	7.30626e-16	2.46047e-12	0	96.04	KAG9218528.1	hypothetical protein CCMSSC00406_0001358	Pleurotus cornucopiae
ENSOPET00005024930	63.0888	120.337	76.0168	49.7493	45.8994	31.3727	100.693	72.6841	107.297	270.376	331.211	243.605	2.73421	8.38843e-13	7.79285e-10	2.72e-160	95.76	XP_036628782.1	uncharacterized protein PC9H_009896	Pleurotus ostreatus
ENSOPET00005024940	63.0888	120.337	76.0168	49.7493	45.8994	31.3727	100.693	72.6841	107.297	270.376	331.211	243.605	2.73421	8.38843e-13	7.79285e-10	2.52e-160	95.76	XP_036628782.1	uncharacterized protein PC9H_009896	Pleurotus ostreatus
ENSOPET00005012436	82.0155	42.2078	40.8448	88.9136	75.734	57.9188	630.321	456.246	370.43	619.428	437.09	414.306	2.72432	4.38931e-11	2.62783e-08	5.69e-122	98.22	KAG9220428.1	hypothetical protein CCMSSC00406_0003884	Pleurotus cornucopiae
ENSOPET00005009284	18.9266	17.9608	10.2112	14.8189	4.58994	12.0664	531.214	706.7	584.172	96.4047	51.5821	59.5676	2.7212	9.03056e-10	4.1947e-07	1.33e-225	96.73	KAG9226811.1	hypothetical protein CCMSSC00406_0003516	Pleurotus cornucopiae
ENSOPET00005009271	18.9266	17.9608	10.2112	14.8189	4.58994	12.0664	531.214	705.824	583.32	95.2966	51.5821	59.5676	2.71348	1.00504e-09	4.51282e-07	9.86e-202	91.01	KAG9226811.1	hypothetical protein CCMSSC00406_0003516	Pleurotus cornucopiae
ENSOPET00005021262	3704.37	2670.77	2528.98	533.482	635.706	641.933	3365.68	2420.47	1910.05	5100.59	2809.86	3868.34	2.70124	1.60548e-12	1.23581e-09	1.41e-216	99.67	KDQ25745.1	hypothetical protein PLEOSDRAFT_1057999	Pleurotus ostreatus PC15
ENSOPET00005021265	3707.52	2672.56	2532.38	540.891	640.296	643.14	3445.76	2488.77	1985.84	5120.53	2823.44	3892.35	2.69778	1.16412e-12	9.50382e-10	2.21e-205	99.65	KDQ25745.1	hypothetical protein PLEOSDRAFT_1057999	Pleurotus ostreatus PC15
ENSOPET00005010238	619.322	459.795	397.102	190.529	235.234	225.642	3513.94	2546.57	2600.67	1636.66	1105.85	1293.6	2.63134	3.06162e-14	4.95776e-11	4.64e-141	99.5	KAF9487100.1	Clavaminate synthase-like protein	Pleurotus eryngii
ENSOPET00005010256	635.094	476.858	415.256	200.056	242.119	240.122	3679.65	2623.63	2712.23	1703.15	1146.57	1357.61	2.62443	3.31241e-14	4.95776e-11	2.05e-258	96.69	KAJ8701057.1	hypothetical protein PTI98_004021	Pleurotus ostreatus
ENSOPET00005010262	635.094	476.858	415.256	200.056	242.119	240.122	3679.65	2623.63	2712.23	1703.15	1146.57	1357.61	2.62443	3.31241e-14	4.95776e-11	7.13e-253	96.63	KAJ8701057.1	hypothetical protein PTI98_004021	Pleurotus ostreatus
ENSOPET00005028255	31.5444	13.4706	21.557	138.663	131.961	117.044	523.286	381.811	427.484	756.833	894.089	639.241	2.56256	3.99365e-13	4.30372e-10	1.23e-246	100	KAG9221545.1	hypothetical protein CCMSSC00406_0009368	Pleurotus cornucopiae
ENSOPET00005028243	28.39	13.4706	21.557	124.903	118.191	104.978	447.171	346.782	374.688	684.806	771.921	563.67	2.53718	8.8863e-13	7.9802e-10	2.51e-135	100	KAG9221545.1	hypothetical protein CCMSSC00406_0009368	Pleurotus cornucopiae
ENSOPET00005021035	696.08	467.878	436.813	367.298	293.756	369.232	10415.8	9208.12	8099.21	2475.5	1529.36	1968.4	2.53547	1.54678e-13	2.19326e-10	1.14e-30	95.24	ACZ59456.1	hypothetical protein	Pleurotus ostreatus
ENSOPET00005021045	701.337	478.654	448.159	393.76	331.623	425.944	11061.9	10079.5	8829	2778.01	1658.77	2144.44	2.51505	2.15558e-13	2.90368e-10	3.18e-121	91.26	KDQ25336.1	hypothetical protein PLEOSDRAFT_186042, partial	Pleurotus ostreatus PC15
ENSOPET00005021054	716.058	490.329	464.043	407.521	344.245	440.424	11081.8	10099.6	8858.81	2807.93	1689.54	2172	2.48396	3.92267e-13	4.30372e-10	2.94e-167	95.35	KAJ8691114.1	hypothetical protein PTI98_010713	Pleurotus ostreatus
ENSOPET00005021064	716.058	490.329	464.043	407.521	344.245	440.424	11081.8	10099.6	8858.81	2807.93	1689.54	2172	2.48396	3.92267e-13	4.30372e-10	3.86e-163	97.98	KDQ25336.1	hypothetical protein PLEOSDRAFT_186042, partial	Pleurotus ostreatus PC15
ENSOPET00005028286	33.6474	13.4706	22.6916	156.657	190.482	131.524	563.721	407.206	458.992	847.697	1056.98	745.04	2.46875	1.55415e-12	1.23148e-09	0	92.86	KDQ31688.1	hypothetical protein PLEOSDRAFT_1100224	Pleurotus ostreatus PC15
ENSOPET00005021072	720.264	495.717	475.388	410.696	361.458	444.044	11083.4	10103.1	8867.32	2814.57	1693.16	2175.55	2.45818	6.45739e-13	6.6911e-10	8.17e-164	97.98	KDQ25336.1	hypothetical protein PLEOSDRAFT_186042, partial	Pleurotus ostreatus PC15
ENSOPET00005028271	34.6989	14.3686	23.8261	159.833	192.777	131.524	562.136	408.958	458.992	849.913	1058.79	748.596	2.45648	1.95356e-12	1.46196e-09	0	92.86	KDQ31688.1	hypothetical protein PLEOSDRAFT_1100224	Pleurotus ostreatus PC15
ENSOPET00005023486	580.417	492.125	424.332	256.156	309.821	237.708	1232.1	1120.91	1297.78	1276.53	1891.34	1236.7	2.4543	6.83177e-13	6.81684e-10	3.41e-298	94.19	XP_036627503.1	uncharacterized protein PC9H_010627	Pleurotus ostreatus
ENSOPET00005023031	101.994	115.847	114.592	82.5627	177.86	154.45	10456.2	9514.62	9150.04	807.805	424.421	1015.32	2.43761	1.14065e-12	9.50382e-10	0	98.49	KAG9225196.1	hypothetical protein CCMSSC00406_0007027	Pleurotus cornucopiae
ENSOPET00005023050	101.994	115.847	114.592	82.5627	177.86	154.45	10456.2	9514.62	9150.04	807.805	424.421	1015.32	2.43761	1.14065e-12	9.50382e-10	0	95.29	KAG9225196.1	hypothetical protein CCMSSC00406_0007027	Pleurotus cornucopiae
ENSOPET00005015928	130.384	110.459	91.9009	355.655	1209.45	317.347	4248.13	3420.53	3461.6	2871.09	4083.13	2565.85	2.33836	1.18471e-11	7.66537e-09	9.8e-259	98.65	KAF9496366.1	general substrate transporter	Pleurotus eryngii
ENSOPET00005015939	134.589	113.153	94.17	364.123	1215.19	325.793	4260.02	3431.04	3471.82	2878.84	4096.7	2580.97	2.32662	1.195e-11	7.66537e-09	0	97.93	KAF9496366.1	general substrate transporter	Pleurotus eryngii
ENSOPET00005027028	65.1918	52.0862	34.0374	78.3287	72.2915	119.457	968.079	1365.24	1107.03	551.834	360.169	411.639	2.29307	8.5794e-11	4.91782e-08	3.6e-108	98.78	XP_036628726.1	uncharacterized protein PC9H_009839	Pleurotus ostreatus
ENSOPET00005013139	24298.7	21593.3	19159.6	9546.57	4534.86	6646.18	47897.3	46841	33113.9	34352.2	32457.8	32748.9	2.264	1.6791e-11	1.0281e-08	6.9e-198	99.63	XP_036630847.1	uncharacterized protein PC9H_007699	Pleurotus ostreatus
ENSOPET00005027660	14.7207	13.4706	10.2112	15.8774	8.03239	20.5129	209.314	219.804	225.664	75.3508	63.3464	72.9037	2.25198	1.66615e-07	5.34378e-05	7.12e-149	83.86	XP_036628336.1	uncharacterized protein PC9H_009445	Pleurotus ostreatus
ENSOPET00005031824	662.433	386.156	380.084	841.504	1767.13	938.767	14032.8	12908.9	9322.91	6298.44	4846	5490	2.22934	4.51851e-11	2.64637e-08	7.37e-183	98.85	KAG9218362.1	hypothetical protein CCMSSC00406_0007267	Pleurotus cornucopiae
ENSOPET00005002372	269.179	307.129	266.626	6.35097	26.3921	6.0332	484.436	528.055	455.586	67.5941	60.6315	52.4551	2.22019	1.84173e-07	5.8374e-05
ENSOPET00005029951	8992.26	7437.55	6918.66	3748.13	1943.84	1951.14	13675.2	19123.8	19797.1	12178	12367	10299.9	2.18872	8.81761e-11	4.94907e-08	0	95.26	KAJ8701323.1	hypothetical protein PTI98_000124	Pleurotus ostreatus
ENSOPET00005007045	19.9781	17.0627	17.0187	8.46797	16.0648	15.6863	264.021	169.888	177.977	78.6751	37.1029	60.4567	2.13155	4.51664e-05	0.0056075
ENSOPET00005031850	2475.18	1849.96	1861.84	431.866	180.155	242.535	4869.73	6783.27	6643.04	1413.94	1158.33	1158.46	2.12621	5.4131e-10	2.75682e-07
ENSOPET00005003972	94.6332	81.7215	58.9981	19.0529	43.6044	30.166	60.2571	57.797	61.3125	103.053	143.887	157.365	2.12289	5.58915e-08	1.98128e-05	1.4e-94	90.68	KDQ23677.1	hypothetical protein PLEOSDRAFT_174703	Pleurotus ostreatus PC15
ENSOPET00005021714	394.305	212.835	195.148	222.284	152.615	225.642	7059.6	4549.33	4814.74	1029.43	779.161	790.383	2.1136	4.04444e-05	0.00511555	6.2e-69	86.26	KDQ29537.1	hypothetical protein PLEOSDRAFT_176123	Pleurotus ostreatus PC15
ENSOPET00005021721	394.305	213.733	198.551	222.284	156.058	225.642	7065.15	4558.96	4824.95	1033.86	780.065	793.05	2.10979	3.89394e-05	0.00497188	5.08e-82	97.58	KAJ8698570.1	hypothetical protein PTI98_005263	Pleurotus ostreatus
ENSOPET00005004187	464.754	278.392	230.319	368.357	354.573	298.04	12401.1	11353.6	10599.4	2040.01	1292.27	1062.44	2.10583	7.50951e-10	3.54936e-07	5.95e-226	97.27	UYF12301.1	glyceraldehyde-3-phosphate dehydrogenase	Pleurotus ostreatus
ENSOPET00005008981	1315.4	1320.12	1182.23	2036.55	257.037	1192.16	6600.54	6317.39	5919.21	5919.47	5071.33	4001.7	2.1047	6.23207e-10	2.99818e-07	8.52e-23	58.33	KAJ4222830.1	hypothetical protein NW759_006404	Fusarium solani
ENSOPET00005017648	488.938	666.344	696.631	2788.08	1608.77	2062.15	16700.7	16267.2	12102.4	11333.7	7603.38	8736	2.0991	4.81464e-10	2.54336e-07
ENSOPET00005029946	6116.46	5114.33	4706.23	2534.04	1505.5	1375.57	9149.57	12764.4	13372.1	8076.94	8283.9	6827.16	2.09832	4.50379e-10	2.42673e-07	0	95.29	KAJ8701323.1	hypothetical protein PTI98_000124	Pleurotus ostreatus
ENSOPET00005014371	299.672	172.423	175.86	443.51	960.445	588.841	5966.25	4724.47	4219.49	3783.05	2389.06	2252.01	2.07973	1.24727e-08	4.86996e-06	1.48e-115	99.38	KAF4567295.1	Lactoylglutathione lyase	Pleurotus pulmonarius
ENSOPET00005004209	467.909	279.29	230.319	371.532	371.785	319.76	12556.5	11643.5	10976.6	2088.77	1307.65	1077.55	2.07331	1.27469e-09	5.53894e-07	2.62e-241	100	KAF9489890.1	glyceraldehyde 3-phosphate dehydrogenase	Pleurotus eryngii
ENSOPET00005004201	468.96	279.29	231.454	373.649	371.785	319.76	12558.9	11643.5	10976.6	2092.09	1308.56	1078.44	2.07209	1.30683e-09	5.58845e-07	2.62e-241	100	KAF9489890.1	glyceraldehyde 3-phosphate dehydrogenase	Pleurotus eryngii
ENSOPET00005011880	585.675	723.819	659.19	280.501	139.993	217.195	367.886	234.691	137.102	1239.96	808.119	583.23	2.04486	1.20698e-05	0.00198276	8.09e-93	96.38	XP_036636322.1	uncharacterized protein PC9H_000823	Pleurotus ostreatus
ENSOPET00005007683	662.433	573.846	552.54	48.6908	52.7843	53.0922	1655.49	1295.18	1119.8	193.918	263.34	175.147	2.03261	1.30948e-08	5.03983e-06	0	95.86	KDQ32800.1	hypothetical protein PLEOSDRAFT_1032080	Pleurotus ostreatus PC15
ENSOPET00005009375	1091.44	977.065	1055.16	206.407	73.439	129.111	1323.28	1148.06	1220.29	320.241	934.812	415.195	2.03004	2.77902e-09	1.16984e-06	1.04e-172	97.2	KDQ22951.1	hypothetical protein PLEOSDRAFT_1098455	Pleurotus ostreatus PC15
ENSOPET00005031676	1823.27	1087.52	1041.54	717.66	488.828	626.247	2119.31	2063.18	1669.91	1904.82	2587.25	2990.83	2.0296	9.94718e-10	4.51282e-07	1.24e-94	100	KAG9218232.1	hypothetical protein CCMSSC00406_0005913	Pleurotus cornucopiae
ENSOPET00005021729	399.563	217.325	208.762	234.986	174.418	238.915	7072.29	4570.34	4829.21	1041.61	791.83	797.495	2.0208	6.99141e-05	0.00771949	5.08e-82	97.58	KAJ8698570.1	hypothetical protein PTI98_005263	Pleurotus ostreatus
ENSOPET00005021734	399.563	217.325	208.762	234.986	174.418	238.915	7072.29	4570.34	4829.21	1041.61	791.83	797.495	2.0208	6.99141e-05	0.00771949	6.17e-83	98.39	KDQ29537.1	hypothetical protein PLEOSDRAFT_176123	Pleurotus ostreatus PC15
ENSOPET00005029494	260.767	343.949	355.123	286.852	496.861	205.129	988.693	742.604	1032.09	1185.67	1856.05	942.414	2.01045	6.54751e-06	0.00121653	0	96.59	KDQ32061.1	hypothetical protein PLEOSDRAFT_22795	Pleurotus ostreatus PC15
ENSOPET00005021047	146.156	233.49	158.841	20.1114	35.572	32.5793	183.15	136.611	125.18	107.486	104.974	138.695	1.99223	2.29346e-07	6.94247e-05
ENSOPET00005003654	349.091	262.227	301.798	47.6323	60.8167	45.8524	775.414	944.018	877.961	242.674	152.031	194.706	1.93352	1.10935e-07	3.78315e-05	1.2e-202	98.57	KDQ30429.1	hypothetical protein PLEOSDRAFT_1036345	Pleurotus ostreatus PC15
ENSOPET00005006952	119.869	102.376	102.112	78.3287	183.598	101.358	2410.29	2035.16	1571.98	577.32	446.14	363.629	1.93289	2.14676e-06	0.000474064	0	95.72	KAG9222363.1	hypothetical protein CCMSSC00406_0002698	Pleurotus cornucopiae
ENSOPET00005031682	2557.2	1542.83	1668.97	1108.25	966.182	1095.63	3180.15	3182.34	2638.14	3109.33	4208.01	4752.96	1.92888	4.47727e-09	1.80033e-06	0	96.1	KAG9218232.1	hypothetical protein CCMSSC00406_0005913	Pleurotus cornucopiae
ENSOPET00005015839	693.977	882.771	939.431	2864.29	1692.54	2139.37	15597.1	14655	10507.4	10094.8	7128.28	8203.44	1.92492	9.30805e-09	3.68777e-06	0	88.3	KAG9220795.1	hypothetical protein CCMSSC00406_0002605	Pleurotus cornucopiae
ENSOPET00005003639	327.01	239.776	287.048	47.6323	55.0793	45.8524	700.093	847.69	791.953	229.377	146.602	187.594	1.92352	1.432e-07	4.64813e-05	2.29e-54	58.33	KAG9223149.1	hypothetical protein CCMSSC00406_0000162	Pleurotus cornucopiae
ENSOPET00005007692	662.433	577.438	562.751	50.8078	68.8491	59.1254	1663.41	1307.44	1128.32	206.107	284.154	186.705	1.92088	5.3659e-08	1.9275e-05	0	99.26	KDQ32800.1	hypothetical protein PLEOSDRAFT_1032080	Pleurotus ostreatus PC15
ENSOPET00005031869	138.795	88.9058	100.977	20.1114	52.7843	27.7527	1180.56	938.764	811.539	139.621	120.358	117.357	1.90652	2.31297e-06	0.000498511	0	95.93	KDQ22228.1	hypothetical protein PLEOSDRAFT_1050542	Pleurotus ostreatus PC15
ENSOPET00005031751	19295.7	14951.4	15676.5	8728.36	6324.94	6021.14	31374.2	49990.9	49587.3	29512	26120.4	22289	1.88653	1.57544e-08	5.81425e-06	5.55e-113	99.44	KAG9218345.1	hypothetical protein CCMSSC00406_0007284	Pleurotus cornucopiae
ENSOPET00005015844	734.985	942.042	985.949	3193.48	2060.88	2512.23	17019.5	16556.2	12372.4	11651.7	7933.68	9107.63	1.88534	1.78173e-08	6.48669e-06	0	100	KAG9220795.1	hypothetical protein CCMSSC00406_0002605	Pleurotus cornucopiae
ENSOPET00005031870	161.928	104.172	117.996	24.3454	71.144	33.7859	1429.52	1201.48	1049.13	187.269	137.552	144.918	1.86141	3.57102e-07	0.000103448	0	95.64	KAF9487887.1	phosphatases II	Pleurotus eryngii
ENSOPET00005013979	23.1326	30.5333	27.2299	80.4457	84.9139	45.8524	109.414	28.0228	22.9922	267.052	281.439	201.819	1.8288	1.25789e-05	0.00205386
ENSOPET00005006606	688.72	421.18	333.566	686.964	903.07	809.656	17459.5	13162	13003.4	3387.46	2988.14	2072.42	1.81577	1.90623e-07	5.97159e-05	0	99.78	XP_036634088.1	uncharacterized protein PC9H_003015	Pleurotus ostreatus
ENSOPET00005021809	372.224	368.196	335.835	471.031	345.393	281.147	2066.19	2003.63	2012.24	1581.26	1052.45	1184.24	1.79849	1.34654e-07	4.42406e-05	6.08e-145	96.73	KAF9492345.1	hypothetical protein BDN71DRAFT_1218835	Pleurotus eryngii
ENSOPET00005021816	385.893	380.768	351.719	471.031	345.393	281.147	2095.52	2036.91	2051.41	1581.26	1052.45	1184.24	1.79849	1.34348e-07	4.42406e-05	6.08e-145	96.73	KAF9492345.1	hypothetical protein BDN71DRAFT_1218835	Pleurotus eryngii
ENSOPET00005021824	385.893	380.768	351.719	471.031	345.393	281.147	2095.52	2036.91	2051.41	1581.26	1052.45	1184.24	1.79849	1.34348e-07	4.42406e-05	3.07e-139	88.09	KAF9492345.1	hypothetical protein BDN71DRAFT_1218835	Pleurotus eryngii
ENSOPET00005024391	255.51	176.914	184.936	160.891	304.083	247.361	2181.94	2326.77	1784.02	928.588	769.206	779.714	1.79826	8.81704e-08	3.08493e-05	0	97.09	KAJ8692873.1	Apoptosis-inducing factor 1	Pleurotus ostreatus
ENSOPET00005024409	255.51	177.812	184.936	163.008	305.231	248.568	2182.74	2327.64	1784.02	928.588	769.206	780.603	1.78975	1.00675e-07	3.4773e-05	0	97.7	KAJ8692873.1	Apoptosis-inducing factor 1	Pleurotus ostreatus
ENSOPET00005002660	349.091	361.909	332.432	276.267	197.367	197.889	657.279	351.161	418.969	905.318	636.179	768.156	1.78217	2.24416e-07	6.87046e-05	5.05e-283	93.74	KAF9502366.1	DUF605-domain-containing protein	Pleurotus eryngii
ENSOPET00005002666	349.091	361.909	332.432	276.267	197.367	197.889	657.279	351.161	418.969	905.318	636.179	768.156	1.78217	2.24416e-07	6.87046e-05	1.32e-264	90.19	KAF9502366.1	DUF605-domain-containing protein	Pleurotus eryngii
ENSOPET00005010098	105.148	124.827	73.7476	59.2758	19.5072	36.1992	302.871	199.662	189.047	106.378	129.408	159.143	1.78018	4.01189e-06	0.000794738
ENSOPET00005023786	91.4788	67.3529	62.4018	19.0529	21.8022	25.3395	229.136	136.611	191.602	79.7832	76.0157	70.2365	1.77176	1.37619e-05	0.0022069	1.46e-208	98.28	KDQ24771.1	hypothetical protein PLEOSDRAFT_1067556	Pleurotus ostreatus PC15
ENSOPET00005002447	5316.28	4121.99	4460.03	4441.45	3161.32	3084.17	8012.62	10211.7	11507.2	11560.8	16352.4	8507.5	1.76891	1.00948e-06	0.000254171
ENSOPET00005000639	1861.12	1827.51	1353.55	1036.27	453.256	869.988	366.3	557.829	716.164	1890.42	2970.95	3066.4	1.74843	2.77921e-07	8.228e-05	0	99.33	KAG9217565.1	hypothetical protein CCMSSC00406_0008492	Pleurotus cornucopiae
ENSOPET00005000625	1865.33	1830.2	1355.82	1041.56	456.699	871.195	369.471	557.829	717.867	1893.74	2975.47	3069.07	1.74427	2.83214e-07	8.29355e-05	9.15e-304	99.29	KAG9217565.1	hypothetical protein CCMSSC00406_0008492	Pleurotus cornucopiae
ENSOPET00005023758	56.7799	52.9842	48.7869	34.9304	39.0145	21.7195	225.964	210.171	183.086	109.702	91.3998	118.246	1.73908	9.37845e-06	0.00161407	0	94.72	XP_036627876.1	uncharacterized protein PC9H_011003	Pleurotus ostreatus
ENSOPET00005023774	56.7799	52.9842	48.7869	34.9304	39.0145	21.7195	225.964	210.171	183.086	109.702	91.3998	118.246	1.73908	9.37845e-06	0.00161407	0	97.22	XP_036627876.1	uncharacterized protein PC9H_011003	Pleurotus ostreatus
ENSOPET00005018437	752.86	875.587	693.227	1095.54	1573.2	714.331	4759.52	3695.51	2924.27	4131	4435.15	2679.66	1.73298	1.80216e-06	0.000404601	0	98.94	XP_036632723.1	uncharacterized protein PC9H_004638	Pleurotus ostreatus
ENSOPET00005018445	752.86	875.587	693.227	1095.54	1573.2	714.331	4759.52	3695.51	2924.27	4131	4435.15	2679.66	1.73298	1.80216e-06	0.000404601	4.13e-237	98.54	XP_036632723.1	uncharacterized protein PC9H_004638	Pleurotus ostreatus
ENSOPET00005002644	441.622	442.733	432.274	348.245	207.695	228.055	742.114	427.348	487.945	1005.05	720.339	853.507	1.71784	5.49027e-07	0.000145013	1.42e-277	91.94	KAF9502366.1	DUF605-domain-containing protein	Pleurotus eryngii
ENSOPET00005007739	1.05148	0.898038	1.13458	362.006	509.483	265.461	0.792857	1.75143	0.851563	1029.43	1473.26	1235.81	1.71729	5.56048e-06	0.00107004	4.03e-149	86.67	KAF4583983.1	hypothetical protein EYR40_002481	Pleurotus pulmonarius
ENSOPET00005015822	427.953	498.411	517.368	1145.29	547.35	750.531	4809.47	3870.65	2690.09	2951.98	2317.57	2712.55	1.70801	3.74293e-06	0.00074695	0	100	KAG9220795.1	hypothetical protein CCMSSC00406_0002605	Pleurotus cornucopiae
ENSOPET00005013969	23.1326	31.4313	28.3645	92.0891	103.274	56.7121	111.793	28.0228	23.8438	298.079	307.682	215.155	1.70338	5.13381e-05	0.00623017
ENSOPET00005001616	274.436	192.18	167.918	148.189	177.86	162.897	2308.8	1595.55	1447.66	542.969	523.06	502.324	1.6815	8.51486e-05	0.00903145	6.95e-211	96.98	XP_036634726.1	uncharacterized protein PC9H_003660	Pleurotus ostreatus
ENSOPET00005015147	1268.09	1232.11	1135.71	450.919	182.45	248.568	513.771	387.065	324.445	842.156	1124.85	840.171	1.67037	8.09241e-07	0.000207636	0	90.77	KAG9221281.1	hypothetical protein CCMSSC00406_0008884	Pleurotus cornucopiae
ENSOPET00005017335	71.5007	84.4156	60.1327	41.2813	24.0972	36.1992	64.2214	50.7913	57.9063	86.4318	109.499	127.137	1.66925	2.28954e-05	0.00338914	1.9e-67	100	KAG9219533.1	hypothetical protein CCMSSC00406_0009772	Pleurotus cornucopiae
ENSOPET00005031060	1952.6	1972.09	1632.66	1281.84	539.318	758.977	4054.67	4098.33	3864.39	2271.61	3280.44	2553.41	1.65145	6.31462e-07	0.000163579	4.97e-147	99.55	XP_036631494.1	uncharacterized protein PC9H_005918	Pleurotus ostreatus
ENSOPET00005004940	62.0373	54.7803	41.9794	41.2813	83.7664	60.332	210.9	211.922	206.078	204.999	128.503	245.383	1.64279	6.36625e-06	0.00119106	0	99.83	KAG9217485.1	hypothetical protein CCMSSC00406_0008597	Pleurotus cornucopiae
ENSOPET00005031925	213.451	182.302	184.936	287.911	250.152	231.675	17519	14512.3	15725	736.887	1169.19	482.765	1.63387	9.79807e-07	0.000249028	2.53e-166	82.67	KAJ8688751.1	Aldo-keto reductase str7, variant 2	Pleurotus ostreatus
ENSOPET00005015158	1282.81	1241.99	1150.46	458.329	203.105	263.048	520.907	396.698	332.961	858.778	1139.33	850.839	1.62371	1.52557e-06	0.00036053	0	91.4	KAG9221281.1	hypothetical protein CCMSSC00406_0008884	Pleurotus cornucopiae
ENSOPET00005021739	681.359	779.497	686.42	52.9248	49.3418	54.2988	165.707	113.843	160.945	149.594	244.336	85.3507	1.6141	7.83757e-06	0.00141398	8.35e-216	96.7	XP_036627936.1	uncharacterized protein PC9H_011068	Pleurotus ostreatus
ENSOPET00005022718	246.046	271.207	213.301	283.677	285.724	193.063	1397.01	1642.84	2029.27	765.697	873.275	691.696	1.612	1.76423e-06	0.000404601	0	94.4	BCI56844.1	acid trehalase	Pleurotus sp.
ENSOPET00005004662	3570.83	2986.87	2420.06	4563.18	551.94	1784.62	4943.46	3858.39	4235.67	6799.3	6959.05	7243.25	1.60589	1.78892e-06	0.000404601
ENSOPET00005002463	14962.6	15836	15070.6	17618.7	16471	10593.1	23689.8	38574.3	39758.6	45503	52582.9	37775.7	1.60435	1.14479e-06	0.000282953	2.71e-165	92.58	KAJ8703339.1	hypothetical protein PTI98_001968	Pleurotus ostreatus
ENSOPET00005010480	218.708	117.643	96.4392	135.487	269.659	166.516	7859.59	5795.47	6138.06	900.886	485.957	350.293	1.60347	3.47763e-05	0.00459268	1.22e-58	98.86	XP_036636751.1	nucleoside diphosphate kinase	Pleurotus ostreatus
ENSOPET00005010491	219.759	119.439	98.7083	137.604	270.806	166.516	7874.66	5812.1	6172.13	901.994	487.767	352.071	1.59915	3.20431e-05	0.0044039	2.71e-108	100	XP_036636751.1	nucleoside diphosphate kinase	Pleurotus ostreatus
ENSOPET00005010495	219.759	119.439	98.7083	137.604	270.806	166.516	7874.66	5812.1	6172.13	901.994	487.767	352.071	1.59915	3.20431e-05	0.0044039	2.24e-105	98.01	XP_036636751.1	nucleoside diphosphate kinase	Pleurotus ostreatus
ENSOPET00005021731	679.256	778.599	685.285	52.9248	49.3418	54.2988	163.329	113.843	160.094	146.269	242.526	85.3507	1.59857	9.46598e-06	0.00161407	8.32e-170	96.54	KDQ25356.1	hypothetical protein PLEOSDRAFT_1066477	Pleurotus ostreatus PC15
ENSOPET00005022731	262.87	281.086	233.723	304.847	308.673	217.195	1479.47	1796.96	2135.72	855.453	922.142	727.259	1.5923	2.29806e-06	0.000498511	0	97.2	BCI56844.1	acid trehalase	Pleurotus sp.
ENSOPET00005031929	233.429	205.651	205.359	310.139	282.281	244.948	18676.5	16268.1	17506.4	771.238	1192.72	513.882	1.56515	2.58423e-06	0.000542045	6.75e-249	100	KAG9218088.1	hypothetical protein CCMSSC00406_0010247	Pleurotus cornucopiae
ENSOPET00005031927	231.326	203.855	204.224	309.081	282.281	244.948	18676.5	16267.2	17505.6	771.238	1192.72	509.437	1.56438	2.61556e-06	0.000542045	1.73e-221	99	KAJ8688751.1	Aldo-keto reductase str7, variant 2	Pleurotus ostreatus
ENSOPET00005018673	39.9563	26.0431	38.5757	41.2813	36.7195	32.5793	78.4929	65.6784	74.0859	81.9994	137.552	105.799	1.5569	7.39072e-05	0.00803221	1.16e-105	78.8	KAG9220597.1	hypothetical protein CCMSSC00406_0003696	Pleurotus cornucopiae
ENSOPET00005025703	199.781	176.015	116.862	118.552	100.979	108.598	267.986	475.512	514.344	269.268	373.744	321.843	1.55605	1.49278e-05	0.0023797	1.4e-70	100	KAG9224177.1	hypothetical protein CCMSSC00406_0006845	Pleurotus cornucopiae
ENSOPET00005009152	4090.26	3010.22	2863.68	1689.36	1895.64	1781	15577.3	12048.9	11324.1	5353.23	4632.43	5668.71	1.54464	2.30599e-06	0.000498511	4.4e-227	92.98	KAG9226250.1	hypothetical protein CCMSSC00406_0005161	Pleurotus cornucopiae
ENSOPET00005009165	4091.31	3012.02	2864.81	1692.53	1896.79	1784.62	15610.6	12067.3	11347.9	5358.77	4635.15	5673.15	1.54368	2.3387e-06	0.000500056	7.65e-254	99.71	KAG9226250.1	hypothetical protein CCMSSC00406_0005161	Pleurotus cornucopiae
ENSOPET00005002925	361.709	445.427	380.084	109.025	61.9642	71.1918	214.864	153.25	137.102	288.106	207.233	209.82	1.54186	2.07506e-05	0.00312314	5.76e-190	96.91	KAG9223275.1	hypothetical protein CCMSSC00406_0000036	Pleurotus cornucopiae
ENSOPET00005016177	101.994	44.0039	49.9215	120.669	97.5362	79.6383	968.872	1110.4	1061.9	340.187	285.964	240.049	1.54015	1.293e-05	0.00209848	2.81e-161	100	XP_036633496.1	Mitotic exit network component	Pleurotus ostreatus
ENSOPET00005025861	329.113	391.545	318.817	344.011	91.7988	165.31	645.386	612.999	782.586	436.592	790.02	505.88	1.52712	7.63621e-06	0.00139005	7.02e-167	97.75	XP_036628105.1	uncharacterized protein PC9H_009209	Pleurotus ostreatus
ENSOPET00005025870	352.246	405.913	332.432	344.011	91.7988	165.31	727.05	672.547	840.492	436.592	790.02	505.88	1.52712	7.53433e-06	0.00138083	9.29e-161	90.03	XP_036628105.1	uncharacterized protein PC9H_009209	Pleurotus ostreatus
ENSOPET00005004768	52.574	71.843	60.1327	81.5042	34.4245	82.0516	338.55	220.68	254.617	165.107	218.093	186.705	1.52536	2.35351e-05	0.0034648	1.41e-119	97.28	KDQ30413.1	hypothetical protein PLEOSDRAFT_1081881	Pleurotus ostreatus PC15
ENSOPET00005021726	520.483	593.603	521.906	47.6323	42.4569	33.7859	117.343	90.1984	114.109	103.053	180.99	67.5693	1.5051	5.13379e-05	0.00623017	1.92e-105	94.05	KAF9488016.1	NAD(P)-binding protein	Pleurotus eryngii
ENSOPET00005010886	269.179	170.627	155.437	64.5682	90.6513	53.0922	1753.8	1418.65	1273.94	236.025	180.085	174.258	1.50287	2.42984e-05	0.00351948	2.93e-164	99.55	KAG9226012.1	hypothetical protein CCMSSC00406_0009109	Pleurotus cornucopiae
ENSOPET00005002740	165.082	138.298	131.611	225.46	604.724	255.808	626.357	593.733	470.063	1179.02	865.131	1019.76	1.49636	7.87262e-06	0.00141398	3.04e-241	99.69	KAG9222031.1	hypothetical protein CCMSSC00406_0008016	Pleurotus cornucopiae
ENSOPET00005010600	515.225	347.541	384.622	285.794	245.562	288.387	1175.81	977.295	962.266	849.913	594.551	839.281	1.47816	1.12281e-05	0.00187885	2.36e-252	98.94	KAG9226675.1	hypothetical protein CCMSSC00406_0006100	Pleurotus cornucopiae
ENSOPET00005022547	63.0888	82.6195	68.0747	51.8663	49.3418	51.8856	108.621	83.1927	72.3828	100.837	152.031	173.369	1.47724	6.92488e-05	0.00771949	3.18e-85	87.01	KAG9218751.1	hypothetical protein CCMSSC00406_0001135	Pleurotus cornucopiae
ENSOPET00005018898	799.125	736.391	616.076	433.983	360.31	438.011	1409.7	1491.34	1228.8	1194.53	1047.03	1188.69	1.47695	8.84892e-06	0.00155816	4.31e-224	96.78	KAJ8696232.1	hypothetical protein PTI98_006119	Pleurotus ostreatus
ENSOPET00005004778	54.677	81.7215	63.5364	89.9721	42.4569	85.6715	352.029	228.561	272.5	173.972	231.667	196.484	1.46506	4.30048e-05	0.00536386	0	95.78	XP_036635110.1	uncharacterized protein PC9H_004047	Pleurotus ostreatus
ENSOPET00005030286	105.148	70.047	73.7476	41.2813	91.7988	65.1586	1379.57	1041.22	980.149	172.864	182.8	190.261	1.46146	8.32376e-05	0.00886365	0	99.3	KDQ26751.1	hypothetical protein PLEOSDRAFT_1093786	Pleurotus ostreatus PC15
ENSOPET00005010385	861.162	877.383	698.9	526.072	129.666	341.479	2020.2	1324.95	1562.62	716.941	1018.07	1009.98	1.46082	1.17029e-05	0.00193428	3.64e-129	100	KAG9226414.1	hypothetical protein CCMSSC00406_0003293	Pleurotus cornucopiae
ENSOPET00005005759	27.3385	35.9215	41.9794	44.4568	45.8994	62.7453	275.914	371.302	315.078	158.458	135.742	126.248	1.45744	8.13311e-05	0.00869501	1.85e-87	98.69	KAG9217649.1	hypothetical protein CCMSSC00406_0003662	Pleurotus cornucopiae
ENSOPET00005003673	758.117	459.795	549.136	370.474	539.318	482.656	2112.17	2008.88	1783.17	1697.61	752.917	1264.26	1.41565	2.39862e-05	0.00349304	7.06e-94	63.6	KAG9220045.1	hypothetical protein CCMSSC00406_0007905	Pleurotus cornucopiae
ENSOPET00005003684	758.117	459.795	549.136	370.474	539.318	482.656	2112.17	2008.88	1783.17	1697.61	752.917	1264.26	1.41565	2.39862e-05	0.00349304	1.12e-157	100	KAG9220045.1	hypothetical protein CCMSSC00406_0007905	Pleurotus cornucopiae
ENSOPET00005009380	320.702	291.862	284.779	438.217	1117.65	419.911	2404.74	3082.51	2624.52	1736.39	2133.87	1395.84	1.41431	1.60208e-05	0.00248055	7.29e-248	99.7	KAJ8700792.1	hypothetical protein PTI98_003784	Pleurotus ostreatus
ENSOPET00005013832	414.283	594.501	390.295	142.897	49.3418	85.6715	80.0786	114.718	122.625	229.377	259.72	238.271	1.38807	9.4842e-05	0.0098654	0	96.7	KAJ8699180.1	hypothetical protein PTI98_002325	Pleurotus ostreatus
ENSOPET00005010611	2056.7	1568.87	1608.83	866.908	592.102	787.937	2281.05	1940.58	1811.27	2066.61	1552.89	2166.66	1.36464	3.60016e-05	0.0046856	2.36e-252	98.94	KAG9226675.1	hypothetical protein CCMSSC00406_0006100	Pleurotus cornucopiae
ENSOPET00005008103	848.545	871.097	658.056	405.404	231.792	244.948	97.5214	107.713	177.977	695.887	766.491	804.608	1.36169	5.41615e-05	0.00654334	0	99.6	KAG9226198.1	hypothetical protein CCMSSC00406_0005109	Pleurotus cornucopiae
ENSOPET00005013285	528.895	515.474	363.065	581.114	212.285	401.811	405.943	423.845	555.219	995.074	1089.56	973.531	1.3554	5.5536e-05	0.00659117	2.39e-205	100	KAG9226987.1	hypothetical protein CCMSSC00406_0003340	Pleurotus cornucopiae
ENSOPET00005007689	3792.69	3209.59	3258.51	1802.62	2351.2	1101.66	8596.16	10949.9	10913.6	4092.21	5385.35	3956.36	1.35399	3.39026e-05	0.00450986	0	98.13	XP_036636766.1	uncharacterized protein PC9H_001271	Pleurotus ostreatus
ENSOPET00005007708	3770.61	3184.44	3225.61	1800.5	2350.05	1101.66	8526.39	10799.3	10688.8	4087.78	5383.54	3952.8	1.35383	3.39547e-05	0.00450986	0	87.7	XP_036636766.1	uncharacterized protein PC9H_001271	Pleurotus ostreatus
ENSOPET00005001757	157.722	136.502	129.342	348.245	121.633	207.542	731.807	486.02	500.719	567.347	599.981	561.892	1.352	8.03501e-05	0.00862435	0	98.88	XP_036635607.1	uncharacterized protein PC9H_000099	Pleurotus ostreatus
ENSOPET00005022463	369.07	237.98	255.28	107.967	120.486	120.664	1293.94	1209.36	1111.29	339.079	295.918	254.274	1.34891	9.12334e-05	0.00960124	6.87e-206	99.48	KAJ8693048.1	Molecular chaperone (DnaJ super)	Pleurotus ostreatus
ENSOPET00005009367	290.209	256.839	257.549	400.111	1045.36	392.158	2124.86	2810.16	2364.79	1597.88	1878.67	1187.8	1.34383	4.2537e-05	0.00533018	5.74e-157	83.33	XP_036635837.1	uncharacterized protein PC9H_000330	Pleurotus ostreatus
ENSOPET00005007673	3571.88	2901.56	2983.94	1711.59	2196.29	1040.12	8000.72	10196.8	9958.17	3860.62	5002.55	3667.41	1.34054	4.1187e-05	0.00518514	5.08e-260	94.61	XP_036636766.1	uncharacterized protein PC9H_001271	Pleurotus ostreatus
ENSOPET00005003897	11851.2	9742.82	8428.78	15279.4	1887.61	6875.44	16633.4	16089.5	16720.4	21056.1	19211.1	20413	1.33565	6.77909e-05	0.00769428	1.05e-26	74.65	KDQ23616.1	hypothetical protein PLEOSDRAFT_1090558	Pleurotus ostreatus PC15
ENSOPET00005025553	618.27	496.615	412.987	251.922	444.077	252.188	1130.61	1072.75	1010.8	745.752	858.796	763.711	1.32058	6.46701e-05	0.00744563	1.2e-88	95.83	KAG9227119.1	hypothetical protein CCMSSC00406_0009651	Pleurotus cornucopiae
ENSOPET00005009461	578.314	852.238	713.65	573.705	211.137	345.099	836.464	587.603	607.164	715.833	1124.85	944.192	1.30137	9.1736e-05	0.00961657	0	93.88	KAG9227280.1	hypothetical protein CCMSSC00406_0004181	Pleurotus cornucopiae
ENSOPET00005024099	334.371	332.274	302.932	395.877	485.386	509.202	1430.31	1557.89	1574.54	904.21	1350.18	1161.12	1.29654	6.22093e-05	0.00722405	0	99.38	KDQ25837.1	hypothetical protein PLEOSDRAFT_160448	Pleurotus ostreatus PC15
ENSOPET00005024103	334.371	334.07	302.932	396.936	485.386	510.409	1433.49	1559.64	1576.24	904.21	1351.09	1162.9	1.29532	6.30989e-05	0.00729592	0	99	KDQ25837.1	hypothetical protein PLEOSDRAFT_160448	Pleurotus ostreatus PC15
ENSOPET00005019359	2577.18	3584.97	3260.78	1784.62	2072.36	2042.84	6244.54	3557.14	3942.73	3422.92	5667.69	4910.33	1.24678	8.9522e-05	0.00945809	0	99.45	KDQ29312.1	Serine/threonine protein kinase RIM15	Pleurotus ostreatus PC15
ENSOPET00005012971	3914.66	4272.87	4469.1	2540.39	1534.19	2304.68	114.171	318.759	280.164	1369.61	531.205	757.487	-1.26288	5.52659e-05	0.00659117	1.44e-153	99.54	KAG9225671.1	hypothetical protein CCMSSC00406_0007528	Pleurotus cornucopiae
ENSOPET00005012956	3914.66	4271.97	4469.1	2540.39	1534.19	2302.27	110.207	313.505	279.313	1368.5	531.205	757.487	-1.26294	5.52451e-05	0.00659117	2.51e-73	100	XP_036625681.1	cTPxI	Pleurotus ostreatus
ENSOPET00005012962	3828.44	4153.43	4318.21	2458.89	1445.83	2210.57	88.0072	289.861	256.32	1299.8	511.296	721.035	-1.27207	4.95521e-05	0.0060681	7.24e-136	99.48	KDQ22643.1	hypothetical protein PLEOSDRAFT_1068888	Pleurotus ostreatus PC15
ENSOPET00005014383	2478.34	1747.58	1735.91	2078.89	2610.53	2220.22	53.1214	35.9042	42.5781	1263.23	357.455	1214.47	-1.28518	6.96038e-05	0.00771949	0	99.57	KAG9220450.1	hypothetical protein CCMSSC00406_0003906	Pleurotus cornucopiae
ENSOPET00005014397	2478.34	1747.58	1735.91	2078.89	2610.53	2220.22	53.1214	35.9042	42.5781	1263.23	357.455	1214.47	-1.28518	6.96038e-05	0.00771949	5.05e-237	100	KAG9220450.1	hypothetical protein CCMSSC00406_0003906	Pleurotus cornucopiae
ENSOPET00005014369	2453.1	1731.42	1721.16	2031.25	2579.55	2187.64	53.1214	33.2771	41.7266	1242.18	349.31	1192.24	-1.28818	7.39389e-05	0.00803221	3.76e-208	70.73	KAG9220450.1	hypothetical protein CCMSSC00406_0003906	Pleurotus cornucopiae
ENSOPET00005011363	1324.87	1371.3	1220.81	4640.45	7057.03	5604.85	124.479	339.776	320.188	2621.77	2376.39	2008.41	-1.30419	5.95635e-05	0.00698158	4.65e-171	100	KAG9225910.1	hypothetical protein CCMSSC00406_0006468	Pleurotus cornucopiae
ENSOPET00005006597	3029.32	3135.95	3238.09	3960.89	6556.73	4447.68	252.129	612.123	493.055	2390.17	1779.13	1864.38	-1.31051	5.54286e-05	0.00659117	2.09e-247	99.7	KAF4585041.1	mitochondrial 37S ribosomal protein nam9	Pleurotus pulmonarius
ENSOPET00005015964	1176.61	1251.87	1324.05	1728.52	1387.31	1765.32	255.3	362.545	314.227	832.183	544.779	589.453	-1.31165	4.86096e-05	0.00597987	2e-234	99.78	KAG9220482.1	hypothetical protein CCMSSC00406_0003938	Pleurotus cornucopiae
ENSOPET00005006372	5754.75	5419.66	5830.6	6863.29	10467.4	9188.57	983.143	1730.41	1434.03	4563.16	2922.08	3125.08	-1.32157	3.95658e-05	0.00502803	0	99.58	KDQ30951.1	hypothetical protein PLEOSDRAFT_1092385	Pleurotus ostreatus PC15
ENSOPET00005009668	902.17	739.983	685.285	755.766	765.372	538.162	202.179	140.99	164.352	370.106	180.99	263.165	-1.33859	3.73644e-05	0.0047935	1.67e-283	100	KAG9225597.1	hypothetical protein CCMSSC00406_0003100	Pleurotus cornucopiae
ENSOPET00005029297	1248.11	1356.94	1381.92	714.485	934.052	690.199	119.721	198.787	80.0469	299.187	318.542	304.062	-1.34322	5.67511e-05	0.00670583	4.56e-166	98.73	XP_036637152.1	Mitochondrial GTP/GDP carrier protein 1	Pleurotus ostreatus
ENSOPET00005010915	3831.59	4171.39	4214.96	3782.01	5171.71	4312.53	616.05	1279.42	1149.61	1847.2	1701.3	1640.33	-1.35428	3.2968e-05	0.00448581	0	87.52	KAG9226365.1	hypothetical protein CCMSSC00406_0003244	Pleurotus cornucopiae
ENSOPET00005010930	3861.04	4191.14	4252.4	3838.11	5198.11	4351.15	620.014	1289.92	1163.23	1866.04	1706.73	1651	-1.35771	3.12869e-05	0.00436736	0	99.54	KAG9226365.1	hypothetical protein CCMSSC00406_0003244	Pleurotus cornucopiae
ENSOPET00005030756	383.79	314.313	313.144	269.916	306.378	327	30.1286	28.8985	30.6563	137.404	72.3959	138.695	-1.37406	7.36953e-05	0.00803221	0	95.04	KAG9218405.1	hypothetical protein CCMSSC00406_0007994	Pleurotus cornucopiae
ENSOPET00005030763	383.79	314.313	313.144	269.916	306.378	327	30.1286	28.8985	30.6563	137.404	72.3959	138.695	-1.37406	7.36953e-05	0.00803221	0	95.04	KAG9218405.1	hypothetical protein CCMSSC00406_0007994	Pleurotus cornucopiae
ENSOPET00005000652	701.337	834.277	821.435	826.685	1464.19	1012.37	212.486	396.698	290.383	515.267	356.55	400.081	-1.3769	2.99855e-05	0.00422953	0	97.79	XP_036626355.1	Small subunit (SSU) processome component	Pleurotus ostreatus
ENSOPET00005000632	699.234	833.379	820.3	826.685	1464.19	1011.17	211.693	395.822	289.531	515.267	355.645	399.192	-1.37841	3.06171e-05	0.00429612	0	84.43	XP_036626355.1	Small subunit (SSU) processome component	Pleurotus ostreatus
ENSOPET00005000642	701.337	833.379	820.3	826.685	1464.19	1012.37	212.486	395.822	289.531	515.267	355.645	399.192	-1.37894	2.9376e-05	0.00416536	0	97.62	XP_036626355.1	Small subunit (SSU) processome component	Pleurotus ostreatus
ENSOPET00005028012	7068.05	6386.85	7531.33	7966.24	10550	7134.87	369.471	1031.59	803.024	4057.86	2744.71	3022.84	-1.38443	1.57315e-05	0.00244983	1.12e-181	99.63	KAJ8693438.1	Mitochondrial acidic protein mam33	Pleurotus ostreatus
ENSOPET00005028007	7071.21	6388.64	7539.27	7980	10551.1	7143.31	365.507	1036.84	802.172	4057.86	2749.23	3020.17	-1.38547	1.55098e-05	0.00242936	6.38e-142	98.62	KAJ8693438.1	Mitochondrial acidic protein mam33	Pleurotus ostreatus
ENSOPET00005027993	7060.69	6378.76	7522.26	7957.77	10533.9	7122.8	357.579	1028.09	797.914	4047.89	2738.37	3007.72	-1.38699	1.51779e-05	0.00240534	2.78e-150	96.57	XP_036629328.1	Mitochondrial acidic protein mam33	Pleurotus ostreatus
ENSOPET00005009680	981.031	801.05	755.629	841.504	926.02	660.033	212.486	148.871	196.711	431.051	196.374	293.393	-1.39852	1.61301e-05	0.00248321	0	100	KAG9225597.1	hypothetical protein CCMSSC00406_0003100	Pleurotus cornucopiae
ENSOPET00005011492	401.666	404.117	482.196	610.752	1077.49	867.575	127.65	241.697	235.883	373.43	260.625	294.282	-1.46106	1.91577e-05	0.00289959	0	98.87	KAG9226895.1	hypothetical protein CCMSSC00406_0003432	Pleurotus cornucopiae
ENSOPET00005011473	401.666	404.117	482.196	610.752	1077.49	867.575	127.65	240.821	235.883	372.322	258.815	294.282	-1.4656	1.83023e-05	0.0028016	0	98.87	KAG9226895.1	hypothetical protein CCMSSC00406_0003432	Pleurotus cornucopiae
ENSOPET00005011487	400.614	404.117	482.196	610.752	1077.49	867.575	127.65	240.821	235.883	372.322	258.815	294.282	-1.4656	1.84533e-05	0.00280876	0	98.87	KAG9226895.1	hypothetical protein CCMSSC00406_0003432	Pleurotus cornucopiae
ENSOPET00005003884	67.2947	57.4744	57.8635	130.195	214.58	219.609	19.0286	47.2885	47.6875	60.9455	65.1563	77.349	-1.47199	9.39053e-05	0.00980582	6.33e-96	93.67	KDQ23099.1	hypothetical protein PLEOSDRAFT_1114287	Pleurotus ostreatus PC15
ENSOPET00005009129	1044.12	1113.57	1327.46	1231.03	1866.96	1402.12	137.164	297.742	284.422	699.211	377.363	531.663	-1.48448	5.48827e-06	0.00106374	0	97.58	KAJ8700748.1	hypothetical protein PTI98_003744	Pleurotus ostreatus
ENSOPET00005009140	1035.71	1099.2	1311.57	1227.86	1863.52	1403.32	131.614	282.855	275.906	698.103	368.314	521.884	-1.50074	4.32073e-06	0.00084967	0	97.7	KAJ8700748.1	hypothetical protein PTI98_003744	Pleurotus ostreatus
ENSOPET00005013059	121.972	96.9881	137.284	166.184	253.594	184.616	26.9571	87.5713	56.2031	98.6209	54.2969	60.4567	-1.5021	2.63821e-05	0.00376064
ENSOPET00005013046	121.972	96.9881	137.284	165.125	253.594	184.616	26.9571	87.5713	55.3516	97.5128	54.2969	60.4567	-1.50708	2.53214e-05	0.00362864
ENSOPET00005013052	121.972	96.9881	137.284	165.125	253.594	184.616	26.9571	87.5713	55.3516	97.5128	54.2969	60.4567	-1.50708	2.53214e-05	0.00362864
ENSOPET00005026491	94.6332	61.0666	66.9401	105.85	170.975	123.077	20.6143	28.8985	25.5469	50.9726	45.2474	43.5644	-1.51644	7.85934e-05	0.00850355
ENSOPET00005010102	137.744	173.321	155.437	383.175	278.839	293.214	271.157	378.308	385.758	119.675	90.4948	119.135	-1.53642	8.02612e-06	0.00142258	7.76e-282	98.79	XP_036636049.1	uncharacterized protein PC9H_000549	Pleurotus ostreatus
ENSOPET00005010113	137.744	173.321	155.437	383.175	278.839	293.214	271.157	378.308	385.758	119.675	90.4948	119.135	-1.53642	8.02612e-06	0.00142258	3.16e-281	98.06	XP_036636049.1	uncharacterized protein PC9H_000549	Pleurotus ostreatus
ENSOPET00005027669	7367.72	7355.83	7862.63	8656.38	15037.8	11547.6	529.629	1895.92	1457.88	4812.48	3884.94	3409.58	-1.54144	3.17598e-06	0.000648212	0	99.53	KAG9221668.1	hypothetical protein CCMSSC00406_0005581	Pleurotus cornucopiae
ENSOPET00005007859	2202.85	2047.53	1943.53	2281.06	4233.07	3128.82	1243.2	1406.39	1227.95	1516.99	910.378	875.733	-1.54565	2.87416e-06	0.000591089	0	94.98	KAJ8689688.1	Hsp70 protein that interacts with Zuo1p	Pleurotus ostreatus
ENSOPET00005007844	2200.75	2047.53	1938.99	2278.94	4218.15	3125.2	1240.03	1399.39	1223.7	1510.34	909.473	873.955	-1.54664	2.55506e-06	0.000542015	0	89.95	KAJ8689688.1	Hsp70 protein that interacts with Zuo1p	Pleurotus ostreatus
ENSOPET00005007834	2201.8	2047.53	1940.13	2278.94	4220.45	3123.99	1240.03	1402.02	1223.7	1510.34	909.473	873.955	-1.5468	2.60745e-06	0.000542045	0	90.11	KAJ8689688.1	Hsp70 protein that interacts with Zuo1p	Pleurotus ostreatus
ENSOPET00005023878	4140.73	3223.06	3955.14	6551.03	9704.28	8955.69	1014.06	1501.85	1214.33	4096.65	1766.46	2719.66	-1.55454	1.37273e-06	0.000330202	1.19e-95	99.43	KAJ8691046.1	Small nuclear ribonucleoprotein-associated protein B	Pleurotus ostreatus
ENSOPET00005023885	4133.37	3211.38	3946.06	6533.04	9691.66	8935.18	1004.55	1493.09	1209.22	4086.67	1751.08	2698.33	-1.55948	1.26962e-06	0.000308151	1.19e-95	99.43	KAJ8691046.1	Small nuclear ribonucleoprotein-associated protein B	Pleurotus ostreatus
ENSOPET00005010087	127.229	160.749	146.361	370.474	275.396	282.354	256.886	364.296	366.172	118.567	81.4453	113.801	-1.56457	5.61134e-06	0.00107216	4.96e-157	99.13	KAJ8700515.1	hypothetical protein PTI98_003530	Pleurotus ostreatus
ENSOPET00005028957	646.66	774.109	771.513	1192.92	1661.56	1530.02	133.2	246.951	197.563	651.563	384.603	437.422	-1.57308	1.66177e-06	0.000385947	1.29e-253	96.01	KAG9223964.1	hypothetical protein CCMSSC00406_0004420	Pleurotus cornucopiae
ENSOPET00005020808	1845.35	1742.19	1990.05	2376.32	4620.92	3517.36	459.857	768	603.758	1436.1	1002.68	1094.44	-1.57334	6.79722e-05	0.00769428	4.18e-242	100	KAG9219690.1	hypothetical protein CCMSSC00406_0005988	Pleurotus cornucopiae
ENSOPET00005020821	1844.3	1739.5	1990.05	2376.32	4620.92	3517.36	460.65	765.373	598.649	1436.1	1002.68	1094.44	-1.57334	6.84783e-05	0.00771914	3.36e-232	99.7	KAG9219690.1	hypothetical protein CCMSSC00406_0005988	Pleurotus cornucopiae
ENSOPET00005027664	7301.48	7260.64	7765.06	8281.67	14838.1	11208.5	521.7	1860.89	1426.37	4594.18	3684.95	3213.99	-1.57863	5.66964e-06	0.00107567	0	85.43	KAG9221668.1	hypothetical protein CCMSSC00406_0005581	Pleurotus cornucopiae
ENSOPET00005028951	643.506	769.619	770.379	1190.81	1658.12	1528.81	122.893	242.572	183.938	647.131	377.363	434.755	-1.58496	1.39898e-06	0.000333539	1.22e-190	95.25	KAG9223964.1	hypothetical protein CCMSSC00406_0004420	Pleurotus cornucopiae
ENSOPET00005007782	197.678	307.129	290.452	133.37	195.072	166.516	164.914	197.911	215.445	57.6212	50.6771	53.3442	-1.6145	9.43151e-06	0.00161407	4.49e-196	100	KAG9220028.1	hypothetical protein CCMSSC00406_0007888	Pleurotus cornucopiae
ENSOPET00005007792	197.678	307.129	291.587	133.37	195.072	166.516	164.914	197.911	215.445	57.6212	50.6771	53.3442	-1.6145	9.42785e-06	0.00161407	1.27e-216	83.51	KDQ23403.1	hypothetical protein PLEOSDRAFT_1068435	Pleurotus ostreatus PC15
ENSOPET00005016688	98.8392	67.3529	63.5364	164.067	269.659	234.088	12.6857	33.2771	29.8047	59.8374	91.3998	65.7911	-1.62156	1.53118e-05	0.00241236
ENSOPET00005023868	4081.85	3173.67	3902.95	6355.21	9603.3	8789.17	939.536	1375.74	1094.26	3844	1644.29	2548.07	-1.62268	5.00324e-07	0.000134792	2.32e-92	99.37	KAF4562626.1	hypothetical protein EYR36_004020	Pleurotus pulmonarius
ENSOPET00005019869	1153.47	906.12	1139.12	570.529	828.484	1012.37	4.75714	5.25428	3.40625	217.188	274.199	285.391	-1.63429	1.96906e-06	0.000438418	5.67e-241	99.4	KAG9220500.1	hypothetical protein CCMSSC00406_0003956	Pleurotus cornucopiae
ENSOPET00005028578	1484.69	1613.77	1841.42	2244.01	3708.67	2699.26	435.279	547.32	541.594	993.966	897.709	841.06	-1.66268	4.80702e-07	0.000130814	8.01e-269	91.53	KDQ27080.1	hypothetical protein PLEOSDRAFT_1077825	Pleurotus ostreatus PC15
ENSOPET00005019857	973.671	699.572	912.201	479.499	690.786	890.501	3.17143	5.25428	3.40625	178.404	225.332	247.161	-1.66269	3.5394e-06	0.000711605	9.88e-156	99.11	KAG9220500.1	hypothetical protein CCMSSC00406_0003956	Pleurotus cornucopiae
ENSOPET00005029386	1045.17	1123.45	831.646	251.922	352.278	479.036	58.6714	107.713	65.5703	47.6483	57.0117	237.382	-1.6631	5.92358e-06	0.00111599	4.56e-166	98.73	XP_036637152.1	Mitochondrial GTP/GDP carrier protein 1	Pleurotus ostreatus
ENSOPET00005018834	150.362	190.384	158.841	384.234	439.487	396.985	11.8929	27.1471	25.5469	180.62	50.6771	153.809	-1.66439	1.25385e-06	0.00030709	0	99.78	KAG9218854.1	hypothetical protein CCMSSC00406_0001032	Pleurotus cornucopiae
ENSOPET00005028597	1505.72	1629.04	1857.31	2269.41	3760.31	2729.42	209.314	440.483	375.539	988.426	874.18	837.503	-1.69777	3.75803e-07	0.000107707	2e-303	99.78	KDQ27080.1	hypothetical protein PLEOSDRAFT_1077825	Pleurotus ostreatus PC15
ENSOPET00005002302	190.318	127.521	195.148	116.435	196.22	100.151	69.7714	56.9213	38.3203	66.486	23.5287	35.5628	-1.71689	3.39817e-05	0.00450986	6.54e-86	89.94	KAG9217841.1	hypothetical protein CCMSSC00406_0005211	Pleurotus cornucopiae
ENSOPET00005018141	50.4711	28.7372	29.499	94.2061	64.2591	103.771	37.2643	47.2885	74.0859	26.5944	13.5742	34.6737	-1.80894	1.30455e-05	0.00210454	1.65e-173	97.29	KAJ8697257.1	hypothetical protein PTI98_007053	Pleurotus ostreatus
ENSOPET00005014019	406.923	320.6	391.43	1329.47	1197.97	1217.5	82.4572	318.759	319.336	560.699	146.602	330.734	-1.85109	1.50083e-08	5.6158e-06	1.55e-270	98.56	UMB36833.1	tyrosinase	Pleurotus cornucopiae
ENSOPET00005014011	406.923	320.6	391.43	1329.47	1197.97	1217.5	82.4572	318.759	319.336	559.591	145.697	330.734	-1.85389	1.43537e-08	5.44651e-06	1.21e-295	98.94	UMB36833.1	tyrosinase	Pleurotus cornucopiae
ENSOPET00005009413	1.05148	0.898038	1.13458	2494.87	2647.25	2971.96	0.792857	0.875713	0.851563	899.777	474.193	721.924	-1.95286	3.91675e-09	1.59881e-06	6.75e-176	90.46	KAF4588218.1	hypothetical protein EYR38_010185	Pleurotus pulmonarius
ENSOPET00005009406	1.05148	0.898038	1.13458	2494.87	2647.25	2971.96	0.792857	0.875713	0.851563	897.561	474.193	721.924	-1.95439	3.82904e-09	1.58705e-06	2.56e-156	82.82	KAF4588218.1	hypothetical protein EYR38_010185	Pleurotus pulmonarius
ENSOPET00005023919	352.246	220.917	355.123	194.763	456.699	388.538	18.2357	34.1528	25.5469	120.783	36.1979	87.1288	-2.09098	6.73712e-05	0.00769088	2.1e-141	93.46	KAG9227325.1	hypothetical protein CCMSSC00406_0004136	Pleurotus cornucopiae
ENSOPET00005023927	352.246	220.917	355.123	194.763	456.699	388.538	18.2357	34.1528	25.5469	120.783	36.1979	87.1288	-2.09098	6.73712e-05	0.00769088	8.82e-151	96.76	XP_036627859.1	uncharacterized protein PC9H_010986	Pleurotus ostreatus
ENSOPET00005003472	535.204	239.776	382.353	690.139	424.569	839.822	25.3714	41.1585	35.7656	197.242	49.7722	153.809	-2.28578	3.22025e-05	0.0044039	7.74e-199	88.29	XP_036634575.1	uncharacterized protein PC9H_003509	Pleurotus ostreatus
ENSOPET00005003485	597.241	274.8	449.293	794.93	524.4	1064.26	30.1286	47.2885	43.4297	234.917	57.9167	178.703	-2.33769	3.70883e-05	0.00478085	6.95e-262	98.32	KAJ8702439.1	hypothetical protein PTI98_001151	Pleurotus ostreatus
ENSOPET00005002539	46.2651	35.9215	45.3831	148.189	212.285	265.461	7.13572	6.12999	5.10938	15.5134	50.6771	14.2251	-2.96047	2.72941e-07	8.17033e-05
ENSOPET00005010130	394.305	332.274	297.26	364.123	689.638	644.346	0.792857	6.12999	11.0703	91.9723	9.95443	96.0195	-3.10075	5.92252e-10	2.90107e-07	0	98.67	KAG9225749.1	hypothetical protein CCMSSC00406_0007759	Pleurotus cornucopiae
ENSOPET00005010124	394.305	332.274	297.26	364.123	688.491	644.346	0.792857	6.12999	11.0703	91.9723	9.04948	96.0195	-3.10638	5.42339e-10	2.75682e-07	0	98.67	KAG9225749.1	hypothetical protein CCMSSC00406_0007759	Pleurotus cornucopiae
ENSOPET00005010112	394.305	332.274	297.26	364.123	689.638	644.346	0.792857	6.12999	11.0703	91.9723	9.04948	96.0195	-3.10736	5.71193e-10	2.84972e-07	0	98.47	KAG9225749.1	hypothetical protein CCMSSC00406_0007759	Pleurotus cornucopiae

## Sheet: GO_up
GO Type	Level	GO ID	GO Name	p-value	FDR	Pop total	Pop hits	BgRatio	Total	Gene count	GeneRatio	Genes
Biological Process	5	GO:0016052	carbohydrate catabolic process	4.88714e-10	2.5071e-07	12732	180	0.0141376	111	14	0.126126	ENSOPET00005007708, ENSOPET00005006606, ENSOPET00005004209, ENSOPET00005014371, ENSOPET00005004718, ENSOPET00005015147, ENSOPET00005015158, ENSOPET00005007673, ENSOPET00005004187, ENSOPET00005007689, ENSOPET00005004201, ENSOPET00005004888, ENSOPET00005004877, ENSOPET00005004896
Biological Process	7	GO:0009141	nucleoside triphosphate metabolic process	3.30458e-07	8.47624e-05	12732	77	0.00604775	111	8	0.0720721	ENSOPET00005010495, ENSOPET00005006606, ENSOPET00005004209, ENSOPET00005014371, ENSOPET00005004187, ENSOPET00005010480, ENSOPET00005010491, ENSOPET00005004201
Biological Process	5	GO:0006163	purine nucleotide metabolic process	2.17834e-06	0.000372497	12732	132	0.0103676	111	9	0.0810811	ENSOPET00005010495, ENSOPET00005006606, ENSOPET00005004209, ENSOPET00005030286, ENSOPET00005014371, ENSOPET00005004187, ENSOPET00005010480, ENSOPET00005010491, ENSOPET00005004201
Biological Process	9	GO:0006090	pyruvate metabolic process	5.63138e-06	0.00052936	12732	52	0.0040842	111	6	0.0540541	ENSOPET00005006606, ENSOPET00005004209, ENSOPET00005024103, ENSOPET00005014371, ENSOPET00005004187, ENSOPET00005004201
Biological Process	5	GO:0005975	carbohydrate metabolic process	6.12837e-06	0.00052936	12732	557	0.043748	111	17	0.153153	ENSOPET00005007708, ENSOPET00005004209, ENSOPET00005006606, ENSOPET00005002617, ENSOPET00005014371, ENSOPET00005002638, ENSOPET00005004718, ENSOPET00005015147, ENSOPET00005015158, ENSOPET00005007673, ENSOPET00005004187, ENSOPET00005007689, ENSOPET00005004201, ENSOPET00005002653, ENSOPET00005004888, ENSOPET00005004877, ENSOPET00005004896
Biological Process	7	GO:0009117	nucleotide metabolic process	1.97602e-05	0.00052936	12732	173	0.0135878	111	9	0.0810811	ENSOPET00005010495, ENSOPET00005006606, ENSOPET00005004209, ENSOPET00005030286, ENSOPET00005014371, ENSOPET00005010480, ENSOPET00005010491, ENSOPET00005004187, ENSOPET00005004201
Biological Process	5	GO:0046496	nicotinamide nucleotide metabolic process	2.70401e-05	0.00052936	12732	68	0.00534087	111	6	0.0540541	ENSOPET00005006606, ENSOPET00005004209, ENSOPET00005030286, ENSOPET00005014371, ENSOPET00005004187, ENSOPET00005004201
Biological Process	4	GO:0072521	purine-containing compound metabolic process	2.82812e-05	0.00052936	12732	181	0.0142161	111	9	0.0810811	ENSOPET00005010495, ENSOPET00005006606, ENSOPET00005004209, ENSOPET00005030286, ENSOPET00005014371, ENSOPET00005004187, ENSOPET00005010480, ENSOPET00005010491, ENSOPET00005004201
Biological Process	5	GO:0006096	glycolytic process	3.40097e-05	0.00052936	12732	43	0.00337732	111	5	0.045045	ENSOPET00005004209, ENSOPET00005006606, ENSOPET00005014371, ENSOPET00005004187, ENSOPET00005004201
Biological Process	6	GO:0019364	pyridine nucleotide catabolic process	3.40097e-05	0.00052936	12732	43	0.00337732	111	5	0.045045	ENSOPET00005006606, ENSOPET00005004209, ENSOPET00005014371, ENSOPET00005004187, ENSOPET00005004201
Biological Process	8	GO:0046032	ADP catabolic process	3.40097e-05	0.00052936	12732	43	0.00337732	111	5	0.045045	ENSOPET00005006606, ENSOPET00005004209, ENSOPET00005014371, ENSOPET00005004187, ENSOPET00005004201
Biological Process	8	GO:0009137	purine nucleoside diphosphate catabolic process	3.40097e-05	0.00052936	12732	43	0.00337732	111	5	0.045045	ENSOPET00005006606, ENSOPET00005004209, ENSOPET00005014371, ENSOPET00005004187, ENSOPET00005004201
Biological Process	9	GO:0009181	purine ribonucleoside diphosphate catabolic process	3.40097e-05	0.00052936	12732	43	0.00337732	111	5	0.045045	ENSOPET00005006606, ENSOPET00005004209, ENSOPET00005014371, ENSOPET00005004187, ENSOPET00005004201
Biological Process	7	GO:2000895	hemicellulose catabolic process	3.49857e-05	0.00052936	12732	8	0.000628338	111	3	0.027027	ENSOPET00005004888, ENSOPET00005004877, ENSOPET00005004896
Biological Process	7	GO:0045493	xylan catabolic process	3.49857e-05	0.00052936	12732	8	0.000628338	111	3	0.027027	ENSOPET00005004888, ENSOPET00005004877, ENSOPET00005004896
Biological Process	5	GO:0072526	pyridine-containing compound catabolic process	3.8105e-05	0.00052936	12732	44	0.00345586	111	5	0.045045	ENSOPET00005006606, ENSOPET00005004209, ENSOPET00005014371, ENSOPET00005004187, ENSOPET00005004201
Biological Process	7	GO:0046031	ADP metabolic process	3.8105e-05	0.00052936	12732	44	0.00345586	111	5	0.045045	ENSOPET00005006606, ENSOPET00005004209, ENSOPET00005014371, ENSOPET00005004187, ENSOPET00005004201
Biological Process	8	GO:0009135	purine nucleoside diphosphate metabolic process	3.8105e-05	0.00052936	12732	44	0.00345586	111	5	0.045045	ENSOPET00005006606, ENSOPET00005004209, ENSOPET00005014371, ENSOPET00005004187, ENSOPET00005004201
Biological Process	9	GO:0009179	purine ribonucleoside diphosphate metabolic process	3.8105e-05	0.00052936	12732	44	0.00345586	111	5	0.045045	ENSOPET00005006606, ENSOPET00005004209, ENSOPET00005014371, ENSOPET00005004187, ENSOPET00005004201
Biological Process	6	GO:0009261	ribonucleotide catabolic process	4.74342e-05	0.00052936	12732	46	0.00361294	111	5	0.045045	ENSOPET00005006606, ENSOPET00005004209, ENSOPET00005014371, ENSOPET00005004187, ENSOPET00005004201
Biological Process	7	GO:0009154	purine ribonucleotide catabolic process	4.74342e-05	0.00052936	12732	46	0.00361294	111	5	0.045045	ENSOPET00005006606, ENSOPET00005004209, ENSOPET00005014371, ENSOPET00005004187, ENSOPET00005004201
Biological Process	7	GO:0009134	nucleoside diphosphate catabolic process	4.74342e-05	0.00052936	12732	46	0.00361294	111	5	0.045045	ENSOPET00005006606, ENSOPET00005004209, ENSOPET00005014371, ENSOPET00005004187, ENSOPET00005004201
Biological Process	8	GO:0009191	ribonucleoside diphosphate catabolic process	4.74342e-05	0.00052936	12732	46	0.00361294	111	5	0.045045	ENSOPET00005006606, ENSOPET00005004209, ENSOPET00005014371, ENSOPET00005004187, ENSOPET00005004201
Biological Process	8	GO:0009185	ribonucleoside diphosphate metabolic process	5.27148e-05	0.00052936	12732	47	0.00369149	111	5	0.045045	ENSOPET00005006606, ENSOPET00005004209, ENSOPET00005014371, ENSOPET00005004187, ENSOPET00005004201
Biological Process	6	GO:0006195	purine nucleotide catabolic process	5.84385e-05	0.00052936	12732	48	0.00377003	111	5	0.045045	ENSOPET00005006606, ENSOPET00005004209, ENSOPET00005014371, ENSOPET00005004187, ENSOPET00005004201
Biological Process	6	GO:0008361	regulation of cell size	7.05506e-05	0.00052936	12732	26	0.0020421	111	4	0.036036	ENSOPET00005009367, ENSOPET00005031869, ENSOPET00005031870, ENSOPET00005009380
Biological Process	3	GO:0035172	hemocyte proliferation	7.5328e-05	0.00052936	12732	2	0.000157085	111	2	0.018018	ENSOPET00005031869, ENSOPET00005031870
Biological Process	3	GO:0060033	anatomical structure regression	7.5328e-05	0.00052936	12732	2	0.000157085	111	2	0.018018	ENSOPET00005031869, ENSOPET00005031870
Biological Process	3	GO:0035265	organ growth	7.5328e-05	0.00052936	12732	2	0.000157085	111	2	0.018018	ENSOPET00005031869, ENSOPET00005031870
Biological Process	4	GO:1900077	negative regulation of cellular response to insulin stimulus	7.5328e-05	0.00052936	12732	2	0.000157085	111	2	0.018018	ENSOPET00005031869, ENSOPET00005031870
Biological Process	4	GO:0046620	regulation of organ growth	7.5328e-05	0.00052936	12732	2	0.000157085	111	2	0.018018	ENSOPET00005031869, ENSOPET00005031870
Biological Process	4	GO:0048640	negative regulation of developmental growth	7.5328e-05	0.00052936	12732	2	0.000157085	111	2	0.018018	ENSOPET00005031869, ENSOPET00005031870
Biological Process	4	GO:0035069	larval midgut histolysis	7.5328e-05	0.00052936	12732	2	0.000157085	111	2	0.018018	ENSOPET00005031869, ENSOPET00005031870
Biological Process	4	GO:0070570	regulation of neuron projection regeneration	7.5328e-05	0.00052936	12732	2	0.000157085	111	2	0.018018	ENSOPET00005031869, ENSOPET00005031870
Biological Process	4	GO:1903035	negative regulation of response to wounding	7.5328e-05	0.00052936	12732	2	0.000157085	111	2	0.018018	ENSOPET00005031869, ENSOPET00005031870
Biological Process	4	GO:0046621	negative regulation of organ growth	7.5328e-05	0.00052936	12732	2	0.000157085	111	2	0.018018	ENSOPET00005031869, ENSOPET00005031870
Biological Process	4	GO:1900076	regulation of cellular response to insulin stimulus	7.5328e-05	0.00052936	12732	2	0.000157085	111	2	0.018018	ENSOPET00005031869, ENSOPET00005031870
Biological Process	4	GO:0035206	regulation of hemocyte proliferation	7.5328e-05	0.00052936	12732	2	0.000157085	111	2	0.018018	ENSOPET00005031869, ENSOPET00005031870
Biological Process	4	GO:0040014	regulation of multicellular organism growth	7.5328e-05	0.00052936	12732	2	0.000157085	111	2	0.018018	ENSOPET00005031869, ENSOPET00005031870
Biological Process	4	GO:0070571	negative regulation of neuron projection regeneration	7.5328e-05	0.00052936	12732	2	0.000157085	111	2	0.018018	ENSOPET00005031869, ENSOPET00005031870
Biological Process	4	GO:0040015	negative regulation of multicellular organism growth	7.5328e-05	0.00052936	12732	2	0.000157085	111	2	0.018018	ENSOPET00005031869, ENSOPET00005031870
Biological Process	5	GO:1903034	regulation of response to wounding	7.5328e-05	0.00052936	12732	2	0.000157085	111	2	0.018018	ENSOPET00005031869, ENSOPET00005031870
Biological Process	5	GO:1901888	regulation of cell junction assembly	7.5328e-05	0.00052936	12732	2	0.000157085	111	2	0.018018	ENSOPET00005031869, ENSOPET00005031870
Biological Process	5	GO:0046627	negative regulation of insulin receptor signaling pathway	7.5328e-05	0.00052936	12732	2	0.000157085	111	2	0.018018	ENSOPET00005031869, ENSOPET00005031870
Biological Process	5	GO:0046626	regulation of insulin receptor signaling pathway	7.5328e-05	0.00052936	12732	2	0.000157085	111	2	0.018018	ENSOPET00005031869, ENSOPET00005031870
Biological Process	5	GO:0048681	negative regulation of axon regeneration	7.5328e-05	0.00052936	12732	2	0.000157085	111	2	0.018018	ENSOPET00005031869, ENSOPET00005031870
Biological Process	5	GO:1901889	negative regulation of cell junction assembly	7.5328e-05	0.00052936	12732	2	0.000157085	111	2	0.018018	ENSOPET00005031869, ENSOPET00005031870
Biological Process	5	GO:0048679	regulation of axon regeneration	7.5328e-05	0.00052936	12732	2	0.000157085	111	2	0.018018	ENSOPET00005031869, ENSOPET00005031870
Biological Process	5	GO:0150118	negative regulation of cell-substrate junction organization	7.5328e-05	0.00052936	12732	2	0.000157085	111	2	0.018018	ENSOPET00005031869, ENSOPET00005031870
Biological Process	5	GO:0048678	response to axon injury	7.5328e-05	0.00052936	12732	2	0.000157085	111	2	0.018018	ENSOPET00005031869, ENSOPET00005031870
Biological Process	5	GO:0031104	dendrite regeneration	7.5328e-05	0.00052936	12732	2	0.000157085	111	2	0.018018	ENSOPET00005031869, ENSOPET00005031870
Biological Process	5	GO:0031102	neuron projection regeneration	7.5328e-05	0.00052936	12732	2	0.000157085	111	2	0.018018	ENSOPET00005031869, ENSOPET00005031870
Biological Process	5	GO:0010812	negative regulation of cell-substrate adhesion	7.5328e-05	0.00052936	12732	2	0.000157085	111	2	0.018018	ENSOPET00005031869, ENSOPET00005031870
Biological Process	5	GO:0042551	neuron maturation	7.5328e-05	0.00052936	12732	2	0.000157085	111	2	0.018018	ENSOPET00005031869, ENSOPET00005031870
Biological Process	5	GO:0150116	regulation of cell-substrate junction organization	7.5328e-05	0.00052936	12732	2	0.000157085	111	2	0.018018	ENSOPET00005031869, ENSOPET00005031870
Biological Process	5	GO:0007425	epithelial cell fate determination, open tracheal system	7.5328e-05	0.00052936	12732	2	0.000157085	111	2	0.018018	ENSOPET00005031869, ENSOPET00005031870
Biological Process	5	GO:2000027	regulation of animal organ morphogenesis	7.5328e-05	0.00052936	12732	2	0.000157085	111	2	0.018018	ENSOPET00005031869, ENSOPET00005031870
Biological Process	5	GO:0043062	extracellular structure organization	7.5328e-05	0.00052936	12732	2	0.000157085	111	2	0.018018	ENSOPET00005031869, ENSOPET00005031870
Biological Process	6	GO:0010977	negative regulation of neuron projection development	7.5328e-05	0.00052936	12732	2	0.000157085	111	2	0.018018	ENSOPET00005031869, ENSOPET00005031870
Biological Process	6	GO:0016322	neuron remodeling	7.5328e-05	0.00052936	12732	2	0.000157085	111	2	0.018018	ENSOPET00005031869, ENSOPET00005031870
Biological Process	6	GO:0090109	regulation of cell-substrate junction assembly	7.5328e-05	0.00052936	12732	2	0.000157085	111	2	0.018018	ENSOPET00005031869, ENSOPET00005031870
Biological Process	6	GO:0001953	negative regulation of cell-matrix adhesion	7.5328e-05	0.00052936	12732	2	0.000157085	111	2	0.018018	ENSOPET00005031869, ENSOPET00005031870
Biological Process	6	GO:0031103	axon regeneration	7.5328e-05	0.00052936	12732	2	0.000157085	111	2	0.018018	ENSOPET00005031869, ENSOPET00005031870
Biological Process	6	GO:0051898	negative regulation of phosphatidylinositol 3-kinase/protein kinase B signal transduction	7.5328e-05	0.00052936	12732	2	0.000157085	111	2	0.018018	ENSOPET00005031869, ENSOPET00005031870
Biological Process	6	GO:0051895	negative regulation of focal adhesion assembly	7.5328e-05	0.00052936	12732	2	0.000157085	111	2	0.018018	ENSOPET00005031869, ENSOPET00005031870
Biological Process	6	GO:0001952	regulation of cell-matrix adhesion	7.5328e-05	0.00052936	12732	2	0.000157085	111	2	0.018018	ENSOPET00005031869, ENSOPET00005031870
Biological Process	6	GO:0090175	regulation of establishment of planar polarity	7.5328e-05	0.00052936	12732	2	0.000157085	111	2	0.018018	ENSOPET00005031869, ENSOPET00005031870
Biological Process	6	GO:0042052	rhabdomere development	7.5328e-05	0.00052936	12732	2	0.000157085	111	2	0.018018	ENSOPET00005031869, ENSOPET00005031870
Biological Process	6	GO:0030198	extracellular matrix organization	7.5328e-05	0.00052936	12732	2	0.000157085	111	2	0.018018	ENSOPET00005031869, ENSOPET00005031870
Biological Process	7	GO:0071711	basement membrane organization	7.5328e-05	0.00052936	12732	2	0.000157085	111	2	0.018018	ENSOPET00005031869, ENSOPET00005031870
Biological Process	7	GO:0008286	insulin receptor signaling pathway	7.5328e-05	0.00052936	12732	2	0.000157085	111	2	0.018018	ENSOPET00005031869, ENSOPET00005031870
Biological Process	7	GO:0051893	regulation of focal adhesion assembly	7.5328e-05	0.00052936	12732	2	0.000157085	111	2	0.018018	ENSOPET00005031869, ENSOPET00005031870
Biological Process	7	GO:0045792	negative regulation of cell size	7.5328e-05	0.00052936	12732	2	0.000157085	111	2	0.018018	ENSOPET00005031869, ENSOPET00005031870
Biological Process	4	GO:0072524	pyridine-containing compound metabolic process	8.38849e-05	0.000581527	12732	83	0.00651901	111	6	0.0540541	ENSOPET00005006606, ENSOPET00005004209, ENSOPET00005030286, ENSOPET00005014371, ENSOPET00005004187, ENSOPET00005004201
Biological Process	7	GO:0009132	nucleoside diphosphate metabolic process	8.62768e-05	0.000590133	12732	52	0.0040842	111	5	0.045045	ENSOPET00005006606, ENSOPET00005004209, ENSOPET00005014371, ENSOPET00005004187, ENSOPET00005004201
Biological Process	6	GO:0061615	glycolytic process through fructose-6-phosphate	0.000101132	0.000656716	12732	11	0.000863965	111	3	0.027027	ENSOPET00005004209, ENSOPET00005004187, ENSOPET00005004201
Biological Process	7	GO:0061620	glycolytic process through glucose-6-phosphate	0.000101132	0.000656716	12732	11	0.000863965	111	3	0.027027	ENSOPET00005004209, ENSOPET00005004187, ENSOPET00005004201
Biological Process	8	GO:0061621	canonical glycolysis	0.000101132	0.000656716	12732	11	0.000863965	111	3	0.027027	ENSOPET00005004209, ENSOPET00005004187, ENSOPET00005004201
Biological Process	9	GO:0061718	glucose catabolic process to pyruvate	0.000101132	0.000656716	12732	11	0.000863965	111	3	0.027027	ENSOPET00005004209, ENSOPET00005004187, ENSOPET00005004201
Biological Process	8	GO:0006007	glucose catabolic process	0.000133987	0.000850397	12732	12	0.000942507	111	3	0.027027	ENSOPET00005004209, ENSOPET00005004187, ENSOPET00005004201
Biological Process	7	GO:0009166	nucleotide catabolic process	0.000134273	0.000850397	12732	57	0.00447691	111	5	0.045045	ENSOPET00005006606, ENSOPET00005004209, ENSOPET00005014371, ENSOPET00005004187, ENSOPET00005004201
Biological Process	7	GO:0046034	ATP metabolic process	0.000158342	0.0009906	12732	59	0.00463399	111	5	0.045045	ENSOPET00005006606, ENSOPET00005004209, ENSOPET00005014371, ENSOPET00005004187, ENSOPET00005004201
Biological Process	6	GO:0006753	nucleoside phosphate metabolic process	0.000167758	0.00103533	12732	228	0.0179076	111	9	0.0810811	ENSOPET00005010495, ENSOPET00005004209, ENSOPET00005006606, ENSOPET00005030286, ENSOPET00005014371, ENSOPET00005010480, ENSOPET00005010491, ENSOPET00005004187, ENSOPET00005004201
Biological Process	5	GO:0072523	purine-containing compound catabolic process	0.000171547	0.00103533	12732	60	0.00471254	111	5	0.045045	ENSOPET00005006606, ENSOPET00005004209, ENSOPET00005014371, ENSOPET00005004187, ENSOPET00005004201
Biological Process	9	GO:0009205	purine ribonucleoside triphosphate metabolic process	0.000171547	0.00103533	12732	60	0.00471254	111	5	0.045045	ENSOPET00005006606, ENSOPET00005004209, ENSOPET00005014371, ENSOPET00005004187, ENSOPET00005004201
Biological Process	6	GO:1901292	nucleoside phosphate catabolic process	0.000185576	0.00108743	12732	61	0.00479108	111	5	0.045045	ENSOPET00005006606, ENSOPET00005004209, ENSOPET00005014371, ENSOPET00005004187, ENSOPET00005004201
Biological Process	8	GO:0009144	purine nucleoside triphosphate metabolic process	0.000200465	0.00108743	12732	62	0.00486962	111	5	0.045045	ENSOPET00005006606, ENSOPET00005004209, ENSOPET00005014371, ENSOPET00005004187, ENSOPET00005004201
Biological Process	4	GO:0050773	regulation of dendrite development	0.000224694	0.00108743	12732	3	0.000235627	111	2	0.018018	ENSOPET00005031869, ENSOPET00005031870
Biological Process	4	GO:0032102	negative regulation of response to external stimulus	0.000224694	0.00108743	12732	3	0.000235627	111	2	0.018018	ENSOPET00005031869, ENSOPET00005031870
Biological Process	4	GO:0030308	negative regulation of cell growth	0.000224694	0.00108743	12732	3	0.000235627	111	2	0.018018	ENSOPET00005031869, ENSOPET00005031870
Biological Process	4	GO:0035010	encapsulation of foreign target	0.000224694	0.00108743	12732	3	0.000235627	111	2	0.018018	ENSOPET00005031869, ENSOPET00005031870
Biological Process	5	GO:0002168	instar larval development	0.000224694	0.00108743	12732	3	0.000235627	111	2	0.018018	ENSOPET00005031869, ENSOPET00005031870
Biological Process	5	GO:0035006	melanization defense response	0.000224694	0.00108743	12732	3	0.000235627	111	2	0.018018	ENSOPET00005031869, ENSOPET00005031870
Biological Process	5	GO:0007436	larval salivary gland morphogenesis	0.000224694	0.00108743	12732	3	0.000235627	111	2	0.018018	ENSOPET00005031869, ENSOPET00005031870
Biological Process	5	GO:0022612	gland morphogenesis	0.000224694	0.00108743	12732	3	0.000235627	111	2	0.018018	ENSOPET00005031869, ENSOPET00005031870
Biological Process	5	GO:0035011	melanotic encapsulation of foreign target	0.000224694	0.00108743	12732	3	0.000235627	111	2	0.018018	ENSOPET00005031869, ENSOPET00005031870
Biological Process	5	GO:0007525	somatic muscle development	0.000224694	0.00108743	12732	3	0.000235627	111	2	0.018018	ENSOPET00005031869, ENSOPET00005031870
Biological Process	5	GO:0006582	melanin metabolic process	0.000224694	0.00108743	12732	3	0.000235627	111	2	0.018018	ENSOPET00005031869, ENSOPET00005031870
Biological Process	6	GO:0007431	salivary gland development	0.000224694	0.00108743	12732	3	0.000235627	111	2	0.018018	ENSOPET00005031869, ENSOPET00005031870
Biological Process	6	GO:0051896	regulation of phosphatidylinositol 3-kinase/protein kinase B signal transduction	0.000224694	0.00108743	12732	3	0.000235627	111	2	0.018018	ENSOPET00005031869, ENSOPET00005031870
Biological Process	6	GO:0048041	focal adhesion assembly	0.000224694	0.00108743	12732	3	0.000235627	111	2	0.018018	ENSOPET00005031869, ENSOPET00005031870
Biological Process	6	GO:0043491	phosphatidylinositol 3-kinase/protein kinase B signal transduction	0.000224694	0.00108743	12732	3	0.000235627	111	2	0.018018	ENSOPET00005031869, ENSOPET00005031870
Biological Process	6	GO:0150115	cell-substrate junction organization	0.000224694	0.00108743	12732	3	0.000235627	111	2	0.018018	ENSOPET00005031869, ENSOPET00005031870
Biological Process	6	GO:0007435	salivary gland morphogenesis	0.000224694	0.00108743	12732	3	0.000235627	111	2	0.018018	ENSOPET00005031869, ENSOPET00005031870
Biological Process	7	GO:0010975	regulation of neuron projection development	0.000224694	0.00108743	12732	3	0.000235627	111	2	0.018018	ENSOPET00005031869, ENSOPET00005031870
Biological Process	7	GO:0007044	cell-substrate junction assembly	0.000224694	0.00108743	12732	3	0.000235627	111	2	0.018018	ENSOPET00005031869, ENSOPET00005031870
Biological Process	5	GO:0046434	organophosphate catabolic process	0.000309823	0.00148541	12732	68	0.00534087	111	5	0.045045	ENSOPET00005006606, ENSOPET00005004209, ENSOPET00005014371, ENSOPET00005004187, ENSOPET00005004201
Biological Process	6	GO:0046365	monosaccharide catabolic process	0.000392637	0.00186503	12732	40	0.00314169	111	4	0.036036	ENSOPET00005004209, ENSOPET00005004187, ENSOPET00005004718, ENSOPET00005004201
Biological Process	5	GO:0032535	regulation of cellular component size	0.000432182	0.00191017	12732	41	0.00322023	111	4	0.036036	ENSOPET00005031869, ENSOPET00005009367, ENSOPET00005031870, ENSOPET00005009380
Biological Process	4	GO:0001709	cell fate determination	0.000446825	0.00191017	12732	4	0.000314169	111	2	0.018018	ENSOPET00005031869, ENSOPET00005031870
Biological Process	4	GO:0007164	establishment of tissue polarity	0.000446825	0.00191017	12732	4	0.000314169	111	2	0.018018	ENSOPET00005031869, ENSOPET00005031870
Biological Process	4	GO:0071695	anatomical structure maturation	0.000446825	0.00191017	12732	4	0.000314169	111	2	0.018018	ENSOPET00005031869, ENSOPET00005031870
Biological Process	4	GO:0048469	cell maturation	0.000446825	0.00191017	12732	4	0.000314169	111	2	0.018018	ENSOPET00005031869, ENSOPET00005031870
Biological Process	5	GO:0001736	establishment of planar polarity	0.000446825	0.00191017	12732	4	0.000314169	111	2	0.018018	ENSOPET00005031869, ENSOPET00005031870
Biological Process	5	GO:0010810	regulation of cell-substrate adhesion	0.000446825	0.00191017	12732	4	0.000314169	111	2	0.018018	ENSOPET00005031869, ENSOPET00005031870
Biological Process	5	GO:0043434	response to peptide hormone	0.000446825	0.00191017	12732	4	0.000314169	111	2	0.018018	ENSOPET00005031869, ENSOPET00005031870
Biological Process	6	GO:0071375	cellular response to peptide hormone stimulus	0.000446825	0.00191017	12732	4	0.000314169	111	2	0.018018	ENSOPET00005031869, ENSOPET00005031870
Biological Process	6	GO:0001738	morphogenesis of a polarized epithelium	0.000446825	0.00191017	12732	4	0.000314169	111	2	0.018018	ENSOPET00005031869, ENSOPET00005031870
Biological Process	6	GO:0032868	response to insulin	0.000446825	0.00191017	12732	4	0.000314169	111	2	0.018018	ENSOPET00005031869, ENSOPET00005031870
Biological Process	7	GO:0032869	cellular response to insulin stimulus	0.000446825	0.00191017	12732	4	0.000314169	111	2	0.018018	ENSOPET00005031869, ENSOPET00005031870
Biological Process	7	GO:0006006	glucose metabolic process	0.00047449	0.00201168	12732	42	0.00329877	111	4	0.036036	ENSOPET00005004209, ENSOPET00005014371, ENSOPET00005004187, ENSOPET00005004201
Biological Process	4	GO:0090066	regulation of anatomical structure size	0.000519667	0.00217958	12732	43	0.00337732	111	4	0.036036	ENSOPET00005031869, ENSOPET00005009367, ENSOPET00005031870, ENSOPET00005009380
Biological Process	5	GO:0055086	nucleobase-containing small molecule metabolic process	0.000522589	0.00217958	12732	266	0.0208922	111	9	0.0810811	ENSOPET00005010495, ENSOPET00005004209, ENSOPET00005006606, ENSOPET00005030286, ENSOPET00005014371, ENSOPET00005010480, ENSOPET00005010491, ENSOPET00005004187, ENSOPET00005004201
Biological Process	7	GO:0019320	hexose catabolic process	0.000659884	0.00273	12732	20	0.00157085	111	3	0.027027	ENSOPET00005004209, ENSOPET00005004187, ENSOPET00005004201
Biological Process	3	GO:0170062	nutrient storage	0.000740462	0.00287771	12732	5	0.000392711	111	2	0.018018	ENSOPET00005031869, ENSOPET00005031870
Biological Process	4	GO:0019915	lipid storage	0.000740462	0.00287771	12732	5	0.000392711	111	2	0.018018	ENSOPET00005031869, ENSOPET00005031870
Biological Process	4	GO:0031099	regeneration	0.000740462	0.00287771	12732	5	0.000392711	111	2	0.018018	ENSOPET00005031869, ENSOPET00005031870
Biological Process	5	GO:0031345	negative regulation of cell projection organization	0.000740462	0.00287771	12732	5	0.000392711	111	2	0.018018	ENSOPET00005031869, ENSOPET00005031870
Biological Process	5	GO:0060541	respiratory system development	0.000740462	0.00287771	12732	5	0.000392711	111	2	0.018018	ENSOPET00005031869, ENSOPET00005031870
Biological Process	6	GO:0034329	cell junction assembly	0.000740462	0.00287771	12732	5	0.000392711	111	2	0.018018	ENSOPET00005031869, ENSOPET00005031870
Biological Process	6	GO:0007424	open tracheal system development	0.000740462	0.00287771	12732	5	0.000392711	111	2	0.018018	ENSOPET00005031869, ENSOPET00005031870
Biological Process	8	GO:0042051	compound eye photoreceptor development	0.000740462	0.00287771	12732	5	0.000392711	111	2	0.018018	ENSOPET00005031869, ENSOPET00005031870
Biological Process	4	GO:0072527	pyrimidine-containing compound metabolic process	0.000925445	0.00356957	12732	50	0.00392711	111	4	0.036036	ENSOPET00005021265, ENSOPET00005010495, ENSOPET00005010480, ENSOPET00005010491
Biological Process	5	GO:0006915	apoptotic process	0.00106747	0.00404671	12732	89	0.00699026	111	5	0.045045	ENSOPET00005010495, ENSOPET00005031869, ENSOPET00005031870, ENSOPET00005010480, ENSOPET00005010491
Biological Process	5	GO:1901136	carbohydrate derivative catabolic process	0.00106747	0.00404671	12732	89	0.00699026	111	5	0.045045	ENSOPET00005006606, ENSOPET00005004209, ENSOPET00005014371, ENSOPET00005004187, ENSOPET00005004201
Biological Process	3	GO:0021700	developmental maturation	0.00110437	0.00404671	12732	6	0.000471254	111	2	0.018018	ENSOPET00005031869, ENSOPET00005031870
Biological Process	4	GO:0007162	negative regulation of cell adhesion	0.00110437	0.00404671	12732	6	0.000471254	111	2	0.018018	ENSOPET00005031869, ENSOPET00005031870
Biological Process	7	GO:0048749	compound eye development	0.00110437	0.00404671	12732	6	0.000471254	111	2	0.018018	ENSOPET00005031869, ENSOPET00005031870
Biological Process	7	GO:0001745	compound eye morphogenesis	0.00110437	0.00404671	12732	6	0.000471254	111	2	0.018018	ENSOPET00005031869, ENSOPET00005031870
Biological Process	8	GO:0001751	compound eye photoreceptor cell differentiation	0.00110437	0.00404671	12732	6	0.000471254	111	2	0.018018	ENSOPET00005031869, ENSOPET00005031870
Biological Process	5	GO:0006220	pyrimidine nucleotide metabolic process	0.00114225	0.00415583	12732	24	0.00188501	111	3	0.027027	ENSOPET00005010495, ENSOPET00005010480, ENSOPET00005010491
Biological Process	5	GO:0019637	organophosphate metabolic process	0.00116643	0.00421394	12732	424	0.0333019	111	11	0.0990991	ENSOPET00005010495, ENSOPET00005031869, ENSOPET00005004209, ENSOPET00005006606, ENSOPET00005030286, ENSOPET00005031870, ENSOPET00005014371, ENSOPET00005010480, ENSOPET00005010491, ENSOPET00005004187, ENSOPET00005004201
Biological Process	6	GO:0009150	purine ribonucleotide metabolic process	0.00117964	0.00423185	12732	91	0.00714735	111	5	0.045045	ENSOPET00005006606, ENSOPET00005004209, ENSOPET00005014371, ENSOPET00005004187, ENSOPET00005004201
Biological Process	6	GO:0045491	xylan metabolic process	0.00144885	0.00516151	12732	26	0.0020421	111	3	0.027027	ENSOPET00005004888, ENSOPET00005004877, ENSOPET00005004896
Biological Process	6	GO:0000272	polysaccharide catabolic process	0.0014981	0.00530017	12732	96	0.00754006	111	5	0.045045	ENSOPET00005015147, ENSOPET00005015158, ENSOPET00005004888, ENSOPET00005004877, ENSOPET00005004896
Biological Process	3	GO:0035264	multicellular organism growth	0.00153731	0.0053649	12732	7	0.000549796	111	2	0.018018	ENSOPET00005031869, ENSOPET00005031870
Biological Process	3	GO:0045926	negative regulation of growth	0.00153731	0.0053649	12732	7	0.000549796	111	2	0.018018	ENSOPET00005031869, ENSOPET00005031870
Biological Process	3	GO:0008219	cell death	0.00171722	0.00591229	12732	99	0.00777568	111	5	0.045045	ENSOPET00005010495, ENSOPET00005031869, ENSOPET00005031870, ENSOPET00005010480, ENSOPET00005010491
Biological Process	4	GO:0012501	programmed cell death	0.00171722	0.00591229	12732	99	0.00777568	111	5	0.045045	ENSOPET00005010495, ENSOPET00005031869, ENSOPET00005031870, ENSOPET00005010480, ENSOPET00005010491
Biological Process	5	GO:0045229	external encapsulating structure organization	0.00179523	0.00608373	12732	100	0.00785423	111	5	0.045045	ENSOPET00005031869, ENSOPET00005031870, ENSOPET00005031676, ENSOPET00005015147, ENSOPET00005015158
Biological Process	3	GO:0048589	developmental growth	0.00180259	0.00608373	12732	28	0.00219918	111	3	0.027027	ENSOPET00005031869, ENSOPET00005031870, ENSOPET00005031676
Biological Process	7	GO:0009142	nucleoside triphosphate biosynthetic process	0.00180259	0.00608373	12732	28	0.00219918	111	3	0.027027	ENSOPET00005010495, ENSOPET00005010480, ENSOPET00005010491
Biological Process	6	GO:0009259	ribonucleotide metabolic process	0.0018758	0.00628946	12732	101	0.00793277	111	5	0.045045	ENSOPET00005006606, ENSOPET00005004209, ENSOPET00005014371, ENSOPET00005004187, ENSOPET00005004201
Biological Process	6	GO:0019318	hexose metabolic process	0.00194871	0.00647541	12732	61	0.00479108	111	4	0.036036	ENSOPET00005004209, ENSOPET00005014371, ENSOPET00005004187, ENSOPET00005004201
Biological Process	5	GO:0015980	energy derivation by oxidation of organic compounds	0.00198474	0.00647541	12732	150	0.0117813	111	6	0.0540541	ENSOPET00005006606, ENSOPET00005004209, ENSOPET00005014371, ENSOPET00005004187, ENSOPET00005004201, ENSOPET00005013239
Biological Process	4	GO:0016358	dendrite development	0.00203808	0.00647541	12732	8	0.000628338	111	2	0.018018	ENSOPET00005031869, ENSOPET00005031870
Biological Process	4	GO:0007552	metamorphosis	0.00203808	0.00647541	12732	8	0.000628338	111	2	0.018018	ENSOPET00005031869, ENSOPET00005031870
Biological Process	5	GO:0034330	cell junction organization	0.00203808	0.00647541	12732	8	0.000628338	111	2	0.018018	ENSOPET00005031869, ENSOPET00005031870
Biological Process	5	GO:0048707	instar larval or pupal morphogenesis	0.00203808	0.00647541	12732	8	0.000628338	111	2	0.018018	ENSOPET00005031869, ENSOPET00005031870
Biological Process	6	GO:0042461	photoreceptor cell development	0.00203808	0.00647541	12732	8	0.000628338	111	2	0.018018	ENSOPET00005031869, ENSOPET00005031870
Biological Process	7	GO:0042462	eye photoreceptor cell development	0.00203808	0.00647541	12732	8	0.000628338	111	2	0.018018	ENSOPET00005031869, ENSOPET00005031870
Biological Process	5	GO:0005996	monosaccharide metabolic process	0.00204487	0.00647541	12732	103	0.00808985	111	5	0.045045	ENSOPET00005004209, ENSOPET00005014371, ENSOPET00005004187, ENSOPET00005004718, ENSOPET00005004201
Biological Process	5	GO:0019693	ribose phosphate metabolic process	0.00222481	0.007002	12732	105	0.00824694	111	5	0.045045	ENSOPET00005006606, ENSOPET00005004209, ENSOPET00005014371, ENSOPET00005004187, ENSOPET00005004201
Biological Process	5	GO:0044550	secondary metabolite biosynthetic process	0.00260323	0.00786247	12732	66	0.00518379	111	4	0.036036	ENSOPET00005024103, ENSOPET00005021739, ENSOPET00005021726, ENSOPET00005021731
Biological Process	3	GO:0040013	negative regulation of locomotion	0.0026055	0.00786247	12732	9	0.00070688	111	2	0.018018	ENSOPET00005031869, ENSOPET00005031870
Biological Process	4	GO:2000146	negative regulation of cell motility	0.0026055	0.00786247	12732	9	0.00070688	111	2	0.018018	ENSOPET00005031869, ENSOPET00005031870
Biological Process	5	GO:0030336	negative regulation of cell migration	0.0026055	0.00786247	12732	9	0.00070688	111	2	0.018018	ENSOPET00005031869, ENSOPET00005031870
Biological Process	5	GO:0035272	exocrine system development	0.0026055	0.00786247	12732	9	0.00070688	111	2	0.018018	ENSOPET00005031869, ENSOPET00005031870
Biological Process	6	GO:0046530	photoreceptor cell differentiation	0.0026055	0.00786247	12732	9	0.00070688	111	2	0.018018	ENSOPET00005031869, ENSOPET00005031870
Biological Process	7	GO:0001754	eye photoreceptor cell differentiation	0.0026055	0.00786247	12732	9	0.00070688	111	2	0.018018	ENSOPET00005031869, ENSOPET00005031870
Biological Process	7	GO:0009060	aerobic respiration	0.00294612	0.00883837	12732	112	0.00879673	111	5	0.045045	ENSOPET00005006606, ENSOPET00005004209, ENSOPET00005014371, ENSOPET00005004187, ENSOPET00005004201
Biological Process	5	GO:1901699	cellular response to nitrogen compound	0.00323836	0.00965861	12732	10	0.000785423	111	2	0.018018	ENSOPET00005031869, ENSOPET00005031870
Biological Process	3	GO:0002252	immune effector process	0.00393553	0.0111543	12732	11	0.000863965	111	2	0.018018	ENSOPET00005031869, ENSOPET00005031870
Biological Process	4	GO:0009886	post-embryonic animal morphogenesis	0.00393553	0.0111543	12732	11	0.000863965	111	2	0.018018	ENSOPET00005031869, ENSOPET00005031870
Biological Process	4	GO:0031647	regulation of protein stability	0.00393553	0.0111543	12732	11	0.000863965	111	2	0.018018	ENSOPET00005031869, ENSOPET00005031870
Biological Process	4	GO:0030995	cell septum edging catabolic process	0.00393553	0.0111543	12732	11	0.000863965	111	2	0.018018	ENSOPET00005015147, ENSOPET00005015158
Biological Process	4	GO:0030155	regulation of cell adhesion	0.00393553	0.0111543	12732	11	0.000863965	111	2	0.018018	ENSOPET00005031869, ENSOPET00005031870
Biological Process	4	GO:0009611	response to wounding	0.00393553	0.0111543	12732	11	0.000863965	111	2	0.018018	ENSOPET00005031869, ENSOPET00005031870
Biological Process	5	GO:0031344	regulation of cell projection organization	0.00393553	0.0111543	12732	11	0.000863965	111	2	0.018018	ENSOPET00005031869, ENSOPET00005031870
Biological Process	6	GO:0120035	regulation of plasma membrane bounded cell projection organization	0.00393553	0.0111543	12732	11	0.000863965	111	2	0.018018	ENSOPET00005031869, ENSOPET00005031870
Biological Process	7	GO:0061564	axon development	0.00393553	0.0111543	12732	11	0.000863965	111	2	0.018018	ENSOPET00005031869, ENSOPET00005031870
Biological Process	3	GO:0016049	cell growth	0.00403918	0.0113852	12732	37	0.00290606	111	3	0.027027	ENSOPET00005031869, ENSOPET00005031870, ENSOPET00005031676
Biological Process	6	GO:0045333	cellular respiration	0.00410475	0.0115068	12732	121	0.00950361	111	5	0.045045	ENSOPET00005006606, ENSOPET00005004209, ENSOPET00005014371, ENSOPET00005004187, ENSOPET00005004201
Biological Process	4	GO:0002164	larval development	0.00469583	0.0129514	12732	12	0.000942507	111	2	0.018018	ENSOPET00005031869, ENSOPET00005031870
Biological Process	4	GO:0002165	instar larval or pupal development	0.00469583	0.0129514	12732	12	0.000942507	111	2	0.018018	ENSOPET00005031869, ENSOPET00005031870
Biological Process	4	GO:0045165	cell fate commitment	0.00469583	0.0129514	12732	12	0.000942507	111	2	0.018018	ENSOPET00005031869, ENSOPET00005031870
Biological Process	4	GO:0003333	amino acid transmembrane transport	0.00497817	0.0136567	12732	79	0.00620484	111	4	0.036036	ENSOPET00005028255, ENSOPET00005028243, ENSOPET00005028286, ENSOPET00005028271
Biological Process	4	GO:0019748	secondary metabolic process	0.0052942	0.0144464	12732	183	0.0143732	111	6	0.0540541	ENSOPET00005031869, ENSOPET00005024103, ENSOPET00005031870, ENSOPET00005021739, ENSOPET00005021726, ENSOPET00005021731
Biological Process	5	GO:0006865	amino acid transport	0.00592926	0.0160937	12732	83	0.00651901	111	4	0.036036	ENSOPET00005028255, ENSOPET00005028243, ENSOPET00005028286, ENSOPET00005028271
Biological Process	4	GO:2000145	regulation of cell motility	0.00640137	0.0171036	12732	14	0.00109959	111	2	0.018018	ENSOPET00005031869, ENSOPET00005031870
Biological Process	4	GO:0018958	phenol-containing compound metabolic process	0.00640137	0.0171036	12732	14	0.00109959	111	2	0.018018	ENSOPET00005031869, ENSOPET00005031870
Biological Process	5	GO:0030334	regulation of cell migration	0.00640137	0.0171036	12732	14	0.00109959	111	2	0.018018	ENSOPET00005031869, ENSOPET00005031870
Biological Process	4	GO:0006091	generation of precursor metabolites and energy	0.00649559	0.0172655	12732	191	0.0150016	111	6	0.0540541	ENSOPET00005006606, ENSOPET00005004209, ENSOPET00005014371, ENSOPET00005004187, ENSOPET00005004201, ENSOPET00005013239
Biological Process	4	GO:0008285	negative regulation of cell population proliferation	0.00734436	0.0194209	12732	15	0.00117813	111	2	0.018018	ENSOPET00005031869, ENSOPET00005031870
Biological Process	4	GO:0061061	muscle structure development	0.00834606	0.0213011	12732	16	0.00125668	111	2	0.018018	ENSOPET00005031869, ENSOPET00005031870
Biological Process	5	GO:0090596	sensory organ morphogenesis	0.00834606	0.0213011	12732	16	0.00125668	111	2	0.018018	ENSOPET00005031869, ENSOPET00005031870
Biological Process	5	GO:0007160	cell-matrix adhesion	0.00834606	0.0213011	12732	16	0.00125668	111	2	0.018018	ENSOPET00005031869, ENSOPET00005031870
Biological Process	6	GO:0048592	eye morphogenesis	0.00834606	0.0213011	12732	16	0.00125668	111	2	0.018018	ENSOPET00005031869, ENSOPET00005031870
Biological Process	6	GO:0007169	cell surface receptor protein tyrosine kinase signaling pathway	0.00834606	0.0213011	12732	16	0.00125668	111	2	0.018018	ENSOPET00005031869, ENSOPET00005031870
Biological Process	7	GO:0046839	phospholipid dephosphorylation	0.00834606	0.0213011	12732	16	0.00125668	111	2	0.018018	ENSOPET00005031869, ENSOPET00005031870
Biological Process	8	GO:0046856	phosphatidylinositol dephosphorylation	0.00834606	0.0213011	12732	16	0.00125668	111	2	0.018018	ENSOPET00005031869, ENSOPET00005031870
Biological Process	4	GO:0046484	oxazole or thiazole metabolic process	0.00871819	0.0215021	12732	1	7.85423e-05	111	1	0.00900901	ENSOPET00005021265
Biological Process	4	GO:0071669	plant-type cell wall organization or biogenesis	0.00871819	0.0215021	12732	1	7.85423e-05	111	1	0.00900901	ENSOPET00005031676
Biological Process	5	GO:0035329	hippo signaling	0.00871819	0.0215021	12732	1	7.85423e-05	111	1	0.00900901	ENSOPET00005016177
Biological Process	5	GO:0052838	thiazole metabolic process	0.00871819	0.0215021	12732	1	7.85423e-05	111	1	0.00900901	ENSOPET00005021265
Biological Process	5	GO:0009664	plant-type cell wall organization	0.00871819	0.0215021	12732	1	7.85423e-05	111	1	0.00900901	ENSOPET00005031676
Biological Process	6	GO:0052837	thiazole biosynthetic process	0.00871819	0.0215021	12732	1	7.85423e-05	111	1	0.00900901	ENSOPET00005021265
Biological Process	6	GO:0009827	plant-type cell wall modification	0.00871819	0.0215021	12732	1	7.85423e-05	111	1	0.00900901	ENSOPET00005031676
Biological Process	3	GO:0051241	negative regulation of multicellular organismal process	0.00940538	0.0222799	12732	17	0.00133522	111	2	0.018018	ENSOPET00005031869, ENSOPET00005031870
Biological Process	3	GO:0040012	regulation of locomotion	0.00940538	0.0222799	12732	17	0.00133522	111	2	0.018018	ENSOPET00005031869, ENSOPET00005031870
Biological Process	4	GO:0048638	regulation of developmental growth	0.00940538	0.0222799	12732	17	0.00133522	111	2	0.018018	ENSOPET00005031869, ENSOPET00005031870
Biological Process	4	GO:0032101	regulation of response to external stimulus	0.00940538	0.0222799	12732	17	0.00133522	111	2	0.018018	ENSOPET00005031869, ENSOPET00005031870
Biological Process	4	GO:0048729	tissue morphogenesis	0.00940538	0.0222799	12732	17	0.00133522	111	2	0.018018	ENSOPET00005031869, ENSOPET00005031870
Biological Process	5	GO:0002009	morphogenesis of an epithelium	0.00940538	0.0222799	12732	17	0.00133522	111	2	0.018018	ENSOPET00005031869, ENSOPET00005031870
Biological Process	5	GO:0009992	intracellular water homeostasis	0.00940538	0.0222799	12732	17	0.00133522	111	2	0.018018	ENSOPET00005009367, ENSOPET00005009380
Biological Process	5	GO:0032870	cellular response to hormone stimulus	0.00940538	0.0222799	12732	17	0.00133522	111	2	0.018018	ENSOPET00005031869, ENSOPET00005031870
Biological Process	4	GO:0009056	catabolic process	0.00942445	0.0222799	12732	966	0.0758718	111	16	0.144144	ENSOPET00005007708, ENSOPET00005031869, ENSOPET00005004209, ENSOPET00005006606, ENSOPET00005014371, ENSOPET00005004718, ENSOPET00005015147, ENSOPET00005015158, ENSOPET00005031870, ENSOPET00005007673, ENSOPET00005004187, ENSOPET00005007689, ENSOPET00005004201, ENSOPET00005004888, ENSOPET00005004877, ENSOPET00005004896
Biological Process	4	GO:0015791	polyol transmembrane transport	0.0105213	0.0243126	12732	18	0.00141376	111	2	0.018018	ENSOPET00005009367, ENSOPET00005009380
Biological Process	4	GO:0006884	cell volume homeostasis	0.0105213	0.0243126	12732	18	0.00141376	111	2	0.018018	ENSOPET00005009367, ENSOPET00005009380
Biological Process	5	GO:0010506	regulation of autophagy	0.0105213	0.0243126	12732	18	0.00141376	111	2	0.018018	ENSOPET00005031869, ENSOPET00005031870
Biological Process	5	GO:0015793	glycerol transmembrane transport	0.0105213	0.0243126	12732	18	0.00141376	111	2	0.018018	ENSOPET00005009367, ENSOPET00005009380
Biological Process	6	GO:0031175	neuron projection development	0.0105213	0.0243126	12732	18	0.00141376	111	2	0.018018	ENSOPET00005031869, ENSOPET00005031870
Biological Process	4	GO:0031589	cell-substrate adhesion	0.0116926	0.0265413	12732	19	0.0014923	111	2	0.018018	ENSOPET00005031869, ENSOPET00005031870
Biological Process	5	GO:0048880	sensory system development	0.0116926	0.0265413	12732	19	0.0014923	111	2	0.018018	ENSOPET00005031869, ENSOPET00005031870
Biological Process	6	GO:0001654	eye development	0.0116926	0.0265413	12732	19	0.0014923	111	2	0.018018	ENSOPET00005031869, ENSOPET00005031870
Biological Process	6	GO:0150063	visual system development	0.0116926	0.0265413	12732	19	0.0014923	111	2	0.018018	ENSOPET00005031869, ENSOPET00005031870
Biological Process	4	GO:0001558	regulation of cell growth	0.0129185	0.0289397	12732	20	0.00157085	111	2	0.018018	ENSOPET00005031869, ENSOPET00005031870
Biological Process	5	GO:0042044	fluid transport	0.0129185	0.0289397	12732	20	0.00157085	111	2	0.018018	ENSOPET00005009367, ENSOPET00005009380
Biological Process	6	GO:0006833	water transport	0.0129185	0.0289397	12732	20	0.00157085	111	2	0.018018	ENSOPET00005009367, ENSOPET00005009380
Biological Process	5	GO:1902532	negative regulation of intracellular signal transduction	0.0141978	0.0316673	12732	21	0.00164939	111	2	0.018018	ENSOPET00005031869, ENSOPET00005031870
Biological Process	3	GO:0000920	septum digestion after cytokinesis	0.0155296	0.0343391	12732	22	0.00172793	111	2	0.018018	ENSOPET00005015147, ENSOPET00005015158
Biological Process	5	GO:0007423	sensory organ development	0.0155296	0.0343391	12732	22	0.00172793	111	2	0.018018	ENSOPET00005031869, ENSOPET00005031870
Biological Process	3	GO:0002682	regulation of immune system process	0.0169128	0.0372372	12732	23	0.00180647	111	2	0.018018	ENSOPET00005031869, ENSOPET00005031870
Biological Process	5	GO:0017000	antibiotic biosynthetic process	0.0173611	0.037579	12732	2	0.000157085	111	1	0.00900901	ENSOPET00005024103
Biological Process	6	GO:0042318	penicillin biosynthetic process	0.0173611	0.037579	12732	2	0.000157085	111	1	0.00900901	ENSOPET00005024103
Biological Process	6	GO:0030654	beta-lactam antibiotic biosynthetic process	0.0173611	0.037579	12732	2	0.000157085	111	1	0.00900901	ENSOPET00005024103
Biological Process	6	GO:0072339	lactam biosynthetic process	0.0173611	0.037579	12732	2	0.000157085	111	1	0.00900901	ENSOPET00005024103
Biological Process	8	GO:0032787	monocarboxylic acid metabolic process	0.0191869	0.0413566	12732	242	0.0190072	111	6	0.0540541	ENSOPET00005024103, ENSOPET00005006606, ENSOPET00005004209, ENSOPET00005014371, ENSOPET00005004187, ENSOPET00005004201
Biological Process	4	GO:0080135	regulation of cellular response to stress	0.0198297	0.0423859	12732	25	0.00196356	111	2	0.018018	ENSOPET00005031869, ENSOPET00005031870
Biological Process	5	GO:0007167	enzyme-linked receptor protein signaling pathway	0.0198297	0.0423859	12732	25	0.00196356	111	2	0.018018	ENSOPET00005031869, ENSOPET00005031870
Biological Process	6	GO:1901293	nucleoside phosphate biosynthetic process	0.0202102	0.0430201	12732	119	0.00934653	111	4	0.036036	ENSOPET00005010495, ENSOPET00005030286, ENSOPET00005010480, ENSOPET00005010491
Biological Process	2	GO:0040011	locomotion	0.0213614	0.0449115	12732	26	0.0020421	111	2	0.018018	ENSOPET00005031869, ENSOPET00005031870
Biological Process	5	GO:0048666	neuron development	0.0213614	0.0449115	12732	26	0.0020421	111	2	0.018018	ENSOPET00005031869, ENSOPET00005031870
Biological Process	5	GO:0048732	gland development	0.0213614	0.0449115	12732	26	0.0020421	111	2	0.018018	ENSOPET00005031869, ENSOPET00005031870
Biological Process	3	GO:0051093	negative regulation of developmental process	0.0229407	0.047454	12732	27	0.00212064	111	2	0.018018	ENSOPET00005031869, ENSOPET00005031870
Biological Process	4	GO:0045087	innate immune response	0.0229407	0.047454	12732	27	0.00212064	111	2	0.018018	ENSOPET00005031869, ENSOPET00005031870
Biological Process	5	GO:0030030	cell projection organization	0.0229407	0.047454	12732	27	0.00212064	111	2	0.018018	ENSOPET00005031869, ENSOPET00005031870
Biological Process	6	GO:0120036	plasma membrane bounded cell projection organization	0.0229407	0.047454	12732	27	0.00212064	111	2	0.018018	ENSOPET00005031869, ENSOPET00005031870
Molecular Function	6	GO:0004550	nucleoside diphosphate kinase activity	2.56355e-06	0.00043324	12732	4	0.000314169	111	3	0.027027	ENSOPET00005010495, ENSOPET00005010480, ENSOPET00005010491
Molecular Function	7	GO:0009044	xylan 1,4-beta-xylosidase activity	6.36811e-06	0.000538106	12732	5	0.000392711	111	3	0.027027	ENSOPET00005004888, ENSOPET00005004877, ENSOPET00005004896
Molecular Function	6	GO:0043891	glyceraldehyde-3-phosphate dehydrogenase [NAD(P)+] (phosphorylating) activity	2.20059e-05	0.000929749	12732	7	0.000549796	111	3	0.027027	ENSOPET00005004209, ENSOPET00005004187, ENSOPET00005004201
Molecular Function	7	GO:0004365	glyceraldehyde-3-phosphate dehydrogenase (NAD+) (phosphorylating) activity	2.20059e-05	0.000929749	12732	7	0.000549796	111	3	0.027027	ENSOPET00005004209, ENSOPET00005004187, ENSOPET00005004201
Molecular Function	6	GO:0097599	xylanase activity	3.49857e-05	0.000998806	12732	8	0.000628338	111	3	0.027027	ENSOPET00005004888, ENSOPET00005004877, ENSOPET00005004896
Molecular Function	7	GO:0008106	alcohol dehydrogenase (NADP+) activity	3.54606e-05	0.000998806	12732	22	0.00172793	111	4	0.036036	ENSOPET00005016195, ENSOPET00005004718, ENSOPET00005016200, ENSOPET00005004700
Molecular Function	5	GO:0030165	PDZ domain binding	7.5328e-05	0.00115731	12732	2	0.000157085	111	2	0.018018	ENSOPET00005031869, ENSOPET00005031870
Molecular Function	9	GO:0016314	phosphatidylinositol-3,4,5-trisphosphate 3-phosphatase activity	7.5328e-05	0.00115731	12732	2	0.000157085	111	2	0.018018	ENSOPET00005031869, ENSOPET00005031870
Molecular Function	9	GO:0106017	phosphatidylinositol-3,4-bisphosphate phosphatase activity	7.5328e-05	0.00115731	12732	2	0.000157085	111	2	0.018018	ENSOPET00005031869, ENSOPET00005031870
Molecular Function	9	GO:0051717	inositol-1,3,4,5-tetrakisphosphate 3-phosphatase activity	7.5328e-05	0.00115731	12732	2	0.000157085	111	2	0.018018	ENSOPET00005031869, ENSOPET00005031870
Molecular Function	10	GO:0051800	phosphatidylinositol-3,4-bisphosphate 3-phosphatase activity	7.5328e-05	0.00115731	12732	2	0.000157085	111	2	0.018018	ENSOPET00005031869, ENSOPET00005031870
Molecular Function	5	GO:0004553	hydrolase activity, hydrolyzing O-glycosyl compounds	0.000133695	0.00174183	12732	328	0.0257619	111	11	0.0990991	ENSOPET00005007708, ENSOPET00005002617, ENSOPET00005007673, ENSOPET00005002638, ENSOPET00005007689, ENSOPET00005015147, ENSOPET00005015158, ENSOPET00005002653, ENSOPET00005004888, ENSOPET00005004877, ENSOPET00005004896
Molecular Function	7	GO:0004556	alpha-amylase activity	0.000133987	0.00174183	12732	12	0.000942507	111	3	0.027027	ENSOPET00005007708, ENSOPET00005007673, ENSOPET00005007689
Molecular Function	6	GO:0016160	amylase activity	0.000173078	0.0020893	12732	13	0.00102105	111	3	0.027027	ENSOPET00005007708, ENSOPET00005007673, ENSOPET00005007689
Molecular Function	8	GO:0052743	inositol tetrakisphosphate phosphatase activity	0.000224694	0.00253155	12732	3	0.000235627	111	2	0.018018	ENSOPET00005031869, ENSOPET00005031870
Molecular Function	7	GO:0000287	magnesium ion binding	0.000250635	0.00264734	12732	65	0.00510525	111	5	0.045045	ENSOPET00005031869, ENSOPET00005006606, ENSOPET00005024103, ENSOPET00005031870, ENSOPET00005024099
Molecular Function	4	GO:0016798	hydrolase activity, acting on glycosyl bonds	0.000329245	0.00327308	12732	364	0.0285894	111	11	0.0990991	ENSOPET00005007708, ENSOPET00005002617, ENSOPET00005007673, ENSOPET00005002638, ENSOPET00005007689, ENSOPET00005015147, ENSOPET00005015158, ENSOPET00005002653, ENSOPET00005004888, ENSOPET00005004877, ENSOPET00005004896
Molecular Function	6	GO:0018455	alcohol dehydrogenase [NAD(P)+] activity	0.000432182	0.00359587	12732	41	0.00322023	111	4	0.036036	ENSOPET00005016195, ENSOPET00005004718, ENSOPET00005016200, ENSOPET00005004700
Molecular Function	6	GO:0004053	arginase activity	0.000446825	0.00359587	12732	4	0.000314169	111	2	0.018018	ENSOPET00005009152, ENSOPET00005009165
Molecular Function	8	GO:0052744	phosphatidylinositol monophosphate phosphatase activity	0.000446825	0.00359587	12732	4	0.000314169	111	2	0.018018	ENSOPET00005031869, ENSOPET00005031870
Molecular Function	9	GO:0004438	phosphatidylinositol-3-phosphate phosphatase activity	0.000446825	0.00359587	12732	4	0.000314169	111	2	0.018018	ENSOPET00005031869, ENSOPET00005031870
Molecular Function	6	GO:0004726	non-membrane spanning protein tyrosine phosphatase activity	0.000740462	0.00544079	12732	5	0.000392711	111	2	0.018018	ENSOPET00005031869, ENSOPET00005031870
Molecular Function	8	GO:0034594	phosphatidylinositol trisphosphate phosphatase activity	0.000740462	0.00544079	12732	5	0.000392711	111	2	0.018018	ENSOPET00005031869, ENSOPET00005031870
Molecular Function	5	GO:0016776	phosphotransferase activity, phosphate group as acceptor	0.00128981	0.00908242	12732	25	0.00196356	111	3	0.027027	ENSOPET00005010495, ENSOPET00005010480, ENSOPET00005010491
Molecular Function	4	GO:0015171	amino acid transmembrane transporter activity	0.00161629	0.0109262	12732	58	0.00455545	111	4	0.036036	ENSOPET00005028255, ENSOPET00005028243, ENSOPET00005028286, ENSOPET00005028271
Molecular Function	7	GO:0050661	NADP binding	0.00290874	0.0189068	12732	33	0.00259189	111	3	0.027027	ENSOPET00005004209, ENSOPET00005004187, ENSOPET00005004201
Molecular Function	7	GO:0052745	inositol phosphate phosphatase activity	0.00323836	0.0195458	12732	10	0.000785423	111	2	0.018018	ENSOPET00005031869, ENSOPET00005031870
Molecular Function	8	GO:0034593	phosphatidylinositol bisphosphate phosphatase activity	0.00323836	0.0195458	12732	10	0.000785423	111	2	0.018018	ENSOPET00005031869, ENSOPET00005031870
Molecular Function	6	GO:0019205	nucleobase-containing compound kinase activity	0.00344555	0.0200793	12732	35	0.00274898	111	3	0.027027	ENSOPET00005010495, ENSOPET00005010480, ENSOPET00005010491
Molecular Function	4	GO:0030976	thiamine pyrophosphate binding	0.00393553	0.0221701	12732	11	0.000863965	111	2	0.018018	ENSOPET00005024103, ENSOPET00005024099
Molecular Function	4	GO:0050997	quaternary ammonium group binding	0.00469583	0.0226742	12732	12	0.000942507	111	2	0.018018	ENSOPET00005024103, ENSOPET00005024099
Molecular Function	4	GO:0019904	protein domain specific binding	0.00469583	0.0226742	12732	12	0.000942507	111	2	0.018018	ENSOPET00005031869, ENSOPET00005031870
Molecular Function	5	GO:0016813	hydrolase activity, acting on carbon-nitrogen (but not peptide) bonds, in linear amidines	0.00469583	0.0226742	12732	12	0.000942507	111	2	0.018018	ENSOPET00005009152, ENSOPET00005009165
Molecular Function	7	GO:0052866	phosphatidylinositol phosphate phosphatase activity	0.00469583	0.0226742	12732	12	0.000942507	111	2	0.018018	ENSOPET00005031869, ENSOPET00005031870
Molecular Function	8	GO:0051118	glucan endo-1,3-alpha-glucosidase activity	0.00469583	0.0226742	12732	12	0.000942507	111	2	0.018018	ENSOPET00005015147, ENSOPET00005015158
Molecular Function	6	GO:0051537	2 iron, 2 sulfur cluster binding	0.00734436	0.0313484	12732	15	0.00117813	111	2	0.018018	ENSOPET00005024409, ENSOPET00005024391
Molecular Function	5	GO:0015168	glycerol transmembrane transporter activity	0.00834606	0.0313484	12732	16	0.00125668	111	2	0.018018	ENSOPET00005009367, ENSOPET00005009380
Molecular Function	5	GO:0005372	water transmembrane transporter activity	0.00834606	0.0313484	12732	16	0.00125668	111	2	0.018018	ENSOPET00005009367, ENSOPET00005009380
Molecular Function	6	GO:0015250	water channel activity	0.00834606	0.0313484	12732	16	0.00125668	111	2	0.018018	ENSOPET00005009367, ENSOPET00005009380
Molecular Function	6	GO:0015254	glycerol channel activity	0.00834606	0.0313484	12732	16	0.00125668	111	2	0.018018	ENSOPET00005009367, ENSOPET00005009380
Molecular Function	5	GO:0004462	lactoylglutathione lyase activity	0.00871819	0.0313484	12732	1	7.85423e-05	111	1	0.00900901	ENSOPET00005014371
Molecular Function	6	GO:0004634	phosphopyruvate hydratase activity	0.00871819	0.0313484	12732	1	7.85423e-05	111	1	0.00900901	ENSOPET00005006606
Molecular Function	6	GO:0003952	NAD+ synthase (glutamine-hydrolyzing) activity	0.00871819	0.0313484	12732	1	7.85423e-05	111	1	0.00900901	ENSOPET00005030286
Molecular Function	6	GO:0008193	tRNA guanylyltransferase activity	0.00871819	0.0313484	12732	1	7.85423e-05	111	1	0.00900901	ENSOPET00005023786
Molecular Function	6	GO:0050177	phenylpyruvate decarboxylase activity	0.00871819	0.0313484	12732	1	7.85423e-05	111	1	0.00900901	ENSOPET00005024103
Molecular Function	6	GO:0004737	pyruvate decarboxylase activity	0.00871819	0.0313484	12732	1	7.85423e-05	111	1	0.00900901	ENSOPET00005024103
Molecular Function	6	GO:0047953	glycerol 2-dehydrogenase (NADP+) activity	0.00871819	0.0313484	12732	1	7.85423e-05	111	1	0.00900901	ENSOPET00005004718
Molecular Function	4	GO:0015166	polyol transmembrane transporter activity	0.00940538	0.0331148	12732	17	0.00133522	111	2	0.018018	ENSOPET00005009367, ENSOPET00005009380
Molecular Function	5	GO:0004725	protein tyrosine phosphatase activity	0.0105213	0.0362876	12732	18	0.00141376	111	2	0.018018	ENSOPET00005031869, ENSOPET00005031870
Molecular Function	3	GO:1901681	sulfur compound binding	0.0116926	0.0395211	12732	19	0.0014923	111	2	0.018018	ENSOPET00005024103, ENSOPET00005024099
Molecular Function	4	GO:0016614	oxidoreductase activity, acting on CH-OH group of donors	0.0127507	0.0419851	12732	287	0.0225416	111	7	0.0630631	ENSOPET00005016195, ENSOPET00005013254, ENSOPET00005004718, ENSOPET00005016200, ENSOPET00005011958, ENSOPET00005011975, ENSOPET00005004700
Molecular Function	5	GO:0008138	protein tyrosine/serine/threonine phosphatase activity	0.0129185	0.0419851	12732	20	0.00157085	111	2	0.018018	ENSOPET00005031869, ENSOPET00005031870
Cellular Component	3	GO:0005576	extracellular region	0.000250797	0.0100319	12732	413	0.032438	111	12	0.108108	ENSOPET00005007708, ENSOPET00005016177, ENSOPET00005031682, ENSOPET00005002660, ENSOPET00005031676, ENSOPET00005007689, ENSOPET00005027660, ENSOPET00005015147, ENSOPET00005015158, ENSOPET00005003654, ENSOPET00005002666, ENSOPET00005002644
Cellular Component	4	GO:0070062	extracellular exosome	0.0037527	0.033083	12732	73	0.00573358	111	4	0.036036	ENSOPET00005016177, ENSOPET00005002660, ENSOPET00005002666, ENSOPET00005002644
Cellular Component	4	GO:0043230	extracellular organelle	0.00413537	0.033083	12732	75	0.00589067	111	4	0.036036	ENSOPET00005016177, ENSOPET00005002660, ENSOPET00005002666, ENSOPET00005002644
Cellular Component	5	GO:0065010	extracellular membrane-bounded organelle	0.00413537	0.033083	12732	75	0.00589067	111	4	0.036036	ENSOPET00005016177, ENSOPET00005002660, ENSOPET00005002666, ENSOPET00005002644
Cellular Component	6	GO:1903561	extracellular vesicle	0.00413537	0.033083	12732	75	0.00589067	111	4	0.036036	ENSOPET00005016177, ENSOPET00005002660, ENSOPET00005002666, ENSOPET00005002644

## Sheet: GO_down
GO Type	Level	GO ID	GO Name	p-value	FDR	Pop total	Pop hits	BgRatio	Total	Gene count	GeneRatio	Genes
Biological Process	5	GO:0042744	hydrogen peroxide catabolic process	1.77707e-06	0.000433605	12732	6	0.000471254	58	3	0.0517241	ENSOPET00005012962, ENSOPET00005012971, ENSOPET00005012956
Biological Process	4	GO:1901700	response to oxygen-containing compound	6.58634e-06	0.000803533	12732	102	0.00801131	58	6	0.103448	ENSOPET00005012962, ENSOPET00005012971, ENSOPET00005007859, ENSOPET00005012956, ENSOPET00005007834, ENSOPET00005007844
Biological Process	5	GO:0042743	hydrogen peroxide metabolic process	1.4425e-05	0.00117323	12732	11	0.000863965	58	3	0.0517241	ENSOPET00005012962, ENSOPET00005012971, ENSOPET00005012956
Biological Process	6	GO:0042254	ribosome biogenesis	4.05552e-05	0.00195894	12732	370	0.0290606	58	9	0.155172	ENSOPET00005000632, ENSOPET00005011487, ENSOPET00005020808, ENSOPET00005006372, ENSOPET00005011473, ENSOPET00005011492, ENSOPET00005020821, ENSOPET00005000652, ENSOPET00005000642
Biological Process	5	GO:0097307	response to farnesol	4.81707e-05	0.00195894	12732	16	0.00125668	58	3	0.0517241	ENSOPET00005007859, ENSOPET00005007834, ENSOPET00005007844
Biological Process	6	GO:0097308	cellular response to farnesol	4.81707e-05	0.00195894	12732	16	0.00125668	58	3	0.0517241	ENSOPET00005007859, ENSOPET00005007834, ENSOPET00005007844
Biological Process	5	GO:0010286	heat acclimation	6.10084e-05	0.00212658	12732	3	0.000235627	58	2	0.0344828	ENSOPET00005012962, ENSOPET00005012971
Biological Process	5	GO:0022613	ribonucleoprotein complex biogenesis	8.79661e-05	0.00247373	12732	409	0.0321238	58	9	0.155172	ENSOPET00005000632, ENSOPET00005011487, ENSOPET00005020808, ENSOPET00005006372, ENSOPET00005011473, ENSOPET00005011492, ENSOPET00005020821, ENSOPET00005000652, ENSOPET00005000642
Biological Process	6	GO:0097306	cellular response to alcohol	9.67996e-05	0.00247373	12732	20	0.00157085	58	3	0.0517241	ENSOPET00005007859, ENSOPET00005007834, ENSOPET00005007844
Biological Process	3	GO:0008340	determination of adult lifespan	0.000121659	0.00247373	12732	4	0.000314169	58	2	0.0344828	ENSOPET00005012962, ENSOPET00005012971
Biological Process	7	GO:0046222	aflatoxin metabolic process	0.000121659	0.00247373	12732	4	0.000314169	58	2	0.0344828	ENSOPET00005030763, ENSOPET00005030756
Biological Process	8	GO:0045122	aflatoxin biosynthetic process	0.000121659	0.00247373	12732	4	0.000314169	58	2	0.0344828	ENSOPET00005030763, ENSOPET00005030756
Biological Process	4	GO:0072593	reactive oxygen species metabolic process	0.000148926	0.00279522	12732	23	0.00180647	58	3	0.0517241	ENSOPET00005012962, ENSOPET00005012971, ENSOPET00005012956
Biological Process	5	GO:0071396	cellular response to lipid	0.000169651	0.00295678	12732	24	0.00188501	58	3	0.0517241	ENSOPET00005007859, ENSOPET00005007834, ENSOPET00005007844
Biological Process	6	GO:0043385	mycotoxin metabolic process	0.000202171	0.0030831	12732	5	0.000392711	58	2	0.0344828	ENSOPET00005030763, ENSOPET00005030756
Biological Process	7	GO:0043386	mycotoxin biosynthetic process	0.000202171	0.0030831	12732	5	0.000392711	58	2	0.0344828	ENSOPET00005030763, ENSOPET00005030756
Biological Process	8	GO:0006816	calcium ion transport	0.000242805	0.00348497	12732	27	0.00212064	58	3	0.0517241	ENSOPET00005010102, ENSOPET00005010113, ENSOPET00005010087
Biological Process	8	GO:0001408	guanine nucleotide transport	0.000302368	0.00409876	12732	6	0.000471254	58	2	0.0344828	ENSOPET00005029297, ENSOPET00005029386
Biological Process	5	GO:0097305	response to alcohol	0.000333769	0.00428629	12732	30	0.00235627	58	3	0.0517241	ENSOPET00005007859, ENSOPET00005007834, ENSOPET00005007844
Biological Process	6	GO:0006364	rRNA processing	0.000371354	0.00453052	12732	210	0.0164939	58	6	0.103448	ENSOPET00005000632, ENSOPET00005020808, ENSOPET00005006372, ENSOPET00005020821, ENSOPET00005000652, ENSOPET00005000642
Biological Process	7	GO:0016072	rRNA metabolic process	0.000475601	0.00552604	12732	220	0.0172793	58	6	0.103448	ENSOPET00005000632, ENSOPET00005020808, ENSOPET00005006372, ENSOPET00005020821, ENSOPET00005000652, ENSOPET00005000642
Biological Process	4	GO:0033993	response to lipid	0.000575703	0.00638507	12732	36	0.00282752	58	3	0.0517241	ENSOPET00005007859, ENSOPET00005007834, ENSOPET00005007844
Biological Process	5	GO:0006396	RNA processing	0.000747734	0.00793248	12732	546	0.0428841	58	9	0.155172	ENSOPET00005000632, ENSOPET00005020808, ENSOPET00005006372, ENSOPET00005023885, ENSOPET00005020821, ENSOPET00005023868, ENSOPET00005000652, ENSOPET00005023878, ENSOPET00005000642
Biological Process	8	GO:0000462	maturation of SSU-rRNA from tricistronic rRNA transcript (SSU-rRNA, 5.8S rRNA, LSU-rRNA)	0.00104066	0.01058	12732	44	0.00345586	58	3	0.0517241	ENSOPET00005000632, ENSOPET00005000652, ENSOPET00005000642
Biological Process	6	GO:0042542	response to hydrogen peroxide	0.00130722	0.0122678	12732	12	0.000942507	58	2	0.0344828	ENSOPET00005012962, ENSOPET00005012971
Biological Process	7	GO:0015865	purine nucleotide transport	0.00130722	0.0122678	12732	12	0.000942507	58	2	0.0344828	ENSOPET00005029297, ENSOPET00005029386
Biological Process	6	GO:0006862	nucleotide transport	0.00206149	0.0179644	12732	15	0.00117813	58	2	0.0344828	ENSOPET00005029297, ENSOPET00005029386
Biological Process	8	GO:0000463	maturation of LSU-rRNA from tricistronic rRNA transcript (SSU-rRNA, 5.8S rRNA, LSU-rRNA)	0.00206149	0.0179644	12732	15	0.00117813	58	2	0.0344828	ENSOPET00005020808, ENSOPET00005020821
Biological Process	7	GO:0032774	RNA biosynthetic process	0.00234854	0.0197601	12732	1049	0.0823908	58	12	0.206897	ENSOPET00005000632, ENSOPET00005023885, ENSOPET00005012956, ENSOPET00005012962, ENSOPET00005020808, ENSOPET00005006372, ENSOPET00005012971, ENSOPET00005020821, ENSOPET00005023868, ENSOPET00005000652, ENSOPET00005023878, ENSOPET00005000642
Biological Process	6	GO:0009403	toxin biosynthetic process	0.00265455	0.0208939	12732	17	0.00133522	58	2	0.0344828	ENSOPET00005030763, ENSOPET00005030756
Biological Process	9	GO:0006083	acetate metabolic process	0.00265455	0.0208939	12732	17	0.00133522	58	2	0.0344828	ENSOPET00005030763, ENSOPET00005030756
Biological Process	7	GO:0000470	maturation of LSU-rRNA	0.00297765	0.0227046	12732	18	0.00141376	58	2	0.0344828	ENSOPET00005020808, ENSOPET00005020821
Biological Process	5	GO:1901701	cellular response to oxygen-containing compound	0.00320781	0.0232456	12732	65	0.00510525	58	3	0.0517241	ENSOPET00005007859, ENSOPET00005007834, ENSOPET00005007844
Biological Process	5	GO:0034654	nucleobase-containing compound biosynthetic process	0.00323914	0.0232456	12732	1239	0.0973139	58	13	0.224138	ENSOPET00005000632, ENSOPET00005023885, ENSOPET00005012956, ENSOPET00005012962, ENSOPET00005020808, ENSOPET00005006372, ENSOPET00005012971, ENSOPET00005011363, ENSOPET00005020821, ENSOPET00005023868, ENSOPET00005000652, ENSOPET00005023878, ENSOPET00005000642
Biological Process	7	GO:0030490	maturation of SSU-rRNA	0.00334978	0.0233528	12732	66	0.00518379	58	3	0.0517241	ENSOPET00005000632, ENSOPET00005000652, ENSOPET00005000642
Biological Process	5	GO:0030150	protein import into mitochondrial matrix	0.00367619	0.0249164	12732	20	0.00157085	58	2	0.0344828	ENSOPET00005028597, ENSOPET00005028578
Biological Process	6	GO:0141187	nucleic acid biosynthetic process	0.00400298	0.026398	12732	1119	0.0878888	58	12	0.206897	ENSOPET00005000632, ENSOPET00005023885, ENSOPET00005012956, ENSOPET00005012962, ENSOPET00005020808, ENSOPET00005006372, ENSOPET00005012971, ENSOPET00005020821, ENSOPET00005023868, ENSOPET00005000652, ENSOPET00005023878, ENSOPET00005000642
Biological Process	5	GO:0009404	toxin metabolic process	0.00444345	0.0277883	12732	22	0.00172793	58	2	0.0344828	ENSOPET00005030763, ENSOPET00005030756
Biological Process	5	GO:0033194	response to hydroperoxide	0.00455545	0.0277883	12732	1	7.85423e-05	58	1	0.0172414	ENSOPET00005012956
Biological Process	5	GO:0042262	DNA protection	0.00455545	0.0277883	12732	1	7.85423e-05	58	1	0.0172414	ENSOPET00005012956
Biological Process	3	GO:0042221	response to chemical	0.00481881	0.0286778	12732	347	0.0272542	58	6	0.103448	ENSOPET00005012962, ENSOPET00005012971, ENSOPET00005007859, ENSOPET00005012956, ENSOPET00005007834, ENSOPET00005007844
Biological Process	6	GO:0016070	RNA metabolic process	0.00770019	0.0447344	12732	1215	0.0954288	58	12	0.206897	ENSOPET00005000632, ENSOPET00005023885, ENSOPET00005012956, ENSOPET00005012962, ENSOPET00005020808, ENSOPET00005006372, ENSOPET00005012971, ENSOPET00005020821, ENSOPET00005023868, ENSOPET00005000652, ENSOPET00005023878, ENSOPET00005000642
Biological Process	6	GO:0042274	ribosomal small subunit biogenesis	0.00820806	0.046576	12732	91	0.00714735	58	3	0.0517241	ENSOPET00005000632, ENSOPET00005000652, ENSOPET00005000642
Molecular Function	8	GO:0015369	calcium:proton antiporter activity	1.77707e-06	5.59778e-05	12732	6	0.000471254	58	3	0.0517241	ENSOPET00005010102, ENSOPET00005010113, ENSOPET00005010087
Molecular Function	8	GO:0015368	calcium:monoatomic cation antiporter activity	1.77707e-06	5.59778e-05	12732	6	0.000471254	58	3	0.0517241	ENSOPET00005010102, ENSOPET00005010113, ENSOPET00005010087
Molecular Function	5	GO:0140824	thioredoxin-dependent peroxiredoxin activity	1.91711e-05	0.000301945	12732	12	0.000942507	58	3	0.0517241	ENSOPET00005012962, ENSOPET00005012971, ENSOPET00005012956
Molecular Function	6	GO:0008379	thioredoxin peroxidase activity	1.91711e-05	0.000301945	12732	12	0.000942507	58	3	0.0517241	ENSOPET00005012962, ENSOPET00005012971, ENSOPET00005012956
Molecular Function	4	GO:0051920	peroxiredoxin activity	3.15145e-05	0.000397083	12732	14	0.00109959	58	3	0.0517241	ENSOPET00005012962, ENSOPET00005012971, ENSOPET00005012956
Molecular Function	7	GO:0047145	demethylsterigmatocystin 6-O-methyltransferase activity	6.10084e-05	0.000549189	12732	3	0.000235627	58	2	0.0344828	ENSOPET00005030763, ENSOPET00005030756
Molecular Function	7	GO:0140828	metal cation:monoatomic cation antiporter activity	6.97383e-05	0.000549189	12732	18	0.00141376	58	3	0.0517241	ENSOPET00005010102, ENSOPET00005010113, ENSOPET00005010087
Molecular Function	7	GO:0051139	metal cation:proton antiporter activity	6.97383e-05	0.000549189	12732	18	0.00141376	58	3	0.0517241	ENSOPET00005010102, ENSOPET00005010113, ENSOPET00005010087
Molecular Function	7	GO:0015085	calcium ion transmembrane transporter activity	8.25465e-05	0.000577825	12732	19	0.0014923	58	3	0.0517241	ENSOPET00005010102, ENSOPET00005010113, ENSOPET00005010087
Molecular Function	7	GO:0001409	guanine nucleotide transmembrane transporter activity	0.000302368	0.00173174	12732	6	0.000471254	58	2	0.0344828	ENSOPET00005029297, ENSOPET00005029386
Molecular Function	7	GO:0003838	sterol 24-C-methyltransferase activity	0.000302368	0.00173174	12732	6	0.000471254	58	2	0.0344828	ENSOPET00005009406, ENSOPET00005009413
Molecular Function	5	GO:0019843	rRNA binding	0.000575703	0.00302244	12732	36	0.00282752	58	3	0.0517241	ENSOPET00005020808, ENSOPET00005020821, ENSOPET00005006597
Molecular Function	6	GO:0008169	C-methyltransferase activity	0.000896526	0.0043447	12732	10	0.000785423	58	2	0.0344828	ENSOPET00005009406, ENSOPET00005009413
Molecular Function	3	GO:0004601	peroxidase activity	0.0011114	0.00466788	12732	45	0.0035344	58	3	0.0517241	ENSOPET00005012962, ENSOPET00005012971, ENSOPET00005012956
Molecular Function	4	GO:0016684	oxidoreductase activity, acting on peroxide as acceptor	0.0011114	0.00466788	12732	45	0.0035344	58	3	0.0517241	ENSOPET00005012962, ENSOPET00005012971, ENSOPET00005012956
Molecular Function	6	GO:0015216	purine nucleotide transmembrane transporter activity	0.00179186	0.00705546	12732	14	0.00109959	58	2	0.0344828	ENSOPET00005029297, ENSOPET00005029386
Molecular Function	5	GO:0015215	nucleotide transmembrane transporter activity	0.00234911	0.00847898	12732	16	0.00125668	58	2	0.0344828	ENSOPET00005029297, ENSOPET00005029386
Molecular Function	2	GO:0016209	antioxidant activity	0.00243393	0.00847898	12732	59	0.00463399	58	3	0.0517241	ENSOPET00005012962, ENSOPET00005012971, ENSOPET00005012956
Molecular Function	4	GO:0003723	RNA binding	0.00255715	0.00847898	12732	412	0.0323594	58	7	0.12069	ENSOPET00005011487, ENSOPET00005020808, ENSOPET00005006372, ENSOPET00005011473, ENSOPET00005011492, ENSOPET00005020821, ENSOPET00005006597
Molecular Function	6	GO:0015297	antiporter activity	0.00334978	0.0105518	12732	66	0.00518379	58	3	0.0517241	ENSOPET00005010102, ENSOPET00005010113, ENSOPET00005010087
Molecular Function	6	GO:0046873	metal ion transmembrane transporter activity	0.00411728	0.0123518	12732	71	0.0055765	58	3	0.0517241	ENSOPET00005010102, ENSOPET00005010113, ENSOPET00005010087
Molecular Function	4	GO:0015605	organophosphate ester transmembrane transporter activity	0.00617908	0.0176946	12732	26	0.0020421	58	2	0.0344828	ENSOPET00005029297, ENSOPET00005029386
Molecular Function	4	GO:0015932	nucleobase-containing compound transmembrane transporter activity	0.00714498	0.019571	12732	28	0.00219918	58	2	0.0344828	ENSOPET00005029297, ENSOPET00005029386
Molecular Function	4	GO:0051087	protein-folding chaperone binding	0.0135654	0.0343095	12732	39	0.00306315	58	2	0.0344828	ENSOPET00005028597, ENSOPET00005028578
Molecular Function	5	GO:0008168	methyltransferase activity	0.0136149	0.0343095	12732	203	0.0159441	58	4	0.0689655	ENSOPET00005009406, ENSOPET00005030763, ENSOPET00005009413, ENSOPET00005030756
Molecular Function	4	GO:0016741	transferase activity, transferring one-carbon groups	0.0177869	0.0415594	12732	220	0.0172793	58	4	0.0689655	ENSOPET00005009406, ENSOPET00005030763, ENSOPET00005009413, ENSOPET00005030756
Molecular Function	6	GO:0008171	O-methyltransferase activity	0.0178112	0.0415594	12732	45	0.0035344	58	2	0.0344828	ENSOPET00005030763, ENSOPET00005030756
Molecular Function	3	GO:0003676	nucleic acid binding	0.0202367	0.0455326	12732	1219	0.095743	58	11	0.189655	ENSOPET00005011487, ENSOPET00005020808, ENSOPET00005006372, ENSOPET00005023885, ENSOPET00005011473, ENSOPET00005011492, ENSOPET00005020821, ENSOPET00005023868, ENSOPET00005006597, ENSOPET00005023878, ENSOPET00005015964
Molecular Function	6	GO:0015078	proton transmembrane transporter activity	0.0222124	0.0482546	12732	132	0.0103676	58	3	0.0517241	ENSOPET00005010102, ENSOPET00005010113, ENSOPET00005010087
Molecular Function	2	GO:0005198	structural molecule activity	0.0233072	0.0489451	12732	239	0.0187716	58	4	0.0689655	ENSOPET00005027669, ENSOPET00005027664, ENSOPET00005011363, ENSOPET00005006597
Molecular Function	5	GO:0015291	secondary active transmembrane transporter activity	0.0244629	0.0497149	12732	137	0.0107603	58	3	0.0517241	ENSOPET00005010102, ENSOPET00005010113, ENSOPET00005010087
Cellular Component	6	GO:0005687	U4 snRNP	1.77707e-06	0.00010307	12732	6	0.000471254	58	3	0.0517241	ENSOPET00005023885, ENSOPET00005023868, ENSOPET00005023878
Cellular Component	3	GO:0031974	membrane-enclosed lumen	1.7523e-05	0.000206234	12732	959	0.075322	58	15	0.258621	ENSOPET00005000632, ENSOPET00005027669, ENSOPET00005028007, ENSOPET00005027664, ENSOPET00005027993, ENSOPET00005028012, ENSOPET00005015964, ENSOPET00005011487, ENSOPET00005020808, ENSOPET00005011473, ENSOPET00005011492, ENSOPET00005020821, ENSOPET00005006597, ENSOPET00005000652, ENSOPET00005000642
Cellular Component	4	GO:0043233	organelle lumen	1.7523e-05	0.000206234	12732	959	0.075322	58	15	0.258621	ENSOPET00005000632, ENSOPET00005027669, ENSOPET00005028007, ENSOPET00005027664, ENSOPET00005027993, ENSOPET00005028012, ENSOPET00005015964, ENSOPET00005011487, ENSOPET00005020808, ENSOPET00005011473, ENSOPET00005011492, ENSOPET00005020821, ENSOPET00005006597, ENSOPET00005000652, ENSOPET00005000642
Cellular Component	5	GO:0070013	intracellular organelle lumen	1.7523e-05	0.000206234	12732	959	0.075322	58	15	0.258621	ENSOPET00005000632, ENSOPET00005027669, ENSOPET00005028007, ENSOPET00005027664, ENSOPET00005027993, ENSOPET00005028012, ENSOPET00005015964, ENSOPET00005011487, ENSOPET00005020808, ENSOPET00005011473, ENSOPET00005011492, ENSOPET00005020821, ENSOPET00005006597, ENSOPET00005000652, ENSOPET00005000642
Cellular Component	6	GO:0005686	U2 snRNP	2.48418e-05	0.000206234	12732	13	0.00102105	58	3	0.0517241	ENSOPET00005023885, ENSOPET00005023868, ENSOPET00005023878
Cellular Component	6	GO:0005685	U1 snRNP	2.48418e-05	0.000206234	12732	13	0.00102105	58	3	0.0517241	ENSOPET00005023885, ENSOPET00005023868, ENSOPET00005023878
Cellular Component	6	GO:0005682	U5 snRNP	3.15145e-05	0.000206234	12732	14	0.00109959	58	3	0.0517241	ENSOPET00005023885, ENSOPET00005023868, ENSOPET00005023878
Cellular Component	3	GO:1990904	ribonucleoprotein complex	3.25397e-05	0.000206234	12732	452	0.0355011	58	10	0.172414	ENSOPET00005000632, ENSOPET00005027669, ENSOPET00005006372, ENSOPET00005023885, ENSOPET00005027664, ENSOPET00005023868, ENSOPET00005006597, ENSOPET00005000652, ENSOPET00005023878, ENSOPET00005000642
Cellular Component	6	GO:0005730	nucleolus	3.49332e-05	0.000206234	12732	363	0.0285108	58	9	0.155172	ENSOPET00005000632, ENSOPET00005011487, ENSOPET00005020808, ENSOPET00005011473, ENSOPET00005011492, ENSOPET00005020821, ENSOPET00005015964, ENSOPET00005000652, ENSOPET00005000642
Cellular Component	5	GO:0005759	mitochondrial matrix	3.55576e-05	0.000206234	12732	137	0.0107603	58	6	0.103448	ENSOPET00005027669, ENSOPET00005028007, ENSOPET00005027664, ENSOPET00005027993, ENSOPET00005028012, ENSOPET00005006597
Cellular Component	4	GO:0005763	mitochondrial small ribosomal subunit	5.83038e-05	0.000241544	12732	17	0.00133522	58	3	0.0517241	ENSOPET00005027669, ENSOPET00005027664, ENSOPET00005006597
Cellular Component	5	GO:0071010	prespliceosome	5.83038e-05	0.000241544	12732	17	0.00133522	58	3	0.0517241	ENSOPET00005023885, ENSOPET00005023868, ENSOPET00005023878
Cellular Component	5	GO:0000314	organellar small ribosomal subunit	5.83038e-05	0.000241544	12732	17	0.00133522	58	3	0.0517241	ENSOPET00005027669, ENSOPET00005027664, ENSOPET00005006597
Cellular Component	6	GO:0071004	U2-type prespliceosome	5.83038e-05	0.000241544	12732	17	0.00133522	58	3	0.0517241	ENSOPET00005023885, ENSOPET00005023868, ENSOPET00005023878
Cellular Component	6	GO:0097526	spliceosomal tri-snRNP complex	0.000242805	0.000880168	12732	27	0.00212064	58	3	0.0517241	ENSOPET00005023885, ENSOPET00005023868, ENSOPET00005023878
Cellular Component	7	GO:0046540	U4/U6 x U5 tri-snRNP complex	0.000242805	0.000880168	12732	27	0.00212064	58	3	0.0517241	ENSOPET00005023885, ENSOPET00005023868, ENSOPET00005023878
Cellular Component	5	GO:0005684	U2-type spliceosomal complex	0.000271064	0.000924805	12732	28	0.00219918	58	3	0.0517241	ENSOPET00005023885, ENSOPET00005023868, ENSOPET00005023878
Cellular Component	5	GO:0032040	small-subunit processome	0.000370397	0.0011935	12732	75	0.00589067	58	4	0.0689655	ENSOPET00005000632, ENSOPET00005006372, ENSOPET00005000652, ENSOPET00005000642
Cellular Component	4	GO:0005739	mitochondrion	0.000696954	0.00212754	12732	658	0.0516808	58	10	0.172414	ENSOPET00005027669, ENSOPET00005028007, ENSOPET00005029297, ENSOPET00005029386, ENSOPET00005027664, ENSOPET00005027993, ENSOPET00005028597, ENSOPET00005028012, ENSOPET00005006597, ENSOPET00005028578
Cellular Component	4	GO:0000313	organellar ribosome	0.00104066	0.00287419	12732	44	0.00345586	58	3	0.0517241	ENSOPET00005027669, ENSOPET00005027664, ENSOPET00005006597
Cellular Component	5	GO:0005761	mitochondrial ribosome	0.00104066	0.00287419	12732	44	0.00345586	58	3	0.0517241	ENSOPET00005027669, ENSOPET00005027664, ENSOPET00005006597
Cellular Component	4	GO:0071013	catalytic step 2 spliceosome	0.00126184	0.00332667	12732	47	0.00369149	58	3	0.0517241	ENSOPET00005023885, ENSOPET00005023868, ENSOPET00005023878
Cellular Component	5	GO:0097525	spliceosomal snRNP complex	0.00142453	0.00344262	12732	49	0.00384857	58	3	0.0517241	ENSOPET00005023885, ENSOPET00005023868, ENSOPET00005023878
Cellular Component	5	GO:0030686	90S preribosome	0.00142453	0.00344262	12732	49	0.00384857	58	3	0.0517241	ENSOPET00005000632, ENSOPET00005000652, ENSOPET00005000642
Cellular Component	4	GO:0030532	small nuclear ribonucleoprotein complex	0.00188719	0.00437828	12732	54	0.00424128	58	3	0.0517241	ENSOPET00005023885, ENSOPET00005023868, ENSOPET00005023878
Cellular Component	3	GO:0120114	Sm-like protein family complex	0.00209551	0.00467461	12732	56	0.00439837	58	3	0.0517241	ENSOPET00005023885, ENSOPET00005023868, ENSOPET00005023878
Cellular Component	4	GO:0030684	preribosome	0.00295618	0.00635032	12732	131	0.010289	58	4	0.0689655	ENSOPET00005000632, ENSOPET00005006372, ENSOPET00005000652, ENSOPET00005000642
Cellular Component	5	GO:0015935	small ribosomal subunit	0.00320781	0.00664475	12732	65	0.00510525	58	3	0.0517241	ENSOPET00005027669, ENSOPET00005027664, ENSOPET00005006597
Cellular Component	5	GO:0005743	mitochondrial inner membrane	0.00435757	0.00871514	12732	146	0.0114672	58	4	0.0689655	ENSOPET00005029297, ENSOPET00005029386, ENSOPET00005028597, ENSOPET00005028578
Cellular Component	4	GO:0019866	organelle inner membrane	0.00468348	0.00905473	12732	149	0.0117028	58	4	0.0689655	ENSOPET00005029297, ENSOPET00005029386, ENSOPET00005028597, ENSOPET00005028578
Cellular Component	3	GO:0098798	mitochondrial protein-containing complex	0.00702609	0.0131456	12732	86	0.00675463	58	3	0.0517241	ENSOPET00005027669, ENSOPET00005027664, ENSOPET00005006597
Cellular Component	6	GO:0031981	nuclear lumen	0.007813	0.013997	12732	773	0.0607132	58	9	0.155172	ENSOPET00005000632, ENSOPET00005011487, ENSOPET00005020808, ENSOPET00005011473, ENSOPET00005011492, ENSOPET00005020821, ENSOPET00005015964, ENSOPET00005000652, ENSOPET00005000642
Cellular Component	4	GO:0043228	membraneless organelle	0.00820516	0.013997	12732	1225	0.0962143	58	12	0.206897	ENSOPET00005000632, ENSOPET00005027669, ENSOPET00005027664, ENSOPET00005015964, ENSOPET00005011487, ENSOPET00005020808, ENSOPET00005011473, ENSOPET00005011492, ENSOPET00005020821, ENSOPET00005006597, ENSOPET00005000652, ENSOPET00005000642
Cellular Component	5	GO:0043232	intracellular membraneless organelle	0.00820516	0.013997	12732	1225	0.0962143	58	12	0.206897	ENSOPET00005000632, ENSOPET00005027669, ENSOPET00005027664, ENSOPET00005015964, ENSOPET00005011487, ENSOPET00005020808, ENSOPET00005011473, ENSOPET00005011492, ENSOPET00005020821, ENSOPET00005006597, ENSOPET00005000652, ENSOPET00005000642
Cellular Component	5	GO:0031966	mitochondrial membrane	0.0103157	0.0170947	12732	187	0.0146874	58	4	0.0689655	ENSOPET00005029297, ENSOPET00005029386, ENSOPET00005028597, ENSOPET00005028578
Cellular Component	4	GO:0005740	mitochondrial envelope	0.0150069	0.0241779	12732	209	0.0164153	58	4	0.0689655	ENSOPET00005029297, ENSOPET00005029386, ENSOPET00005028597, ENSOPET00005028578
Cellular Component	4	GO:0005681	spliceosomal complex	0.017681	0.0269176	12732	121	0.00950361	58	3	0.0517241	ENSOPET00005023885, ENSOPET00005023868, ENSOPET00005023878
Cellular Component	5	GO:0170049	box C/D RNP complex	0.0180998	0.0269176	12732	4	0.000314169	58	1	0.0172414	ENSOPET00005006372
Cellular Component	6	GO:0031428	box C/D methylation guide snoRNP complex	0.0180998	0.0269176	12732	4	0.000314169	58	1	0.0172414	ENSOPET00005006372
Cellular Component	4	GO:0044391	ribosomal subunit	0.0298336	0.0432587	12732	148	0.0116243	58	3	0.0517241	ENSOPET00005027669, ENSOPET00005027664, ENSOPET00005006597
Cellular Component	5	GO:0043231	intracellular membrane-bounded organelle	0.0337243	0.0477075	12732	3740	0.293748	58	24	0.413793	ENSOPET00005000632, ENSOPET00005028007, ENSOPET00005018141, ENSOPET00005027993, ENSOPET00005012956, ENSOPET00005029386, ENSOPET00005011473, ENSOPET00005011492, ENSOPET00005028597, ENSOPET00005023868, ENSOPET00005028578, ENSOPET00005000642, ENSOPET00005027669, ENSOPET00005023885, ENSOPET00005027664, ENSOPET00005028012, ENSOPET00005015964, ENSOPET00005011487, ENSOPET00005020808, ENSOPET00005029297,…

## Sheet: KEGG
					Up regulation				Down regulation
Major Classification	Sub Classification	Pathway Name	Num. of Ref. gene	Ref. gene list	Num. of DEGs	DEGs list	p-value	FDR	Num. of DEGs	DEGs list	p-value	FDR
Metabolism	Amino acid metabolism	Arginine and proline metabolism	122	ENSOPET00005006285, ENSOPET00005024475, ENSOPET00005006280, ENSOPET00005009152, ENSOPET00005030856, ENSOPET00005029783, ENSOPET00005001457, ENSOPET00005007032, ENSOPET00005027551, ENSOPET00005031754, ENSOPET00005027557, ENSOPET00005019915, ENSOPET00005031758, ENSOPET00005005415, ENSOPET00005003225, ENSOPET00005006953, ENSOPET00005002323, ENSOPET00005001695, ENSOPET00005006958, ENSOPET00005001264,…	2	ENSOPET00005009152, ENSOPET00005009165	0.506788	0.591253
Metabolism	Amino acid metabolism	Glutamate metabolism	75	ENSOPET00005021294, ENSOPET00005010151, ENSOPET00005031940, ENSOPET00005017516, ENSOPET00005022781, ENSOPET00005011275, ENSOPET00005017925, ENSOPET00005030944, ENSOPET00005013854, ENSOPET00005016082, ENSOPET00005008960, ENSOPET00005007331, ENSOPET00005001572, ENSOPET00005010163, ENSOPET00005007338, ENSOPET00005024996, ENSOPET00005006529, ENSOPET00005001703, ENSOPET00005017941, ENSOPET00005020208,…	1	ENSOPET00005030286	0.65125	0.701346
Metabolism	Amino acid metabolism	Glycine, serine and threonine metabolism	235	ENSOPET00005004016, ENSOPET00005026094, ENSOPET00005005301, ENSOPET00005006280, ENSOPET00005009254, ENSOPET00005025765, ENSOPET00005008269, ENSOPET00005022956, ENSOPET00005026098, ENSOPET00005008942, ENSOPET00005010564, ENSOPET00005000746, ENSOPET00005022817, ENSOPET00005018115, ENSOPET00005028406, ENSOPET00005004708, ENSOPET00005003133, ENSOPET00005028402, ENSOPET00005000988, ENSOPET00005000855,…	6	ENSOPET00005011975, ENSOPET00005011958, ENSOPET00005004708, ENSOPET00005004718, ENSOPET00005016195, ENSOPET00005016200	0.101351	0.244216
Metabolism	Amino acid metabolism	Histidine metabolism	112	ENSOPET00005006280, ENSOPET00005015862, ENSOPET00005030856, ENSOPET00005029783, ENSOPET00005001195, ENSOPET00005007032, ENSOPET00005005701, ENSOPET00005021602, ENSOPET00005021195, ENSOPET00005006953, ENSOPET00005002323, ENSOPET00005018854, ENSOPET00005006958, ENSOPET00005001265, ENSOPET00005022925, ENSOPET00005015855, ENSOPET00005028378, ENSOPET00005001777, ENSOPET00005029045, ENSOPET00005013809,…					4	ENSOPET00005011363, ENSOPET00005010130, ENSOPET00005010124, ENSOPET00005010112	0.00019952	0.00062073
Metabolism	Amino acid metabolism	Lysine biosynthesis	85	ENSOPET00005002595, ENSOPET00005000303, ENSOPET00005025301, ENSOPET00005025310, ENSOPET00005007632, ENSOPET00005000323, ENSOPET00005000784, ENSOPET00005028233, ENSOPET00005030582, ENSOPET00005000340, ENSOPET00005030353, ENSOPET00005002960, ENSOPET00005004695, ENSOPET00005014764, ENSOPET00005021696, ENSOPET00005018474, ENSOPET00005027567, ENSOPET00005006545, ENSOPET00005026698, ENSOPET00005002984,…					1	ENSOPET00005011363	0.223524	0.272116
Metabolism	Amino acid metabolism	Lysine degradation	214	ENSOPET00005030856, ENSOPET00005000340, ENSOPET00005029783, ENSOPET00005022817, ENSOPET00005007032, ENSOPET00005028406, ENSOPET00005004708, ENSOPET00005003133, ENSOPET00005004548, ENSOPET00005001280, ENSOPET00005021195, ENSOPET00005022804, ENSOPET00005006953, ENSOPET00005004666, ENSOPET00005031614, ENSOPET00005028811, ENSOPET00005020521, ENSOPET00005015579, ENSOPET00005004669, ENSOPET00005012236,…	4	ENSOPET00005004708, ENSOPET00005004718, ENSOPET00005016195, ENSOPET00005016200	0.341436	0.47801	1	ENSOPET00005011363	0.477745	0.495439
Metabolism	Amino acid metabolism	Phenylalanine metabolism	58	ENSOPET00005002595, ENSOPET00005001273, ENSOPET00005006280, ENSOPET00005019924, ENSOPET00005000784, ENSOPET00005011238, ENSOPET00005027679, ENSOPET00005014712, ENSOPET00005010738, ENSOPET00005028388, ENSOPET00005001703, ENSOPET00005019018, ENSOPET00005014758, ENSOPET00005019915, ENSOPET00005002571, ENSOPET00005021195, ENSOPET00005011913, ENSOPET00005002027, ENSOPET00005019937, ENSOPET00005026247,…					4	ENSOPET00005011363, ENSOPET00005010130, ENSOPET00005010124, ENSOPET00005010112	1.47259e-05	8.24652e-05
Metabolism	Amino acid metabolism	Phenylalanine, tyrosine and tryptophan biosynthesis	34	ENSOPET00005000206, ENSOPET00005011238, ENSOPET00005020011, ENSOPET00005011226, ENSOPET00005015145, ENSOPET00005019587, ENSOPET00005001703, ENSOPET00005015174, ENSOPET00005008283, ENSOPET00005010642, ENSOPET00005025132, ENSOPET00005030254, ENSOPET00005009273, ENSOPET00005010649, ENSOPET00005029761, ENSOPET00005029752, ENSOPET00005000217, ENSOPET00005001695, ENSOPET00005010630, ENSOPET00005008520,…	1	ENSOPET00005006606	0.377877	0.480935
Metabolism	Amino acid metabolism	Tryptophan metabolism	398	ENSOPET00005007410, ENSOPET00005006280, ENSOPET00005010018, ENSOPET00005030856, ENSOPET00005031694, ENSOPET00005031695, ENSOPET00005001743, ENSOPET00005028476, ENSOPET00005027626, ENSOPET00005027627, ENSOPET00005005701, ENSOPET00005031203, ENSOPET00005002125, ENSOPET00005026784, ENSOPET00005031459, ENSOPET00005006119, ENSOPET00005001264, ENSOPET00005023834, ENSOPET00005008429, ENSOPET00005016887,…					5	ENSOPET00005003472, ENSOPET00005003485, ENSOPET00005010130, ENSOPET00005010124, ENSOPET00005010112	0.00324192	0.0069826
Metabolism	Amino acid metabolism	Tyrosine metabolism	105	ENSOPET00005006280, ENSOPET00005016081, ENSOPET00005005701, ENSOPET00005015176, ENSOPET00005019915, ENSOPET00005021195, ENSOPET00005014712, ENSOPET00005016365, ENSOPET00005001695, ENSOPET00005018854, ENSOPET00005024130, ENSOPET00005008507, ENSOPET00005028378, ENSOPET00005001777, ENSOPET00005000444, ENSOPET00005021185, ENSOPET00005012778, ENSOPET00005019924, ENSOPET00005014705, ENSOPET00005007889,…					4	ENSOPET00005011363, ENSOPET00005010130, ENSOPET00005010124, ENSOPET00005010112	0.000155118	0.000595063
Metabolism	Amino acid metabolism	Urea cycle and metabolism of amino groups	32	ENSOPET00005011014, ENSOPET00005012826, ENSOPET00005024451, ENSOPET00005009152, ENSOPET00005026847, ENSOPET00005026633, ENSOPET00005009701, ENSOPET00005026637, ENSOPET00005018011, ENSOPET00005028124, ENSOPET00005003253, ENSOPET00005026644, ENSOPET00005029832, ENSOPET00005003225, ENSOPET00005024439, ENSOPET00005024823, ENSOPET00005012845, ENSOPET00005010140, ENSOPET00005009165, ENSOPET00005024844,…	2	ENSOPET00005009152, ENSOPET00005009165	0.0711156	0.199124
Metabolism	Amino acid metabolism	Valine, leucine and isoleucine degradation	126	ENSOPET00005030856, ENSOPET00005000342, ENSOPET00005021489, ENSOPET00005029783, ENSOPET00005010561, ENSOPET00005015583, ENSOPET00005007032, ENSOPET00005006058, ENSOPET00005001280, ENSOPET00005018164, ENSOPET00005027970, ENSOPET00005020443, ENSOPET00005026985, ENSOPET00005006953, ENSOPET00005002323, ENSOPET00005006958, ENSOPET00005015579, ENSOPET00005009759, ENSOPET00005001265, ENSOPET00005025350,…					1	ENSOPET00005011363	0.314322	0.352041
Metabolism	Amino acid metabolism		1596		16				20
Metabolism	Xenobiotics biodegradation and metabolism	1,4-Dichlorobenzene degradation	15	ENSOPET00005028537, ENSOPET00005026247, ENSOPET00005011900, ENSOPET00005022221, ENSOPET00005031425, ENSOPET00005001687, ENSOPET00005028528, ENSOPET00005010112, ENSOPET00005028550, ENSOPET00005007206, ENSOPET00005011913, ENSOPET00005007189, ENSOPET00005010130, ENSOPET00005028515, ENSOPET00005010124					3	ENSOPET00005010130, ENSOPET00005010124, ENSOPET00005010112	8.1388e-06	8.24652e-05
Metabolism	Xenobiotics biodegradation and metabolism	Benzoate degradation via CoA ligation	183	ENSOPET00005008735, ENSOPET00005022894, ENSOPET00005016640, ENSOPET00005016647, ENSOPET00005027679, ENSOPET00005027992, ENSOPET00005022817, ENSOPET00005028365, ENSOPET00005028406, ENSOPET00005004708, ENSOPET00005003133, ENSOPET00005001280, ENSOPET00005022484, ENSOPET00005021195, ENSOPET00005014543, ENSOPET00005006053, ENSOPET00005028817, ENSOPET00005015744, ENSOPET00005009682, ENSOPET00005015903,…	4	ENSOPET00005004708, ENSOPET00005004718, ENSOPET00005016195, ENSOPET00005016200	0.243942	0.379465	3	ENSOPET00005011363, ENSOPET00005003472, ENSOPET00005003485	0.0138227	0.021502
Metabolism	Xenobiotics biodegradation and metabolism	Ethylbenzene degradation	38	ENSOPET00005002595, ENSOPET00005008735, ENSOPET00005021195, ENSOPET00005000784, ENSOPET00005008745, ENSOPET00005001273, ENSOPET00005020298, ENSOPET00005011891, ENSOPET00005004822, ENSOPET00005014764, ENSOPET00005011898, ENSOPET00005022484, ENSOPET00005002571, ENSOPET00005019879, ENSOPET00005002027, ENSOPET00005006053, ENSOPET00005014758, ENSOPET00005010724, ENSOPET00005026928, ENSOPET00005001127,…					1	ENSOPET00005011363	0.106234	0.138583
Metabolism	Xenobiotics biodegradation and metabolism	Fluorene degradation	89	ENSOPET00005007836, ENSOPET00005004390, ENSOPET00005008730, ENSOPET00005018053, ENSOPET00005014383, ENSOPET00005026828, ENSOPET00005003534, ENSOPET00005031182, ENSOPET00005031187, ENSOPET00005016273, ENSOPET00005022254, ENSOPET00005028960, ENSOPET00005000212, ENSOPET00005004403, ENSOPET00005030904, ENSOPET00005028880, ENSOPET00005015350, ENSOPET00005023440, ENSOPET00005013684, ENSOPET00005007826,…					3	ENSOPET00005014383, ENSOPET00005014397, ENSOPET00005014369	0.0018108	0.0042252
Metabolism	Xenobiotics biodegradation and metabolism	Nitorobenzene degradation	46	ENSOPET00005003592, ENSOPET00005028880, ENSOPET00005014383, ENSOPET00005029507, ENSOPET00005008789, ENSOPET00005003519, ENSOPET00005008940, ENSOPET00005014802, ENSOPET00005008929, ENSOPET00005003534, ENSOPET00005027501, ENSOPET00005009642, ENSOPET00005003544, ENSOPET00005024969, ENSOPET00005014369, ENSOPET00005024965, ENSOPET00005016273, ENSOPET00005029956, ENSOPET00005027136, ENSOPET00005027779,…					3	ENSOPET00005014383, ENSOPET00005014397, ENSOPET00005014369	0.000258801	0.000658767
Metabolism	Xenobiotics biodegradation and metabolism	Styrene degradation	16	ENSOPET00005027679, ENSOPET00005011913, ENSOPET00005001264, ENSOPET00005024130, ENSOPET00005022221, ENSOPET00005031425, ENSOPET00005001248, ENSOPET00005010112, ENSOPET00005024143, ENSOPET00005007206, ENSOPET00005010130, ENSOPET00005011900, ENSOPET00005027696, ENSOPET00005007189, ENSOPET00005026247, ENSOPET00005010124					3	ENSOPET00005010130, ENSOPET00005010124, ENSOPET00005010112	1.00015e-05	8.24652e-05
Metabolism	Xenobiotics biodegradation and metabolism	Tetrachloroethene degradation	59	ENSOPET00005016200, ENSOPET00005004956, ENSOPET00005014280, ENSOPET00005004657, ENSOPET00005013489, ENSOPET00005003146, ENSOPET00005031801, ENSOPET00005028257, ENSOPET00005031802, ENSOPET00005031805, ENSOPET00005031804, ENSOPET00005003514, ENSOPET00005003164, ENSOPET00005027617, ENSOPET00005028406, ENSOPET00005004708, ENSOPET00005028264, ENSOPET00005004584, ENSOPET00005004433, ENSOPET00005004452,…	4	ENSOPET00005004708, ENSOPET00005004718, ENSOPET00005016195, ENSOPET00005016200	0.00830991	0.0516494
Metabolism	Xenobiotics biodegradation and metabolism	gamma-Hexachlorocyclohexane degradation	265	ENSOPET00005023826, ENSOPET00005007836, ENSOPET00005004390, ENSOPET00005008730, ENSOPET00005018053, ENSOPET00005012046, ENSOPET00005031694, ENSOPET00005031695, ENSOPET00005029455, ENSOPET00005001743, ENSOPET00005023827, ENSOPET00005008940, ENSOPET00005016872, ENSOPET00005026828, ENSOPET00005015064, ENSOPET00005015109, ENSOPET00005009722, ENSOPET00005017820, ENSOPET00005031182, ENSOPET00005005796,…					3	ENSOPET00005010130, ENSOPET00005010124, ENSOPET00005010112	0.0370424	0.0545888
Metabolism	Xenobiotics biodegradation and metabolism		711		8				19
Metabolism	Biosynthesis of other secondary metabolites	Alkaloid biosynthesis I	17	ENSOPET00005011238, ENSOPET00005011900, ENSOPET00005008520, ENSOPET00005008507, ENSOPET00005011226, ENSOPET00005015400, ENSOPET00005010112, ENSOPET00005007206, ENSOPET00005010130, ENSOPET00005011913, ENSOPET00005018854, ENSOPET00005007189, ENSOPET00005026247, ENSOPET00005001695, ENSOPET00005015414, ENSOPET00005001703, ENSOPET00005010124					3	ENSOPET00005010130, ENSOPET00005010124, ENSOPET00005010112	1.21259e-05	8.24652e-05
Metabolism	Biosynthesis of other secondary metabolites	Flavonoids, stilbene and lignin biosynthesis	158	ENSOPET00005015867, ENSOPET00005007836, ENSOPET00005004390, ENSOPET00005008730, ENSOPET00005018053, ENSOPET00005006077, ENSOPET00005003006, ENSOPET00005026828, ENSOPET00005020334, ENSOPET00005029305, ENSOPET00005007030, ENSOPET00005007033, ENSOPET00005031182, ENSOPET00005017676, ENSOPET00005019918, ENSOPET00005031187, ENSOPET00005000852, ENSOPET00005007826, ENSOPET00005022254, ENSOPET00005028960,…	3	ENSOPET00005004888, ENSOPET00005004877, ENSOPET00005004896	0.373184	0.480935	3	ENSOPET00005010130, ENSOPET00005010124, ENSOPET00005010112	0.00922974	0.0152019
Metabolism	Biosynthesis of other secondary metabolites		175		3				6
Metabolism	Carbohydrate metabolism	Ascorbate and aldarate metabolism	160	ENSOPET00005007836, ENSOPET00005008720, ENSOPET00005004390, ENSOPET00005008730, ENSOPET00005018053, ENSOPET00005030856, ENSOPET00005017579, ENSOPET00005029783, ENSOPET00005000107, ENSOPET00005007528, ENSOPET00005022817, ENSOPET00005007032, ENSOPET00005028406, ENSOPET00005031182, ENSOPET00005003133, ENSOPET00005031187, ENSOPET00005006953, ENSOPET00005028817, ENSOPET00005002323, ENSOPET00005006958,…	4	ENSOPET00005004708, ENSOPET00005004718, ENSOPET00005016195, ENSOPET00005016200	0.177054	0.330502
Metabolism	Carbohydrate metabolism	Butanoate metabolism	194	ENSOPET00005029174, ENSOPET00005019996, ENSOPET00005019993, ENSOPET00005030856, ENSOPET00005011704, ENSOPET00005029783, ENSOPET00005010561, ENSOPET00005017763, ENSOPET00005029035, ENSOPET00005027992, ENSOPET00005022817, ENSOPET00005007032, ENSOPET00005020208, ENSOPET00005009888, ENSOPET00005003133, ENSOPET00005012182, ENSOPET00005001280, ENSOPET00005017771, ENSOPET00005021195, ENSOPET00005015590,…	7	ENSOPET00005013236, ENSOPET00005013239, ENSOPET00005013254, ENSOPET00005004708, ENSOPET00005004718, ENSOPET00005016195, ENSOPET00005016200	0.0157076	0.0733023	1	ENSOPET00005011363	0.444046	0.478203
Metabolism	Carbohydrate metabolism	Fructose and mannose metabolism	131	ENSOPET00005017962, ENSOPET00005026772, ENSOPET00005015584, ENSOPET00005009723, ENSOPET00005022817, ENSOPET00005025536, ENSOPET00005028406, ENSOPET00005004708, ENSOPET00005003133, ENSOPET00005017990, ENSOPET00005016949, ENSOPET00005015572, ENSOPET00005004666, ENSOPET00005021768, ENSOPET00005017970, ENSOPET00005016497, ENSOPET00005029604, ENSOPET00005017977, ENSOPET00005003337, ENSOPET00005003152,…	4	ENSOPET00005004708, ENSOPET00005004718, ENSOPET00005016195, ENSOPET00005016200	0.104664	0.244216
Metabolism	Carbohydrate metabolism	Galactose metabolism	139	ENSOPET00005017962, ENSOPET00005030585, ENSOPET00005026998, ENSOPET00005022817, ENSOPET00005025536, ENSOPET00005027222, ENSOPET00005028406, ENSOPET00005004708, ENSOPET00005003133, ENSOPET00005017990, ENSOPET00005004666, ENSOPET00005011839, ENSOPET00005017970, ENSOPET00005017977, ENSOPET00005003337, ENSOPET00005024336, ENSOPET00005003152, ENSOPET00005014977, ENSOPET00005029049, ENSOPET00005022804,…	4	ENSOPET00005004708, ENSOPET00005004718, ENSOPET00005016195, ENSOPET00005016200	0.123006	0.246011
Metabolism	Carbohydrate metabolism	Glycolysis / Gluconeogenesis	120	ENSOPET00005017962, ENSOPET00005030856, ENSOPET00005006898, ENSOPET00005016081, ENSOPET00005016936, ENSOPET00005000746, ENSOPET00005007032, ENSOPET00005015176, ENSOPET00005012182, ENSOPET00005017990, ENSOPET00005016365, ENSOPET00005027016, ENSOPET00005009446, ENSOPET00005002323, ENSOPET00005006958, ENSOPET00005017970, ENSOPET00005017977, ENSOPET00005016254, ENSOPET00005006953, ENSOPET00005010867,…	6	ENSOPET00005004187, ENSOPET00005004209, ENSOPET00005004201, ENSOPET00005006606, ENSOPET00005024099, ENSOPET00005024103	0.0055443	0.0516494
Metabolism	Carbohydrate metabolism	Pentose and glucuronate interconversions	139	ENSOPET00005019996, ENSOPET00005025361, ENSOPET00005019990, ENSOPET00005025430, ENSOPET00005031519, ENSOPET00005022818, ENSOPET00005016870, ENSOPET00005025358, ENSOPET00005028571, ENSOPET00005025536, ENSOPET00005014497, ENSOPET00005002237, ENSOPET00005017160, ENSOPET00005022647, ENSOPET00005023023, ENSOPET00005002536, ENSOPET00005003808, ENSOPET00005005025, ENSOPET00005012107, ENSOPET00005020836,…	2	ENSOPET00005015928, ENSOPET00005015939	0.57835	0.647752
Metabolism	Carbohydrate metabolism	Pyruvate metabolism	91	ENSOPET00005029385, ENSOPET00005030856, ENSOPET00005006898, ENSOPET00005022812, ENSOPET00005000746, ENSOPET00005025536, ENSOPET00005007032, ENSOPET00005012182, ENSOPET00005006953, ENSOPET00005009446, ENSOPET00005002323, ENSOPET00005006958, ENSOPET00005022925, ENSOPET00005029377, ENSOPET00005008891, ENSOPET00005029045, ENSOPET00005024236, ENSOPET00005000756, ENSOPET00005029783, ENSOPET00005014371,…	1	ENSOPET00005014371	0.7223	0.749052
Metabolism	Carbohydrate metabolism		974		28				1
Metabolism	Energy metabolism	Methane metabolism	18	ENSOPET00005021482, ENSOPET00005027904, ENSOPET00005031665, ENSOPET00005011913, ENSOPET00005031667, ENSOPET00005016977, ENSOPET00005007648, ENSOPET00005010112, ENSOPET00005007189, ENSOPET00005026247, ENSOPET00005010130, ENSOPET00005011900, ENSOPET00005007638, ENSOPET00005027925, ENSOPET00005007206, ENSOPET00005010124, ENSOPET00005016992, ENSOPET00005027915					3	ENSOPET00005010130, ENSOPET00005010124, ENSOPET00005010112	1.45286e-05	8.24652e-05
Metabolism	Energy metabolism	Nitrogen metabolism	44	ENSOPET00005009506, ENSOPET00005003472, ENSOPET00005009501, ENSOPET00005020976, ENSOPET00005027263, ENSOPET00005004849, ENSOPET00005007331, ENSOPET00005007338, ENSOPET00005019018, ENSOPET00005007345, ENSOPET00005018141, ENSOPET00005017145, ENSOPET00005007667, ENSOPET00005003485, ENSOPET00005014712, ENSOPET00005011836, ENSOPET00005017155, ENSOPET00005007680, ENSOPET00005012967, ENSOPET00005031121,…					3	ENSOPET00005018141, ENSOPET00005003472, ENSOPET00005003485	0.000226497	0.000634191
Metabolism	Energy metabolism		62		0				6
Metabolism	Lipid metabolism	Androgen and estrogen metabolism	40	ENSOPET00005021813, ENSOPET00005002096, ENSOPET00005021818, ENSOPET00005026613, ENSOPET00005010787, ENSOPET00005013628, ENSOPET00005005701, ENSOPET00005005678, ENSOPET00005011878, ENSOPET00005005693, ENSOPET00005011859, ENSOPET00005016114, ENSOPET00005021258, ENSOPET00005024164, ENSOPET00005026247, ENSOPET00005011913, ENSOPET00005024828, ENSOPET00005024184, ENSOPET00005010124, ENSOPET00005003916,…					3	ENSOPET00005010130, ENSOPET00005010124, ENSOPET00005010112	0.000170018	0.000595063
Metabolism	Lipid metabolism	Bile acid biosynthesis	138	ENSOPET00005030856, ENSOPET00005029783, ENSOPET00005016081, ENSOPET00005029035, ENSOPET00005007528, ENSOPET00005022817, ENSOPET00005007032, ENSOPET00005028406, ENSOPET00005004708, ENSOPET00005003133, ENSOPET00005006953, ENSOPET00005028817, ENSOPET00005002323, ENSOPET00005006958, ENSOPET00005003337, ENSOPET00005012778, ENSOPET00005016254, ENSOPET00005003152, ENSOPET00005014977, ENSOPET00005029045,…	4	ENSOPET00005004708, ENSOPET00005004718, ENSOPET00005016195, ENSOPET00005016200	0.120639	0.246011	3	ENSOPET00005010130, ENSOPET00005010124, ENSOPET00005010112	0.00632853	0.0126571
Metabolism	Lipid metabolism	Fatty acid biosynthesis (path 1)	46	ENSOPET00005001463, ENSOPET00005002925, ENSOPET00005007851, ENSOPET00005007292, ENSOPET00005023968, ENSOPET00005003929, ENSOPET00005009038, ENSOPET00005003923, ENSOPET00005001459, ENSOPET00005018547, ENSOPET00005019310, ENSOPET00005003678, ENSOPET00005031852, ENSOPET00005031853, ENSOPET00005002694, ENSOPET00005023319, ENSOPET00005007105, ENSOPET00005007284, ENSOPET00005002065, ENSOPET00005028913,…	3	ENSOPET00005021739, ENSOPET00005021731, ENSOPET00005002925	0.024683	0.0863905
Metabolism	Lipid metabolism	Sterol biosynthesis	39	ENSOPET00005009388, ENSOPET00005001058, ENSOPET00005005188, ENSOPET00005025345, ENSOPET00005025342, ENSOPET00005025638, ENSOPET00005027402, ENSOPET00005017305, ENSOPET00005016176, ENSOPET00005021191, ENSOPET00005025112, ENSOPET00005012333, ENSOPET00005026247, ENSOPET00005011913, ENSOPET00005025088, ENSOPET00005011654, ENSOPET00005022610, ENSOPET00005010124, ENSOPET00005028961, ENSOPET00005025626,…					3	ENSOPET00005010130, ENSOPET00005010124, ENSOPET00005010112	0.000157511	0.000595063
Metabolism	Lipid metabolism		263		7				9
Metabolism	Metabolism of cofactors and vitamins	Nicotinate and nicotinamide metabolism	109	ENSOPET00005022894, ENSOPET00005016640, ENSOPET00005003631, ENSOPET00005004399, ENSOPET00005016647, ENSOPET00005028365, ENSOPET00005005415, ENSOPET00005014543, ENSOPET00005015744, ENSOPET00005009682, ENSOPET00005015903, ENSOPET00005009012, ENSOPET00005020944, ENSOPET00005022884, ENSOPET00005018186, ENSOPET00005014979, ENSOPET00005005424, ENSOPET00005000182, ENSOPET00005010068, ENSOPET00005027020,…	3	ENSOPET00005003690, ENSOPET00005003695, ENSOPET00005030286	0.189064	0.330862
Metabolism	Metabolism of cofactors and vitamins	Ubiquinone biosynthesis	156	ENSOPET00005010162, ENSOPET00005010018, ENSOPET00005013635, ENSOPET00005019463, ENSOPET00005010687, ENSOPET00005027626, ENSOPET00005027627, ENSOPET00005018506, ENSOPET00005029549, ENSOPET00005018500, ENSOPET00005005701, ENSOPET00005015986, ENSOPET00005031185, ENSOPET00005010393, ENSOPET00005002125, ENSOPET00005017161, ENSOPET00005027303, ENSOPET00005015278, ENSOPET00005026982, ENSOPET00005008639,…					3	ENSOPET00005010130, ENSOPET00005010124, ENSOPET00005010112	0.00890948	0.0152019
Metabolism	Metabolism of cofactors and vitamins	Vitamin B6 metabolism	85	ENSOPET00005003337, ENSOPET00005020956, ENSOPET00005014280, ENSOPET00005031929, ENSOPET00005031927, ENSOPET00005003631, ENSOPET00005010058, ENSOPET00005004657, ENSOPET00005013489, ENSOPET00005003146, ENSOPET00005031801, ENSOPET00005028257, ENSOPET00005031802, ENSOPET00005031805, ENSOPET00005022817, ENSOPET00005003514, ENSOPET00005003164, ENSOPET00005027617, ENSOPET00005028406, ENSOPET00005004708,…	7	ENSOPET00005004708, ENSOPET00005004718, ENSOPET00005016195, ENSOPET00005016200, ENSOPET00005031925, ENSOPET00005031929, ENSOPET00005031927	0.000131456	0.00184038
Metabolism	Metabolism of cofactors and vitamins		350		10				3
Metabolism	Glycan biosynthesis and metabolism	Aminosugars metabolism	108	ENSOPET00005003631, ENSOPET00005001981, ENSOPET00005006529, ENSOPET00005002128, ENSOPET00005001280, ENSOPET00005021195, ENSOPET00005021607, ENSOPET00005001286, ENSOPET00005006536, ENSOPET00005027016, ENSOPET00005031342, ENSOPET00005005221, ENSOPET00005021596, ENSOPET00005016974, ENSOPET00005020944, ENSOPET00005016712, ENSOPET00005001265, ENSOPET00005001777, ENSOPET00005014879, ENSOPET00005008897,…					1	ENSOPET00005011363	0.275708	0.321659
Metabolism	Glycan biosynthesis and metabolism	Lipopolysaccharide biosynthesis	39	ENSOPET00005002595, ENSOPET00005001273, ENSOPET00005001238, ENSOPET00005000784, ENSOPET00005020973, ENSOPET00005022546, ENSOPET00005005424, ENSOPET00005020993, ENSOPET00005001280, ENSOPET00005002571, ENSOPET00005021195, ENSOPET00005005415, ENSOPET00005002027, ENSOPET00005014758, ENSOPET00005005436, ENSOPET00005024900, ENSOPET00005010724, ENSOPET00005027030, ENSOPET00005002588, ENSOPET00005000174,…					1	ENSOPET00005011363	0.108887	0.138583
Metabolism	Glycan biosynthesis and metabolism	Starch and sucrose metabolism	431	ENSOPET00005017962, ENSOPET00005018217, ENSOPET00005011549, ENSOPET00005001669, ENSOPET00005029305, ENSOPET00005029303, ENSOPET00005013041, ENSOPET00005025252, ENSOPET00005021449, ENSOPET00005005706, ENSOPET00005016401, ENSOPET00005001691, ENSOPET00005009682, ENSOPET00005007362, ENSOPET00005011839, ENSOPET00005005338, ENSOPET00005012835, ENSOPET00005008156, ENSOPET00005023726, ENSOPET00005016883,…	8	ENSOPET00005004888, ENSOPET00005004877, ENSOPET00005004896, ENSOPET00005022718, ENSOPET00005022731, ENSOPET00005007689, ENSOPET00005007708, ENSOPET00005007673	0.237148	0.379465
Metabolism	Glycan biosynthesis and metabolism		578		8				2
Metabolism	Lipid metabolism	Glycerolipid metabolism	327	ENSOPET00005028274, ENSOPET00005026094, ENSOPET00005031136, ENSOPET00005030585, ENSOPET00005030856, ENSOPET00005008269, ENSOPET00005004152, ENSOPET00005020056, ENSOPET00005029783, ENSOPET00005020030, ENSOPET00005016081, ENSOPET00005029049, ENSOPET00005016936, ENSOPET00005015584, ENSOPET00005022817, ENSOPET00005025536, ENSOPET00005007032, ENSOPET00005027222, ENSOPET00005015176, ENSOPET00005004708,…	6	ENSOPET00005004708, ENSOPET00005004718, ENSOPET00005016195, ENSOPET00005016200, ENSOPET00005023031, ENSOPET00005023050	0.293734	0.432872	1	ENSOPET00005011363	0.635938	0.635938
Metabolism	Lipid metabolism	Prostaglandin and leukotriene metabolism	51	ENSOPET00005014066, ENSOPET00005029688, ENSOPET00005003778, ENSOPET00005029013, ENSOPET00005015844, ENSOPET00005019406, ENSOPET00005003798, ENSOPET00005001799, ENSOPET00005019371, ENSOPET00005007234, ENSOPET00005014495, ENSOPET00005027309, ENSOPET00005031999, ENSOPET00005015822, ENSOPET00005003789, ENSOPET00005019382, ENSOPET00005012331, ENSOPET00005001791, ENSOPET00005024107, ENSOPET00005007692,…	6	ENSOPET00005003972, ENSOPET00005007683, ENSOPET00005015839, ENSOPET00005007692, ENSOPET00005015844, ENSOPET00005015822	5.6013e-05	0.00156837
Metabolism	Lipid metabolism		378		12				1
Metabolism	Metabolism of other amino acids	Cyanoamino acid metabolism	51	ENSOPET00005003472, ENSOPET00005031552, ENSOPET00005031550, ENSOPET00005027679, ENSOPET00005004877, ENSOPET00005028450, ENSOPET00005007311, ENSOPET00005028439, ENSOPET00005015003, ENSOPET00005029305, ENSOPET00005009836, ENSOPET00005008697, ENSOPET00005018894, ENSOPET00005003485, ENSOPET00005013999, ENSOPET00005020241, ENSOPET00005012967, ENSOPET00005020268, ENSOPET00005001950, ENSOPET00005027696,…	3	ENSOPET00005004888, ENSOPET00005004877, ENSOPET00005004896	0.0322851	0.100442	2	ENSOPET00005003472, ENSOPET00005003485	0.00915716	0.0152019
Metabolism	Metabolism of other amino acids	D-Arginine and D-ornithine metabolism	32	ENSOPET00005002595, ENSOPET00005001273, ENSOPET00005000784, ENSOPET00005003141, ENSOPET00005003149, ENSOPET00005003163, ENSOPET00005009835, ENSOPET00005003131, ENSOPET00005001280, ENSOPET00005002571, ENSOPET00005021195, ENSOPET00005002027, ENSOPET00005014758, ENSOPET00005010921, ENSOPET00005010724, ENSOPET00005009787, ENSOPET00005010738, ENSOPET00005001265, ENSOPET00005002486, ENSOPET00005002588,…	3	ENSOPET00005004187, ENSOPET00005004209, ENSOPET00005004201	0.00922311	0.0516494	1	ENSOPET00005011363	0.0901665	0.126233
Metabolism	Metabolism of other amino acids		83		6				3
Metabolism	Nucleotide metabolism	Nucleotide sugars metabolism	75	ENSOPET00005016200, ENSOPET00005004956, ENSOPET00005022127, ENSOPET00005014280, ENSOPET00005018955, ENSOPET00005013489, ENSOPET00005017732, ENSOPET00005003146, ENSOPET00005031801, ENSOPET00005028257, ENSOPET00005031802, ENSOPET00005031805, ENSOPET00005031804, ENSOPET00005013951, ENSOPET00005003164, ENSOPET00005027617, ENSOPET00005028406, ENSOPET00005004708, ENSOPET00005004352, ENSOPET00005017719,…	4	ENSOPET00005004708, ENSOPET00005004718, ENSOPET00005016195, ENSOPET00005016200	0.018906	0.0756241
Metabolism	Nucleotide metabolism	Purine metabolism	410	ENSOPET00005011275, ENSOPET00005017968, ENSOPET00005004019, ENSOPET00005001741, ENSOPET00005025539, ENSOPET00005002188, ENSOPET00005001660, ENSOPET00005009092, ENSOPET00005009094, ENSOPET00005009097, ENSOPET00005016402, ENSOPET00005023339, ENSOPET00005021761, ENSOPET00005010302, ENSOPET00005015690, ENSOPET00005019195, ENSOPET00005017545, ENSOPET00005009824, ENSOPET00005019207, ENSOPET00005003244,…	4	ENSOPET00005003690, ENSOPET00005003695, ENSOPET00005010491, ENSOPET00005010495	0.834865	0.834865
Metabolism	Nucleotide metabolism	Pyrimidine metabolism	238	ENSOPET00005016649, ENSOPET00005024474, ENSOPET00005006286, ENSOPET00005018781, ENSOPET00005004399, ENSOPET00005016082, ENSOPET00005018118, ENSOPET00005003535, ENSOPET00005020038, ENSOPET00005005900, ENSOPET00005029891, ENSOPET00005001660, ENSOPET00005000425, ENSOPET00005009092, ENSOPET00005004416, ENSOPET00005014548, ENSOPET00005006679, ENSOPET00005022642, ENSOPET00005023534, ENSOPET00005017679,…	4	ENSOPET00005003690, ENSOPET00005003695, ENSOPET00005010491, ENSOPET00005010495	0.418516	0.509497
Metabolism	Nucleotide metabolism		723		12				0
