# Supplementary material for: Comparative Transcriptomic Analysis Reveals Cultivar-Dependent Resistance Responses to Pseudomonas tolaasii in Pleurotus ostreatus
Source: J Fungi (Basel). 2026 Jul 17;12(7):525. doi: 10.3390/jof12070525 (PMC13412839; doi:10.3390/jof12070525)
Supplement: Supplementary file 1 [file jof-12-00525-s001.zip › Supplementary Table S3C.xlsx]

## Sheet: C_DH_C_AE_DEGs
Supplementary Table S3. Differential expression and functional enrichment results for the four pairwise comparisons.
(C) C_AE vs. C_DH, comparison between mock-treated Dahyun and Aenutari.
	Normalized expression values												Fold change			Annotation
Gene id	C_DH_1	C_DH_2	C_DH_3	C_AE_1	C_AE_2	C_AE_3	I_DH_1	I_DH_2	I_DH_3	I_AE_1	I_AE_2	I_AE_3	log2FoldChange	p-val	FDR	E-value	Identity	Protein ID	description	Species
ENSOPET00005007099	1.05148	8.98038	2.26916	106695	18349.4	67144.7	1.58571	0.875713	0.851563	43442	90369.9	54644	13.9315	1.33856e-17	7.25597e-16	1.71e-68	100	CAA12391.1	POH1 hydrophobin	Pleurotus ostreatus
ENSOPET00005007103	1.05148	8.98038	2.26916	106694	18349.4	67142.3	1.58571	0.875713	0.851563	43437.5	90366.3	54640.4	13.9314	1.3419e-17	7.25947e-16	1.71e-68	100	CAA12391.1	POH1 hydrophobin	Pleurotus ostreatus
ENSOPET00005006959	1.05148	0.898038	1.13458	18381.8	4506.17	15058.9	0.792857	0.875713	0.851563	7286.87	4054.17	6199.48	13.5868	3.74334e-16	1.82368e-14	2.87e-63	90.91	AAL57034.1	hydrophobin	Pleurotus ostreatus
ENSOPET00005012488	1.05148	3.59215	1.13458	37835.9	3122.31	15247.1	0.792857	0.875713	0.851563	15218.7	35265.8	21458.6	13.2478	7.76056e-12	2.46263e-10
ENSOPET00005009406	1.05148	0.898038	1.13458	2494.87	2647.25	2971.96	0.792857	0.875713	0.851563	897.561	474.193	721.924	11.3614	6.96483e-83	2.68056e-79	2.56e-156	82.82	KAF4588218.1	hypothetical protein EYR38_010185	Pleurotus pulmonarius
ENSOPET00005009413	1.05148	0.898038	1.13458	2494.87	2647.25	2971.96	0.792857	0.875713	0.851563	899.777	474.193	721.924	11.3614	6.96103e-83	2.68056e-79	6.75e-176	90.46	KAF4588218.1	hypothetical protein EYR38_010185	Pleurotus pulmonarius
ENSOPET00005030205	2.10296	1.79608	2.26916	3104.57	2444.14	3075.73	0.792857	1.75143	1.70313	2088.77	1719.4	1613.66	10.4494	1.84958e-81	5.53663e-78
ENSOPET00005011776	1.05148	0.898038	1.13458	931.476	1191.09	820.516	0.792857	1.75143	1.70313	762.373	598.171	602.789	9.89826	1.85744e-64	2.78007e-61	2.72e-13	97.37	KDQ22865.1	hypothetical protein PLEOSDRAFT_1091084	Pleurotus ostreatus PC15
ENSOPET00005030208	3.15444	8.98038	7.94205	4675.38	4273.23	5224.76	0.792857	2.62714	4.25781	3284.41	2617.11	2431.6	9.46343	9.23149e-82	3.10882e-78	2.64e-67	100	XP_036629694.1	10 kDa heat shock protein	Pleurotus ostreatus
ENSOPET00005030527	1.05148	0.898038	2.26916	532.423	1258.79	872.401	0.792857	0.875713	0.851563	518.591	361.074	343.181	9.30238	3.08647e-18	1.7469e-16	1.08e-134	98.96	KAG9224282.1	hypothetical protein CCMSSC00406_0004781	Pleurotus cornucopiae
ENSOPET00005030520	1.05148	0.898038	2.26916	525.014	1251.91	865.162	0.792857	0.875713	0.851563	515.267	352.93	340.514	9.29067	6.94699e-18	3.85894e-16	1.08e-134	98.96	KAG9224282.1	hypothetical protein CCMSSC00406_0004781	Pleurotus cornucopiae
ENSOPET00005006559	1.05148	0.898038	1.13458	756.824	442.929	553.848	0.792857	0.875713	0.851563	407.781	552.923	426.753	9.15126	2.70738e-41	8.28857e-39	2.04e-153	95.16	KAJ8689964.1	hypothetical protein PTI98_012814	Pleurotus ostreatus
ENSOPET00005006565	1.05148	0.898038	1.13458	756.824	442.929	553.848	0.792857	0.875713	0.851563	407.781	552.923	426.753	9.15126	2.70738e-41	8.28857e-39	8.08e-137	88.71	KAJ8689964.1	hypothetical protein PTI98_012814	Pleurotus ostreatus
ENSOPET00005006570	1.05148	0.898038	1.13458	756.824	442.929	553.848	0.792857	0.875713	0.851563	407.781	552.923	426.753	9.15126	2.70738e-41	8.28857e-39	7.12e-169	95.17	XP_036626131.1	uncharacterized protein PC9H_001864	Pleurotus ostreatus
ENSOPET00005028607	1.05148	0.898038	1.13458	620.279	425.717	696.232	0.792857	0.875713	0.851563	646.023	361.074	542.332	9.14187	2.01057e-36	4.33335e-34	4.39e-118	98.78	KAJ8697460.1	ATP-binding cassette transporter snq2	Pleurotus ostreatus
ENSOPET00005028897	1.05148	0.898038	1.13458	499.61	681.606	520.062	0.792857	0.875713	0.851563	468.726	422.611	486.321	9.10756	2.2568e-54	1.84244e-51	0	80.3	KAF4568117.1	Oligosaccharide translocation protein rft1	Pleurotus pulmonarius
ENSOPET00005028909	1.05148	0.898038	1.13458	499.61	681.606	520.062	0.792857	0.875713	0.851563	468.726	422.611	486.321	9.10756	2.2568e-54	1.84244e-51	0	89.14	KAF4568117.1	Oligosaccharide translocation protein rft1	Pleurotus pulmonarius
ENSOPET00005000828	1.05148	0.898038	1.13458	846.797	201.957	649.173	0.792857	0.875713	0.851563	378.97	323.067	331.623	9.10471	8.59671e-12	2.71517e-10	9.58e-112	86.06	KAF9491804.1	hypothetical protein BDN71DRAFT_1433699	Pleurotus eryngii
ENSOPET00005028569	1.05148	0.898038	1.13458	497.493	657.509	522.476	0.792857	0.875713	0.851563	459.862	423.516	483.654	9.08723	4.06008e-54	3.21714e-51	0	88.1	KAF4568117.1	Oligosaccharide translocation protein rft1	Pleurotus pulmonarius
ENSOPET00005030938	1.05148	0.898038	1.13458	559.944	486.533	592.461	0.792857	0.875713	0.851563	760.157	1010.83	1473.19	9.0537	1.34465e-25	1.48468e-23	9.78e-231	85.9	KAG9221493.1	hypothetical protein CCMSSC00406_0009482	Pleurotus cornucopiae
ENSOPET00005030943	1.05148	0.898038	1.13458	559.944	486.533	592.461	0.792857	0.875713	0.851563	760.157	1010.83	1474.08	9.0537	1.49554e-25	1.64455e-23	2.43e-242	89.1	KAG9221493.1	hypothetical protein CCMSSC00406_0009482	Pleurotus cornucopiae
ENSOPET00005000834	1.05148	0.898038	1.13458	818.217	192.777	620.213	0.792857	0.875713	0.851563	366.781	311.302	328.067	9.04688	1.15997e-11	3.61699e-10	2.44e-236	62.58	KAG9221532.1	hypothetical protein CCMSSC00406_0009355	Pleurotus cornucopiae
ENSOPET00005007231	1.05148	0.898038	1.13458	681.671	215.727	586.427	0.792857	0.875713	4.25781	736.887	523.965	595.676	8.91026	2.02993e-22	1.68791e-20	3.35e-52	98.81	KAG9225445.1	hypothetical protein CCMSSC00406_0002948	Pleurotus cornucopiae
ENSOPET00005008583	2.10296	0.898038	1.13458	512.312	966.182	462.143	0.792857	0.875713	0.851563	495.321	402.702	477.43	8.87423	3.35511e-21	2.61243e-19	9.2e-231	93.54	KAF4583977.1	Autophagy protein 22	Pleurotus pulmonarius
ENSOPET00005019244	7.36036	5.38823	6.80747	2846.3	3157.88	2970.75	6.34286	1.75143	6.8125	1944.72	1896.77	1745.24	8.84214	6.23772e-74	1.40042e-70	9.81e-64	93.58	KAG9220391.1	hypothetical protein CCMSSC00406_0006656	Pleurotus cornucopiae
ENSOPET00005005647	1.05148	0.898038	1.13458	291.086	644.886	452.49	0.792857	0.875713	0.851563	279.241	234.382	255.163	8.81442	4.01756e-21	3.10135e-19	1.87e-21	89.58	KAG9222325.1	hypothetical protein CCMSSC00406_0002660	Pleurotus cornucopiae
ENSOPET00005021550	2.10296	2.69411	1.13458	1046.85	887.006	675.719	0.792857	1.75143	0.851563	514.159	693.19	737.928	8.78117	1.45518e-55	1.35187e-52	1.07e-113	69.92	KAF4581562.1	bifunctional farnesyl-diphosphate farnesyltransferase/squalene synthase	Pleurotus pulmonarius
ENSOPET00005027327	1.05148	0.898038	1.13458	469.972	440.634	416.291	0.792857	0.875713	0.851563	373.43	284.154	319.176	8.74899	8.8843e-50	5.31893e-47	2.14e-84	61.39	KAF8154045.1	P-loop containing nucleoside triphosphate hydrolase protein	Crassisporium funariophilum
ENSOPET00005007739	1.05148	0.898038	1.13458	362.006	509.483	265.461	0.792857	1.75143	0.851563	1029.43	1473.26	1235.81	8.5261	8.947e-41	2.6488e-38	4.03e-149	86.67	KAF4583983.1	hypothetical protein EYR40_002481	Pleurotus pulmonarius
ENSOPET00005027856	1.05148	0.898038	1.13458	318.607	317.853	336.653	0.792857	0.875713	0.851563	414.43	314.922	352.961	8.30162	1.53151e-44	6.0677e-42
ENSOPET00005028301	1.05148	0.898038	1.13458	270.975	359.163	294.42	0.792857	0.875713	0.851563	212.755	152.936	143.14	8.22777	9.31226e-43	3.30107e-40
ENSOPET00005028311	1.05148	0.898038	1.13458	270.975	359.163	294.42	0.792857	0.875713	0.851563	212.755	152.936	143.14	8.22777	9.31226e-43	3.30107e-40
ENSOPET00005028316	1.05148	0.898038	1.13458	270.975	359.163	294.42	0.792857	0.875713	0.851563	212.755	152.936	143.14	8.22777	9.31226e-43	3.30107e-40
ENSOPET00005031141	1.05148	0.898038	1.13458	261.448	324.738	323.38	0.792857	0.875713	0.851563	544.077	320.352	486.321	8.20419	8.89448e-37	1.93247e-34	0	88.6	KDQ32140.1	glycoside hydrolase family 27 protein	Pleurotus ostreatus PC15
ENSOPET00005031151	1.05148	0.898038	1.13458	261.448	324.738	323.38	0.792857	0.875713	0.851563	544.077	320.352	486.321	8.20419	8.89448e-37	1.93247e-34	0	95.81	KDQ32140.1	glycoside hydrolase family 27 protein	Pleurotus ostreatus PC15
ENSOPET00005011078	1.05148	0.898038	1.13458	316.49	270.806	298.04	0.792857	0.875713	0.851563	199.458	198.184	136.917	8.16523	3.77436e-42	1.22512e-39	4.32e-71	78.32	XP_036625786.1	uncharacterized protein PC9H_002504	Pleurotus ostreatus
ENSOPET00005011090	1.05148	0.898038	1.13458	316.49	270.806	298.04	0.792857	0.875713	0.851563	200.566	198.184	136.917	8.16523	3.75368e-42	1.22512e-39	2.06e-63	88.99	KAG9225501.1	hypothetical protein CCMSSC00406_0003004	Pleurotus cornucopiae
ENSOPET00005011082	1.05148	0.898038	1.13458	316.49	270.806	295.627	0.792857	0.875713	0.851563	199.458	198.184	136.917	8.1613	4.17149e-42	1.33791e-39	4.32e-71	78.32	XP_036625786.1	uncharacterized protein PC9H_002504	Pleurotus ostreatus
ENSOPET00005001632	1.05148	0.898038	1.13458	368.357	139.993	336.653	0.792857	0.875713	1.70313	267.052	347.5	352.961	8.09796	1.17167e-22	1.01498e-20
ENSOPET00005027288	1.05148	0.898038	1.13458	197.939	367.195	276.321	0.792857	0.875713	0.851563	176.188	167.415	185.815	8.09189	2.02468e-29	2.88609e-27
ENSOPET00005001039	1.05148	0.898038	1.13458	282.618	216.875	337.859	1.58571	0.875713	2.55469	149.594	122.168	165.367	8.08484	7.63753e-41	2.28625e-38	1.02e-38	86.67	KAF9488066.1	ras protein, partial	Pleurotus eryngii
ENSOPET00005007375	1.05148	0.898038	1.13458	257.214	328.181	226.848	0.792857	0.875713	0.851563	206.107	262.435	284.502	8.04092	4.02259e-41	1.21767e-38	0	93.24	KAF4583977.1	Autophagy protein 22	Pleurotus pulmonarius
ENSOPET00005007413	1.05148	0.898038	1.13458	220.167	316.706	259.428	0.792857	0.875713	0.851563	182.837	303.158	261.386	8.01232	2.29582e-39	6.44289e-37	0	79.08	KDQ29994.1	hypothetical protein PLEOSDRAFT_154712	Pleurotus ostreatus PC15
ENSOPET00005000537	1.05148	0.898038	2.26916	296.379	445.224	333.033	0.792857	0.875713	0.851563	290.322	303.158	332.512	7.99284	5.43096e-45	2.35993e-42
ENSOPET00005012556	1.05148	0.898038	1.13458	204.29	296.051	271.494	0.792857	0.875713	0.851563	179.512	180.99	188.483	7.9673	9.57563e-40	2.74444e-37
ENSOPET00005027438	1.05148	0.898038	1.13458	333.426	168.68	242.535	0.792857	0.875713	0.851563	81.9994	71.4909	242.716	7.91555	1.83172e-11	5.58241e-10
ENSOPET00005021355	2.10296	1.79608	1.13458	401.17	483.091	325.793	0.792857	0.875713	0.851563	210.539	206.328	236.492	7.90926	7.18721e-46	3.45769e-43
ENSOPET00005008633	3.15444	3.59215	1.13458	493.259	776.847	611.767	0.792857	0.875713	0.851563	607.239	544.779	616.125	7.89954	6.20087e-52	4.27914e-49	0	94.5	KAF4583977.1	Autophagy protein 22	Pleurotus pulmonarius
ENSOPET00005008627	3.15444	3.59215	1.13458	493.259	775.7	611.767	0.792857	0.875713	0.851563	607.239	544.779	616.125	7.89866	6.35336e-52	4.27914e-49	2.66e-277	94.47	KAF4583977.1	Autophagy protein 22	Pleurotus pulmonarius
ENSOPET00005007112	1.05148	0.898038	1.13458	222.284	322.443	173.756	0.792857	0.875713	0.851563	156.242	303.158	248.939	7.86396	3.47478e-21	2.69781e-19	0	96.42	KAF9496890.1	general amino acid permease AGP2	Pleurotus eryngii
ENSOPET00005031134	1.05148	0.898038	1.13458	221.226	221.465	267.874	0.792857	0.875713	0.851563	467.618	285.964	444.535	7.84797	4.05269e-34	7.63521e-32	2.77e-138	64.59	KDQ32140.1	glycoside hydrolase family 27 protein	Pleurotus ostreatus PC15
ENSOPET00005022114	1.05148	0.898038	1.13458	113.259	363.753	207.542	0.792857	0.875713	0.851563	81.9994	76.0157	92.4632	7.79417	3.8498e-08	7.7401e-07
ENSOPET00005018163	1.05148	0.898038	1.13458	96.3231	331.623	231.675	0.792857	0.875713	0.851563	66.486	99.5443	91.5741	7.74065	1.31695e-08	2.81586e-07
ENSOPET00005012595	1.05148	3.59215	4.53831	1063.79	369.49	429.564	0.792857	2.62714	0.851563	1190.1	2826.15	1320.27	7.66449	2.03528e-08	4.2473e-07	5.96e-118	84.03	KAF9487425.1	hypothetical protein BDN71DRAFT_632560	Pleurotus eryngii
ENSOPET00005012602	1.05148	3.59215	4.53831	1063.79	369.49	429.564	0.792857	2.62714	0.851563	1190.1	2826.15	1320.27	7.66449	2.03528e-08	4.2473e-07	5.87e-142	84.4	KAF9487425.1	hypothetical protein BDN71DRAFT_632560	Pleurotus eryngii
ENSOPET00005007026	1.05148	2.69411	1.13458	382.117	277.691	312.52	2.37857	5.25428	2.55469	277.025	328.496	272.055	7.63837	1.65085e-42	5.62982e-40	2.1e-212	94.44	KAF4584951.1	hypothetical protein EYR40_001777	Pleurotus pulmonarius
ENSOPET00005031129	1.05148	0.898038	1.13458	183.12	179.008	231.675	0.792857	0.875713	0.851563	426.619	258.815	399.192	7.58899	6.92147e-30	1.03023e-27	2.44e-141	82.38	KDQ32140.1	glycoside hydrolase family 27 protein	Pleurotus ostreatus PC15
ENSOPET00005005723	2.10296	0.898038	2.26916	265.682	351.13	336.653	1.58571	0.875713	1.70313	244.89	217.188	186.705	7.49919	1.23254e-41	3.90657e-39
ENSOPET00005031310	1.05148	0.898038	2.26916	130.195	394.735	197.889	0.792857	3.50285	3.40625	132.972	190.039	146.696	7.4207	6.15797e-10	1.57402e-08
ENSOPET00005011293	2.10296	0.898038	1.13458	311.198	193.925	196.682	3.96429	7.88141	5.10938	2557.5	1009.92	2232.45	7.40684	9.7583e-09	2.12529e-07
ENSOPET00005007012	1.05148	2.69411	1.13458	323.9	223.76	261.841	1.58571	4.37856	0.851563	185.053	247.051	199.152	7.37396	4.53579e-39	1.24693e-36	1.78e-52	89.47	KAF4584951.1	hypothetical protein EYR40_001777	Pleurotus pulmonarius
ENSOPET00005017480	1.05148	0.898038	1.13458	195.822	180.155	130.317	0.792857	0.875713	0.851563	231.593	154.746	217.822	7.35898	2.10788e-33	3.88962e-31	0	96.05	KAF4582554.1	hypothetical protein EYR38_002680	Pleurotus pulmonarius
ENSOPET00005002795	1.05148	0.898038	1.13458	111.142	215.727	178.583	0.792857	0.875713	0.851563	58.7293	148.412	107.577	7.35658	8.24895e-16	3.89203e-14
ENSOPET00005017468	1.05148	0.898038	1.13458	187.354	173.27	126.697	0.792857	0.875713	0.851563	206.107	142.077	196.484	7.30388	1.16681e-32	2.10974e-30	0	96.7	KDQ33157.1	hypothetical protein PLEOSDRAFT_1032163	Pleurotus ostreatus PC15
ENSOPET00005005654	1.05148	3.59215	4.53831	294.262	651.771	458.524	2.37857	0.875713	0.851563	283.674	243.431	263.165	7.2571	9.83298e-19	6.02069e-17	2.28e-64	98.65	KAG9222325.1	hypothetical protein CCMSSC00406_0002660	Pleurotus cornucopiae
ENSOPET00005000316	1.05148	0.898038	1.13458	97.3816	209.99	147.21	0.792857	0.875713	0.851563	81.9994	109.499	101.354	7.20355	1.66856e-17	8.84895e-16
ENSOPET00005017974	3.15444	1.79608	1.13458	187.354	438.339	267.874	0.792857	0.875713	0.851563	114.134	257.91	222.267	7.19815	7.84852e-13	2.77854e-11	0	97.26	KAG9218955.1	hypothetical protein CCMSSC00406_0001365	Pleurotus cornucopiae
ENSOPET00005017969	3.15444	1.79608	1.13458	187.354	438.339	263.048	0.792857	0.875713	0.851563	113.026	257.005	222.267	7.19034	1.25448e-12	4.32067e-11	0	97.23	KAG9218955.1	hypothetical protein CCMSSC00406_0001365	Pleurotus cornucopiae
ENSOPET00005029747	1.05148	0.898038	1.13458	133.37	151.468	149.623	1.58571	0.875713	0.851563	72.0265	54.2969	85.3507	7.13824	1.96666e-29	2.83336e-27	1.07e-135	97.42	KDQ30540.1	hypothetical protein PLEOSDRAFT_1062548	Pleurotus ostreatus PC15
ENSOPET00005030931	1.05148	0.898038	1.13458	206.407	58.5217	165.31	0.792857	0.875713	0.851563	275.917	431.66	656.133	7.12414	2.82246e-09	6.57786e-08	2.54e-68	98.13	KAG9221493.1	hypothetical protein CCMSSC00406_0009482	Pleurotus cornucopiae
ENSOPET00005031314	1.05148	0.898038	3.40374	134.429	401.62	202.716	2.37857	4.37856	5.10938	136.296	196.374	151.142	7.10855	6.46844e-10	1.64869e-08
ENSOPET00005005636	3.15444	3.59215	3.40374	297.437	644.886	457.317	1.58571	3.50285	2.55469	290.322	243.431	262.275	7.10739	2.87911e-19	1.86457e-17	3.28e-42	95.65	KAG9222325.1	hypothetical protein CCMSSC00406_0002660	Pleurotus cornucopiae
ENSOPET00005023158	3.15444	0.898038	1.13458	139.721	424.569	150.83	3.96429	2.62714	3.40625	58.7293	199.089	199.152	7.10713	2.75852e-06	4.09687e-05
ENSOPET00005001048	2.10296	2.69411	2.26916	310.139	261.626	382.505	2.37857	1.75143	3.40625	168.431	139.362	196.484	7.07731	8.00981e-40	2.32035e-37	7.55e-136	96.91	KDQ30540.1	hypothetical protein PLEOSDRAFT_1062548	Pleurotus ostreatus PC15
ENSOPET00005029743	1.05148	0.898038	1.13458	122.786	148.026	142.384	1.58571	0.875713	0.851563	72.0265	51.5821	81.7944	7.06583	1.26271e-28	1.66758e-26	1.11e-12	87.88	KAI8995356.1	ras protein	Trametes punicea
ENSOPET00005009270	1.05148	0.898038	1.13458	133.37	137.698	137.557	0.792857	0.875713	0.851563	128.54	139.362	88.9069	7.04979	2.90969e-29	4.06166e-27	6.99e-91	91.22	KAF9489913.1	hypothetical protein BDN71DRAFT_1455340	Pleurotus eryngii
ENSOPET00005029822	12.6178	5.38823	3.40374	858.44	888.153	914.634	2.37857	3.50285	3.40625	723.59	552.018	714.812	6.95768	7.1266e-51	4.57138e-48	5.5e-70	94.74	XP_036629816.1	uncharacterized protein PC9H_008881	Pleurotus ostreatus
ENSOPET00005000959	1.05148	0.898038	1.13458	127.019	143.436	109.804	0.792857	0.875713	0.851563	126.323	116.738	104.91	6.94599	3.21573e-28	4.10592e-26	2.28e-29	44.85	KAG9222008.1	hypothetical protein CCMSSC00406_0009216	Pleurotus cornucopiae
ENSOPET00005028961	33.6474	30.5333	37.4411	5109.36	4284.71	3134.85	116.55	42.0342	51.0938	5079.53	4053.26	3889.68	6.94591	2.56708e-58	3.00694e-55	1.01e-147	95.31	KAF9489236.1	Emopamil-binding protein	Pleurotus eryngii
ENSOPET00005027304	1.05148	0.898038	1.13458	117.493	120.486	141.177	0.792857	0.875713	0.851563	110.81	114.023	118.246	6.9418	4.51743e-28	5.6871e-26
ENSOPET00005028952	33.6474	30.5333	37.4411	5072.31	4220.45	3084.17	116.55	42.0342	51.0938	5035.21	4003.49	3850.56	6.9283	1.58817e-56	1.5847e-53	2.07e-122	96.59	KAF9489236.1	Emopamil-binding protein	Pleurotus eryngii
ENSOPET00005021962	5.2574	1.79608	3.40374	511.253	263.921	477.83	3.96429	11.3843	7.66406	375.646	407.227	406.305	6.90475	1.27013e-34	2.4977e-32
ENSOPET00005021968	5.2574	1.79608	3.40374	511.253	263.921	477.83	3.96429	11.3843	7.66406	375.646	407.227	406.305	6.90475	1.27013e-34	2.4977e-32
ENSOPET00005010722	1.05148	0.898038	1.13458	156.657	74.5865	137.557	0.792857	0.875713	0.851563	60.9455	31.6732	49.7879	6.90185	1.03741e-13	4.00413e-12	9.82e-32	86.36	KAF4583957.1	hypothetical protein EYR40_002455	Pleurotus pulmonarius
ENSOPET00005025314	4.20592	0.898038	2.26916	323.9	260.479	226.848	3.96429	7.0057	8.51563	593.942	210.853	398.303	6.78169	1.28867e-12	4.42269e-11	1.24e-116	88.54	KAG9227185.1	hypothetical protein CCMSSC00406_0004276	Pleurotus cornucopiae
ENSOPET00005009666	4.20592	0.898038	3.40374	319.666	308.673	292.007	1.58571	9.63284	7.66406	515.267	1643.39	726.37	6.75726	7.73078e-06	0.000105563	1.18e-278	91.35	XP_036625776.1	uncharacterized protein PC9H_002494	Pleurotus ostreatus
ENSOPET00005014106	3.15444	3.59215	2.26916	331.309	331.623	299.247	35.6786	161.131	136.25	480.916	110.404	234.714	6.73771	3.2672e-13	1.20578e-11	5.22e-185	91.72	KAF4563126.1	hypothetical protein EYR36_003565	Pleurotus pulmonarius
ENSOPET00005005631	1.05148	0.898038	1.13458	137.604	73.439	108.598	0.792857	0.875713	0.851563	122.999	85.0651	70.2365	6.69546	2.73964e-18	1.56043e-16	2.61e-63	96.95	KDQ23419.1	hypothetical protein PLEOSDRAFT_174746	Pleurotus ostreatus PC15
ENSOPET00005015382	1.05148	0.898038	1.13458	77.2702	109.011	113.424	0.792857	0.875713	0.851563	79.7832	74.2058	74.6818	6.60255	4.0534e-24	3.92815e-22
ENSOPET00005006586	1.05148	0.898038	1.13458	83.6212	115.896	94.118	0.792857	0.875713	0.851563	86.4318	59.7266	68.4583	6.57303	8.17457e-24	7.78201e-22	1.06e-117	85.53	KAF4604896.1	hypothetical protein EYR40_003678	Pleurotus pulmonarius
ENSOPET00005000328	1.05148	0.898038	1.13458	67.7437	118.191	104.978	0.792857	0.875713	0.851563	64.2698	71.4909	56.9004	6.55959	1.85931e-23	1.71547e-21
ENSOPET00005025342	6.30888	0.898038	2.26916	337.66	305.231	242.535	2.37857	7.0057	8.51563	628.293	228.047	424.975	6.54594	5.48169e-13	1.97965e-11	5.56e-153	95.65	KAG9227185.1	hypothetical protein CCMSSC00406_0004276	Pleurotus cornucopiae
ENSOPET00005011626	1.05148	0.898038	1.13458	94.2061	76.8815	112.218	0.792857	0.875713	0.851563	116.351	152.031	144.029	6.52137	2.35793e-24	2.32692e-22	0	94.36	KDQ34084.1	hypothetical protein PLEOSDRAFT_1110835	Pleurotus ostreatus PC15
ENSOPET00005030852	2.10296	1.79608	1.13458	154.54	179.008	124.284	1.58571	1.75143	5.10938	171.756	253.386	248.939	6.50708	3.2917e-30	4.95429e-28
ENSOPET00005004941	3.15444	5.38823	3.40374	350.362	362.605	317.347	3.17143	2.62714	3.40625	189.485	349.31	249.828	6.43036	1.99632e-38	5.22165e-36	0	89.01	KDQ30030.1	hypothetical protein PLEOSDRAFT_154739	Pleurotus ostreatus PC15
ENSOPET00005004948	3.15444	5.38823	3.40374	350.362	362.605	317.347	3.17143	2.62714	3.40625	189.485	349.31	250.718	6.43036	1.99099e-38	5.22165e-36	0	91.73	KDQ30030.1	hypothetical protein PLEOSDRAFT_154739	Pleurotus ostreatus PC15
ENSOPET00005007499	1.05148	0.898038	1.13458	78.3287	106.716	72.3985	0.792857	0.875713	0.851563	79.7832	74.2058	95.1304	6.38326	2.36594e-22	1.96125e-20	0	92.34	KAF4578357.1	hypothetical protein EYR36_000164	Pleurotus pulmonarius
ENSOPET00005015646	1.05148	1.79608	2.26916	127.019	152.615	144.797	3.96429	1.75143	4.25781	128.54	200.899	196.484	6.37417	1.21182e-28	1.60826e-26	2.12e-133	76.71	XP_036627416.1	uncharacterized protein PC9H_010540	Pleurotus ostreatus
ENSOPET00005020331	2.10296	0.898038	2.26916	164.067	95.2412	177.376	2.37857	3.50285	5.10938	108.594	170.13	154.698	6.3726	1.1326e-22	9.87485e-21	6.22e-74	98.36	KAG9227143.1	hypothetical protein CCMSSC00406_0004318	Pleurotus cornucopiae
ENSOPET00005007491	1.05148	0.898038	1.13458	77.2702	106.716	68.7785	0.792857	0.875713	0.851563	76.4589	68.7761	91.5741	6.3568	4.78202e-22	3.88049e-20	6.63e-184	59.08	KAF4578357.1	hypothetical protein EYR36_000164	Pleurotus pulmonarius
ENSOPET00005009263	2.10296	1.79608	1.13458	133.37	137.698	138.764	2.37857	0.875713	5.10938	128.54	141.172	88.9069	6.34729	1.32211e-27	1.61171e-25	3.69e-79	85.42	KAF4565333.1	hypothetical protein EYR36_001903	Pleurotus pulmonarius
ENSOPET00005009275	2.10296	1.79608	1.13458	133.37	137.698	138.764	2.37857	0.875713	5.10938	128.54	141.172	88.9069	6.34729	1.32211e-27	1.61171e-25	1.49e-114	87.05	KAF4565333.1	hypothetical protein EYR36_001903	Pleurotus pulmonarius
ENSOPET00005003426	1.05148	0.898038	1.13458	70.9192	92.9463	86.8781	0.792857	0.875713	0.851563	56.5131	55.2018	72.9037	6.34522	1.64647e-21	1.29322e-19	8.58e-117	71.31	KAG9223182.1	hypothetical protein CCMSSC00406_0000129	Pleurotus cornucopiae
ENSOPET00005009676	5.2574	1.79608	4.53831	319.666	317.853	293.214	1.58571	11.3843	9.36719	517.483	1651.53	730.815	6.32719	1.65194e-05	0.000210724	2.88e-293	95.4	XP_036625776.1	uncharacterized protein PC9H_002494	Pleurotus ostreatus
ENSOPET00005000929	1.05148	0.898038	1.13458	152.423	28.6871	65.1586	0.792857	0.875713	0.851563	202.782	138.457	121.803	6.31924	9.21632e-09	2.01867e-07
ENSOPET00005014697	1.05148	0.898038	1.13458	62.4513	96.3887	86.8781	0.792857	0.875713	0.851563	58.7293	56.1068	53.3442	6.31601	4.33609e-21	3.33768e-19
ENSOPET00005025329	6.30888	0.898038	2.26916	275.209	244.414	226.848	4.75714	11.3843	12.7734	523.023	171.94	322.732	6.29965	2.31973e-11	6.9906e-10	6.72e-87	93.62	KAF4562616.1	bifunctional farnesyl-diphosphate farnesyltransferase/squalene synthase	Pleurotus pulmonarius
ENSOPET00005025879	1.05148	0.898038	1.13458	63.5097	63.1117	108.598	0.792857	0.875713	0.851563	40.9997	62.4414	55.1223	6.25301	3.83269e-16	1.86384e-14	4.05e-229	72.99	KAF9499208.1	hypothetical protein BDN71DRAFT_1503253	Pleurotus eryngii
ENSOPET00005011468	3.15444	0.898038	2.26916	140.78	188.187	143.59	12.6857	17.5143	23.8438	117.459	90.4948	113.801	6.22405	5.74806e-29	7.86083e-27	3.07e-50	97.85	KDQ22756.1	hypothetical protein PLEOSDRAFT_1051361	Pleurotus ostreatus PC15
ENSOPET00005026172	2.10296	2.69411	1.13458	182.061	131.961	127.904	9.51429	5.25428	12.7734	195.026	221.712	201.819	6.21923	6.5599e-29	8.92577e-27	4.35e-288	96.71	XP_036632506.1	uncharacterized protein PC9H_006949	Pleurotus ostreatus
ENSOPET00005013033	1.05148	0.898038	2.26916	113.259	103.274	97.7379	3.17143	4.37856	1.70313	113.026	87.78	118.246	6.21907	1.40982e-24	1.40674e-22	2.84e-137	97.95	KAF9495504.1	kinase-like protein	Pleurotus eryngii
ENSOPET00005030749	1.05148	0.898038	1.13458	103.733	39.0145	84.4649	0.792857	0.875713	0.851563	14.4053	20.8138	59.5676	6.20305	7.30595e-07	1.215e-05
ENSOPET00005007505	1.05148	0.898038	1.13458	69.8607	61.9642	95.3246	0.792857	0.875713	0.851563	100.837	96.8295	128.026	6.20265	3.98714e-21	3.08671e-19	1.41e-134	98.95	KAF4565526.1	hypothetical protein EYR36_002097	Pleurotus pulmonarius
ENSOPET00005026161	1.05148	1.79608	1.13458	135.487	82.6189	72.3985	7.92857	3.50285	12.7734	129.648	169.225	164.478	6.18888	2.65535e-24	2.60138e-22	3.19e-203	97.63	KAG9224370.1	hypothetical protein CCMSSC00406_0007856	Pleurotus cornucopiae
ENSOPET00005008714	2.10296	0.898038	1.13458	112.201	99.8312	85.6715	1.58571	0.875713	0.851563	178.404	406.322	173.369	6.16964	6.88053e-07	1.1485e-05	1.25e-121	93.65	KAF9489923.1	hypothetical protein BDN71DRAFT_247935	Pleurotus eryngii
ENSOPET00005029162	1.05148	3.59215	4.53831	255.097	177.86	224.435	18.2357	16.6385	12.7734	109.702	46.1524	147.586	6.16181	6.5511e-23	5.78666e-21	3.42e-46	91.14	KAJ8693783.1	hypothetical protein PTI98_008743	Pleurotus ostreatus
ENSOPET00005011106	1.05148	0.898038	1.13458	61.3928	81.4714	76.0184	0.792857	0.875713	0.851563	34.3511	127.598	80.9053	6.14916	4.88557e-09	1.11261e-07
ENSOPET00005012719	1.05148	3.59215	3.40374	198.997	211.137	152.037	0.792857	0.875713	3.40625	175.08	219.902	216.044	6.12635	5.83387e-31	9.24532e-29	7.56e-189	86.86	XP_036625855.1	uncharacterized protein PC9H_002573	Pleurotus ostreatus
ENSOPET00005027534	1.05148	0.898038	1.13458	70.9192	66.5541	73.6051	0.792857	0.875713	0.851563	34.3511	94.1146	101.354	6.09679	3.37497e-12	1.10884e-10
ENSOPET00005031557	1.05148	0.898038	1.13458	71.9777	71.144	65.1586	0.792857	0.875713	0.851563	138.513	93.2097	125.359	6.07753	2.54025e-20	1.82498e-18	6.23e-116	97.66	KDQ25866.1	hypothetical protein PLEOSDRAFT_1085232	Pleurotus ostreatus PC15
ENSOPET00005007494	1.05148	0.898038	1.13458	63.5097	53.9318	90.4981	0.792857	0.875713	0.851563	91.9723	91.3998	110.245	6.07517	6.90222e-20	4.64882e-18	5.38e-147	80	KAF4583905.1	hypothetical protein EYR40_002403	Pleurotus pulmonarius
ENSOPET00005010636	1.05148	0.898038	1.13458	67.7437	67.7016	69.9852	0.792857	0.875713	0.851563	131.864	93.2097	121.803	6.05766	4.42136e-20	3.04644e-18	1.08e-127	97.86	KDQ25866.1	hypothetical protein PLEOSDRAFT_1085232	Pleurotus ostreatus PC15
ENSOPET00005025345	7.36036	1.79608	4.53831	339.777	305.231	242.535	3.17143	7.0057	9.36719	629.401	228.952	426.753	6.01812	4.72507e-12	1.53003e-10	1.17e-120	95.14	KAG9227185.1	hypothetical protein CCMSSC00406_0004276	Pleurotus cornucopiae
ENSOPET00005008690	1.05148	2.69411	1.13458	161.95	58.5217	94.118	3.96429	2.62714	2.55469	210.539	261.53	200.041	6.01039	2.10958e-19	1.3862e-17	4.24e-145	100	KAG9219385.1	hypothetical protein CCMSSC00406_0001795	Pleurotus cornucopiae
ENSOPET00005005954	2.10296	1.79608	2.26916	112.201	146.878	137.557	3.96429	2.62714	2.55469	120.783	185.514	176.036	6.00682	9.37955e-27	1.09867e-24	2.12e-133	76.71	XP_036627416.1	uncharacterized protein PC9H_010540	Pleurotus ostreatus
ENSOPET00005013196	1.05148	0.898038	1.13458	70.9192	57.3742	68.7785	0.792857	0.875713	0.851563	76.4589	61.5365	68.4583	5.99773	8.15182e-19	5.06033e-17	1.6e-162	85.83	KAG9220220.1	hypothetical protein CCMSSC00406_0009541	Pleurotus cornucopiae
ENSOPET00005013202	1.05148	0.898038	1.13458	70.9192	57.3742	68.7785	0.792857	0.875713	0.851563	76.4589	61.5365	68.4583	5.99773	8.15182e-19	5.06033e-17	2.07e-184	85.96	KAG9220220.1	hypothetical protein CCMSSC00406_0009541	Pleurotus cornucopiae
ENSOPET00005013190	1.05148	0.898038	1.13458	69.8607	57.3742	68.7785	0.792857	0.875713	0.851563	76.4589	61.5365	68.4583	5.98996	9.50144e-19	5.84425e-17	1.44e-158	85.89	KAG9220220.1	hypothetical protein CCMSSC00406_0009541	Pleurotus cornucopiae
ENSOPET00005030880	1.05148	0.898038	1.13458	70.9192	74.5865	49.4723	0.792857	0.875713	0.851563	32.1349	36.1979	42.6753	5.98232	7.00763e-18	3.87665e-16
ENSOPET00005027550	1.05148	0.898038	1.13458	81.5042	51.6368	60.332	3.17143	0.875713	0.851563	89.7561	111.309	101.354	5.97114	2.7965e-19	1.81543e-17	0	88.22	KAF9492948.1	hypothetical protein BDN71DRAFT_1509048	Pleurotus eryngii
ENSOPET00005027560	1.05148	0.898038	1.13458	81.5042	51.6368	60.332	3.17143	0.875713	0.851563	89.7561	111.309	101.354	5.97114	2.7965e-19	1.81543e-17	0	91.15	KAF9492948.1	hypothetical protein BDN71DRAFT_1509048	Pleurotus eryngii
ENSOPET00005029209	1.05148	0.898038	1.13458	77.2702	45.8994	69.9852	0.792857	1.75143	0.851563	98.6209	87.78	105.799	5.96877	3.75386e-19	2.40792e-17	6.06e-67	90.32	KAJ8693582.1	hypothetical protein PTI98_008563	Pleurotus ostreatus
ENSOPET00005029567	1.05148	0.898038	1.13458	62.4513	63.1117	67.5719	2.37857	0.875713	1.70313	60.9455	58.8216	65.7911	5.96862	2.07629e-18	1.1978e-16	1.81e-223	99.68	KAG9221539.1	hypothetical protein CCMSSC00406_0009362	Pleurotus cornucopiae
ENSOPET00005029571	1.05148	0.898038	1.13458	62.4513	63.1117	67.5719	2.37857	0.875713	1.70313	60.9455	58.8216	65.7911	5.96862	2.07629e-18	1.1978e-16	4.17e-192	89.84	KAG9221539.1	hypothetical protein CCMSSC00406_0009362	Pleurotus cornucopiae
ENSOPET00005029582	1.05148	0.898038	1.13458	62.4513	63.1117	67.5719	2.37857	0.875713	1.70313	60.9455	58.8216	65.7911	5.96862	2.07629e-18	1.1978e-16	0	97.09	KAG9221539.1	hypothetical protein CCMSSC00406_0009362	Pleurotus cornucopiae
ENSOPET00005012549	1.05148	0.898038	1.13458	44.4568	80.3239	66.3653	2.37857	2.62714	0.851563	74.2427	71.4909	75.5709	5.95368	1.78029e-18	1.03816e-16	9.12e-201	90.21	KAF9496919.1	hypothetical protein BDN71DRAFT_1445611	Pleurotus eryngii
ENSOPET00005028334	1.05148	0.898038	1.13458	127.019	18.3598	44.6457	0.792857	0.875713	0.851563	166.215	114.023	101.354	5.9452	2.75154e-07	4.91899e-06
ENSOPET00005029176	18.9266	15.2666	21.557	1405.68	741.275	1252.49	57.8786	89.3227	77.4922	690.347	184.609	694.363	5.93018	2.43614e-14	9.88433e-13	3.39e-252	98.34	KAF4564574.1	Versatile peroxidase vpl2	Pleurotus pulmonarius
ENSOPET00005015971	1.05148	0.898038	1.13458	53.9833	69.9966	62.7453	0.792857	0.875713	0.851563	46.5402	45.2474	33.7846	5.91992	1.94359e-17	1.02671e-15
ENSOPET00005007021	1.05148	2.69411	1.13458	88.9136	113.601	86.8781	2.37857	4.37856	1.70313	128.54	140.267	121.803	5.88995	6.14359e-23	5.44456e-21	1.78e-136	98.09	KAF9500242.1	Aldo/keto reductase	Pleurotus eryngii
ENSOPET00005005180	1.05148	0.898038	1.13458	83.6212	42.4569	56.7121	0.792857	0.875713	0.851563	99.729	104.974	93.3523	5.8892	1.25588e-18	7.55237e-17
ENSOPET00005000267	1.05148	0.898038	1.13458	22.2284	99.8312	57.9188	0.792857	0.875713	0.851563	35.4592	42.5326	25.783	5.86683	1.4786e-05	0.000190234
ENSOPET00005031048	2.10296	1.79608	2.26916	106.908	122.781	121.871	3.96429	2.62714	1.70313	105.27	179.18	172.479	5.83278	5.18267e-25	5.37024e-23	2.12e-133	76.71	XP_036627416.1	uncharacterized protein PC9H_010540	Pleurotus ostreatus
ENSOPET00005008721	2.10296	0.898038	2.26916	113.259	99.8312	85.6715	1.58571	1.75143	0.851563	178.404	407.227	173.369	5.82501	1.37099e-06	2.16887e-05	1.75e-121	93.65	KAF9489923.1	hypothetical protein BDN71DRAFT_247935	Pleurotus eryngii
ENSOPET00005016835	1.05148	0.898038	1.13458	78.3287	43.6044	51.8856	0.792857	0.875713	0.851563	63.1617	84.1602	91.5741	5.81659	1.00985e-17	5.52977e-16	0	88.87	KDQ33158.1	hypothetical protein PLEOSDRAFT_1099136	Pleurotus ostreatus PC15
ENSOPET00005027314	70.4492	81.7215	108.92	4698.66	5740.87	3832.29	443.207	253.081	399.383	26859.2	13478.3	16180.2	5.77248	4.13685e-11	1.21671e-09	1.49e-197	95.53	KAF9500624.1	NAD(P)-binding protein	Pleurotus eryngii
ENSOPET00005027309	70.4492	81.7215	108.92	4688.08	5735.13	3820.23	443.207	253.081	399.383	26847.1	13463.8	16168.6	5.7696	4.41626e-11	1.29748e-09	1.49e-197	95.53	KAF9500624.1	NAD(P)-binding protein	Pleurotus eryngii
ENSOPET00005001668	1.05148	0.898038	1.13458	68.8022	14.9173	83.2582	0.792857	0.875713	0.851563	50.9726	83.2552	65.7911	5.75866	7.9618e-08	1.53983e-06	4.55e-228	71.72	KAF9499208.1	hypothetical protein BDN71DRAFT_1503253	Pleurotus eryngii
ENSOPET00005025367	1.05148	0.898038	1.13458	55.0418	59.6692	49.4723	0.792857	0.875713	0.851563	58.7293	145.697	70.2365	5.73432	1.29457e-07	2.41031e-06	3.39e-71	81.21	KAG9227105.1	hypothetical protein CCMSSC00406_0009637	Pleurotus cornucopiae
ENSOPET00005021318	1.05148	0.898038	1.13458	52.9248	57.3742	53.0922	0.792857	0.875713	0.851563	44.324	44.3425	66.6802	5.72734	2.70609e-16	1.33525e-14	1.99e-227	69.1	KAG9223182.1	hypothetical protein CCMSSC00406_0000129	Pleurotus cornucopiae
ENSOPET00005028596	1.05148	0.898038	1.13458	66.6852	45.8994	50.6789	1.58571	0.875713	0.851563	81.9994	69.681	72.9037	5.72621	6.59346e-17	3.36429e-15	6.91e-220	88.36	KAF4586600.1	hypothetical protein EYR40_010612	Pleurotus pulmonarius
ENSOPET00005023633	1.05148	0.898038	1.13458	69.8607	32.1296	60.332	0.792857	0.875713	0.851563	46.5402	47.9623	49.7879	5.71787	3.47398e-16	1.70478e-14	3.52e-247	90.71	KAJ8698768.1	hypothetical protein PTI98_005439	Pleurotus ostreatus
ENSOPET00005025360	1.05148	0.898038	1.13458	53.9833	59.6692	48.2656	0.792857	0.875713	0.851563	58.7293	145.697	70.2365	5.71427	1.66853e-07	3.04758e-06	3.93e-78	95.31	KAG9227105.1	hypothetical protein CCMSSC00406_0009637	Pleurotus cornucopiae
ENSOPET00005003623	1.05148	0.898038	1.13458	38.1058	51.6368	69.9852	0.792857	0.875713	0.851563	49.8645	47.9623	42.6753	5.69462	8.59821e-16	4.04973e-14	0	86.42	XP_036626130.1	uncharacterized protein PC9H_001863	Pleurotus ostreatus
ENSOPET00005027422	33.6474	22.451	15.8841	971.699	1456.16	1253.7	7.92857	10.5086	5.96094	886.48	715.814	770.823	5.67653	1.03007e-42	3.55782e-40	0	94.14	XP_036629559.1	oxygen-dependent protoporphyrinogen oxidase	Pleurotus ostreatus
ENSOPET00005027427	33.6474	22.451	15.8841	971.699	1456.16	1253.7	7.92857	10.5086	5.96094	888.696	715.814	770.823	5.67653	1.02921e-42	3.55782e-40	0	94.14	XP_036629559.1	oxygen-dependent protoporphyrinogen oxidase	Pleurotus ostreatus
ENSOPET00005031226	1.05148	0.898038	1.13458	37.0474	61.9642	57.9188	0.792857	0.875713	0.851563	70.9184	55.2018	60.4567	5.66913	4.91471e-16	2.36441e-14	6.08e-198	51.3	KAF9241820.1	ribonuclease H-like domain-containing protein	Melanogaster broomeanus
ENSOPET00005024124	1.05148	0.898038	1.13458	46.5738	74.5865	33.7859	0.792857	0.875713	2.55469	32.1349	33.4831	38.23	5.65078	6.81991e-12	2.17696e-10
ENSOPET00005024116	1.05148	0.898038	1.13458	45.5153	74.5865	32.5793	0.792857	0.875713	2.55469	31.0268	33.4831	37.3409	5.62953	4.61331e-11	1.34853e-09
ENSOPET00005028364	1.05148	0.898038	1.13458	27.5209	86.0613	38.6125	0.792857	0.875713	0.851563	29.9187	19.9089	19.5595	5.62493	3.26515e-05	0.000388544
ENSOPET00005009640	2.10296	2.69411	3.40374	103.733	165.238	118.251	2.37857	6.12999	1.70313	72.0265	85.0651	68.4583	5.56125	4.51585e-24	4.32959e-22	8.98e-16	57.69	KAF9487422.1	hypothetical protein BDN71DRAFT_1513988	Pleurotus eryngii
ENSOPET00005009652	2.10296	2.69411	3.40374	103.733	165.238	118.251	2.37857	6.12999	1.70313	72.0265	85.0651	68.4583	5.56125	4.51585e-24	4.32959e-22	3.7e-16	57.69	KAF9487422.1	hypothetical protein BDN71DRAFT_1513988	Pleurotus eryngii
ENSOPET00005006837	18.9266	27.8392	19.2878	1387.69	611.609	949.626	25.3714	25.3957	114.961	547.402	773.731	738.817	5.48041	2.17715e-15	9.94144e-14	3.15e-46	97.3	KAF9489021.1	hypothetical protein BDN71DRAFT_1435685	Pleurotus eryngii
ENSOPET00005003029	9.46332	8.98038	15.8841	572.646	395.882	457.317	13.4786	12.26	12.7734	565.131	461.524	452.536	5.3763	9.75008e-36	2.08474e-33	1.33e-138	97.87	KAG9217702.1	hypothetical protein CCMSSC00406_0003609	Pleurotus cornucopiae
ENSOPET00005030799	2.10296	1.79608	5.67289	78.3287	185.893	124.284	11.1	9.63284	12.7734	93.0804	106.784	83.5725	5.34298	1.49046e-13	5.68762e-12
ENSOPET00005000200	3.15444	1.79608	3.40374	132.312	81.4714	115.838	51.5357	21.0171	29.8047	86.4318	83.2552	165.367	5.30215	1.19192e-14	4.94785e-13	3.22e-46	74.56	KAG9225822.1	hypothetical protein CCMSSC00406_0008350	Pleurotus cornucopiae
ENSOPET00005023619	2.10296	0.898038	1.13458	69.8607	32.1296	60.332	0.792857	0.875713	0.851563	46.5402	47.9623	49.7879	5.29463	1.99018e-15	9.11859e-14	3.52e-247	90.71	KAJ8698768.1	hypothetical protein PTI98_005439	Pleurotus ostreatus
ENSOPET00005023643	2.10296	0.898038	1.13458	69.8607	32.1296	60.332	0.792857	0.875713	1.70313	46.5402	47.9623	49.7879	5.29463	1.95444e-15	8.9701e-14	1.44e-241	90.99	KAJ8698768.1	hypothetical protein PTI98_005439	Pleurotus ostreatus
ENSOPET00005000208	3.15444	1.79608	3.40374	131.253	80.3239	113.424	50.7429	21.0171	29.8047	85.3237	82.3503	165.367	5.28179	3.16209e-14	1.27149e-12	3.22e-46	74.56	KAG9225822.1	hypothetical protein CCMSSC00406_0008350	Pleurotus cornucopiae
ENSOPET00005027260	6.30888	8.08234	6.80747	231.811	257.037	324.586	5.55	4.37856	3.40625	313.592	305.873	374.298	5.26198	1.98951e-30	3.02821e-28	0	91.03	KAF9500609.1	hypothetical protein BDN71DRAFT_1585721	Pleurotus eryngii
ENSOPET00005027271	6.30888	8.08234	6.80747	231.811	257.037	324.586	5.55	4.37856	3.40625	314.701	305.873	374.298	5.26198	1.98424e-30	3.02821e-28	0	93.71	KAF9500609.1	hypothetical protein BDN71DRAFT_1585721	Pleurotus eryngii
ENSOPET00005027281	6.30888	8.08234	6.80747	231.811	257.037	324.586	5.55	4.37856	3.40625	314.701	305.873	374.298	5.26198	1.98424e-30	3.02821e-28	0	91.81	KAF9500609.1	hypothetical protein BDN71DRAFT_1585721	Pleurotus eryngii
ENSOPET00005027287	6.30888	8.08234	6.80747	231.811	257.037	324.586	5.55	4.37856	3.40625	314.701	305.873	374.298	5.26198	1.98424e-30	3.02821e-28	0	90.18	KAF9500609.1	hypothetical protein BDN71DRAFT_1585721	Pleurotus eryngii
ENSOPET00005008204	2.10296	0.898038	1.13458	41.2813	65.4066	51.8856	0.792857	0.875713	0.851563	33.243	55.2018	64.013	5.26092	3.84049e-15	1.69896e-13	0	94.73	KAF9496884.1	hypothetical protein BDN71DRAFT_1445552	Pleurotus eryngii
ENSOPET00005009726	1.05148	3.59215	3.40374	119.61	98.6837	89.2914	4.75714	6.12999	10.2188	87.5399	136.647	101.354	5.25632	1.33133e-21	1.04875e-19	1.33e-252	91.03	KDQ22897.1	hypothetical protein PLEOSDRAFT_163784	Pleurotus ostreatus PC15
ENSOPET00005009734	1.05148	3.59215	3.40374	119.61	98.6837	89.2914	4.75714	6.12999	10.2188	87.5399	136.647	102.243	5.25632	1.32015e-21	1.04299e-19	0	89.13	KAF9488037.1	hypothetical protein BDN71DRAFT_1436417	Pleurotus eryngii
ENSOPET00005009742	1.05148	3.59215	3.40374	119.61	98.6837	89.2914	4.75714	6.12999	10.2188	87.5399	136.647	102.243	5.25632	1.32015e-21	1.04299e-19	0	92.04	KAF9488037.1	hypothetical protein BDN71DRAFT_1436417	Pleurotus eryngii
ENSOPET00005004909	2.10296	1.79608	1.13458	88.9136	53.9318	44.6457	2.37857	2.62714	4.25781	72.0265	64.2513	53.3442	5.21908	1.71749e-15	7.90955e-14	3.04e-127	94.9	KAG9220117.1	hypothetical protein CCMSSC00406_0007188	Pleurotus cornucopiae
ENSOPET00005009483	2.10296	4.49019	1.13458	106.908	80.3239	98.9446	1.58571	1.75143	2.55469	83.1075	90.4948	91.5741	5.21072	2.82894e-20	2.00038e-18	7.47e-303	81.41	KDQ22749.1	hypothetical protein PLEOSDRAFT_1109848	Pleurotus ostreatus PC15
ENSOPET00005009498	2.10296	4.49019	1.13458	106.908	80.3239	98.9446	1.58571	1.75143	2.55469	83.1075	90.4948	91.5741	5.21072	2.82894e-20	2.00038e-18	2.51e-246	83.21	KDQ22749.1	hypothetical protein PLEOSDRAFT_1109848	Pleurotus ostreatus PC15
ENSOPET00005008771	5.2574	2.69411	4.53831	181.003	154.91	125.491	1.58571	1.75143	0.851563	278.133	370.124	152.031	5.2072	9.98676e-11	2.81142e-09	9.19e-142	89.69	KAJ8689298.1	hypothetical protein PTI98_013335	Pleurotus ostreatus
ENSOPET00005008484	1.05148	1.79608	2.26916	137.604	8.03239	42.2324	0.792857	0.875713	1.70313	129.648	140.267	183.148	5.19837	9.76278e-07	1.58159e-05
ENSOPET00005004903	2.10296	1.79608	1.13458	87.8552	51.6368	43.4391	2.37857	2.62714	4.25781	70.9184	63.3464	50.677	5.18356	2.56645e-14	1.03662e-12	1.16e-119	94.59	KAG9220117.1	hypothetical protein CCMSSC00406_0007188	Pleurotus cornucopiae
ENSOPET00005030820	5.2574	3.59215	2.26916	165.125	80.3239	156.863	3.96429	1.75143	5.10938	147.377	125.788	181.37	5.17726	2.17098e-18	1.24179e-16
ENSOPET00005027206	3.15444	2.69411	4.53831	139.721	91.7988	135.144	57.0857	29.7742	37.4688	176.188	158.366	178.703	5.14163	1.41178e-23	1.32526e-21	3.22e-46	74.56	KAG9225822.1	hypothetical protein CCMSSC00406_0008350	Pleurotus cornucopiae
ENSOPET00005027224	3.15444	2.69411	4.53831	137.604	90.6513	131.524	53.9143	27.1471	35.7656	175.08	157.461	176.925	5.11428	2.67525e-23	2.4105e-21	3.36e-40	97.1	KAF9498528.1	hypothetical protein BDN71DRAFT_388886	Pleurotus eryngii
ENSOPET00005029357	1.05148	1.79608	3.40374	98.4401	30.9821	84.4649	0.792857	0.875713	1.70313	8.8648	15.3841	13.336	5.09655	3.73371e-05	0.000439065
ENSOPET00005029621	1.05148	1.79608	2.26916	57.1588	57.3742	55.5055	1.58571	0.875713	2.55469	56.5131	22.6237	56.0114	5.0545	4.01969e-15	1.77532e-13
ENSOPET00005024136	22.0811	14.3686	17.0187	546.184	538.17	686.579	0.792857	0.875713	0.851563	1013.91	618.985	982.422	5.04968	2.52821e-27	3.04074e-25	5.25e-102	98.68	KAG9227114.1	hypothetical protein CCMSSC00406_0009646	Pleurotus cornucopiae
ENSOPET00005027739	4.20592	2.69411	2.26916	89.9721	111.306	101.358	1.58571	2.62714	1.70313	101.945	75.1107	94.2414	5.04464	2.21982e-20	1.60333e-18
ENSOPET00005017194	3.15444	0.898038	1.13458	31.7549	81.4714	56.7121	3.96429	3.50285	1.70313	33.243	30.7682	24.0049	5.03395	1.0279e-08	2.22967e-07
ENSOPET00005017204	3.15444	0.898038	1.13458	31.7549	81.4714	56.7121	3.96429	3.50285	1.70313	33.243	30.7682	24.0049	5.03395	1.0279e-08	2.22967e-07
ENSOPET00005029491	2.10296	0.898038	2.26916	41.2813	59.6692	65.1586	0.792857	1.75143	4.25781	87.5399	143.887	130.693	4.97814	3.25167e-15	1.44799e-13
ENSOPET00005006343	2.10296	2.69411	3.40374	68.8022	97.5362	91.7047	3.17143	1.75143	4.25781	101.945	173.75	135.139	4.9757	2.64335e-18	1.50878e-16	1.85e-89	73.04	KAF9486617.1	hypothetical protein BDN71DRAFT_1594838, partial	Pleurotus eryngii
ENSOPET00005021821	1.05148	1.79608	2.26916	41.2813	56.2267	61.5387	1.58571	2.62714	2.55469	35.4592	26.2435	26.6721	4.95809	7.06608e-14	2.771e-12	1.97e-103	94.77	XP_036628029.1	uncharacterized protein PC9H_011161	Pleurotus ostreatus
ENSOPET00005021826	1.05148	1.79608	2.26916	41.2813	56.2267	61.5387	1.58571	2.62714	2.55469	35.4592	26.2435	26.6721	4.95809	7.06608e-14	2.771e-12	1.65e-111	95.12	XP_036628029.1	uncharacterized protein PC9H_011161	Pleurotus ostreatus
ENSOPET00005001512	7.36036	6.28627	3.40374	213.816	165.238	148.417	13.4786	22.7685	35.7656	211.647	210.853	208.931	4.95122	1.89548e-25	2.07586e-23	5.79e-239	85.93	KAF4586440.1	hypothetical protein EYR38_010716	Pleurotus pulmonarius
ENSOPET00005009717	1.05148	3.59215	3.40374	97.3816	79.1764	71.1918	4.75714	6.12999	10.2188	68.7022	117.643	93.3523	4.94422	1.10523e-18	6.67621e-17	8.51e-195	93.17	XP_036625918.1	uncharacterized protein PC9H_002636	Pleurotus ostreatus
ENSOPET00005009475	2.10296	4.49019	1.13458	88.9136	69.9966	78.4317	1.58571	1.75143	2.55469	67.5941	79.6355	75.5709	4.94078	9.5216e-18	5.22447e-16	4.35e-157	86.8	XP_036625775.1	uncharacterized protein PC9H_002493	Pleurotus ostreatus
ENSOPET00005010839	2.10296	3.59215	4.53831	131.253	102.126	80.8449	2.37857	8.75713	1.70313	58.7293	149.316	74.6818	4.94043	6.74303e-10	1.7098e-08
ENSOPET00005013352	2.10296	0.898038	2.26916	42.3398	71.144	48.2656	2.37857	2.62714	1.70313	68.7022	68.7761	56.9004	4.93977	4.88213e-15	2.14917e-13	0	94.37	KAG9220309.1	hypothetical protein CCMSSC00406_0006374	Pleurotus cornucopiae
ENSOPET00005009236	6.30888	1.79608	5.67289	133.37	137.698	138.764	11.8929	4.37856	15.3281	131.864	140.267	91.5741	4.89461	7.37878e-23	6.49646e-21	5.46e-80	72.97	KAF9489913.1	hypothetical protein BDN71DRAFT_1455340	Pleurotus eryngii
ENSOPET00005030803	3.15444	3.59215	6.80747	79.3872	188.187	127.904	11.8929	12.26	13.625	95.2966	108.594	84.4616	4.8668	1.20292e-12	4.17628e-11
ENSOPET00005027299	6.30888	11.6745	10.2112	234.986	259.332	324.586	10.3071	5.25428	5.10938	314.701	306.777	376.965	4.8602	5.2685e-28	6.57124e-26	5.7e-273	92.2	KAF9500609.1	hypothetical protein BDN71DRAFT_1585721	Pleurotus eryngii
ENSOPET00005021502	2.10296	1.79608	2.26916	71.9777	51.6368	55.5055	2.37857	2.62714	4.25781	172.864	98.6394	166.256	4.85993	7.53524e-13	2.67466e-11	5.4e-139	82.33	KAF9493490.1	hypothetical protein BDN71DRAFT_1591028	Pleurotus eryngii
ENSOPET00005021493	2.10296	1.79608	2.26916	69.8607	51.6368	55.5055	2.37857	2.62714	4.25781	170.647	95.0196	164.478	4.84278	2.89602e-12	9.58497e-11	3.22e-55	95.1	KAJ8691032.1	hypothetical protein PTI98_010643	Pleurotus ostreatus
ENSOPET00005030812	7.36036	5.38823	3.40374	193.705	87.2088	177.376	3.96429	1.75143	10.2188	192.809	156.556	213.377	4.82645	7.56043e-18	4.17389e-16
ENSOPET00005021589	2.10296	2.69411	1.13458	39.1643	72.2915	54.2988	1.58571	6.12999	2.55469	76.4589	56.1068	48.8988	4.80447	1.45233e-14	6.01033e-13	2.18e-249	97.46	KAF9493518.1	NAD(P)-binding protein	Pleurotus eryngii
ENSOPET00005025625	9.46332	5.38823	5.67289	169.359	251.299	152.037	12.6857	10.5086	41.7266	39.8916	442.52	148.475	4.80235	0.00105809	0.0082387	2.05e-171	100	KAG9224293.1	hypothetical protein CCMSSC00406_0004792	Pleurotus cornucopiae
ENSOPET00005011483	17.8752	25.1451	15.8841	521.838	605.872	477.83	48.3643	64.8027	63.8672	441.024	300.443	351.182	4.76854	5.20174e-31	8.33606e-29	1.74e-293	99.09	KAG9225505.1	hypothetical protein CCMSSC00406_0003008	Pleurotus cornucopiae
ENSOPET00005011491	17.8752	25.1451	15.8841	521.838	605.872	477.83	48.3643	64.8027	63.8672	441.024	300.443	351.182	4.76854	5.20174e-31	8.33606e-29	4.4e-290	98.62	KAG9225505.1	hypothetical protein CCMSSC00406_0003008	Pleurotus cornucopiae
ENSOPET00005011501	17.8752	25.1451	15.8841	521.838	605.872	477.83	48.3643	64.8027	63.8672	438.808	299.538	351.182	4.76854	5.21977e-31	8.33606e-29	1.51e-265	98.25	KAJ8689097.1	hypothetical protein PTI98_013156	Pleurotus ostreatus
ENSOPET00005029215	2.10296	4.49019	5.67289	116.435	92.9463	121.871	3.96429	3.50285	1.70313	100.837	141.172	133.36	4.75519	1.82746e-20	1.33752e-18	1.85e-165	96.67	KDQ32011.1	glycoside hydrolase family 105 protein	Pleurotus ostreatus PC15
ENSOPET00005005352	2.10296	1.79608	3.40374	26.4624	103.274	61.5387	3.17143	2.62714	2.55469	40.9997	28.9583	21.3377	4.71106	7.3827e-05	0.000802653	3.89e-209	95.45	XP_036626129.1	uncharacterized protein PC9H_001862	Pleurotus ostreatus
ENSOPET00005005362	2.10296	1.79608	3.40374	26.4624	103.274	61.5387	3.17143	2.62714	2.55469	40.9997	28.9583	21.3377	4.71106	7.3827e-05	0.000802653	1.76e-209	95.45	XP_036626129.1	uncharacterized protein PC9H_001862	Pleurotus ostreatus
ENSOPET00005016440	3.15444	2.69411	2.26916	89.9721	48.1944	73.6051	6.34286	6.12999	4.25781	52.0807	58.8216	53.3442	4.70529	3.72032e-16	1.81574e-14	1.84e-33	77.63	KAF9487753.1	cytochrome P450	Pleurotus eryngii
ENSOPET00005029226	2.10296	4.49019	6.80747	119.61	96.3887	126.697	3.96429	4.37856	1.70313	101.945	145.697	135.139	4.67656	1.86833e-20	1.3604e-18	1.66e-292	97.52	KDQ32011.1	glycoside hydrolase family 105 protein	Pleurotus ostreatus PC15
ENSOPET00005018127	1.05148	2.69411	4.53831	102.674	49.3418	57.9188	0.792857	2.62714	3.40625	76.4589	88.6849	85.3507	4.66349	3.17666e-15	1.41927e-13	0	99.56	KAG9220284.1	hypothetical protein CCMSSC00406_0006349	Pleurotus cornucopiae
ENSOPET00005018131	1.05148	2.69411	4.53831	102.674	49.3418	57.9188	0.792857	2.62714	3.40625	76.4589	88.6849	85.3507	4.66349	3.17666e-15	1.41927e-13	0	99.57	KAG9220284.1	hypothetical protein CCMSSC00406_0006349	Pleurotus cornucopiae
ENSOPET00005018146	1.05148	2.69411	4.53831	102.674	49.3418	57.9188	0.792857	2.62714	3.40625	76.4589	88.6849	85.3507	4.66349	3.17666e-15	1.41927e-13	0	99.57	KAG9220284.1	hypothetical protein CCMSSC00406_0006349	Pleurotus cornucopiae
ENSOPET00005011827	32.5959	31.4313	23.8261	406.462	1039.62	666.066	80.8714	35.0285	34.0625	405.565	487.767	462.316	4.58747	4.39254e-10	1.1467e-08	5.78e-254	93.21	XP_036636952.1	uncharacterized protein PC9H_001457	Pleurotus ostreatus
ENSOPET00005030957	13.6692	10.7765	7.94205	261.448	268.511	236.502	4.75714	8.75713	8.51563	299.187	235.287	240.938	4.56469	1.13715e-25	1.26595e-23	2e-152	91.27	XP_036629522.1	N-acetylglucosaminyl-phosphatidylinositol de-N-acetylase	Pleurotus ostreatus
ENSOPET00005014468	1.05148	3.59215	4.53831	61.3928	82.6189	68.7785	0.792857	0.875713	1.70313	31.0268	60.6315	53.3442	4.53449	2.3959e-15	1.0885e-13	0	88.43	KAJ8699042.1	hypothetical protein PTI98_002199	Pleurotus ostreatus
ENSOPET00005014478	1.05148	3.59215	4.53831	61.3928	82.6189	68.7785	0.792857	0.875713	1.70313	31.0268	61.5365	53.3442	4.53449	2.35759e-15	1.0729e-13	1.2e-283	94.83	KAJ8699042.1	hypothetical protein PTI98_002199	Pleurotus ostreatus
ENSOPET00005027919	4.20592	0.898038	7.94205	139.721	55.0793	106.184	2.37857	7.0057	1.70313	180.62	66.0612	128.915	4.52801	2.99293e-07	5.31877e-06
ENSOPET00005009418	35.7503	27.8392	34.0374	614.986	771.11	855.508	4.75714	19.2657	5.10938	472.051	453.379	393.858	4.52111	2.20419e-30	3.33612e-28	0	93.78	KDQ22891.1	hypothetical protein PLEOSDRAFT_1018497, partial	Pleurotus ostreatus PC15
ENSOPET00005012544	72.5521	55.6784	36.3065	1363.34	1233.55	1172.85	280.671	175.143	196.711	1152.42	905.853	893.515	4.51798	5.56104e-32	9.79216e-30	2.21e-231	99.38	XP_036636758.1	uncharacterized protein PC9H_001263	Pleurotus ostreatus
ENSOPET00005013744	8.41184	9.87842	9.07663	239.22	160.648	225.642	3.17143	5.25428	5.96094	87.5399	129.408	93.3523	4.51453	2.26099e-23	2.06486e-21	8.21e-118	97.93	XP_036636007.1	uncharacterized protein PC9H_000507	Pleurotus ostreatus
ENSOPET00005014455	1.05148	3.59215	4.53831	59.2758	82.6189	66.3653	0.792857	0.875713	0.851563	29.9187	55.2018	51.566	4.50344	4.92578e-15	2.16485e-13	6.78e-306	95.35	KAJ8699042.1	hypothetical protein PTI98_002199	Pleurotus ostreatus
ENSOPET00005023341	10.5148	5.38823	10.2112	193.705	174.418	222.022	27.75	36.7799	25.5469	138.513	89.5899	106.688	4.49816	2.44598e-23	2.21876e-21
ENSOPET00005012664	3.15444	0.898038	6.80747	82.5627	78.029	83.2582	1.58571	3.50285	2.55469	101.945	131.218	110.245	4.4889	1.53429e-17	8.16903e-16	2.68e-110	79.3	KAF4565392.1	hypothetical protein EYR36_001963	Pleurotus pulmonarius
ENSOPET00005009402	35.7503	27.8392	34.0374	606.518	726.358	822.929	3.17143	19.2657	5.10938	465.402	436.185	384.967	4.4648	9.33534e-30	1.35948e-27	0	93.78	KDQ22891.1	hypothetical protein PLEOSDRAFT_1018497, partial	Pleurotus ostreatus PC15
ENSOPET00005026712	48.3681	44.9019	38.5757	788.579	1170.43	947.213	7.92857	18.39	11.0703	732.454	577.357	630.35	4.46223	1.36411e-30	2.14915e-28	0	94.35	XP_036629559.1	oxygen-dependent protoporphyrinogen oxidase	Pleurotus ostreatus
ENSOPET00005029999	4.20592	0.898038	3.40374	88.9136	36.7195	61.5387	4.75714	5.25428	5.96094	94.1885	67.8711	68.4583	4.45945	2.23416e-12	7.49572e-11	7.08e-56	96.84	KAF4564518.1	hypothetical protein EYR36_002455	Pleurotus pulmonarius
ENSOPET00005029333	6.30888	3.59215	5.67289	69.8607	181.303	90.4981	748.457	263.589	770.664	68.7022	42.5326	37.3409	4.45536	6.46154e-05	0.000717266	3.15e-96	95.65	KDQ31960.1	carbohydrate-binding module family 13 protein	Pleurotus ostreatus PC15
ENSOPET00005007587	14.7207	23.349	14.7495	377.883	408.505	335.446	30.1286	41.1585	28.9531	319.133	203.613	250.718	4.40865	2.24009e-26	2.57907e-24	4.16e-117	99.47	KAG9225505.1	hypothetical protein CCMSSC00406_0003008	Pleurotus cornucopiae
ENSOPET00005013060	8.41184	11.6745	9.07663	201.114	192.777	202.716	12.6857	12.26	16.1797	206.107	217.188	217.822	4.35457	9.62469e-23	8.44622e-21	0	95.06	KAG9225666.1	hypothetical protein CCMSSC00406_0007523	Pleurotus cornucopiae
ENSOPET00005027527	2.10296	3.59215	2.26916	74.0947	30.9821	56.7121	1.58571	0.875713	4.25781	107.486	101.354	102.243	4.34443	4.93854e-14	1.9566e-12	3.95e-34	70.53	KAF9489216.1	hypothetical protein BDN71DRAFT_335994	Pleurotus eryngii
ENSOPET00005013045	8.41184	9.87842	9.07663	187.354	182.45	185.823	11.8929	12.26	15.3281	181.728	197.279	196.484	4.34361	2.97729e-22	2.45294e-20	0	94.73	KAG9225666.1	hypothetical protein CCMSSC00406_0007523	Pleurotus cornucopiae
ENSOPET00005028918	19.9781	6.28627	14.7495	278.384	260.479	288.387	65.8072	54.2942	35.7656	495.321	479.623	431.199	4.33414	1.93996e-25	2.11597e-23	1.72e-286	97.95	KAJ8693702.1	hypothetical protein PTI98_008676	Pleurotus ostreatus
ENSOPET00005011839	36.8018	40.4117	37.4411	429.749	1157.81	697.438	103.864	41.1585	48.5391	405.565	529.395	473.874	4.31683	3.17131e-08	6.44331e-07	0	96.45	KAG9225936.1	hypothetical protein CCMSSC00406_0006442	Pleurotus cornucopiae
ENSOPET00005005715	1128.24	1370.41	772.648	25842.1	18671.9	20397.1	577.993	1934.45	3685.56	3990.27	13806.8	11863.7	4.31053	1.32408e-16	6.65525e-15	1.3e-96	92.52	KAJ8690206.1	hypothetical protein PTI98_011658	Pleurotus ostreatus
ENSOPET00005006024	3.15444	2.69411	4.53831	94.2061	28.6871	82.0516	57.0857	28.8985	36.6172	53.1888	47.0573	139.584	4.3024	9.3367e-06	0.000124463
ENSOPET00005030633	11.5663	16.1647	12.4804	209.582	346.54	226.848	36.4714	27.1471	13.625	395.592	374.649	299.616	4.28328	4.47199e-24	4.31827e-22	2e-285	97.44	KAJ8693702.1	hypothetical protein PTI98_008676	Pleurotus ostreatus
ENSOPET00005027248	6.30888	7.1843	5.67289	121.727	131.961	119.457	3.17143	3.50285	2.55469	139.621	174.655	217.822	4.28311	1.81551e-19	1.19588e-17	7.42e-265	85.49	KAF9500609.1	hypothetical protein BDN71DRAFT_1585721	Pleurotus eryngii
ENSOPET00005030541	14.7207	14.3686	17.0187	284.735	291.461	317.347	25.3714	32.4014	28.9531	265.944	251.576	293.393	4.27645	1.23088e-24	1.23276e-22	1.17e-205	92.55	KAF9500692.1	hypothetical protein BDN71DRAFT_1440152	Pleurotus eryngii
ENSOPET00005016872	108.302	78.1293	71.4784	1550.7	1732.7	1661.54	22.9929	28.8985	26.3984	1201.18	1932.06	1498.97	4.26101	5.59775e-30	8.37828e-28	4.81e-210	89.22	KAG9218548.1	hypothetical protein CCMSSC00406_0001338	Pleurotus cornucopiae
ENSOPET00005022862	149.31	121.235	116.862	2318.11	3006.41	2088.7	70.5643	86.6955	124.328	2235.04	1970.07	2861.03	4.25818	1.55208e-30	2.43108e-28	7.72e-43	79	KAF9496788.1	hypothetical protein BDN71DRAFT_1505462	Pleurotus eryngii
ENSOPET00005008946	11.5663	7.1843	10.2112	147.131	196.22	208.749	13.4786	14.0114	17.0313	200.566	187.324	160.922	4.25271	1.05048e-21	8.37305e-20	1.75e-186	96.56	KAF4565475.1	hypothetical protein EYR36_002046	Pleurotus pulmonarius
ENSOPET00005025132	38.9048	33.2274	27.2299	562.061	640.296	681.752	107.829	77.0627	91.9688	572.888	302.253	783.27	4.24504	1.01967e-15	4.75276e-14	1.06e-280	97.47	KAJ8692015.1	anthranilate phosphoribosyltransferase	Pleurotus ostreatus
ENSOPET00005025122	38.9048	33.2274	27.2299	561.003	638.001	681.752	107.829	77.0627	91.9688	566.239	301.348	779.714	4.24247	9.39256e-16	4.41614e-14	6.68e-247	97.44	XP_036627228.1	anthranilate phosphoribosyltransferase	Pleurotus ostreatus
ENSOPET00005011850	38.9048	47.596	40.8448	457.27	1201.42	736.051	106.243	42.0342	48.5391	441.024	568.308	518.327	4.23305	1.53893e-08	3.25689e-07	0	98.22	KAG9225936.1	hypothetical protein CCMSSC00406_0006442	Pleurotus cornucopiae
ENSOPET00005009131	7.36036	4.49019	5.67289	122.786	90.6513	115.838	7.92857	3.50285	9.36719	116.351	185.514	182.259	4.23193	1.38285e-18	8.2247e-17	0	96.37	KAG9225666.1	hypothetical protein CCMSSC00406_0007523	Pleurotus cornucopiae
ENSOPET00005009145	7.36036	4.49019	5.67289	122.786	90.6513	115.838	7.92857	3.50285	9.36719	116.351	185.514	182.259	4.23193	1.38285e-18	8.2247e-17	0	93.14	KAG9225666.1	hypothetical protein CCMSSC00406_0007523	Pleurotus cornucopiae
ENSOPET00005028928	21.0296	8.98038	15.8841	286.852	274.249	300.454	66.6	54.2942	40.875	509.726	490.482	441.867	4.23056	8.07963e-25	8.27655e-23	1.72e-286	97.95	KAJ8693702.1	hypothetical protein PTI98_008676	Pleurotus ostreatus
ENSOPET00005028263	103.045	118.541	94.17	1647.02	2309.89	1846.16	65.8072	62.1756	63.0156	1257.69	1394.53	1269.59	4.19993	2.37678e-29	3.35251e-27	8.54e-284	88.99	KAF9500803.1	hypothetical protein BDN71DRAFT_1502000	Pleurotus eryngii
ENSOPET00005004973	22.0811	10.7765	24.9607	273.092	458.994	317.347	141.129	105.086	141.359	175.08	480.528	285.391	4.18194	2.30292e-11	6.9477e-10	1.37e-119	94.3	KAF9488419.1	hypothetical protein BDN71DRAFT_1457400	Pleurotus eryngii
ENSOPET00005004983	22.0811	10.7765	24.9607	273.092	458.994	317.347	141.129	105.086	141.359	176.188	483.242	285.391	4.18194	2.61763e-11	7.83573e-10	1.34e-132	80.99	KAJ8703398.1	hypothetical protein PTI98_002022	Pleurotus ostreatus
ENSOPET00005008819	22.0811	31.4313	24.9607	492.201	460.141	372.852	83.25	69.1813	53.6484	988.426	1072.36	761.043	4.07786	2.64187e-25	2.85842e-23	8.99e-247	94.91	KAG9227069.1	hypothetical protein CCMSSC00406_0008269	Pleurotus cornucopiae
ENSOPET00005008832	22.0811	31.4313	24.9607	492.201	460.141	372.852	83.25	69.1813	53.6484	988.426	1072.36	761.043	4.07786	2.64187e-25	2.85842e-23	3.17e-264	90.69	KAG9227069.1	hypothetical protein CCMSSC00406_0008269	Pleurotus cornucopiae
ENSOPET00005002269	10.5148	8.98038	3.40374	179.944	91.7988	112.218	3.96429	6.12999	2.55469	226.052	204.518	185.815	4.06761	8.91237e-19	5.49447e-17	9.95e-272	89.36	KAF4564456.1	hypothetical protein EYR36_002390	Pleurotus pulmonarius
ENSOPET00005013991	35.7503	26.0431	18.1533	500.669	429.159	403.018	39.6429	26.2714	35.7656	388.943	419.896	268.499	4.05933	1.08558e-24	1.09538e-22	8.26e-115	98.77	KAF4563127.1	hypothetical protein EYR36_003566	Pleurotus pulmonarius
ENSOPET00005007503	349.091	480.45	287.048	5551.81	6413.29	6549.65	51.5357	54.2942	51.0938	3144.79	3276.82	2839.69	4.0515	1.67088e-28	2.1852e-26	1.63e-204	99.33	KAF9496886.1	ADP/ATP carrier receptor	Pleurotus eryngii
ENSOPET00005009429	44.1622	51.1882	43.114	622.396	800.944	869.988	11.1	23.6442	12.7734	477.591	466.048	406.305	4.04986	5.48019e-26	6.17748e-24	0	88.96	KAF9488042.1	hypothetical protein BDN71DRAFT_545506	Pleurotus eryngii
ENSOPET00005009440	44.1622	51.1882	43.114	622.396	800.944	869.988	11.1	23.6442	12.7734	477.591	466.048	406.305	4.04986	5.48019e-26	6.17748e-24	0	90.97	KAF9488042.1	hypothetical protein BDN71DRAFT_545506	Pleurotus eryngii
ENSOPET00005016887	123.023	93.396	83.9588	1564.46	1733.85	1671.2	38.0571	43.7856	46.8359	1213.37	1949.26	1513.2	4.04825	8.02424e-28	9.96226e-26	0	89.22	KAG9218548.1	hypothetical protein CCMSSC00406_0001338	Pleurotus cornucopiae
ENSOPET00005009755	8.41184	9.87842	1.13458	124.903	69.9966	123.077	172.843	108.588	86.0078	168.431	184.609	142.251	4.03295	1.25051e-17	6.81982e-16	1.15e-77	91.67	KAF9496873.1	hypothetical protein BDN71DRAFT_1495014	Pleurotus eryngii
ENSOPET00005024439	3.15444	2.69411	4.53831	57.1588	75.734	33.7859	45.1929	25.3957	27.25	7.7567	31.6732	10.6688	4.00424	3.25291e-08	6.60412e-07	8.99e-230	99.04	KAF9493113.1	Ureohydrolase	Pleurotus eryngii
ENSOPET00005006923	132.487	179.608	128.207	2410.19	2369.56	2262.45	25.3714	59.5485	63.8672	2305.96	1551.08	1605.66	3.99946	1.57998e-27	1.9088e-25	3.88e-152	100	KAF9496935.1	cleavage and polyadenylation specificity factor, 25 kDa subunit	Pleurotus eryngii
ENSOPET00005021198	7.36036	7.1843	10.2112	89.9721	169.828	133.937	11.1	14.8871	11.0703	60.9455	94.1146	112.023	3.99139	1.07503e-12	3.75646e-11
ENSOPET00005005526	2.10296	29.6353	20.4224	219.109	359.163	250.981	31.7143	10.5086	28.9531	263.728	295.918	312.952	3.99078	7.20122e-22	5.77405e-20	1.15e-205	97.63	KAF9490415.1	TIP120-domain-containing protein	Pleurotus eryngii
ENSOPET00005028571	8.41184	7.1843	2.26916	87.8552	61.9642	133.937	15.8571	11.3843	9.36719	68.7022	43.4375	64.9021	3.98942	1.1016e-09	2.71281e-08	1.4e-129	76.84	KAF9500783.1	NAD(P)-binding protein	Pleurotus eryngii
ENSOPET00005008997	71.5007	52.0862	73.7476	1099.78	944.38	1070.29	18.2357	21.0171	27.25	1032.75	1123.95	1015.32	3.98026	1.17705e-26	1.36685e-24	3.77e-292	96.51	KAJ8689338.1	hypothetical protein PTI98_013368	Pleurotus ostreatus
ENSOPET00005013762	5.2574	4.49019	11.3458	113.259	106.716	109.804	4.75714	10.5086	15.3281	84.2156	113.119	95.1304	3.96664	5.62805e-17	2.89914e-15	8.52e-178	93	KAJ8701081.1	hypothetical protein PTI98_004044	Pleurotus ostreatus
ENSOPET00005004604	43.1107	25.1451	44.2486	360.947	788.322	602.114	13.4786	29.7742	18.7344	309.16	223.522	277.39	3.96044	1.09278e-09	2.69356e-08	3.65e-102	88.95	KAF9490752.1	hypothetical protein BDN71DRAFT_154961	Pleurotus eryngii
ENSOPET00005008552	11.5663	5.38823	10.2112	161.95	125.076	133.937	24.5786	84.0684	68.125	125.215	112.214	117.357	3.95383	1.00085e-18	6.09445e-17	0	90.55	KDQ22946.1	hypothetical protein PLEOSDRAFT_163834	Pleurotus ostreatus PC15
ENSOPET00005009408	44.1622	51.1882	43.114	596.992	736.685	808.449	9.51429	23.6442	12.7734	445.456	440.71	375.187	3.95146	6.29446e-25	6.47249e-23	0	88.58	KAF9488042.1	hypothetical protein BDN71DRAFT_545506	Pleurotus eryngii
ENSOPET00005014144	2.10296	4.49019	3.40374	46.5738	52.7843	54.2988	3.17143	1.75143	2.55469	28.8106	30.7682	16.0032	3.94209	5.59743e-11	1.625e-09
ENSOPET00005028788	4.20592	10.7765	6.80747	141.838	52.7843	130.317	4.75714	5.25428	3.40625	101.945	104.974	108.466	3.89844	2.31815e-10	6.25783e-09	5.26e-245	90.6	KAF9500625.1	hypothetical protein BDN71DRAFT_1440038	Pleurotus eryngii
ENSOPET00005028546	11.5663	12.5725	15.8841	163.008	259.332	170.136	40.4357	32.4014	35.7656	131.864	156.556	151.142	3.88786	9.37609e-20	6.23707e-18	0	95.35	KAG9221749.1	hypothetical protein CCMSSC00406_0006692	Pleurotus cornucopiae
ENSOPET00005008998	180.855	245.164	199.686	2744.68	3519.34	2959.89	332.207	240.821	217.148	1986.82	3266.86	1755.91	3.88182	9.91493e-21	7.54571e-19	2.02e-251	99.7	XP_036625796.1	C-4 sterol methyl oxidase	Pleurotus ostreatus
ENSOPET00005009007	180.855	245.164	199.686	2744.68	3519.34	2959.89	332.207	240.821	217.148	1985.72	3266.86	1755.91	3.88182	1.01779e-20	7.72402e-19	2.54e-251	99.7	XP_036625796.1	C-4 sterol methyl oxidase	Pleurotus ostreatus
ENSOPET00005030538	12.6178	17.9608	1.13458	187.354	156.058	123.077	6.34286	0.875713	26.3984	108.594	116.738	82.6835	3.87869	9.21307e-18	5.0655e-16	0	93.27	KAJ8701501.1	hypothetical protein PTI98_000269	Pleurotus ostreatus
ENSOPET00005028535	11.5663	12.5725	15.8841	155.599	257.037	168.93	40.4357	32.4014	35.7656	126.323	152.936	149.364	3.86104	1.78954e-19	1.18167e-17	7.06e-250	95.75	KAJ8693795.1	hypothetical protein PTI98_008752	Pleurotus ostreatus
ENSOPET00005010364	14.7207	14.3686	14.7495	188.412	257.037	180.996	17.4429	9.63284	15.3281	154.026	230.762	211.599	3.83691	9.09642e-20	6.08106e-18	1.2e-222	78.06	KAF9496924.1	hypothetical protein BDN71DRAFT_675065	Pleurotus eryngii
ENSOPET00005030573	13.6692	8.08234	5.67289	267.799	66.5541	53.0922	15.8571	10.5086	11.9219	257.079	123.978	247.161	3.82046	0.000373239	0.00332302	6.23e-127	95.5	XP_036629585.1	uncharacterized protein PC9H_008649	Pleurotus ostreatus
ENSOPET00005031390	3.15444	8.98038	2.26916	89.9721	50.4893	62.7453	4.75714	9.63284	10.2188	53.1888	48.8672	60.4567	3.81841	9.6365e-13	3.37603e-11	9.42e-182	84.23	KAJ8693791.1	hypothetical protein PTI98_008750	Pleurotus ostreatus
ENSOPET00005028781	4.20592	10.7765	6.80747	127.019	48.1944	121.871	4.75714	5.25428	3.40625	88.648	94.1146	104.91	3.76915	9.52666e-10	2.36988e-08	3.35e-273	90.38	KAF9500625.1	hypothetical protein BDN71DRAFT_1440038	Pleurotus eryngii
ENSOPET00005007284	82.0155	69.1489	86.228	634.039	1562.87	1007.55	170.464	261.838	182.234	878.724	721.244	769.934	3.75473	3.11398e-10	8.26151e-09	2.85e-125	95.79	KAF4566426.1	hypothetical protein EYR36_011852	Pleurotus pulmonarius
ENSOPET00005007292	82.0155	69.1489	86.228	634.039	1562.87	1007.55	170.464	261.838	182.234	878.724	721.244	769.934	3.75473	3.11398e-10	8.26151e-09	1.84e-177	94.49	KAF4566426.1	hypothetical protein EYR36_011852	Pleurotus pulmonarius
ENSOPET00005007298	82.0155	69.1489	86.228	634.039	1562.87	1007.55	170.464	261.838	182.234	878.724	721.244	769.934	3.75473	3.11398e-10	8.26151e-09	1.76e-172	88.18	KDQ23432.1	hypothetical protein PLEOSDRAFT_171232	Pleurotus ostreatus PC15
ENSOPET00005007309	82.0155	69.1489	86.228	634.039	1562.87	1007.55	170.464	261.838	182.234	878.724	721.244	769.934	3.75473	3.11398e-10	8.26151e-09	1.45e-177	94.91	KDQ23432.1	hypothetical protein PLEOSDRAFT_171232	Pleurotus ostreatus PC15
ENSOPET00005031386	3.15444	8.98038	2.26916	85.7382	45.8994	61.5387	4.75714	9.63284	10.2188	50.9726	45.2474	53.3442	3.74538	3.77329e-12	1.2307e-10	2.12e-159	93.03	KAJ8693791.1	hypothetical protein PTI98_008750	Pleurotus ostreatus
ENSOPET00005028031	6.30888	3.59215	7.94205	93.1476	60.8167	84.4649	12.6857	24.52	22.1406	110.81	97.7344	84.4616	3.74012	2.28164e-14	9.27145e-13	4.32e-154	93.03	KAF4564518.1	hypothetical protein EYR36_002455	Pleurotus pulmonarius
ENSOPET00005004960	9.46332	4.49019	18.1533	153.482	143.436	131.524	61.8429	47.2885	74.9375	93.0804	305.873	189.372	3.73815	1.85189e-07	3.36424e-06	4e-45	95.95	KAF9490313.1	hypothetical protein BDN71DRAFT_203405	Pleurotus eryngii
ENSOPET00005002065	87.2729	45.7999	47.6523	625.571	1068.31	703.472	137.164	413.336	488.797	598.374	668.757	601.9	3.72957	5.82151e-17	2.99308e-15	7.31e-179	99.25	XP_036635329.1	uncharacterized protein PC9H_004269	Pleurotus ostreatus
ENSOPET00005002078	87.2729	45.7999	47.6523	625.571	1068.31	703.472	137.164	414.212	488.797	598.374	668.757	601.9	3.72957	5.8873e-17	3.02114e-15	5.28e-196	99.31	XP_036635329.1	uncharacterized protein PC9H_004269	Pleurotus ostreatus
ENSOPET00005006751	7.36036	3.59215	4.53831	56.1003	76.8815	71.1918	1.58571	0.875713	0.851563	62.0536	81.4453	48.0097	3.72031	1.11483e-12	3.88545e-11	0	83.36	KAG9223403.1	hypothetical protein CCMSSC00406_0007590	Pleurotus cornucopiae
ENSOPET00005030876	39.9563	70.945	48.7869	797.047	764.225	541.782	55.5	42.9099	45.1328	169.539	619.89	480.987	3.71916	3.18172e-10	8.4203e-09	0	99.05	KAJ8693852.1	hypothetical protein PTI98_008805	Pleurotus ostreatus
ENSOPET00005002053	88.3244	46.698	48.7869	621.337	1064.87	699.852	137.164	412.461	486.242	591.726	655.183	592.12	3.69835	1.30798e-16	6.58658e-15	2.04e-117	99.43	KAJ8703358.1	hypothetical protein PTI98_001985	Pleurotus ostreatus
ENSOPET00005027561	39.9563	17.9608	21.557	166.184	574.89	287.181	80.8714	47.2885	41.7266	377.862	661.517	525.44	3.69357	3.65302e-07	6.40729e-06	1.6e-225	94.44	KDQ27115.1	hypothetical protein PLEOSDRAFT_1113348	Pleurotus ostreatus PC15
ENSOPET00005009197	332.268	189.486	255.28	3297.21	3766.04	2990.06	543.9	574.467	598.649	2483.25	3192.66	3073.51	3.69355	4.13761e-25	4.33741e-23	9.69e-184	94.27	KAG9225468.1	hypothetical protein CCMSSC00406_0002971	Pleurotus cornucopiae
ENSOPET00005009188	332.268	189.486	255.28	3295.1	3764.9	2988.85	543.9	574.467	598.649	2482.14	3192.66	3073.51	3.69291	4.20423e-25	4.39016e-23	9.69e-184	94.27	KAG9225468.1	hypothetical protein CCMSSC00406_0002971	Pleurotus cornucopiae
ENSOPET00005012136	10.5148	17.9608	4.53831	165.125	91.7988	168.93	256.093	152.374	139.656	210.539	280.534	199.152	3.68921	1.46397e-15	6.77677e-14	1.12e-203	97.22	XP_036625892.1	uncharacterized protein PC9H_002610	Pleurotus ostreatus
ENSOPET00005026600	6.30888	7.1843	3.40374	86.7967	69.9966	60.332	8.72143	5.25428	3.40625	57.6212	62.4414	88.9069	3.6837	6.33173e-13	2.26538e-11	1.2e-199	93.16	KAJ8693826.1	hypothetical protein PTI98_008783	Pleurotus ostreatus
ENSOPET00005005274	14.7207	23.349	5.67289	106.908	279.986	173.756	48.3643	29.7742	27.25	107.486	142.077	104.021	3.67999	2.16804e-07	3.91744e-06	3.34e-80	95.68	KDQ32062.1	hypothetical protein PLEOSDRAFT_1062146	Pleurotus ostreatus PC15
ENSOPET00005005286	14.7207	23.349	5.67289	106.908	279.986	173.756	48.3643	29.7742	27.25	107.486	142.077	104.021	3.67999	2.16804e-07	3.91744e-06	2.27e-79	95.68	KDQ32062.1	hypothetical protein PLEOSDRAFT_1062146	Pleurotus ostreatus PC15
ENSOPET00005031161	75.7066	87.1097	45.3831	992.869	769.962	898.947	149.057	53.4185	78.3438	1091.48	1046.12	943.303	3.67635	4.37027e-23	3.92465e-21	2.27e-133	88.79	XP_036629638.1	uncharacterized protein PC9H_008702	Pleurotus ostreatus
ENSOPET00005026593	6.30888	7.1843	3.40374	83.6212	69.9966	59.1254	8.72143	5.25428	3.40625	55.405	59.7266	87.1288	3.65428	1.12419e-12	3.91303e-11	8.24e-198	91.86	KAJ8693826.1	hypothetical protein PTI98_008783	Pleurotus ostreatus
ENSOPET00005005264	14.7207	23.349	5.67289	105.85	270.806	170.136	48.3643	29.7742	27.25	105.27	141.172	103.132	3.64388	1.30637e-07	2.43059e-06	2.89e-146	92.62	KAJ8693847.1	hypothetical protein PTI98_008801	Pleurotus ostreatus
ENSOPET00005002654	14.7207	10.7765	11.3458	100.557	200.81	152.037	3.96429	4.37856	9.36719	70.9184	145.697	162.7	3.62133	2.1896e-08	4.5377e-07
ENSOPET00005002663	14.7207	10.7765	11.3458	100.557	200.81	152.037	3.96429	4.37856	9.36719	70.9184	146.602	162.7	3.62133	2.24597e-08	4.6438e-07
ENSOPET00005006029	49.4196	22.451	37.4411	336.602	566.857	434.391	288.6	246.075	239.289	227.161	511.296	316.509	3.6134	5.09661e-15	2.23628e-13	7.34e-106	80.3	KAJ8703398.1	hypothetical protein PTI98_002022	Pleurotus ostreatus
ENSOPET00005006020	49.4196	22.451	37.4411	335.543	566.857	434.391	288.6	246.075	239.289	227.161	510.391	316.509	3.61226	5.25283e-15	2.29735e-13	1.66e-97	76.26	KAJ8703398.1	hypothetical protein PTI98_002022	Pleurotus ostreatus
ENSOPET00005030533	12.6178	17.9608	1.13458	157.716	125.076	101.358	6.34286	0.875713	26.3984	90.8642	109.499	72.0146	3.59852	3.06989e-15	1.38073e-13	2.87e-170	92.64	KAG9218223.1	hypothetical protein CCMSSC00406_0005904	Pleurotus cornucopiae
ENSOPET00005028992	59.9344	93.396	98.7083	893.37	1176.17	979.792	43.6071	49.9156	59.6094	592.834	745.677	727.259	3.59678	1.35369e-22	1.16146e-20	0	84.71	KAJ8693714.1	hypothetical protein PTI98_008688	Pleurotus ostreatus
ENSOPET00005016903	148.259	145.482	130.477	1596.21	1741.88	1709.81	81.6643	87.5713	94.5235	1258.8	2006.27	1567.43	3.57281	4.60266e-23	4.11961e-21	0	88.97	KAG9218548.1	hypothetical protein CCMSSC00406_0001338	Pleurotus cornucopiae
ENSOPET00005007887	8.41184	12.5725	12.4804	129.136	100.979	167.723	11.8929	7.0057	7.66406	154.026	209.043	210.709	3.57147	4.27974e-16	2.06632e-14	0	94.88	XP_036625797.1	uncharacterized protein PC9H_002515	Pleurotus ostreatus
ENSOPET00005007899	8.41184	12.5725	12.4804	129.136	100.979	167.723	12.6857	7.0057	7.66406	156.242	215.378	212.488	3.57147	4.1159e-16	1.99078e-14	0	98.61	KAG9225492.1	hypothetical protein CCMSSC00406_0002995	Pleurotus cornucopiae
ENSOPET00005007907	8.41184	12.5725	12.4804	129.136	100.979	167.723	12.6857	7.0057	7.66406	156.242	215.378	212.488	3.57147	4.1159e-16	1.99078e-14	0	98.68	XP_036625797.1	uncharacterized protein PC9H_002515	Pleurotus ostreatus
ENSOPET00005011835	114.611	110.459	127.073	1392.98	1321.9	1345.4	47.5714	74.4356	63.0156	1212.26	1081.41	1057.99	3.52735	1.58746e-22	1.33649e-20	2.03e-196	98.29	KAF4582728.1	RNA polymerase II elongation factor	Pleurotus pulmonarius
ENSOPET00005007005	24.184	29.6353	26.0953	384.234	216.875	316.14	7.92857	5.25428	4.25781	350.16	359.264	546.778	3.52078	1.25734e-12	4.32067e-11	5.91e-147	97.38	XP_036625931.1	uncharacterized protein PC9H_002649	Pleurotus ostreatus
ENSOPET00005007011	24.184	29.6353	26.0953	384.234	216.875	316.14	7.92857	5.25428	4.25781	350.16	359.264	546.778	3.52078	1.25734e-12	4.32067e-11	4.08e-140	95.91	XP_036625931.1	uncharacterized protein PC9H_002649	Pleurotus ostreatus
ENSOPET00005011821	114.611	110.459	127.073	1387.69	1312.72	1335.75	47.5714	74.4356	63.0156	1200.07	1072.36	1052.66	3.51875	1.94685e-22	1.62888e-20	2.68e-188	76.55	KAF4565401.1	RNA polymerase II elongation factor	Pleurotus pulmonarius
ENSOPET00005000325	178.752	158.953	161.11	1694.65	2385.62	1587.94	289.393	464.128	475.172	2201.8	2391.78	2471.61	3.50632	1.16489e-22	1.01236e-20	4.02e-142	95.54	KAF9490421.1	hypothetical protein BDN71DRAFT_191879	Pleurotus eryngii
ENSOPET00005000365	178.752	158.953	164.514	1694.65	2385.62	1589.15	290.186	464.128	477.727	2202.9	2392.68	2471.61	3.49681	1.41365e-22	1.20905e-20	5.84e-192	90.26	KAF9490421.1	hypothetical protein BDN71DRAFT_191879	Pleurotus eryngii
ENSOPET00005000339	178.752	158.953	164.514	1694.65	2385.62	1587.94	290.186	464.128	475.172	2202.9	2391.78	2471.61	3.49651	1.4235e-22	1.21362e-20	2.6e-204	94.21	KAF9490421.1	hypothetical protein BDN71DRAFT_191879	Pleurotus eryngii
ENSOPET00005000349	178.752	159.851	164.514	1694.65	2385.62	1589.15	290.979	465.003	480.281	2202.9	2391.78	2472.5	3.49424	1.51049e-22	1.28372e-20	4e-204	94.21	KAF9490421.1	hypothetical protein BDN71DRAFT_191879	Pleurotus eryngii
ENSOPET00005000376	179.803	162.545	164.514	1694.65	2385.62	1589.15	291.771	465.003	481.133	2202.9	2391.78	2472.5	3.48354	1.96716e-22	1.64078e-20	4e-204	94.21	KAF9490421.1	hypothetical protein BDN71DRAFT_191879	Pleurotus eryngii
ENSOPET00005009995	43.1107	17.9608	39.7102	383.175	411.947	323.38	37.2643	77.9384	54.5	550.726	521.25	424.086	3.47226	5.08339e-20	3.48477e-18	5.1e-134	95.88	KAG9225443.1	hypothetical protein CCMSSC00406_0002946	Pleurotus cornucopiae
ENSOPET00005004825	4.20592	4.49019	6.80747	85.7382	33.2771	51.8856	3.96429	7.0057	3.40625	36.5673	56.1068	74.6818	3.46249	2.64056e-06	3.93253e-05
ENSOPET00005015031	33.6474	40.4117	53.3252	527.131	348.835	514.029	35.6786	46.4128	50.2422	462.078	323.972	344.959	3.44782	6.36772e-20	4.31037e-18
ENSOPET00005000422	143.001	146.38	169.052	1861.89	960.445	2128.51	1838.64	60.4242	191.602	1005.05	1001.78	1296.26	3.43289	7.30795e-05	0.000796736	0	95.94	KAG9222148.1	hypothetical protein CCMSSC00406_0009039	Pleurotus cornucopiae
ENSOPET00005000413	141.95	146.38	169.052	1859.78	957.002	2116.45	1837.05	59.5485	189.047	999.507	998.158	1293.6	3.43106	7.62499e-05	0.000826992	0	91.88	KAG9222148.1	hypothetical protein CCMSSC00406_0009039	Pleurotus cornucopiae
ENSOPET00005003843	14.7207	9.87842	13.6149	99.4986	172.123	138.764	9.51429	14.0114	5.10938	136.296	127.598	134.249	3.4248	3.34721e-15	1.48807e-13	1.27e-136	73.7	KAF4586455.1	hypothetical protein EYR38_010731	Pleurotus pulmonarius
ENSOPET00005004837	4.20592	4.49019	6.80747	80.4457	33.2771	51.8856	3.96429	7.0057	3.40625	36.5673	51.5821	72.9037	3.4171	1.00021e-06	1.61358e-05
ENSOPET00005004121	11.5663	9.87842	7.94205	85.7382	118.191	109.804	11.1	14.8871	18.7344	83.1075	171.94	189.372	3.4163	9.55179e-09	2.08368e-07	8.36e-205	88.65	KAG9217897.1	hypothetical protein CCMSSC00406_0005267	Pleurotus cornucopiae
ENSOPET00005011270	8.41184	10.7765	11.3458	128.078	63.1117	133.937	13.4786	21.0171	17.0313	114.134	117.643	109.356	3.41251	3.99256e-14	1.5959e-12	4.68e-115	90.96	XP_036625917.1	uncharacterized protein PC9H_002635	Pleurotus ostreatus
ENSOPET00005011281	8.41184	10.7765	11.3458	128.078	63.1117	133.937	13.4786	21.0171	17.0313	114.134	117.643	109.356	3.41251	3.99256e-14	1.5959e-12	4.13e-180	91.67	XP_036625917.1	uncharacterized protein PC9H_002635	Pleurotus ostreatus
ENSOPET00005029218	9.46332	3.59215	9.07663	102.674	52.7843	77.225	8.72143	4.37856	5.10938	124.107	114.928	144.029	3.39416	5.42584e-13	1.96211e-11	5.26e-163	90.12	KAJ8693582.1	hypothetical protein PTI98_008563	Pleurotus ostreatus
ENSOPET00005003831	13.6692	10.7765	12.4804	97.3816	156.058	132.731	7.92857	11.3843	4.25781	131.864	120.358	128.026	3.38652	1.17908e-14	4.90208e-13	9.34e-50	96.63	KAF4586455.1	hypothetical protein EYR38_010731	Pleurotus pulmonarius
ENSOPET00005031170	97.7877	136.502	79.4205	1252.2	932.905	1093.22	258.471	94.577	126.883	1309.77	1453.35	1310.49	3.38545	1.06502e-20	8.03715e-19	0	93.45	XP_036629638.1	uncharacterized protein PC9H_008702	Pleurotus ostreatus
ENSOPET00005031166	97.7877	136.502	79.4205	1251.14	932.905	1093.22	258.471	94.577	126.883	1309.77	1453.35	1308.71	3.38499	1.07757e-20	8.10914e-19	0	93.45	XP_036629638.1	uncharacterized protein PC9H_008702	Pleurotus ostreatus
ENSOPET00005029085	193.472	276.596	207.628	1727.47	2997.23	2169.54	138.75	150.623	145.617	1311.99	1594.52	1448.29	3.34668	2.3158e-15	1.05567e-13	1.03e-291	90.65	KAF9489220.1	hypothetical protein BDN71DRAFT_1456383	Pleurotus eryngii
ENSOPET00005018063	22.0811	17.9608	19.2878	191.588	249.004	161.69	29.3357	63.0513	51.9453	203.89	311.302	187.594	3.34361	4.75624e-14	1.89273e-12	4.25e-225	97.52	KAG9221134.1	hypothetical protein CCMSSC00406_0005427	Pleurotus cornucopiae
ENSOPET00005007671	26.287	36.8196	30.6336	364.123	237.529	345.099	27.75	26.2714	28.9531	380.078	363.789	304.062	3.33625	6.96366e-18	3.86024e-16	0	93.94	KAF9500247.1	kinase-like protein	Pleurotus eryngii
ENSOPET00005028528	55.7285	34.1254	30.6336	418.106	359.163	434.391	44.4	30.6499	19.5859	336.863	438.9	369.853	3.33003	1.49875e-18	8.83543e-17	6.68e-217	96.08	XP_036629665.1	uncharacterized protein PC9H_008729	Pleurotus ostreatus
ENSOPET00005028537	55.7285	34.1254	30.6336	418.106	359.163	434.391	44.4	30.6499	19.5859	336.863	439.805	369.853	3.33003	1.49761e-18	8.83543e-17	4.84e-163	97.42	XP_036629665.1	uncharacterized protein PC9H_008729	Pleurotus ostreatus
ENSOPET00005028550	55.7285	34.1254	30.6336	418.106	359.163	434.391	44.4	30.6499	19.5859	336.863	439.805	369.853	3.33003	1.49761e-18	8.83543e-17	3.64e-224	97.75	XP_036629665.1	uncharacterized protein PC9H_008729	Pleurotus ostreatus
ENSOPET00005002682	23.1326	38.6156	34.0374	371.532	278.839	308.9	16.65	11.3843	17.0313	191.701	449.759	324.51	3.32406	3.75169e-10	9.85129e-09	0	88.87	KAG9223320.1	hypothetical protein CCMSSC00406_0010311	Pleurotus cornucopiae
ENSOPET00005002565	108.302	114.051	68.0747	964.29	703.408	1233.19	142.714	64.8027	70.6797	756.833	809.929	888.18	3.32024	4.24383e-19	2.67759e-17	1.13e-233	97.64	KAF9489197.1	thioredoxin reductase	Pleurotus eryngii
ENSOPET00005018875	120.92	59.2705	65.8056	736.713	904.218	810.863	4485.99	2903.86	2931.08	954.074	825.313	620.57	3.31713	2.59073e-12	8.6169e-11	1.65e-113	100	KAG9218904.1	hypothetical protein CCMSSC00406_0000982	Pleurotus cornucopiae
ENSOPET00005018884	120.92	59.2705	65.8056	736.713	904.218	810.863	4486.78	2903.86	2932.78	954.074	825.313	620.57	3.31713	2.56748e-12	8.5607e-11	1.65e-113	100	KAG9218904.1	hypothetical protein CCMSSC00406_0000982	Pleurotus cornucopiae
ENSOPET00005028515	55.7285	34.1254	30.6336	414.93	354.573	430.771	44.4	30.6499	19.5859	335.754	438.9	367.186	3.31641	2.02386e-18	1.1751e-16	3.64e-224	97.75	XP_036629665.1	uncharacterized protein PC9H_008729	Pleurotus ostreatus
ENSOPET00005008330	174.546	175.117	166.783	1557.05	1883.02	1638.62	242.614	210.171	195.859	927.48	2122.1	1080.22	3.29777	8.84019e-11	2.50698e-09	0	88.92	XP_036625953.1	uncharacterized protein PC9H_002672	Pleurotus ostreatus
ENSOPET00005008320	174.546	175.117	166.783	1544.35	1883.02	1630.17	242.614	211.047	195.859	905.318	2117.58	1070.44	3.29175	2.0607e-10	5.59649e-09	0	88.92	XP_036625953.1	uncharacterized protein PC9H_002672	Pleurotus ostreatus
ENSOPET00005002577	108.302	114.051	68.0747	908.189	703.408	1213.88	142.714	64.8027	70.6797	703.644	754.727	813.498	3.28224	1.69609e-18	9.91203e-17	2.68e-224	98.14	KAF9489197.1	thioredoxin reductase	Pleurotus eryngii
ENSOPET00005002584	108.302	114.051	68.0747	908.189	703.408	1213.88	142.714	64.8027	70.6797	703.644	754.727	813.498	3.28224	1.69609e-18	9.91203e-17	4.08e-220	99.37	KAF9489197.1	thioredoxin reductase	Pleurotus eryngii
ENSOPET00005018053	23.1326	18.8588	20.4224	191.588	251.299	164.103	30.9214	67.4299	55.3516	206.107	313.112	191.15	3.28174	4.0899e-14	1.63238e-12	1.61e-224	95.76	KAG9221134.1	hypothetical protein CCMSSC00406_0005427	Pleurotus cornucopiae
ENSOPET00005032196	190.318	98.7842	142.957	1469.19	1426.32	1303.17	162.536	224.182	184.789	1160.18	767.396	769.045	3.28064	2.21826e-20	1.60333e-18
ENSOPET00005032195	173.494	88.9058	129.342	1312.53	1274.86	1209.05	150.643	199.662	165.203	1053.8	722.149	702.365	3.27667	3.11269e-20	2.18383e-18
ENSOPET00005007520	587.778	867.505	609.269	5968.86	6918.18	6996.1	80.8714	94.577	93.6719	3325.41	3605.31	3122.41	3.26765	1.83195e-20	1.33752e-18	0	98.5	KAF4582729.1	TOM (translocase of outer membrane) complex component	Pleurotus pulmonarius
ENSOPET00005008313	161.928	156.259	150.899	1321	1715.49	1445.56	211.693	184.775	174.57	821.102	1666.91	864.175	3.25624	1.00808e-12	3.52709e-11	3.48e-197	97.9	KAF9489918.1	hypothetical protein BDN71DRAFT_1525719	Pleurotus eryngii
ENSOPET00005027214	15.7722	12.5725	13.6149	112.201	125.076	162.897	244.993	85.8198	303.156	47.6483	116.738	103.132	3.25355	8.3711e-06	0.000113273	2.05e-248	87.38	KAG9223628.1	hypothetical protein CCMSSC00406_0008511	Pleurotus cornucopiae
ENSOPET00005027223	15.7722	12.5725	13.6149	112.201	125.076	162.897	245.786	85.8198	304.859	47.6483	116.738	103.132	3.25355	9.14502e-06	0.000122393	4.57e-289	96.67	KAG9223628.1	hypothetical protein CCMSSC00406_0008511	Pleurotus cornucopiae
ENSOPET00005007681	29.4415	39.5137	30.6336	364.123	237.529	345.099	27.75	28.0228	28.9531	380.078	363.789	304.062	3.24893	3.37549e-17	1.7522e-15	0	93.43	KAF9500247.1	kinase-like protein	Pleurotus eryngii
ENSOPET00005008537	11.5663	5.38823	10.2112	127.019	53.9318	77.225	24.5786	70.057	58.7578	110.81	78.7305	81.7944	3.2485	3.57228e-09	8.24685e-08	3.82e-66	94.69	XP_036625965.1	uncharacterized protein PC9H_002684	Pleurotus ostreatus
ENSOPET00005007010	291.26	212.835	224.647	2232.37	2853.79	1783.42	4758.73	4229.69	5954.13	2117.58	3501.25	2155.1	3.23674	2.55608e-20	1.82662e-18	0	92.89	KAG9220199.1	hypothetical protein CCMSSC00406_0007106	Pleurotus cornucopiae
ENSOPET00005007017	291.26	212.835	224.647	2232.37	2853.79	1783.42	4759.52	4231.44	5954.98	2117.58	3501.25	2155.1	3.23674	2.55601e-20	1.82662e-18	0	99.83	KAG9220199.1	hypothetical protein CCMSSC00406_0007106	Pleurotus cornucopiae
ENSOPET00005028896	48.3681	65.5568	38.5757	450.919	405.062	556.261	19.8214	24.52	17.8828	414.43	436.185	472.985	3.2111	1.35857e-17	7.32027e-16	1e-287	94.84	KDQ32171.1	hypothetical protein PLEOSDRAFT_1100680	Pleurotus ostreatus PC15
ENSOPET00005028907	48.3681	65.5568	38.5757	450.919	405.062	556.261	19.8214	24.52	17.8828	414.43	436.185	472.985	3.2111	1.35857e-17	7.32027e-16	0	94.77	KDQ32171.1	hypothetical protein PLEOSDRAFT_1100680	Pleurotus ostreatus PC15
ENSOPET00005028889	48.3681	65.5568	38.5757	450.919	402.767	555.055	19.8214	24.52	17.8828	413.321	436.185	469.429	3.20752	1.46931e-17	7.85413e-16	3.14e-250	91.62	KAF9492961.1	FMN-linked oxidoreductase	Pleurotus eryngii
ENSOPET00005029939	329.113	229.898	302.932	2292.7	3196.89	2447.07	287.014	386.189	349.992	1790.69	1331.18	1220.69	3.20287	6.09302e-20	4.13481e-18
ENSOPET00005007509	587.778	867.505	609.269	5618.5	6764.42	6607.57	80.8714	94.577	93.6719	3042.84	3417.99	2941.04	3.20138	8.54576e-20	5.72715e-18	0	89.48	KAF4582729.1	TOM (translocase of outer membrane) complex component	Pleurotus pulmonarius
ENSOPET00005026580	31.5444	35.9215	29.499	279.443	323.591	284.767	99.9	105.086	97.9297	186.161	233.477	181.37	3.1947	1.62275e-16	8.06615e-15	0	96.22	KAJ8693762.1	Cystathionine gamma-synthase	Pleurotus ostreatus
ENSOPET00005018043	18.9266	15.2666	14.7495	137.604	196.22	109.804	23.7857	52.5428	37.4688	162.891	257.005	135.139	3.18018	6.12323e-09	1.37586e-07	3.6e-104	53.46	KAG9221134.1	hypothetical protein CCMSSC00406_0005427	Pleurotus cornucopiae
ENSOPET00005010159	7.36036	9.87842	7.94205	68.8022	68.8491	88.0848	50.7429	146.244	107.297	127.432	55.2018	94.2414	3.16424	3.0008e-07	5.32221e-06	5.32e-94	89.94	KAF9496880.1	hypothetical protein BDN71DRAFT_1505339	Pleurotus eryngii
ENSOPET00005004129	26.287	18.8588	19.2878	151.365	218.022	193.063	15.0643	22.7685	27.25	171.756	287.774	264.054	3.12584	7.86237e-15	3.36223e-13	0	82.79	KAF9494641.1	SET domain-containing protein	Pleurotus eryngii
ENSOPET00005004143	26.287	18.8588	19.2878	151.365	218.022	193.063	15.0643	22.7685	27.25	171.756	287.774	264.054	3.12584	7.86237e-15	3.36223e-13	0	88.78	KAF9494641.1	SET domain-containing protein	Pleurotus eryngii
ENSOPET00005004151	26.287	18.8588	19.2878	151.365	218.022	193.063	15.0643	22.7685	27.25	171.756	287.774	264.054	3.12584	7.86237e-15	3.36223e-13	0	84.61	KAF9494641.1	SET domain-containing protein	Pleurotus eryngii
ENSOPET00005023205	8.41184	8.08234	9.07663	95.2646	36.7195	90.4981	7.92857	6.12999	6.8125	87.5399	85.9701	104.021	3.12112	1.34147e-09	3.24421e-08	6.36e-84	93.23	KAJ8692480.1	hypothetical protein PTI98_009789	Pleurotus ostreatus
ENSOPET00005005027	9.46332	10.7765	12.4804	94.2061	100.979	84.4649	17.4429	23.6442	22.1406	84.2156	69.681	96.0195	3.09537	8.1354e-12	2.57854e-10	2.82e-122	100	KAG9222067.1	hypothetical protein CCMSSC00406_0008052	Pleurotus cornucopiae
ENSOPET00005030574	10.5148	8.98038	7.94205	128.078	45.8994	59.1254	34.0929	16.6385	22.9922	120.783	85.0651	153.809	3.08676	2.92524e-06	4.31593e-05
ENSOPET00005030579	10.5148	8.98038	7.94205	128.078	45.8994	59.1254	34.0929	16.6385	22.9922	120.783	85.0651	153.809	3.08676	2.92524e-06	4.31593e-05
ENSOPET00005026557	33.6474	39.5137	32.9028	282.618	332.771	281.147	118.136	120.848	109.852	201.674	244.336	201.819	3.07943	9.71749e-16	4.56096e-14	0	94.2	KAJ8693762.1	Cystathionine gamma-synthase	Pleurotus ostreatus
ENSOPET00005020660	15.7722	17.0627	12.4804	68.8022	181.303	132.731	23.7857	47.2885	91.1172	292.538	306.777	304.062	3.07865	2.05908e-13	7.75854e-12	6.87e-112	97.63	KAG9227113.1	hypothetical protein CCMSSC00406_0009645	Pleurotus cornucopiae
ENSOPET00005028800	11.5663	7.1843	6.80747	77.2702	56.2267	82.0516	22.2	78.8141	69.8281	68.7022	70.586	92.4632	3.07616	9.32178e-11	2.63801e-09	4.96e-259	85.11	XP_036629711.1	uncharacterized protein PC9H_008775	Pleurotus ostreatus
ENSOPET00005028056	6.30888	8.98038	4.53831	38.1058	76.8815	51.8856	3.96429	4.37856	5.10938	18.8377	25.3386	24.0049	3.07317	3.78877e-07	6.62813e-06
ENSOPET00005005782	57.8314	63.7607	44.2486	541.95	394.735	453.697	18.2357	14.8871	17.8828	438.808	377.363	356.517	3.06761	1.39242e-16	6.97273e-15	7.62e-137	66.96	KAG9222181.1	hypothetical protein CCMSSC00406_0009006	Pleurotus cornucopiae
ENSOPET00005030973	375.379	371.788	361.931	2728.8	3709.82	2840.43	114.964	155.877	98.7813	1991.26	2075.05	1734.57	3.06459	1.63218e-18	9.601e-17	7.41e-181	91.33	KAG9221795.1	hypothetical protein CCMSSC00406_0006738	Pleurotus cornucopiae
ENSOPET00005005766	59.9344	63.7607	44.2486	541.95	395.882	453.697	18.2357	14.8871	17.8828	438.808	379.173	356.517	3.05062	1.87419e-16	9.29879e-15	2.3e-234	98.25	KAG9222181.1	hypothetical protein CCMSSC00406_0009006	Pleurotus cornucopiae
ENSOPET00005007882	5.2574	8.08234	9.07663	71.9777	47.0469	66.3653	6.34286	3.50285	2.55469	44.324	101.354	104.021	3.04794	1.42832e-06	2.25295e-05
ENSOPET00005018474	80.964	76.3332	76.0168	566.295	861.761	494.723	128.443	397.573	305.711	991.75	405.417	476.541	3.04285	1.9205e-06	2.94984e-05	0	100	KAG9219324.1	hypothetical protein CCMSSC00406_0001734	Pleurotus cornucopiae
ENSOPET00005028066	5.2574	10.7765	4.53831	35.9889	81.4714	51.8856	3.96429	7.0057	5.10938	17.7296	24.4336	22.2267	3.04121	1.70995e-05	0.000217198
ENSOPET00005001191	249.201	284.678	262.088	2188.97	2584.14	1742.39	322.693	380.935	345.734	2365.79	2242.46	1970.18	3.03309	3.89792e-18	2.19694e-16	0	98.48	KAG9223147.1	hypothetical protein CCMSSC00406_0000164	Pleurotus cornucopiae
ENSOPET00005005777	37.8533	25.1451	26.0953	265.682	230.644	225.642	75.3214	63.927	60.4609	299.187	439.805	338.735	3.01854	3.72317e-15	1.64977e-13	7.7e-215	95.57	KAF4584665.1	Homocysteine synthase	Pleurotus pulmonarius
ENSOPET00005001818	33.6474	38.6156	39.7102	364.123	230.644	295.627	77.7	63.927	86.8594	387.835	453.379	324.51	2.99129	2.09016e-15	9.56042e-14	5.16e-175	100	KAG9217634.1	hypothetical protein CCMSSC00406_0003677	Pleurotus cornucopiae
ENSOPET00005005771	37.8533	25.1451	26.0953	261.448	223.76	223.229	75.3214	63.0513	58.7578	294.755	435.28	335.179	2.99124	6.51312e-15	2.8256e-13	5.74e-178	88.36	KAF4584665.1	Homocysteine synthase	Pleurotus pulmonarius
ENSOPET00005008522	39.9563	23.349	11.3458	171.476	243.267	178.583	72.9429	120.848	106.445	204.999	126.693	154.698	2.99059	5.31401e-14	2.10227e-12	5.02e-142	96.19	KAJ8699232.1	hypothetical protein PTI98_002368	Pleurotus ostreatus
ENSOPET00005009144	268.128	459.795	292.721	2550.97	2932.97	2550.84	293.357	219.804	235.883	2359.15	4348.28	3534.94	2.97678	9.76713e-14	3.78613e-12	0	93.92	KAF4565334.1	hypothetical protein EYR36_001904	Pleurotus pulmonarius
ENSOPET00005008146	41.0077	41.3098	36.3065	527.131	134.256	263.048	26.9571	34.1528	45.1328	609.455	677.806	703.254	2.96217	6.98674e-09	1.55305e-07
ENSOPET00005029836	18.9266	12.5725	15.8841	82.5627	179.008	106.184	29.3357	46.4128	37.4688	78.6751	91.3998	88.9069	2.95629	1.21359e-08	2.60729e-07
ENSOPET00005005808	42.0592	27.8392	26.0953	267.799	238.677	235.295	83.25	64.8027	67.2734	304.728	456.999	349.404	2.94996	1.05301e-14	4.39832e-13	3.91e-247	85.48	KAF4584665.1	Homocysteine synthase	Pleurotus pulmonarius
ENSOPET00005005813	42.0592	27.8392	26.0953	267.799	238.677	235.295	83.25	64.8027	67.2734	304.728	456.999	349.404	2.94996	1.05301e-14	4.39832e-13	2.65e-247	85.48	KAF4584665.1	Homocysteine synthase	Pleurotus pulmonarius
ENSOPET00005005793	42.0592	27.8392	26.0953	267.799	238.677	234.088	83.25	64.8027	67.2734	303.62	456.999	349.404	2.94761	1.10073e-14	4.58341e-13	5.14e-246	85.48	KAF4584665.1	Homocysteine synthase	Pleurotus pulmonarius
ENSOPET00005019524	53.6255	44.9019	49.9215	352.479	508.336	276.321	23.7857	32.4014	51.9453	197.242	387.318	370.742	2.93737	2.07519e-08	4.32722e-07	8.85e-166	95.79	KAG9220315.1	hypothetical protein CCMSSC00406_0006380	Pleurotus cornucopiae
ENSOPET00005004613	105.148	80.8234	110.054	529.248	990.279	745.704	21.4071	40.2828	36.6172	444.348	384.603	474.763	2.93586	1.51266e-10	4.18834e-09	0	70.82	KAF9490752.1	hypothetical protein BDN71DRAFT_154961	Pleurotus eryngii
ENSOPET00005022050	10.5148	6.28627	6.80747	55.0418	48.1944	76.0184	72.15	146.244	152.43	67.5941	91.3998	60.4567	2.92463	5.35257e-08	1.05954e-06	2.55e-149	82.31	XP_036627825.1	protein disulfide-isomerase precursor	Pleurotus ostreatus
ENSOPET00005027688	29.4415	26.9411	11.3458	147.131	200.81	165.31	164.914	157.628	150.727	275.917	313.112	224.045	2.92183	2.32839e-13	8.7245e-12	4.72e-156	79	KAF9495137.1	amidase signature enzyme	Pleurotus eryngii
ENSOPET00005031696	16.8237	17.9608	19.2878	147.131	112.453	146.004	43.6071	23.6442	34.9141	125.215	169.225	164.478	2.90705	2.08413e-12	7.04499e-11	1.79e-303	92.62	KDQ32181.1	hypothetical protein PLEOSDRAFT_1074503	Pleurotus ostreatus PC15
ENSOPET00005011302	2947.3	2888.09	2610.67	18079.1	28976.3	16118.3	478.093	917.747	929.906	8779.48	17416.6	9922.01	2.90297	7.36151e-07	1.22273e-05	9.13e-248	92.2	KAJ8689051.1	hypothetical protein PTI98_013114	Pleurotus ostreatus
ENSOPET00005027679	36.8018	30.5333	15.8841	179.944	230.644	209.956	202.179	175.143	174.57	331.322	387.318	292.504	2.89855	8.77733e-14	3.4172e-12	0	81.97	KAF4586989.1	hypothetical protein EYR40_011007	Pleurotus pulmonarius
ENSOPET00005027696	36.8018	30.5333	15.8841	179.944	230.644	209.956	202.179	176.018	174.57	331.322	387.318	293.393	2.89855	8.76588e-14	3.4172e-12	1.33e-244	89.22	KAF4586989.1	hypothetical protein EYR40_011007	Pleurotus pulmonarius
ENSOPET00005024063	45.2137	60.1686	41.9794	417.047	371.785	298.04	107.829	90.1984	76.6406	313.592	675.091	273.833	2.88275	8.18864e-06	0.000111083	5.68e-193	86.13	KAF9496776.1	calcium/proton exchanger	Pleurotus eryngii
ENSOPET00005027991	15.7722	20.6549	20.4224	111.142	204.252	101.358	6.34286	7.0057	8.51563	87.5399	58.8216	56.9004	2.87397	1.44121e-05	0.000185823	4.04e-77	64.57	KAF4569373.1	hypothetical protein EYR36_009163	Pleurotus pulmonarius
ENSOPET00005022937	51.5225	46.698	57.8635	465.738	329.328	333.033	1453.31	444.862	516.047	517.483	549.304	358.295	2.8535	0.00108637	0.00841658	6.17e-175	88.97	XP_036627418.1	uncharacterized protein PC9H_010542	Pleurotus ostreatus
ENSOPET00005022941	51.5225	46.698	57.8635	465.738	329.328	333.033	1453.31	444.862	516.047	517.483	549.304	358.295	2.8535	0.00108637	0.00841658	2.57e-179	97.23	KAG9227726.1	hypothetical protein CCMSSC00406_0000628	Pleurotus cornucopiae
ENSOPET00005028366	5.2574	10.7765	24.9607	73.0362	98.6837	120.664	166.5	73.5599	69.8281	83.1075	75.1107	56.0114	2.83436	8.49831e-07	1.39012e-05	1.6e-141	79.12	KAG9221904.1	hypothetical protein CCMSSC00406_0005729	Pleurotus cornucopiae
ENSOPET00005024657	136.692	105.968	106.65	643.565	1109.62	734.844	57.8786	98.9555	169.461	535.212	672.377	869.51	2.83242	2.35327e-10	6.32728e-09	2.69e-79	100	KAG9224053.1	hypothetical protein CCMSSC00406_0004331	Pleurotus cornucopiae
ENSOPET00005024662	136.692	105.968	106.65	643.565	1109.62	734.844	57.8786	98.9555	169.461	535.212	672.377	869.51	2.83242	2.35327e-10	6.32728e-09	1.2e-80	100	KAG9224053.1	hypothetical protein CCMSSC00406_0004331	Pleurotus cornucopiae
ENSOPET00005024093	48.3681	64.6587	45.3831	428.691	385.555	306.487	118.929	92.8255	84.3047	322.457	692.285	288.058	2.82271	7.50089e-06	0.000102632	0	88.25	KAF9496776.1	calcium/proton exchanger	Pleurotus eryngii
ENSOPET00005008212	11.5663	13.4706	9.07663	59.2758	112.453	68.7785	15.8571	14.8871	6.8125	78.6751	71.4909	90.6851	2.81767	9.58506e-10	2.38001e-08	1.21e-113	74.9	KAF9488115.1	hypothetical protein BDN71DRAFT_1436363	Pleurotus eryngii
ENSOPET00005010271	247.098	195.772	280.241	1080.72	2565.78	1426.25	65.8072	211.047	172.016	1005.05	695	688.14	2.81048	8.31852e-05	0.00089251
ENSOPET00005024076	42.0592	52.0862	37.4411	341.894	339.655	238.915	105.45	77.0627	70.6797	249.323	546.589	232.936	2.80635	6.66197e-06	9.19939e-05	5.66e-243	76.91	KAF9496776.1	calcium/proton exchanger	Pleurotus eryngii
ENSOPET00005022921	53.6255	49.3921	58.9981	465.738	330.476	334.24	1450.93	445.738	515.195	518.591	547.494	359.184	2.8027	0.00124626	0.0094819	2.09e-156	87.64	KAJ8691780.1	hypothetical protein PTI98_011316	Pleurotus ostreatus
ENSOPET00005008070	8.41184	9.87842	6.80747	56.1003	57.3742	61.5387	9.51429	8.75713	14.4766	53.1888	71.4909	54.2332	2.80183	1.48112e-08	3.13702e-07	4.68e-164	88.03	KAG9225666.1	hypothetical protein CCMSSC00406_0007523	Pleurotus cornucopiae
ENSOPET00005024643	136.692	110.459	110.054	643.565	1109.62	734.844	59.4643	98.0798	172.016	535.212	672.377	869.51	2.80018	3.29367e-10	8.70803e-09	2.01e-79	100	KAG9224053.1	hypothetical protein CCMSSC00406_0004331	Pleurotus cornucopiae
ENSOPET00005007678	30.4929	16.1647	21.557	106.908	231.792	136.35	73.7357	110.34	85.1563	132.972	93.2097	122.692	2.79993	6.12083e-09	1.37586e-07	0	92.9	KDQ22884.1	hypothetical protein PLEOSDRAFT_1109976	Pleurotus ostreatus PC15
ENSOPET00005007690	30.4929	16.1647	21.557	106.908	231.792	136.35	73.7357	110.34	85.1563	132.972	93.2097	122.692	2.79993	6.12083e-09	1.37586e-07	1.1e-190	89	KDQ22884.1	hypothetical protein PLEOSDRAFT_1109976	Pleurotus ostreatus PC15
ENSOPET00005022147	8.41184	10.7765	18.1533	66.6852	118.191	74.8117	26.1643	35.9042	33.2109	95.2966	73.3008	65.7911	2.79792	3.10797e-10	8.26151e-09
ENSOPET00005026086	22.0811	21.5529	11.3458	106.908	161.795	113.424	13.4786	27.1471	24.6953	50.9726	55.2018	37.3409	2.79708	8.21619e-11	2.33988e-09	4.36e-142	95.48	KDQ24544.1	hypothetical protein PLEOSDRAFT_161417	Pleurotus ostreatus PC15
ENSOPET00005004077	50.4711	67.3529	72.613	436.1	551.94	334.24	159.364	48.1642	46.8359	192.809	308.587	227.602	2.79564	9.36765e-11	2.6482e-09	1.01e-204	96.23	KDQ23553.1	hypothetical protein PLEOSDRAFT_1078968	Pleurotus ostreatus PC15
ENSOPET00005028286	33.6474	13.4706	22.6916	156.657	190.482	131.524	563.721	407.206	458.992	847.697	1056.98	745.04	2.77752	3.00081e-13	1.11051e-11	0	92.86	KDQ31688.1	hypothetical protein PLEOSDRAFT_1100224	Pleurotus ostreatus PC15
ENSOPET00005025042	112.508	70.945	103.247	591.699	604.724	767.424	158.571	70.057	100.484	272.593	491.387	492.544	2.77607	6.27262e-15	2.72565e-13	3.6e-186	98.94	KAJ8691943.1	hypothetical protein PTI98_011460	Pleurotus ostreatus
ENSOPET00005021922	52.574	35.9215	38.5757	173.593	456.699	240.122	27.75	73.5599	31.5078	120.783	251.576	258.719	2.77606	0.00019438	0.001885
ENSOPET00005007757	146.156	193.976	138.419	1200.33	757.34	1314.03	124.479	133.108	191.602	588.401	618.985	494.323	2.7733	3.09486e-12	1.0218e-10	2.02e-158	100	KAG9219880.1	hypothetical protein CCMSSC00406_0010052	Pleurotus cornucopiae
ENSOPET00005014624	11.5663	7.1843	12.4804	60.3343	80.3239	72.3985	30.1286	28.8985	14.4766	55.405	48.8672	86.2397	2.77019	2.25284e-09	5.28232e-08	0	98.2	KAG9220602.1	hypothetical protein CCMSSC00406_0003701	Pleurotus cornucopiae
ENSOPET00005014632	11.5663	7.1843	12.4804	60.3343	80.3239	72.3985	30.1286	28.8985	14.4766	55.405	48.8672	86.2397	2.77019	2.25284e-09	5.28232e-08	0	98.88	KAG9220602.1	hypothetical protein CCMSSC00406_0003701	Pleurotus cornucopiae
ENSOPET00005026095	22.0811	21.5529	12.4804	106.908	159.5	113.424	13.4786	27.1471	24.6953	52.0807	55.2018	38.23	2.75892	1.2885e-10	3.58609e-09	4.36e-142	95.48	KDQ24544.1	hypothetical protein PLEOSDRAFT_161417	Pleurotus ostreatus PC15
ENSOPET00005025050	114.611	70.945	106.65	591.699	604.724	768.63	160.95	73.5599	105.594	272.593	492.292	492.544	2.74951	1.00029e-14	4.21075e-13	1.47e-234	99.13	KAJ8691943.1	hypothetical protein PTI98_011460	Pleurotus ostreatus
ENSOPET00005028357	5.2574	10.7765	24.9607	71.9777	81.4714	120.664	166.5	73.5599	69.8281	80.8913	72.3959	56.0114	2.74127	3.92593e-06	5.67123e-05	1.07e-89	71.04	XP_036629649.1	uncharacterized protein PC9H_008713	Pleurotus ostreatus
ENSOPET00005012331	51.5225	58.3725	46.5177	377.883	345.393	317.347	74.5286	56.9213	64.7188	289.214	244.336	290.726	2.73402	1.67264e-13	6.36476e-12	2.1e-180	96.99	KDQ32538.1	hypothetical protein PLEOSDRAFT_1087496	Pleurotus ostreatus PC15
ENSOPET00005004064	53.6255	71.843	73.7476	438.217	551.94	334.24	157.779	49.9156	46.8359	193.918	312.207	229.38	2.73293	1.57627e-10	4.35552e-09	2.55e-250	95.94	KAF9494682.1	Aldo/keto reductase	Pleurotus eryngii
ENSOPET00005028271	34.6989	14.3686	23.8261	159.833	192.777	131.524	562.136	408.958	458.992	849.913	1058.79	748.596	2.73154	5.71972e-13	2.06009e-11	0	92.86	KDQ31688.1	hypothetical protein PLEOSDRAFT_1100224	Pleurotus ostreatus PC15
ENSOPET00005021352	8.41184	8.98038	13.6149	91.0306	43.6044	71.1918	10.3071	10.5086	14.4766	52.0807	98.6394	57.7895	2.73076	1.93423e-06	2.96754e-05	2.36e-214	86.5	KDQ25172.1	hypothetical protein PLEOSDRAFT_1106116	Pleurotus ostreatus PC15
ENSOPET00005011215	29.4415	29.6353	32.9028	160.891	197.367	252.188	15.8571	25.3957	22.9922	241.566	137.552	158.254	2.73048	2.12772e-10	5.76689e-09
ENSOPET00005002200	15.7722	9.87842	12.4804	66.6852	100.979	84.4649	4.75714	8.75713	9.36719	89.7561	116.738	75.5709	2.72512	1.0822e-09	2.67236e-08	5.35e-108	92.71	KAF9494641.1	SET domain-containing protein	Pleurotus eryngii
ENSOPET00005029786	13.6692	17.0627	14.7495	132.312	67.7016	100.151	178.393	90.1984	82.6016	198.35	198.184	244.494	2.7224	9.75811e-11	2.75281e-09	1.51e-168	92.09	XP_036629695.1	nicotinamide n-methyltransferase	Pleurotus ostreatus
ENSOPET00005029795	13.6692	17.0627	14.7495	132.312	67.7016	100.151	178.393	90.1984	82.6016	198.35	198.184	244.494	2.7224	9.75811e-11	2.75281e-09	5.41e-185	94.64	XP_036629695.1	nicotinamide n-methyltransferase	Pleurotus ostreatus
ENSOPET00005011221	31.5444	30.5333	37.4411	170.418	228.349	255.808	18.2357	30.6499	24.6953	254.863	146.602	163.589	2.71752	2.66816e-11	7.97811e-10	3.05e-155	92.68	KAJ8700771.1	hypothetical protein PTI98_003762	Pleurotus ostreatus
ENSOPET00005020703	23.1326	19.7568	27.2299	129.136	170.975	160.483	43.6071	35.9042	36.6172	97.5128	101.354	97.7976	2.71562	1.9104e-11	5.80903e-10	2.39e-132	94.58	XP_036632698.1	uncharacterized protein PC9H_004613	Pleurotus ostreatus
ENSOPET00005006482	10.5148	12.5725	7.94205	78.3287	49.3418	76.0184	3.96429	12.26	4.25781	72.0265	79.6355	63.1239	2.71466	9.49235e-09	2.07408e-07	4.55e-117	76.58	KAJ8703440.1	hypothetical protein PTI98_002062	Pleurotus ostreatus
ENSOPET00005025665	18.9266	13.4706	11.3458	120.669	78.029	88.0848	13.4786	28.8985	38.3203	176.188	182.8	146.696	2.71283	1.68781e-10	4.65416e-09	5.06e-128	96.28	KAF4581423.1	hypothetical protein EYR38_002749	Pleurotus pulmonarius
ENSOPET00005025820	118.817	95.192	103.247	523.955	880.121	658.826	4.75714	12.26	7.66406	452.105	373.744	380.522	2.70096	5.49665e-12	1.76713e-10
ENSOPET00005025811	118.817	95.192	103.247	523.955	880.121	657.619	4.75714	12.26	7.66406	452.105	373.744	379.633	2.70011	5.94925e-12	1.91036e-10
ENSOPET00005007221	382.739	370.89	323.355	2418.66	2296.12	2276.93	742.114	245.2	369.578	2133.09	3460.52	2294.69	2.69865	4.32918e-15	1.90888e-13	3.78e-101	95.05	KAG9225357.1	hypothetical protein CCMSSC00406_0006256	Pleurotus cornucopiae
ENSOPET00005021357	8.41184	9.87842	13.6149	91.0306	43.6044	71.1918	11.1	11.3843	14.4766	52.0807	98.6394	57.7895	2.68957	2.32458e-06	3.51439e-05	2.36e-214	86.5	KDQ25172.1	hypothetical protein PLEOSDRAFT_1106116	Pleurotus ostreatus PC15
ENSOPET00005020122	45.2137	28.7372	45.3831	269.916	209.99	282.354	177.6	86.6955	146.469	103.053	161.081	87.1288	2.67528	1.10485e-12	3.85567e-11	5.74e-80	99.17	KAF9498697.1	hypothetical protein BDN71DRAFT_1503763	Pleurotus eryngii
ENSOPET00005023417	13.6692	16.1647	15.8841	102.674	61.9642	126.697	71.3572	155.877	170.313	90.8642	108.594	64.9021	2.67185	5.44534e-07	9.27913e-06	1e-160	90.11	XP_036628645.1	uncharacterized protein PC9H_009758	Pleurotus ostreatus
ENSOPET00005009709	31.5444	42.2078	28.3645	383.175	82.6189	184.616	22.2	10.5086	16.1797	462.078	421.706	472.985	2.67113	1.6184e-06	2.52908e-05	2.22e-156	83.62	XP_036625758.1	phosphatidylinositol N-acetylglucosaminyltransferase subunit gpi1	Pleurotus ostreatus
ENSOPET00005002147	13.6692	6.28627	5.67289	61.3928	48.1944	53.0922	22.9929	28.8985	52.7969	65.3779	42.5326	58.6786	2.66622	3.49233e-08	7.0477e-07	7.37e-64	92.38	KAG9217991.1	hypothetical protein CCMSSC00406_0009811	Pleurotus cornucopiae
ENSOPET00005002155	13.6692	6.28627	5.67289	61.3928	48.1944	53.0922	22.9929	28.8985	52.7969	65.3779	42.5326	58.6786	2.66622	3.49233e-08	7.0477e-07	5.81e-53	92.22	KAG9217991.1	hypothetical protein CCMSSC00406_0009811	Pleurotus cornucopiae
ENSOPET00005002997	15.7722	11.6745	10.2112	95.2646	55.0793	88.0848	182.357	219.804	230.773	201.674	110.404	132.471	2.66253	4.2185e-10	1.10234e-08	3.32e-246	96.88	KDQ29983.1	hypothetical protein PLEOSDRAFT_1062286	Pleurotus ostreatus PC15
ENSOPET00005003017	15.7722	11.6745	10.2112	95.2646	55.0793	88.0848	182.357	219.804	230.773	201.674	110.404	132.471	2.66253	4.2185e-10	1.10234e-08	7.29e-248	96.89	KDQ29983.1	hypothetical protein PLEOSDRAFT_1062286	Pleurotus ostreatus PC15
ENSOPET00005024451	14.7207	8.08234	14.7495	73.0362	111.306	53.0922	51.5357	43.7856	36.6172	17.7296	40.7227	19.5595	2.66054	5.51741e-07	9.3782e-06	1.12e-196	94.18	KAF9493113.1	Ureohydrolase	Pleurotus eryngii
ENSOPET00005002989	15.7722	10.7765	10.2112	93.1476	55.0793	83.2582	169.671	215.425	224.813	200.566	104.974	128.026	2.65472	5.36892e-10	1.38283e-08	1.42e-178	96.98	KDQ29983.1	hypothetical protein PLEOSDRAFT_1062286	Pleurotus ostreatus PC15
ENSOPET00005002977	15.7722	10.7765	10.2112	93.1476	53.9318	83.2582	169.671	215.425	224.813	200.566	104.974	128.026	2.64755	5.99201e-10	1.53743e-08	4.26e-202	83.33	KDQ29983.1	hypothetical protein PLEOSDRAFT_1062286	Pleurotus ostreatus PC15
ENSOPET00005007217	382.739	370.89	323.355	2294.82	2196.29	2204.53	742.114	245.2	368.727	2057.74	3303.97	2169.33	2.63623	1.61376e-14	6.64775e-13	6.14e-41	94.49	KAG9225357.1	hypothetical protein CCMSSC00406_0006256	Pleurotus cornucopiae
ENSOPET00005030732	79.9125	76.3332	103.247	755.766	344.245	512.822	70.5643	36.7799	36.6172	302.511	413.561	344.959	2.63583	6.17041e-07	1.0396e-05	2.76e-250	97.77	XP_036629669.1	uncharacterized protein PC9H_008733	Pleurotus ostreatus
ENSOPET00005003006	15.7722	11.6745	10.2112	94.2061	55.0793	84.4649	177.6	216.301	230.773	200.566	110.404	132.471	2.63394	6.5646e-10	1.67004e-08	7.29e-248	96.89	KDQ29983.1	hypothetical protein PLEOSDRAFT_1062286	Pleurotus ostreatus PC15
ENSOPET00005019536	88.3244	95.192	80.5551	545.125	654.066	436.804	50.7429	68.3056	74.9375	345.727	745.677	689.029	2.63117	3.98672e-08	8.00345e-07	0	98.34	KAG9220315.1	hypothetical protein CCMSSC00406_0006380	Pleurotus cornucopiae
ENSOPET00005009647	223.965	217.325	197.417	1178.11	1816.47	958.073	261.643	436.105	428.336	928.588	1808.99	866.843	2.62959	4.08026e-06	5.87526e-05	0	94.84	XP_036625885.1	uncharacterized protein PC9H_002603	Pleurotus ostreatus
ENSOPET00005009698	32.5959	44.0039	28.3645	381.058	76.8815	183.409	22.2	10.5086	16.1797	464.294	418.086	473.874	2.61121	3.74233e-06	5.41764e-05	4.72e-86	67.06	KAJ8689063.1	pig-Q	Pleurotus ostreatus
ENSOPET00005025018	110.405	63.7607	95.3046	523.955	487.681	622.627	151.436	60.4242	97.0781	231.593	436.185	431.199	2.60044	2.39795e-13	8.97265e-12	8.3e-75	93.38	KAG9227828.1	hypothetical protein CCMSSC00406_0008650	Pleurotus cornucopiae
ENSOPET00005009531	23.1326	43.1058	43.114	195.822	258.184	207.542	19.0286	23.6442	34.0625	147.377	238.001	231.158	2.59686	1.3412e-11	4.16283e-10	0	90.66	KAF9496861.1	DNA mismatch repair protein MutL	Pleurotus eryngii
ENSOPET00005031210	137.744	183.2	190.609	779.053	1321.9	988.239	102.279	98.0798	114.961	601.698	801.784	703.254	2.59428	2.58483e-12	8.60789e-11	0	88.31	KAJ8693714.1	hypothetical protein PTI98_008688	Pleurotus ostreatus
ENSOPET00005031206	137.744	183.2	190.609	777.994	1321.9	988.239	102.279	98.0798	114.961	601.698	801.784	703.254	2.59378	2.84295e-12	9.42088e-11	9.64e-290	88.18	KAF9500803.1	hypothetical protein BDN71DRAFT_1502000	Pleurotus eryngii
ENSOPET00005030826	258.664	255.941	248.473	1036.27	2206.61	1349.02	34.8857	133.108	95.375	747.968	569.212	624.127	2.58919	3.1151e-05	0.000372512	2.98e-221	92.16	KAF9500633.1	DnaJ-domain-containing protein	Pleurotus eryngii
ENSOPET00005008641	9.46332	9.87842	6.80747	74.0947	40.162	42.2324	23.7857	35.0285	36.6172	70.9184	46.1524	71.1255	2.58122	8.92685e-08	1.71173e-06	3.32e-100	96.3	KAG9219961.1	hypothetical protein CCMSSC00406_0006874	Pleurotus cornucopiae
ENSOPET00005005775	80.964	84.4156	71.4784	391.643	579.48	425.944	361.543	352.036	298.047	579.536	501.341	644.575	2.56031	8.67913e-13	3.06454e-11	0	91.01	KAF9487221.1	FAD-linked oxidoreductase	Pleurotus eryngii
ENSOPET00005003824	63.0888	78.1293	62.4018	389.526	448.666	360.786	81.6643	90.1984	88.5625	344.619	334.831	338.735	2.55785	2.07106e-12	7.0096e-11	2e-107	87.22	KAF9487641.1	hypothetical protein BDN71DRAFT_616210	Pleurotus eryngii
ENSOPET00005003766	283.9	287.372	270.03	1370.75	2110.22	1469.69	271.157	471.133	428.336	1171.26	1338.42	1234.92	2.55693	1.15471e-13	4.4189e-12	3.36e-233	89.07	KAJ8690783.1	hypothetical protein PTI98_012182	Pleurotus ostreatus
ENSOPET00005002561	60.9859	51.1882	44.2486	327.075	337.36	255.808	47.5714	63.927	74.0859	280.349	234.382	262.275	2.55657	4.29852e-12	1.39694e-10	1.97e-199	93.77	KAG9220131.1	hypothetical protein CCMSSC00406_0007174	Pleurotus cornucopiae
ENSOPET00005005380	70.4492	73.6391	72.613	315.432	506.041	452.49	459.064	406.331	413.859	500.861	307.682	508.548	2.55554	1.22721e-12	4.24943e-11	0	99.31	KAG9217764.1	hypothetical protein CCMSSC00406_0003547	Pleurotus cornucopiae
ENSOPET00005005386	70.4492	73.6391	72.613	315.432	506.041	452.49	459.857	406.331	413.859	500.861	307.682	508.548	2.55554	1.22699e-12	4.24943e-11	0	99.33	KAG9217764.1	hypothetical protein CCMSSC00406_0003547	Pleurotus cornucopiae
ENSOPET00005030821	269.179	263.125	255.28	1050.03	2218.09	1347.82	35.6786	143.617	107.297	760.157	589.121	632.128	2.55112	3.11697e-05	0.000372557	1.25e-134	92.63	KAF9500633.1	DnaJ-domain-containing protein	Pleurotus eryngii
ENSOPET00005028255	31.5444	13.4706	21.557	138.663	131.961	117.044	523.286	381.811	427.484	756.833	894.089	639.241	2.54183	2.99382e-11	8.92218e-10	1.23e-246	100	KAG9221545.1	hypothetical protein CCMSSC00406_0009368	Pleurotus cornucopiae
ENSOPET00005030831	271.282	266.717	256.415	1052.14	2221.53	1349.02	35.6786	143.617	107.297	762.373	590.931	638.352	2.54077	3.23448e-05	0.000385235	2.98e-221	92.16	KAF9500633.1	DnaJ-domain-containing protein	Pleurotus eryngii
ENSOPET00005031297	241.84	240.674	231.454	983.343	2203.17	950.833	3461.61	4085.2	5314.6	1684.31	2091.34	1213.58	2.53477	2.11114e-09	4.98478e-08	0	98.89	KDQ22985.1	Fet3 ferroxidase	Pleurotus ostreatus PC15
ENSOPET00005028001	19.9781	31.4313	23.8261	117.493	212.285	106.184	8.72143	14.0114	9.36719	97.5128	66.0612	61.3458	2.53472	4.34971e-05	0.000503374	4.04e-77	64.57	KAF4569373.1	hypothetical protein EYR36_009163	Pleurotus pulmonarius
ENSOPET00005004299	29.4415	22.451	29.499	100.557	223.76	147.21	590.679	583.225	511.789	163.999	144.792	107.577	2.53439	3.6031e-11	1.06789e-09	7.41e-136	98.18	KAG9217618.1	hypothetical protein CCMSSC00406_0010171	Pleurotus cornucopiae
ENSOPET00005008152	65.1918	75.4352	64.671	590.641	257.037	337.859	54.7071	70.9327	86.8594	691.455	810.834	817.055	2.52975	6.31616e-12	2.02335e-10
ENSOPET00005003778	292.312	292.76	275.703	1371.81	2117.11	1473.31	277.5	479.89	439.406	1171.26	1342.04	1238.47	2.52728	2.04161e-13	7.70352e-12	0	91.72	KAJ8690783.1	hypothetical protein PTI98_012182	Pleurotus ostreatus
ENSOPET00005003789	292.312	292.76	275.703	1371.81	2117.11	1473.31	277.5	479.89	439.406	1171.26	1342.04	1238.47	2.52728	2.04161e-13	7.70352e-12	0	95.29	KAJ8690783.1	hypothetical protein PTI98_012182	Pleurotus ostreatus
ENSOPET00005003798	292.312	292.76	275.703	1371.81	2117.11	1473.31	277.5	479.89	439.406	1171.26	1342.04	1238.47	2.52728	2.04161e-13	7.70352e-12	0	90.89	KAJ8690783.1	hypothetical protein PTI98_012182	Pleurotus ostreatus
ENSOPET00005026625	12.6178	7.1843	9.07663	47.6323	65.4066	53.0922	24.5786	14.8871	20.4375	34.3511	36.1979	24.8939	2.52424	2.631e-07	4.71602e-06
ENSOPET00005012417	43.1107	40.4117	24.9607	167.242	270.806	185.823	142.714	91.9498	75.7891	236.025	186.419	230.269	2.52378	4.49162e-11	1.31818e-09	0	94.46	XP_036625914.1	uncharacterized protein PC9H_002632	Pleurotus ostreatus
ENSOPET00005005758	79.9125	81.7215	70.3439	381.058	541.613	410.258	353.614	346.782	287.828	561.807	464.238	604.567	2.52254	1.85995e-12	6.32687e-11	5.21e-130	52.74	KAF9487221.1	FAD-linked oxidoreductase	Pleurotus eryngii
ENSOPET00005027197	22.0811	25.1451	22.6916	187.354	44.7519	168.93	45.1929	20.1414	26.3984	111.918	192.754	120.913	2.52	0.000343903	0.00309042	5.53e-87	90.86	KDQ24776.1	hypothetical protein PLEOSDRAFT_161185	Pleurotus ostreatus PC15
ENSOPET00005017070	358.555	314.313	285.914	1707.35	2336.28	1455.21	128.443	336.274	397.68	2622.87	1395.43	2348.03	2.51985	1.2931e-08	2.76928e-07	3.25e-102	100	KAG9219309.1	hypothetical protein CCMSSC00406_0001719	Pleurotus cornucopiae
ENSOPET00005010547	15.7722	17.9608	7.94205	76.2117	78.029	84.4649	7.13572	12.26	6.8125	76.4589	66.9662	72.0146	2.51798	3.00507e-08	6.11939e-07	1.74e-139	91.19	KAF4565628.1	hypothetical protein EYR36_002204	Pleurotus pulmonarius
ENSOPET00005005767	80.964	84.4156	71.4784	390.585	551.94	413.878	361.543	351.161	298.047	570.672	487.767	628.572	2.51769	1.93867e-12	6.58636e-11	1.99e-296	90.97	KAF9487221.1	FAD-linked oxidoreductase	Pleurotus eryngii
ENSOPET00005031068	22.0811	13.4706	35.1719	86.7967	198.515	119.457	4.75714	6.12999	6.8125	47.6483	46.1524	43.5644	2.51684	0.000316927	0.0028836	4.48e-125	96.05	KAJ8694674.1	hypothetical protein PTI98_007330	Pleurotus ostreatus
ENSOPET00005018481	86.2214	140.992	113.458	569.471	865.203	503.169	145.093	401.076	315.93	993.966	436.185	492.544	2.508	1.75634e-05	0.000222253	0	100	KAG9219324.1	hypothetical protein CCMSSC00406_0001734	Pleurotus cornucopiae
ENSOPET00005027704	377.481	574.744	399.372	2803.96	2360.38	2517.05	146.679	87.5713	80.0469	1428.34	2703.08	1510.53	2.5067	6.50536e-11	1.87445e-09
ENSOPET00005025984	11.5663	10.7765	19.2878	63.5097	92.9463	79.6383	229.136	151.498	147.32	96.4047	88.6849	65.7911	2.50365	3.58892e-09	8.27818e-08	1.26e-225	97.81	KAF9496778.1	Metallo-hydrolase/oxidoreductase	Pleurotus eryngii
ENSOPET00005025029	114.611	70.047	105.516	525.014	493.418	625.04	157.779	70.057	103.891	232.701	439.805	431.199	2.50176	1.37077e-12	4.69248e-11	3.62e-144	98.66	XP_036627289.1	uncharacterized protein PC9H_010413	Pleurotus ostreatus
ENSOPET00005015928	130.384	110.459	91.9009	355.655	1209.45	317.347	4248.13	3420.53	3461.6	2871.09	4083.13	2565.85	2.50013	2.68245e-12	8.9e-11	9.8e-259	98.65	KAF9496366.1	general substrate transporter	Pleurotus eryngii
ENSOPET00005016437	11.5663	7.1843	11.3458	32.8134	79.1764	57.9188	44.4	42.9099	40.875	69.8103	54.2969	51.566	2.4971	1.15147e-07	2.15303e-06	3.89e-104	96.3	KAJ8697147.1	hypothetical protein PTI98_006946	Pleurotus ostreatus
ENSOPET00005031306	236.583	228.102	220.108	917.716	2037.93	877.228	3270.54	3794.46	4876.05	1542.48	1961.93	1143.34	2.48469	9.5818e-10	2.38001e-08	1.59e-306	76.26	KAF9493035.1	Ferroxidase	Pleurotus eryngii
ENSOPET00005022960	77.8096	68.2509	72.613	272.033	592.102	359.579	123.686	101.583	80.8984	171.756	329.401	210.709	2.48442	1.59238e-05	0.000203802
ENSOPET00005008250	22.0811	17.9608	15.8841	112.201	117.043	83.2582	37.2643	80.5656	120.07	189.485	322.162	178.703	2.48228	8.52632e-06	0.000114969
ENSOPET00005009446	18.9266	7.1843	13.6149	59.2758	78.029	84.4649	1114.76	710.203	582.469	179.512	147.507	95.1304	2.48091	0.000613102	0.00509173	5.45e-237	97.95	KAF9496859.1	L-lactate dehydrogenase	Pleurotus eryngii
ENSOPET00005009458	18.9266	7.1843	13.6149	59.2758	78.029	84.4649	1114.76	710.203	582.469	179.512	147.507	95.1304	2.48091	0.000613102	0.00509173	1.43e-227	99.07	KAF4565378.1	hypothetical protein EYR36_001949	Pleurotus pulmonarius
ENSOPET00005007949	77.8096	101.478	81.6897	454.095	619.642	381.299	80.8714	42.9099	33.2109	359.025	716.719	248.05	2.47906	0.000164328	0.00163424	3.7e-210	97.39	KAF9489927.1	hypothetical protein BDN71DRAFT_1498813	Pleurotus eryngii
ENSOPET00005015939	134.589	113.153	94.17	364.123	1215.19	325.793	4260.02	3431.04	3471.82	2878.84	4096.7	2580.97	2.47817	3.15084e-12	1.03901e-10	0	97.93	KAF9496366.1	general substrate transporter	Pleurotus eryngii
ENSOPET00005013009	19.9781	9.87842	18.1533	53.9833	121.633	91.7047	91.1786	54.2942	51.9453	63.1617	144.792	82.6835	2.47717	1.54468e-05	0.000198262	2.88e-205	99.66	KAG9227008.1	hypothetical protein CCMSSC00406_0008980	Pleurotus cornucopiae
ENSOPET00005028676	311.238	296.353	319.951	1539.05	2158.42	1444.35	191.079	371.302	304.859	1318.64	1486.83	1142.45	2.47079	4.74761e-13	1.72845e-11	1.99e-184	75.69	XP_036628482.1	uncharacterized protein PC9H_009594	Pleurotus ostreatus
ENSOPET00005028687	311.238	296.353	319.951	1539.05	2158.42	1444.35	191.079	371.302	304.859	1318.64	1486.83	1142.45	2.47079	4.74761e-13	1.72845e-11	1.65e-257	76.16	KAG9224740.1	hypothetical protein CCMSSC00406_0002109	Pleurotus cornucopiae
ENSOPET00005002574	65.1918	53.8823	52.1906	337.66	340.803	270.288	53.1214	74.4356	79.1953	299.187	240.716	269.388	2.4698	1.41954e-11	4.3908e-10	5.36e-278	92.31	KAG9220131.1	hypothetical protein CCMSSC00406_0007174	Pleurotus cornucopiae
ENSOPET00005021904	255.51	175.117	218.974	1307.24	1122.24	1168.03	178.393	150.623	147.32	1548.02	1174.62	1321.16	2.46937	4.94005e-13	1.79609e-11	6.21e-270	98.69	KAG9227115.1	hypothetical protein CCMSSC00406_0009647	Pleurotus cornucopiae
ENSOPET00005010866	298.62	193.976	198.551	1107.19	1343.7	1362.3	306.043	227.685	177.977	1080.4	1103.13	884.624	2.46393	7.90893e-13	2.79625e-11	3.07e-210	98.62	KAJ8689196.1	hypothetical protein PTI98_013244	Pleurotus ostreatus
ENSOPET00005029147	155.619	176.914	167.918	707.075	1323.05	728.811	354.407	1294.3	1118.95	664.86	218.997	393.858	2.46281	0.000285153	0.00263544	0	95.59	KAG9223925.1	hypothetical protein CCMSSC00406_0004459	Pleurotus cornucopiae
ENSOPET00005029155	155.619	177.812	167.918	708.134	1323.05	728.811	354.407	1294.3	1118.95	664.86	218.997	393.858	2.46078	0.000286431	0.00264544	0	99.12	KAG9223925.1	hypothetical protein CCMSSC00406_0004459	Pleurotus cornucopiae
ENSOPET00005009778	44.1622	34.1254	35.1719	249.805	176.713	196.682	19.8214	43.7856	78.3438	188.377	377.363	397.414	2.45752	2.13895e-06	3.25752e-05	1.62e-26	96.77	KAG9226975.1	hypothetical protein CCMSSC00406_0003352	Pleurotus cornucopiae
ENSOPET00005028243	28.39	13.4706	21.557	124.903	118.191	104.978	447.171	346.782	374.688	684.806	771.921	563.67	2.45643	1.7858e-10	4.89932e-09	2.51e-135	100	KAG9221545.1	hypothetical protein CCMSSC00406_0009368	Pleurotus cornucopiae
ENSOPET00005024164	24.184	32.3294	24.9607	130.195	152.615	164.103	478.093	312.629	301.453	179.512	113.119	113.801	2.45558	7.13896e-09	1.58297e-07	9.53e-298	80.67	XP_036627336.1	uncharacterized protein PC9H_010460	Pleurotus ostreatus
ENSOPET00005002712	55.7285	83.5175	65.8056	448.802	314.411	360.786	53.1214	63.927	58.7578	257.079	517.63	401.859	2.45458	5.72424e-09	1.29268e-07	0	88.79	KAG9223432.1	hypothetical protein CCMSSC00406_0007619	Pleurotus cornucopiae
ENSOPET00005024184	24.184	32.3294	26.0953	131.253	153.763	167.723	482.057	317.884	307.414	181.728	113.119	113.801	2.45432	4.40215e-09	1.00763e-07	0	98.05	XP_036627336.1	uncharacterized protein PC9H_010460	Pleurotus ostreatus
ENSOPET00005013747	39.9563	57.4744	57.8635	265.682	331.623	253.395	77.7	69.1813	57.9063	282.566	206.328	206.264	2.45365	3.48954e-11	1.03537e-09	3.82e-278	95.92	KAF9497549.1	hypothetical protein BDN71DRAFT_1444724	Pleurotus eryngii
ENSOPET00005013755	39.9563	57.4744	57.8635	265.682	331.623	253.395	77.7	69.1813	57.9063	282.566	206.328	206.264	2.45365	3.48954e-11	1.03537e-09	4.25e-264	91.84	KAF9497549.1	hypothetical protein BDN71DRAFT_1444724	Pleurotus eryngii
ENSOPET00005012772	1049.38	1094.71	1027.93	3900.56	8437.45	5029.28	579.579	561.332	540.742	3233.44	2939.27	2654.76	2.4529	2.55056e-05	0.000310644	1.31e-246	98.31	XP_036625854.1	uncharacterized protein PC9H_002572	Pleurotus ostreatus
ENSOPET00005012763	1049.38	1094.71	1027.93	3900.56	8434.01	5029.28	579.579	561.332	540.742	3233.44	2939.27	2654.76	2.45262	2.52217e-05	0.000307466	1.57e-166	99.16	XP_036625854.1	uncharacterized protein PC9H_002572	Pleurotus ostreatus
ENSOPET00005012754	1045.17	1092.91	1026.79	3887.86	8378.93	5014.8	575.614	556.077	538.188	3226.79	2931.13	2643.2	2.44901	2.32484e-05	0.000286522	1.31e-246	98.31	XP_036625854.1	uncharacterized protein PC9H_002572	Pleurotus ostreatus
ENSOPET00005022265	481.578	591.807	426.602	2292.7	3916.37	1960.79	581.164	1334.59	949.492	3447.3	3068.68	3306.45	2.44536	1.94052e-10	5.28076e-09	0	98.44	KAG9224537.1	hypothetical protein CCMSSC00406_0002312	Pleurotus cornucopiae
ENSOPET00005021618	82.0155	52.9842	57.8635	212.758	487.681	348.719	118.929	83.1927	67.2734	238.242	190.039	128.026	2.44358	1.12387e-05	0.000147195	1.01e-194	95.93	KAJ8692010.1	ATP phosphoribosyltransferase (ATP-PRTase) (ATP-PRT)	Pleurotus ostreatus
ENSOPET00005029604	366.967	712.144	343.777	1830.14	3078.7	2806.65	872.936	558.705	550.961	848.805	1080.51	887.291	2.43893	1.04187e-09	2.57986e-08	2.9e-182	84.21	KAF9500784.1	GroES-like protein	Pleurotus eryngii
ENSOPET00005002693	56.7799	89.8038	66.9401	458.329	325.886	371.645	53.1214	68.3056	63.8672	263.728	523.965	411.639	2.4365	2.89642e-09	6.72694e-08	0	88.79	KAG9223432.1	hypothetical protein CCMSSC00406_0007619	Pleurotus cornucopiae
ENSOPET00005002724	56.7799	89.8038	66.9401	458.329	325.886	371.645	53.1214	68.3056	63.8672	263.728	523.965	411.639	2.4365	2.89642e-09	6.72694e-08	0	88.46	KAG9223432.1	hypothetical protein CCMSSC00406_0007619	Pleurotus cornucopiae
ENSOPET00005006231	115.663	175.117	138.419	826.685	721.768	772.25	100.693	60.4242	97.0781	550.726	1101.32	843.727	2.43484	4.66917e-10	1.21773e-08	0	83.96	XP_036635394.1	uncharacterized protein PC9H_004336	Pleurotus ostreatus
ENSOPET00005005536	9.46332	13.4706	14.7495	81.5042	44.7519	77.225	19.0286	18.39	21.2891	117.459	99.5443	101.354	2.43289	5.39934e-08	1.06723e-06	3.43e-92	92.64	KAF4584663.1	hypothetical protein EYR38_001893	Pleurotus pulmonarius
ENSOPET00005022252	480.527	591.807	425.467	2280	3852.11	1942.69	578.786	1326.7	936.719	3395.22	3050.58	3274.44	2.43058	1.25678e-10	3.5087e-09	1.18e-279	81.06	KAG9224537.1	hypothetical protein CCMSSC00406_0002312	Pleurotus cornucopiae
ENSOPET00005004945	26.287	17.0627	29.499	166.184	102.126	124.284	164.914	56.0456	72.3828	262.62	342.975	288.058	2.43006	3.12259e-10	8.27195e-09	7.23e-143	93.27	KAF9498174.1	hypothetical protein BDN71DRAFT_446821	Pleurotus eryngii
ENSOPET00005005528	9.46332	13.4706	14.7495	79.3872	44.7519	77.225	19.0286	18.39	21.2891	116.351	99.5443	100.465	2.4178	6.76626e-08	1.3203e-06	1.61e-92	92.64	KAF4584663.1	hypothetical protein EYR38_001893	Pleurotus pulmonarius
ENSOPET00005013223	123.023	95.192	129.342	352.479	1033.88	470.59	677.893	602.49	597.797	476.483	980.059	755.709	2.41761	6.49489e-06	8.99172e-05	1.11e-69	95.87	KAJ8689244.1	hypothetical protein PTI98_013285	Pleurotus ostreatus
ENSOPET00005007100	17.8752	16.1647	18.1533	133.37	51.6368	92.9114	6.34286	16.6385	20.4375	95.2966	57.9167	70.2365	2.41273	3.45575e-05	0.000409001	4.8e-174	98.73	XP_036625871.1	uncharacterized protein PC9H_002589	Pleurotus ostreatus
ENSOPET00005003838	82.0155	96.0901	88.4971	462.563	518.663	434.391	115.757	112.091	99.6328	392.268	444.33	443.646	2.40867	1.36722e-11	4.23871e-10	1.11e-285	95.08	XP_036634045.1	uncharacterized protein PC9H_002972	Pleurotus ostreatus
ENSOPET00005002782	42.0592	44.0039	41.9794	284.735	212.285	179.789	10.3071	13.1357	33.2109	208.323	399.987	489.877	2.40213	5.79398e-05	0.00065094	1.45e-60	60.84	KAF4573406.1	hypothetical protein EYR36_007921	Pleurotus pulmonarius
ENSOPET00005025361	79.9125	46.698	43.114	186.295	447.519	263.048	570.857	470.258	455.586	477.591	373.744	325.399	2.40169	3.34642e-11	9.95098e-10	0	99.64	KAG9224046.1	hypothetical protein CCMSSC00406_0004338	Pleurotus cornucopiae
ENSOPET00005030051	25.2355	11.6745	27.2299	117.493	63.1117	155.657	68.9786	42.9099	40.875	67.5941	58.8216	76.46	2.39029	2.4479e-06	3.67403e-05	0	99.56	KAG9218283.1	hypothetical protein CCMSSC00406_0009905	Pleurotus cornucopiae
ENSOPET00005030059	25.2355	11.6745	27.2299	117.493	63.1117	155.657	68.9786	42.9099	41.7266	67.5941	58.8216	76.46	2.39029	2.30213e-06	3.48633e-05	0	99.56	KAG9218283.1	hypothetical protein CCMSSC00406_0009905	Pleurotus cornucopiae
ENSOPET00005027232	53.6255	55.6784	47.6523	284.735	277.691	258.221	95.9357	160.255	130.289	315.809	308.587	317.398	2.3864	8.20966e-11	2.33988e-09	3.98e-286	98.99	KAG9224424.1	hypothetical protein CCMSSC00406_0009466	Pleurotus cornucopiae
ENSOPET00005027239	53.6255	55.6784	47.6523	284.735	277.691	258.221	95.9357	160.255	130.289	315.809	308.587	318.287	2.3864	8.20546e-11	2.33988e-09	0	98.62	KAG9224424.1	hypothetical protein CCMSSC00406_0009466	Pleurotus cornucopiae
ENSOPET00005027226	53.6255	55.6784	47.6523	283.677	277.691	258.221	95.1429	159.38	131.141	315.809	307.682	317.398	2.38454	8.51219e-11	2.41651e-09	0	98.62	KAG9224424.1	hypothetical protein CCMSSC00406_0009466	Pleurotus cornucopiae
ENSOPET00005002701	59.9344	94.294	71.4784	463.621	331.623	381.299	60.2571	72.6841	68.9766	268.16	532.11	423.197	2.38203	3.40247e-09	7.86833e-08	0	88.79	KAG9223432.1	hypothetical protein CCMSSC00406_0007619	Pleurotus cornucopiae
ENSOPET00005006530	11.5663	16.1647	6.80747	46.5738	83.7664	49.4723	22.2	43.7856	34.0625	52.0807	45.2474	65.7911	2.38022	4.86935e-07	8.4147e-06	0	98.75	KAG9217513.1	hypothetical protein CCMSSC00406_0008625	Pleurotus cornucopiae
ENSOPET00005031303	267.076	290.066	256.415	1007.69	2237.6	973.759	3567.06	4146.5	5414.24	1714.23	2142.01	1285.59	2.3746	7.5119e-09	1.65884e-07	0	98.89	KDQ22985.1	Fet3 ferroxidase	Pleurotus ostreatus PC15
ENSOPET00005031617	540.461	475.96	469.716	1801.56	3818.83	2080.25	1072.74	698.819	631.008	1668.8	1751.08	1341.61	2.37341	6.53702e-06	9.03612e-05	0	96.93	KAJ8693842.1	hypothetical protein PTI98_008795	Pleurotus ostreatus
ENSOPET00005031620	540.461	475.96	469.716	1801.56	3818.83	2080.25	1072.74	698.819	631.008	1668.8	1751.08	1341.61	2.37341	6.53702e-06	9.03612e-05	0	96.74	KAJ8693842.1	hypothetical protein PTI98_008795	Pleurotus ostreatus
ENSOPET00005003830	85.1699	95.192	91.9009	461.504	515.221	433.184	118.136	112.967	100.484	390.051	438.9	434.755	2.37253	2.42471e-11	7.2988e-10	4.22e-245	94.58	XP_036634045.1	uncharacterized protein PC9H_002972	Pleurotus ostreatus
ENSOPET00005009346	21.0296	13.4706	21.557	55.0418	142.288	92.9114	80.0786	105.961	93.6719	72.0265	55.2018	63.1239	2.37228	1.10929e-07	2.0797e-06	0	90.4	KAJ8700798.1	trifunctional dihydropteroate synthetase	Pleurotus ostreatus
ENSOPET00005009354	21.0296	13.4706	21.557	55.0418	142.288	91.7047	80.0786	105.961	93.6719	68.7022	53.392	62.2349	2.36627	1.42889e-07	2.64212e-06	0	90.4	KAJ8700798.1	trifunctional dihydropteroate synthetase	Pleurotus ostreatus
ENSOPET00005015972	19.9781	13.4706	23.8261	122.786	82.6189	89.2914	23.7857	16.6385	17.8828	94.1885	111.309	121.803	2.36325	1.07053e-08	2.31841e-07	1.55e-143	93.98	KAF9491336.1	LamB/YcsF	Pleurotus eryngii
ENSOPET00005011159	9.46332	9.87842	11.3458	45.5153	67.7016	44.6457	32.5071	63.0513	84.3047	57.6212	26.2435	35.5628	2.36295	1.5524e-05	0.000199159	5.34e-105	88.6	KAJ8700486.1	ATP-dependent DNA helicase MER3	Pleurotus ostreatus
ENSOPET00005029925	118.817	101.478	103.247	568.412	471.616	617.8	1045.78	788.141	642.93	592.834	367.409	466.761	2.35727	1.47609e-11	4.55005e-10	8.26e-277	99.46	KAG9221507.1	hypothetical protein CCMSSC00406_0009496	Pleurotus cornucopiae
ENSOPET00005029936	118.817	101.478	103.247	568.412	471.616	617.8	1045.78	788.141	642.93	592.834	367.409	466.761	2.35727	1.47609e-11	4.55005e-10	2.29e-275	99.18	KAG9221507.1	hypothetical protein CCMSSC00406_0009496	Pleurotus cornucopiae
ENSOPET00005021525	120.92	126.623	95.3046	421.281	907.66	427.151	938.743	704.073	585.024	2045.55	1959.21	1149.57	2.35673	9.31611e-07	1.51561e-05	0	97.43	KAG9227225.1	hypothetical protein CCMSSC00406_0004236	Pleurotus cornucopiae
ENSOPET00005029917	118.817	101.478	103.247	568.412	471.616	616.594	1045.78	787.266	642.93	592.834	367.409	466.761	2.35622	1.50339e-11	4.62889e-10	1.68e-242	99.38	KAG9221507.1	hypothetical protein CCMSSC00406_0009496	Pleurotus cornucopiae
ENSOPET00005021810	8.41184	11.6745	18.1533	59.2758	81.4714	54.2988	36.4714	22.7685	22.9922	67.5941	76.0157	70.2365	2.35068	1.82836e-07	3.32375e-06
ENSOPET00005028652	24.184	33.2274	46.5177	117.493	257.037	153.243	66.6	91.0741	100.484	98.6209	115.833	78.2381	2.34432	2.69161e-06	4.00191e-05
ENSOPET00005008623	11.5663	10.7765	10.2112	79.3872	42.4569	43.4391	31.7143	47.2885	46.8359	74.2427	48.8672	73.7928	2.34404	3.69316e-07	6.47349e-06	9.76e-135	92.83	KAJ8689851.1	hypothetical protein PTI98_012712	Pleurotus ostreatus
ENSOPET00005031446	35.7503	27.8392	30.6336	231.811	76.8815	168.93	191.079	97.2041	87.7109	373.43	348.405	292.504	2.34172	1.67354e-08	3.53068e-07	3.83e-154	96.77	KDQ32151.1	hypothetical protein PLEOSDRAFT_1111109	Pleurotus ostreatus PC15
ENSOPET00005015981	21.0296	13.4706	23.8261	122.786	82.6189	89.2914	24.5786	18.39	17.8828	95.2966	111.309	121.803	2.33701	1.42131e-08	3.01984e-07	3.01e-133	95.07	XP_036630168.1	uncharacterized protein PC9H_007012	Pleurotus ostreatus
ENSOPET00005015992	21.0296	13.4706	23.8261	122.786	82.6189	89.2914	24.5786	18.39	17.8828	95.2966	111.309	121.803	2.33701	1.42131e-08	3.01984e-07	1.11e-136	94.58	KAF9491336.1	LamB/YcsF	Pleurotus eryngii
ENSOPET00005002113	28.39	28.7372	19.2878	184.178	100.979	100.151	34.0929	54.2942	70.6797	144.053	45.2474	92.4632	2.33408	0.000113879	0.00118091	5.53e-237	96.73	KAF9498056.1	class III chitinase	Pleurotus eryngii
ENSOPET00005002128	29.4415	28.7372	20.4224	188.412	102.126	102.564	34.8857	55.1699	70.6797	147.377	46.1524	92.4632	2.32229	0.000130945	0.00133477	0	98.55	XP_036635016.1	Chitinase 1	Pleurotus ostreatus
ENSOPET00005002099	28.39	28.7372	19.2878	182.061	99.8312	100.151	32.5071	52.5428	65.5703	141.837	42.5326	90.6851	2.32181	0.000140206	0.00141578	5e-129	96.35	KAF9498056.1	class III chitinase	Pleurotus eryngii
ENSOPET00005007823	29.4415	15.2666	18.1533	127.019	68.8491	118.251	88.8	112.967	90.2656	157.35	141.172	162.7	2.32107	7.44025e-09	1.64436e-07	1.66e-39	81.82	KAJ8689243.1	hypothetical protein PTI98_013284	Pleurotus ostreatus
ENSOPET00005025866	27.3385	34.1254	46.5177	120.669	261.626	155.657	73.7357	105.961	116.664	106.378	133.027	90.6851	2.31669	1.36488e-06	2.16174e-05
ENSOPET00005003442	30.4929	26.9411	34.0374	124.903	121.633	208.749	55.5	71.8084	43.4297	99.729	71.4909	104.021	2.31538	3.27972e-08	6.64852e-07	3.26e-203	92.43	KDQ30345.1	hypothetical protein PLEOSDRAFT_49201	Pleurotus ostreatus PC15
ENSOPET00005003195	186.112	253.247	256.415	1100.84	1336.82	1023.23	147.471	383.562	299.75	1316.42	470.573	920.187	2.31445	4.90076e-07	8.46355e-06	0	85.89	KAF4604963.1	Nonribosomal Peptide Synthase (NRPS)	Pleurotus pulmonarius
ENSOPET00005014300	12.6178	9.87842	14.7495	78.3287	57.3742	49.4723	5.55	7.0057	13.625	67.5941	36.1979	39.1191	2.31374	5.78787e-07	9.80697e-06
ENSOPET00005013118	13.6692	17.0627	13.6149	66.6852	55.0793	97.7379	68.1857	68.3056	91.1172	78.6751	31.6732	85.3507	2.30733	4.49034e-07	7.7847e-06	7.42e-137	98.54	KAG9225581.1	hypothetical protein CCMSSC00406_0003084	Pleurotus cornucopiae
ENSOPET00005008657	12.6178	10.7765	10.2112	79.3872	42.4569	43.4391	31.7143	47.2885	47.6875	74.2427	49.7722	74.6818	2.29817	5.42343e-07	9.26523e-06	8.75e-170	93.19	KDQ23339.1	hypothetical protein PLEOSDRAFT_162625	Pleurotus ostreatus PC15
ENSOPET00005008667	12.6178	10.7765	10.2112	79.3872	42.4569	43.4391	31.7143	47.2885	47.6875	74.2427	49.7722	74.6818	2.29817	5.42343e-07	9.26523e-06	4.57e-161	77.01	KDQ23339.1	hypothetical protein PLEOSDRAFT_162625	Pleurotus ostreatus PC15
ENSOPET00005008845	12.6178	10.7765	10.2112	79.3872	42.4569	43.4391	31.7143	47.2885	47.6875	74.2427	49.7722	74.6818	2.29817	5.42343e-07	9.26523e-06	1.49e-196	91.95	KDQ23339.1	hypothetical protein PLEOSDRAFT_162625	Pleurotus ostreatus PC15
ENSOPET00005008852	12.6178	10.7765	10.2112	79.3872	42.4569	43.4391	31.7143	47.2885	47.6875	74.2427	49.7722	74.6818	2.29817	5.42343e-07	9.26523e-06	6.93e-201	93.19	KDQ23339.1	hypothetical protein PLEOSDRAFT_162625	Pleurotus ostreatus PC15
ENSOPET00005029791	76.7581	230.796	153.168	591.699	1030.44	643.14	81.6643	50.7913	72.3828	446.564	1143.85	822.389	2.29772	0.000203693	0.0019641	0	98.43	KAF4564457.1	hypothetical protein EYR36_002391	Pleurotus pulmonarius
ENSOPET00005016005	22.0811	14.3686	23.8261	123.844	82.6189	89.2914	24.5786	18.39	17.8828	95.2966	111.309	122.692	2.29475	2.32169e-08	4.79299e-07	4.77e-180	95.06	KAF9491336.1	LamB/YcsF	Pleurotus eryngii
ENSOPET00005002539	46.2651	35.9215	45.3831	148.189	212.285	265.461	7.13572	6.12999	5.10938	15.5134	50.6771	14.2251	2.29473	2.92904e-05	0.00035244
ENSOPET00005018991	313.341	306.231	294.99	1193.98	1673.03	1602.42	1002.96	1618.32	1291.82	684.806	1175.53	545.889	2.28894	2.05152e-11	6.2241e-10	0	100	KAG9219146.1	hypothetical protein CCMSSC00406_0001556	Pleurotus cornucopiae
ENSOPET00005018995	313.341	306.231	294.99	1193.98	1673.03	1602.42	1002.96	1618.32	1291.82	684.806	1175.53	545.889	2.28894	2.05152e-11	6.2241e-10	0	100	KAG9219146.1	hypothetical protein CCMSSC00406_0001556	Pleurotus cornucopiae
ENSOPET00005009492	34.6989	50.2901	63.5364	240.279	244.414	237.708	19.0286	51.667	36.6172	191.701	247.051	255.163	2.28209	7.021e-10	1.77608e-08	9.45e-287	88.57	KAF9496861.1	DNA mismatch repair protein MutL	Pleurotus eryngii
ENSOPET00005018979	140.898	112.255	114.592	475.265	750.455	558.675	420.214	644.524	512.641	270.376	535.729	239.16	2.27865	3.27084e-09	7.58345e-08	0	100	KAG9219146.1	hypothetical protein CCMSSC00406_0001556	Pleurotus cornucopiae
ENSOPET00005013109	13.6692	17.9608	13.6149	66.6852	55.0793	97.7379	68.1857	68.3056	91.1172	78.6751	31.6732	85.3507	2.27841	6.05373e-07	1.02125e-05	7.42e-137	98.54	KAG9225581.1	hypothetical protein CCMSSC00406_0003084	Pleurotus cornucopiae
ENSOPET00005029461	14.7207	14.3686	21.557	84.6797	84.9139	76.0184	30.1286	23.6442	24.6953	50.9726	83.2552	50.677	2.27785	1.34459e-07	2.49481e-06
ENSOPET00005006549	12.6178	18.8588	6.80747	48.6908	83.7664	51.8856	22.2	44.6613	34.9141	53.1888	47.0573	68.4583	2.26758	1.22626e-06	1.95368e-05	0	98.63	KAG9217513.1	hypothetical protein CCMSSC00406_0008625	Pleurotus cornucopiae
ENSOPET00005017040	13.6692	10.7765	13.6149	41.2813	81.4714	60.332	26.9571	45.5371	35.7656	46.5402	42.5326	49.7879	2.26614	8.70059e-07	1.42062e-05	9.25e-143	100	KAG9220288.1	hypothetical protein CCMSSC00406_0006353	Pleurotus cornucopiae
ENSOPET00005019001	21.0296	38.6156	32.9028	150.306	165.238	129.111	16.65	26.2714	23.8438	186.161	209.043	200.041	2.26441	7.09386e-09	1.57427e-07	0	98.71	KAF4574623.1	hypothetical protein EYR36_005971	Pleurotus pulmonarius
ENSOPET00005028476	36.8018	57.4744	39.7102	207.465	223.76	209.956	130.821	98.9555	112.406	172.864	218.997	161.811	2.25864	2.15499e-09	5.07496e-08	0	95.5	XP_036629372.1	uncharacterized protein PC9H_008433	Pleurotus ostreatus
ENSOPET00005006539	12.6178	18.8588	6.80747	49.7493	83.7664	49.4723	22.2	45.5371	35.7656	52.0807	47.0573	67.5693	2.25693	1.36741e-06	2.16447e-05	0	98.63	KAG9217513.1	hypothetical protein CCMSSC00406_0008625	Pleurotus cornucopiae
ENSOPET00005019624	22.0811	19.7568	19.2878	68.8022	143.436	79.6383	52.3286	115.594	131.141	105.27	76.9206	88.0179	2.2555	8.15877e-06	0.000110757	2.23e-190	93.29	KAJ8695854.1	hypothetical protein PTI98_005771	Pleurotus ostreatus
ENSOPET00005027681	333.319	276.596	358.527	1446.96	1769.42	1390.05	168.879	357.291	347.438	1031.64	1224.4	939.746	2.24991	2.68898e-11	8.03145e-10	1.92e-193	99.33	KAF9500776.1	multidrug resistance-associated ABC transporter	Pleurotus eryngii
ENSOPET00005031394	376.43	485.839	530.983	1355.93	3001.82	2231.08	105.45	403.703	366.172	798.94	847.032	769.045	2.24157	7.27523e-05	0.000793852	0	90.9	KAF4586686.1	Rad2 nuclease	Pleurotus pulmonarius
ENSOPET00005011394	21.0296	16.1647	29.499	87.8552	146.878	79.6383	42.8143	55.1699	58.7578	132.972	164.701	136.917	2.23686	2.46035e-08	5.06373e-07	3.47e-273	97	KAG9221162.1	hypothetical protein CCMSSC00406_0007336	Pleurotus cornucopiae
ENSOPET00005029811	435.313	444.529	399.372	1976.21	2392.51	1656.72	90.3857	107.713	160.094	1973.53	1637.96	1489.19	2.23581	3.83199e-11	1.13323e-09	2.55e-285	96.15	KAF9500623.1	hypothetical protein BDN71DRAFT_1381431	Pleurotus eryngii
ENSOPET00005017636	88.3244	47.596	63.5364	132.312	458.994	342.686	201.386	209.295	157.539	195.026	164.701	161.811	2.22733	0.000119491	0.00123011
ENSOPET00005002872	33.6474	35.0235	29.499	157.716	162.943	137.557	7.13572	13.1357	10.2188	146.269	193.659	193.817	2.22267	1.14399e-08	2.46561e-07	9.26e-122	65.28	KAJ8703532.1	hypothetical protein PTI98_002149	Pleurotus ostreatus
ENSOPET00005000127	116.714	99.6822	127.073	437.159	779.142	382.505	46.7786	56.0456	44.2813	402.24	421.706	362.74	2.21874	7.45707e-06	0.000102084	1.22e-197	71.4	KAF4584557.1	hypothetical protein EYR38_001786	Pleurotus pulmonarius
ENSOPET00005027330	48.3681	30.5333	39.7102	155.599	243.267	152.037	76.9072	58.6727	64.7188	103.053	99.5443	112.912	2.21555	5.51483e-09	1.24853e-07	2.32e-80	96.53	XP_036629672.1	uncharacterized protein PC9H_008736	Pleurotus ostreatus
ENSOPET00005014309	15.7722	9.87842	14.7495	79.3872	55.0793	53.0922	6.34286	10.5086	9.36719	68.7022	37.1029	46.2316	2.21491	1.20594e-06	1.92244e-05
ENSOPET00005028610	212.399	220.019	171.321	895.487	1367.8	533.335	2874.9	1992.25	2956.63	1039.4	3233.38	1225.14	2.21169	0.000432557	0.00376527	0	92.96	KAF4596279.1	hypothetical protein EYR38_007656	Pleurotus pulmonarius
ENSOPET00005028619	212.399	220.019	171.321	895.487	1367.8	533.335	2874.9	1992.25	2956.63	1039.4	3233.38	1225.14	2.21169	0.000432557	0.00376527	0	92.21	KAF4597572.1	hypothetical protein EYR40_008034	Pleurotus pulmonarius
ENSOPET00005028636	212.399	220.917	171.321	895.487	1367.8	533.335	2874.9	1994	2956.63	1039.4	3233.38	1225.14	2.20954	0.00043579	0.00379097	0	91.68	KAF9489441.1	alcohol oxidase	Pleurotus eryngii
ENSOPET00005028647	213.451	220.917	171.321	895.487	1367.8	534.542	2874.9	1994	2956.63	1039.4	3233.38	1225.14	2.20766	0.000438685	0.00381123	0	92.79	KAF4596279.1	hypothetical protein EYR38_007656	Pleurotus pulmonarius
ENSOPET00005004938	57.8314	69.1489	46.5177	251.922	305.231	243.741	62.6357	102.458	68.9766	359.025	530.3	248.05	2.20669	4.67226e-06	6.639e-05	6.44e-235	86.38	XP_036626091.1	uncharacterized protein PC9H_001824	Pleurotus ostreatus
ENSOPET00005004947	57.8314	69.1489	46.5177	251.922	305.231	243.741	62.6357	102.458	68.9766	361.241	532.11	249.828	2.20669	4.42362e-06	6.31902e-05	5.57e-264	98.54	KAJ8690011.1	hypothetical protein PTI98_012855	Pleurotus ostreatus
ENSOPET00005001657	132.487	103.274	104.381	511.253	589.807	466.97	130.821	138.363	143.914	495.321	529.395	423.197	2.20474	2.70711e-10	7.25694e-09	4.01e-238	96.68	XP_036635385.1	uncharacterized protein PC9H_004327	Pleurotus ostreatus
ENSOPET00005008218	28.39	26.9411	31.7682	118.552	153.763	129.111	35.6786	38.5314	29.8047	147.377	118.548	128.915	2.2044	2.35432e-08	4.85664e-07	6.45e-100	60.2	KAF9488115.1	hypothetical protein BDN71DRAFT_1436363	Pleurotus eryngii
ENSOPET00005001651	132.487	103.274	104.381	511.253	586.365	465.763	130.821	138.363	143.914	495.321	528.49	423.197	2.20046	2.91393e-10	7.78812e-09	4.01e-238	96.68	XP_036635385.1	uncharacterized protein PC9H_004327	Pleurotus ostreatus
ENSOPET00005016138	24.184	26.0431	21.557	78.3287	157.205	92.9114	70.5643	22.7685	38.3203	83.1075	131.218	95.1304	2.19392	1.18231e-05	0.000154474	0	83.56	KAG9220295.1	hypothetical protein CCMSSC00406_0006360	Pleurotus cornucopiae
ENSOPET00005009785	329.113	315.211	222.377	1603.62	1086.67	1264.56	107.829	212.798	344.883	1254.37	2873.21	3101.96	2.19001	0.000417849	0.00365377	1.04e-121	98.79	KAF9495177.1	hypothetical protein BDN71DRAFT_1447800	Pleurotus eryngii
ENSOPET00005021611	18.9266	20.6549	24.9607	84.6797	102.126	107.391	53.1214	43.7856	36.6172	28.8106	46.1524	32.8956	2.18847	2.18336e-07	3.94249e-06	6.1e-212	98.68	KAJ8692010.1	ATP phosphoribosyltransferase (ATP-PRTase) (ATP-PRT)	Pleurotus ostreatus
ENSOPET00005009722	475.269	477.756	502.618	2759.5	1829.09	2038.02	1048.95	198.787	114.109	405.565	1248.83	585.008	2.18661	4.11701e-05	0.000478087	5.2e-302	84.38	KAJ8689907.1	hypothetical protein PTI98_012764	Pleurotus ostreatus
ENSOPET00005025358	93.5818	61.0666	52.1906	205.348	464.731	270.288	576.407	472.009	461.547	487.564	385.508	347.626	2.18472	9.98119e-10	2.47381e-08	0	99.64	KAG9224046.1	hypothetical protein CCMSSC00406_0004338	Pleurotus cornucopiae
ENSOPET00005014295	17.8752	10.7765	12.4804	78.3287	56.2267	51.8856	6.34286	9.63284	13.625	66.486	37.1029	42.6753	2.18039	1.87066e-06	2.88315e-05
ENSOPET00005011527	53.6255	68.2509	66.9401	185.237	430.307	240.122	111	126.978	149.875	378.97	427.136	177.814	2.18006	0.000188143	0.00183318	3.43e-131	94.97	KDQ22923.1	hypothetical protein PLEOSDRAFT_163810	Pleurotus ostreatus PC15
ENSOPET00005009792	343.834	332.274	239.396	1647.02	1172.73	1312.83	122.893	233.815	385.758	1296.48	2971.85	3214.87	2.1744	0.000387541	0.00342769	1.02e-267	97.9	KAG9226981.1	hypothetical protein CCMSSC00406_0003346	Pleurotus cornucopiae
ENSOPET00005019209	73.6036	67.3529	80.5551	241.337	402.767	353.546	43.6071	58.6727	55.3516	234.917	162.891	168.923	2.17115	2.02886e-09	4.79891e-08
ENSOPET00005004255	34.6989	26.0431	30.6336	130.195	164.09	117.044	117.343	108.588	130.289	81.9994	218.997	151.142	2.17041	4.49571e-07	7.789e-06	0	89.05	KAF9489170.1	hypothetical protein BDN71DRAFT_1456483	Pleurotus eryngii
ENSOPET00005012639	48.3681	45.7999	29.499	174.652	220.317	161.69	96.7286	199.662	154.984	214.971	114.928	204.486	2.17033	1.11824e-08	2.41592e-07	0	98.11	KAF9496913.1	high nitrogen upregulated cytochrome P450 monooxygenase 2	Pleurotus eryngii
ENSOPET00005006048	45.2137	41.3098	38.5757	196.88	151.468	213.575	149.85	196.16	140.508	131.864	64.2513	84.4616	2.1673	9.279e-09	2.03075e-07	4.02e-273	96.62	KAJ8703314.1	branched-chain-amino-acid transaminase bat2, variant 2	Pleurotus ostreatus
ENSOPET00005027761	25.2355	30.5333	29.499	106.908	128.518	147.21	35.6786	42.9099	35.7656	127.432	126.693	116.468	2.1659	5.99304e-08	1.17939e-06	0	94.24	KDQ32074.1	hypothetical protein PLEOSDRAFT_1100586	Pleurotus ostreatus PC15
ENSOPET00005027775	25.2355	30.5333	29.499	106.908	128.518	147.21	35.6786	42.9099	35.7656	127.432	126.693	116.468	2.1659	5.99304e-08	1.17939e-06	0	94.44	XP_036629650.1	uncharacterized protein PC9H_008714	Pleurotus ostreatus
ENSOPET00005018328	33.6474	62.8627	60.1327	298.496	173.27	230.468	1485.81	2659.54	2194.48	1024.99	503.151	738.817	2.16448	3.76069e-05	0.000441275	1.23e-132	100	KAG9220828.1	hypothetical protein CCMSSC00406_0002572	Pleurotus cornucopiae
ENSOPET00005014303	17.8752	10.7765	14.7495	82.5627	57.3742	54.2988	6.34286	9.63284	13.625	68.7022	38.0078	46.2316	2.162	1.628e-06	2.54114e-05
ENSOPET00005004868	16.8237	17.0627	27.2299	88.9136	115.896	66.3653	73.7357	42.9099	32.3594	86.4318	87.78	75.5709	2.14959	1.903e-07	3.45011e-06	1.14e-105	83.62	KAF4586304.1	3-hydroxyanthranilic acid dioxygenase	Pleurotus pulmonarius
ENSOPET00005004890	16.8237	17.0627	27.2299	88.9136	115.896	66.3653	73.7357	43.7856	32.3594	87.5399	87.78	75.5709	2.14959	1.89228e-07	3.43299e-06	4.67e-82	81.25	KAF4586304.1	3-hydroxyanthranilic acid dioxygenase	Pleurotus pulmonarius
ENSOPET00005009025	275.488	268.513	241.665	1427.91	958.15	1098.04	34.8857	28.8985	40.0234	732.454	1782.75	893.515	2.1488	0.000271155	0.00252076	3.49e-176	94.79	KAG9225521.1	hypothetical protein CCMSSC00406_0003024	Pleurotus cornucopiae
ENSOPET00005015464	25.2355	32.3294	48.7869	141.838	232.939	96.5313	10.3071	18.39	19.5859	198.35	153.841	174.258	2.14783	8.19359e-06	0.000111094	0	95.01	KAG9219629.1	hypothetical protein CCMSSC00406_0006049	Pleurotus cornucopiae
ENSOPET00005011363	1324.87	1371.3	1220.81	4640.45	7057.03	5604.85	124.479	339.776	320.188	2621.77	2376.39	2008.41	2.14315	1.76733e-10	4.8635e-09	4.65e-171	100	KAG9225910.1	hypothetical protein CCMSSC00406_0006468	Pleurotus cornucopiae
ENSOPET00005009637	18.9266	8.98038	18.1533	66.6852	66.5541	69.9852	62.6357	62.1756	65.5703	56.5131	87.78	95.1304	2.14148	5.92625e-07	1.00207e-05	5.29e-158	87.59	KAF4588112.1	hypothetical protein EYR38_010077	Pleurotus pulmonarius
ENSOPET00005009639	18.9266	8.98038	18.1533	66.6852	66.5541	69.9852	62.6357	62.1756	65.5703	56.5131	87.78	95.1304	2.14148	5.92625e-07	1.00207e-05	5.29e-158	87.59	KAF4588112.1	hypothetical protein EYR38_010077	Pleurotus pulmonarius
ENSOPET00005001887	361.709	307.129	405.045	950.529	2354.64	1420.22	279.879	344.155	306.563	841.048	694.095	689.918	2.13759	0.000394831	0.00348302
ENSOPET00005027344	53.6255	36.8196	41.9794	168.301	252.447	160.483	94.35	66.5542	69.8281	109.702	115.833	130.693	2.13394	1.36242e-08	2.90847e-07	3.18e-153	93.08	KAJ8693893.1	hypothetical protein PTI98_008840	Pleurotus ostreatus
ENSOPET00005005434	110.405	89.8038	89.6317	306.964	581.775	381.299	199.8	345.031	310.82	485.348	369.219	420.53	2.13154	1.43918e-09	3.47116e-08	2.5e-273	95.01	KAG9222409.1	hypothetical protein CCMSSC00406_0002744	Pleurotus cornucopiae
ENSOPET00005021602	18.9266	19.7568	23.8261	78.3287	95.2412	100.151	49.1571	42.9099	34.9141	29.9187	45.2474	31.1174	2.13056	5.60646e-07	9.51756e-06	8.97e-149	99.09	KAJ8692010.1	ATP phosphoribosyltransferase (ATP-PRTase) (ATP-PRT)	Pleurotus ostreatus
ENSOPET00005027921	11.5663	17.0627	13.6149	49.7493	72.2915	62.7453	19.0286	21.8928	40.0234	35.4592	39.8177	63.1239	2.12904	4.06139e-06	5.85435e-05	1.54e-176	98.89	KDQ32155.1	hypothetical protein PLEOSDRAFT_1034411	Pleurotus ostreatus PC15
ENSOPET00005002758	10.5148	17.9608	12.4804	55.0418	51.6368	72.3985	80.8714	100.707	172.016	47.6483	48.8672	32.8956	2.12844	0.000202221	0.0019534	3.75e-76	99.15	KAG9222177.1	hypothetical protein CCMSSC00406_0009010	Pleurotus cornucopiae
ENSOPET00005029828	486.835	526.25	428.871	2071.48	2491.19	1729.12	103.864	141.865	190.75	2026.72	1740.22	1570.1	2.12544	2.96932e-10	7.92044e-09	0	96.4	KAG9221838.1	hypothetical protein CCMSSC00406_0005663	Pleurotus cornucopiae
ENSOPET00005009736	500.505	496.615	524.175	2762.67	1832.53	2040.43	1056.88	204.041	116.664	406.673	1254.26	589.453	2.12493	5.85559e-05	0.000656767	0	98.04	KAJ8689907.1	hypothetical protein PTI98_012764	Pleurotus ostreatus
ENSOPET00005009751	500.505	496.615	524.175	2759.5	1830.24	2040.43	1056.88	204.041	116.664	406.673	1252.45	588.564	2.12375	5.86077e-05	0.000657074	0	98.04	KAJ8689907.1	hypothetical protein PTI98_012764	Pleurotus ostreatus
ENSOPET00005016155	26.287	26.9411	22.6916	80.4457	157.205	92.9114	76.1143	29.7742	42.5781	85.3237	138.457	98.6867	2.12238	1.11479e-05	0.000146078	0	94.97	KAG9220295.1	hypothetical protein CCMSSC00406_0006360	Pleurotus cornucopiae
ENSOPET00005004241	92.5303	70.945	103.247	336.602	374.08	450.077	297.321	176.018	186.492	470.943	364.694	380.522	2.12166	1.5594e-09	3.75106e-08	1.02e-65	96.97	KAG9223195.1	hypothetical protein CCMSSC00406_0000116	Pleurotus cornucopiae
ENSOPET00005029733	65.1918	79.0274	53.3252	246.63	320.148	292.007	51.5357	246.951	201.82	368.997	177.37	223.156	2.12012	1.27587e-05	0.000166135	9.99e-89	92.31	KAJ8693933.1	hypothetical protein PTI98_008875	Pleurotus ostreatus
ENSOPET00005023578	227.12	180.506	155.437	851.031	828.484	763.804	101.486	83.1927	96.2266	586.185	543.874	846.394	2.11747	6.7463e-10	1.7098e-08	0	94.91	KAF4581504.1	hypothetical protein EYR38_002833	Pleurotus pulmonarius
ENSOPET00005014125	133.538	105.07	137.284	417.047	648.329	562.295	149.85	152.374	145.617	285.89	411.751	328.956	2.11442	1.25924e-09	3.07294e-08	0	94.37	KAG9227007.1	hypothetical protein CCMSSC00406_0008979	Pleurotus cornucopiae
ENSOPET00005014138	133.538	105.07	137.284	417.047	648.329	562.295	149.85	152.374	145.617	285.89	411.751	328.956	2.11442	1.25924e-09	3.07294e-08	0	94.98	KAG9227007.1	hypothetical protein CCMSSC00406_0008979	Pleurotus cornucopiae
ENSOPET00005007610	33.6474	28.7372	20.4224	98.4401	134.256	125.491	53.9143	30.6499	35.7656	124.107	128.503	123.581	2.11289	1.47342e-07	2.71701e-06	0	96.53	KAG9225359.1	hypothetical protein CCMSSC00406_0006254	Pleurotus cornucopiae
ENSOPET00005027336	53.6255	35.9215	39.7102	156.657	247.857	154.45	92.7643	64.8027	68.125	106.378	109.499	125.359	2.11251	2.16299e-08	4.49291e-07	1.96e-159	90.5	KAJ8693893.1	hypothetical protein PTI98_008840	Pleurotus ostreatus
ENSOPET00005004878	16.8237	17.0627	29.499	88.9136	117.043	67.5719	73.7357	42.9099	32.3594	86.4318	87.78	75.5709	2.10947	2.71687e-07	4.86347e-06	4.4e-84	74.71	KAF4586304.1	3-hydroxyanthranilic acid dioxygenase	Pleurotus pulmonarius
ENSOPET00005007598	33.6474	28.7372	20.4224	98.4401	134.256	124.284	53.1214	30.6499	35.7656	124.107	126.693	122.692	2.10802	1.58254e-07	2.90431e-06	0	96.53	KAG9225359.1	hypothetical protein CCMSSC00406_0006254	Pleurotus cornucopiae
ENSOPET00005017546	132.487	239.776	239.396	546.184	1525.01	564.708	88.8	84.0684	109.852	1145.78	1207.2	1502.53	2.1075	0.000517611	0.0043935	0	94.87	KDQ28431.1	hypothetical protein PLEOSDRAFT_1112991	Pleurotus ostreatus PC15
ENSOPET00005017540	132.487	239.776	239.396	543.008	1525.01	564.708	88.8	83.1927	109.852	1144.67	1205.39	1500.75	2.10576	0.000541075	0.00455962	0	94.87	KDQ28431.1	hypothetical protein PLEOSDRAFT_1112991	Pleurotus ostreatus PC15
ENSOPET00005010703	120.92	196.67	152.034	614.986	679.311	720.365	94.35	70.9327	66.4219	611.671	856.986	681.027	2.10096	1.69109e-09	4.0354e-08	0	94.89	KAF4583906.1	hypothetical protein EYR40_002404	Pleurotus pulmonarius
ENSOPET00005007841	454.24	455.305	477.658	1555.99	2887.07	1451.59	623.186	806.531	791.953	3252.27	3334.73	2261.79	2.08723	2.94799e-07	5.25277e-06	2.45e-249	99.42	KAG9226876.1	hypothetical protein CCMSSC00406_0003451	Pleurotus cornucopiae
ENSOPET00005007833	454.24	457.101	478.792	1558.11	2890.51	1452.8	623.186	807.407	795.359	3253.38	3334.73	2263.57	2.08584	2.96908e-07	5.28336e-06	2.45e-249	99.42	KAG9226876.1	hypothetical protein CCMSSC00406_0003451	Pleurotus cornucopiae
ENSOPET00005014056	275.488	252.349	258.684	1080.72	961.592	1294.73	72.15	59.5485	100.484	485.348	697.715	682.805	2.08501	9.45483e-10	2.35418e-08	1.21e-217	99.66	KAJ8696018.1	hypothetical protein PTI98_005920	Pleurotus ostreatus
ENSOPET00005026451	15.7722	9.87842	14.7495	51.8663	72.2915	47.059	26.9571	30.6499	31.5078	58.7293	43.4375	36.4518	2.08339	4.9848e-06	7.06446e-05
ENSOPET00005019369	28.39	22.451	24.9607	134.429	89.5038	96.5313	28.5429	33.2771	27.25	126.323	94.1146	126.248	2.07986	2.12576e-07	3.84621e-06	1.38e-192	98.85	KAG9219634.1	hypothetical protein CCMSSC00406_0006044	Pleurotus cornucopiae
ENSOPET00005012919	21.0296	26.0431	29.499	119.61	92.9463	111.011	223.586	145.368	160.945	182.837	152.936	131.582	2.07918	1.10619e-07	2.07678e-06	0	98.52	KAG9226999.1	hypothetical protein CCMSSC00406_0008971	Pleurotus cornucopiae
ENSOPET00005012932	21.0296	26.0431	29.499	119.61	92.9463	111.011	223.586	145.368	160.945	182.837	152.936	131.582	2.07918	1.10619e-07	2.07678e-06	0	98.52	KAG9226999.1	hypothetical protein CCMSSC00406_0008971	Pleurotus cornucopiae
ENSOPET00005012937	21.0296	26.0431	29.499	119.61	92.9463	111.011	223.586	145.368	160.945	182.837	152.936	131.582	2.07918	1.10619e-07	2.07678e-06	0	98.52	KAG9226999.1	hypothetical protein CCMSSC00406_0008971	Pleurotus cornucopiae
ENSOPET00005011955	660.33	711.246	656.921	2109.58	3802.76	2641.34	243.407	247.827	249.508	1483.75	1117.61	1059.77	2.07613	3.46676e-06	5.03494e-05	1.02e-148	99.5	KAG9226775.1	hypothetical protein CCMSSC00406_0009673	Pleurotus cornucopiae
ENSOPET00005011561	1735.99	1735.91	1895.88	5526.41	9154.63	7948.14	608.121	888.848	757.891	4159.81	4922.01	4467.57	2.07579	5.04731e-10	1.3075e-08	0	99.08	KAF4583882.1	DEIH-box ATPase	Pleurotus pulmonarius
ENSOPET00005011573	1735.99	1735.91	1895.88	5526.41	9154.63	7948.14	608.121	888.848	757.891	4159.81	4922.01	4467.57	2.07579	5.04731e-10	1.3075e-08	0	99.13	KAF4583882.1	DEIH-box ATPase	Pleurotus pulmonarius
ENSOPET00005011549	1735.99	1735.01	1895.88	5517.94	9152.34	7946.94	608.121	888.848	757.891	4156.48	4913.87	4464.02	2.07526	5.0957e-10	1.3175e-08	0	94.41	KAF4583882.1	DEIH-box ATPase	Pleurotus pulmonarius
ENSOPET00005011532	1721.27	1682.92	1851.63	5490.42	8808.09	7813	593.85	880.967	750.227	4142.08	4802.56	4389.34	2.07281	5.24235e-10	1.35152e-08	0	99.43	KAG9225546.1	hypothetical protein CCMSSC00406_0003049	Pleurotus cornucopiae
ENSOPET00005007620	137.744	108.663	125.938	503.844	563.415	497.136	71.3572	64.8027	78.3438	415.538	299.538	321.843	2.07089	2.59257e-09	6.07016e-08	2.31e-120	100	KAG9219855.1	hypothetical protein CCMSSC00406_0009602	Pleurotus cornucopiae
ENSOPET00005014052	277.591	254.145	264.357	1084.96	962.74	1294.73	78.4929	63.927	105.594	489.78	702.24	688.14	2.06989	1.19826e-09	2.94011e-08	1.21e-217	99.66	KAJ8696018.1	hypothetical protein PTI98_005920	Pleurotus ostreatus
ENSOPET00005005867	641.403	761.536	713.65	2350.92	4321.43	2138.17	145.093	86.6955	81.75	1663.26	2103.1	1705.24	2.05748	0.000182895	0.00178982	4.78e-152	100	KAG9217483.1	hypothetical protein CCMSSC00406_0008595	Pleurotus cornucopiae
ENSOPET00005005879	641.403	761.536	713.65	2350.92	4321.43	2138.17	145.093	86.6955	81.75	1663.26	2103.1	1705.24	2.05748	0.000182895	0.00178982	3.38e-134	97.1	KDQ23554.1	hypothetical protein PLEOSDRAFT_52838	Pleurotus ostreatus PC15
ENSOPET00005022105	3120.79	3348.78	3024.79	13205.8	17143.4	9139.1	30383.1	22653.8	24215	10206.7	20426.5	21503	2.05628	4.89421e-09	1.11364e-07	3.13e-295	99.52	KAG9224994.1	hypothetical protein CCMSSC00406_0001855	Pleurotus cornucopiae
ENSOPET00005012635	52.574	50.2901	34.0374	178.886	223.76	165.31	107.829	211.922	166.906	217.188	113.119	202.708	2.05264	4.05265e-08	8.12973e-07	0	98.16	KAF9496913.1	high nitrogen upregulated cytochrome P450 monooxygenase 2	Pleurotus eryngii
ENSOPET00005028670	15.7722	13.4706	19.2878	64.5682	68.8491	67.5719	31.7143	31.5257	28.9531	95.2966	93.2097	107.577	2.05015	2.03796e-06	3.11604e-05	1.37e-102	96.71	KDQ32043.1	hypothetical protein PLEOSDRAFT_1034418, partial	Pleurotus ostreatus PC15
ENSOPET00005004462	149.31	130.216	117.996	485.85	517.516	641.933	348.064	286.358	236.734	558.483	389.128	378.744	2.04924	3.99233e-09	9.16162e-08	1.64e-90	94.12	KAG9223510.1	hypothetical protein CCMSSC00406_0007002	Pleurotus cornucopiae
ENSOPET00005013123	52.574	54.7803	47.6523	250.864	152.615	237.708	215.657	66.5542	79.1953	337.971	412.656	367.186	2.04842	2.08128e-08	4.33657e-07	0	100	KAG9220463.1	hypothetical protein CCMSSC00406_0003919	Pleurotus cornucopiae
ENSOPET00005005115	15.7722	18.8588	15.8841	50.8078	78.029	79.6383	126.064	61.2999	54.5	69.8103	110.404	93.3523	2.04509	2.71711e-05	0.000328259	0	96.93	XP_036635472.1	uncharacterized protein PC9H_004415	Pleurotus ostreatus
ENSOPET00005005127	15.7722	18.8588	15.8841	50.8078	78.029	79.6383	124.479	61.2999	54.5	69.8103	110.404	93.3523	2.04509	2.12919e-05	0.000265728	0	96.93	XP_036635472.1	uncharacterized protein PC9H_004415	Pleurotus ostreatus
ENSOPET00005029758	196.627	188.588	192.878	513.37	1172.73	697.438	294.15	329.268	663.367	646.023	707.67	459.649	2.04373	7.32851e-05	0.00079805	2.61e-68	99.44	KAG9223913.1	hypothetical protein CCMSSC00406_0004471	Pleurotus cornucopiae
ENSOPET00005026459	15.7722	9.87842	15.8841	51.8663	72.2915	47.059	28.5429	30.6499	31.5078	58.7293	43.4375	36.4518	2.04343	6.73839e-06	9.30015e-05
ENSOPET00005014988	16.8237	16.1647	14.7495	63.5097	84.9139	48.2656	26.9571	46.4128	62.1641	36.5673	37.1029	56.0114	2.04271	4.16498e-06	5.99085e-05	4.79e-194	93.75	KDQ28490.1	hypothetical protein PLEOSDRAFT_1041243	Pleurotus ostreatus PC15
ENSOPET00005007056	31.5444	50.2901	48.7869	150.306	208.842	178.583	16.65	45.5371	47.6875	109.702	148.412	146.696	2.04149	8.91964e-08	1.71157e-06	0	90.98	KAG9223389.1	hypothetical protein CCMSSC00406_0007576	Pleurotus cornucopiae
ENSOPET00005007063	31.5444	50.2901	48.7869	150.306	208.842	178.583	16.65	45.5371	47.6875	109.702	148.412	146.696	2.04149	8.91964e-08	1.71157e-06	0	91.09	KAG9223389.1	hypothetical protein CCMSSC00406_0007576	Pleurotus cornucopiae
ENSOPET00005008957	380.636	361.909	266.626	1583.51	1287.48	1268.18	109.414	204.041	385.758	1251.05	2819.82	3145.53	2.03617	0.00062072	0.0051439	3.01e-237	99.76	KAG9226981.1	hypothetical protein CCMSSC00406_0003346	Pleurotus cornucopiae
ENSOPET00005008968	379.584	364.603	266.626	1584.57	1288.63	1269.39	108.621	208.42	384.055	1252.15	2824.34	3154.42	2.03501	0.000639279	0.00527498	2.09e-247	92.86	KAG9226981.1	hypothetical protein CCMSSC00406_0003346	Pleurotus cornucopiae
ENSOPET00005029765	198.73	191.282	195.148	514.429	1179.61	698.645	298.114	331.895	666.774	647.131	709.479	462.316	2.03173	8.11668e-05	0.000873987	2.34e-115	100	KAG9223913.1	hypothetical protein CCMSSC00406_0004471	Pleurotus cornucopiae
ENSOPET00005029777	198.73	191.282	195.148	514.429	1179.61	698.645	298.114	331.895	666.774	647.131	709.479	462.316	2.03173	8.11668e-05	0.000873987	3.27e-106	95.06	KAG9223913.1	hypothetical protein CCMSSC00406_0004471	Pleurotus cornucopiae
ENSOPET00005007581	33.6474	28.7372	20.4224	94.2061	123.928	119.457	52.3286	29.7742	34.0625	121.891	108.594	111.134	2.02746	5.15357e-07	8.87876e-06	9.93e-171	96.36	KAG9225359.1	hypothetical protein CCMSSC00406_0006254	Pleurotus cornucopiae
ENSOPET00005006155	676.102	466.082	444.755	2390.08	2102.19	1964.41	126.064	97.2041	130.289	1550.23	1406.29	1643	2.02455	1.26112e-09	3.07474e-08	0	97.67	KDQ24005.1	hypothetical protein PLEOSDRAFT_1079208	Pleurotus ostreatus PC15
ENSOPET00005011167	14.7207	15.2666	13.6149	51.8663	69.9966	55.5055	40.4357	74.4356	89.4141	64.2698	34.388	40.0081	2.02427	6.20701e-06	8.6331e-05	9e-142	98.23	XP_036636074.1	Sec63	Pleurotus ostreatus
ENSOPET00005020701	34.6989	20.6549	18.1533	77.2702	122.781	98.9446	31.7143	49.9156	40.875	94.1885	61.5365	74.6818	2.02417	8.73688e-07	1.42482e-05	1.42e-76	95.31	KDQ27358.1	hypothetical protein PLEOSDRAFT_1055891	Pleurotus ostreatus PC15
ENSOPET00005003107	14.7207	12.5725	10.2112	46.5738	51.6368	54.2988	10.3071	9.63284	7.66406	45.4321	37.1029	43.5644	2.02376	2.69298e-05	0.000326075	1.16e-85	54.55	KAJ8703345.1	hypothetical protein PTI98_001972	Pleurotus ostreatus
ENSOPET00005006141	676.102	466.082	444.755	2390.08	2101.04	1962	126.064	97.2041	130.289	1548.02	1404.48	1643	2.02375	1.27792e-09	3.11288e-08	2.32e-299	82.88	KDQ24005.1	hypothetical protein PLEOSDRAFT_1079208	Pleurotus ostreatus PC15
ENSOPET00005023595	14.7207	17.0627	14.7495	59.2758	67.7016	61.5387	30.1286	39.4071	31.5078	70.9184	53.392	61.3458	2.01836	6.38907e-06	8.85887e-05	2.66e-28	50.85	KDQ28732.1	hypothetical protein PLEOSDRAFT_1111921	Pleurotus ostreatus PC15
ENSOPET00005027757	25.2355	30.5333	29.499	97.3816	115.896	131.524	35.6786	42.0342	35.7656	110.81	109.499	102.243	2.01569	5.395e-07	9.25775e-06	0	94.63	KAJ8693863.1	hypothetical protein PTI98_008814	Pleurotus ostreatus
ENSOPET00005008605	269.179	164.341	188.34	464.68	1412.55	620.213	1310.59	1731.28	1408.48	715.833	513.106	417.863	2.00579	1.71499e-05	0.000217736	2.56e-209	99.66	KAG9226024.1	hypothetical protein CCMSSC00406_0008686	Pleurotus cornucopiae
ENSOPET00005031442	44.1622	20.6549	27.2299	121.727	135.403	112.218	428.143	238.194	227.367	260.404	247.051	244.494	2.00454	1.847e-06	2.85158e-05	2.39e-132	100	XP_036629707.1	1,2-dihydroxy-3-keto-5-methylthiopentene dioxygenase	Pleurotus ostreatus
ENSOPET00005031444	44.1622	20.6549	27.2299	121.727	135.403	112.218	428.143	238.194	227.367	260.404	248.861	244.494	2.00454	1.80573e-06	2.79748e-05	1.37e-127	90.45	XP_036629707.1	1,2-dihydroxy-3-keto-5-methylthiopentene dioxygenase	Pleurotus ostreatus
ENSOPET00005029382	12.6178	14.3686	11.3458	73.0362	27.5396	53.0922	19.8214	12.26	9.36719	42.1078	45.2474	49.7879	2.00319	4.64731e-05	0.000534143	3.84e-184	96.43	KAJ8701446.1	hypothetical protein PTI98_000227	Pleurotus ostreatus
ENSOPET00005031439	43.1107	20.6549	27.2299	120.669	135.403	108.598	428.143	238.194	226.516	258.187	247.051	244.494	2.00272	2.2165e-06	3.36611e-05	2.24e-130	100	XP_036629707.1	1,2-dihydroxy-3-keto-5-methylthiopentene dioxygenase	Pleurotus ostreatus
ENSOPET00005019529	1142.96	836.971	1118.69	2409.14	6097.73	3910.72	840.429	1902.05	1588.16	2625.09	1634.34	1581.65	2.00269	0.000648959	0.00534014	0	100	XP_036632970.1	alpha-tubulin	Pleurotus ostreatus
ENSOPET00005019129	42.0592	35.9215	46.5177	92.0891	215.727	189.443	213.279	215.425	190.75	113.026	143.887	145.807	1.99787	1.09361e-07	2.0589e-06
ENSOPET00005009338	1399.52	1666.76	1452.26	7644.46	4560.1	5836.52	627.943	486.896	738.305	6316.17	7101.13	5117.48	1.99736	1.65599e-09	3.9657e-08	7.21e-130	94.87	XP_036625748.1	uncharacterized protein PC9H_002465	Pleurotus ostreatus
ENSOPET00005009344	1399.52	1666.76	1452.26	7644.46	4560.1	5836.52	627.943	486.896	738.305	6316.17	7101.13	5117.48	1.99736	1.65599e-09	3.9657e-08	6.83e-127	93.33	XP_036625748.1	uncharacterized protein PC9H_002465	Pleurotus ostreatus
ENSOPET00005010579	56.7799	52.0862	48.7869	367.298	71.144	183.409	139.543	129.605	190.75	516.375	495.007	520.106	1.97982	1.82774e-06	2.82346e-05
ENSOPET00005000037	50.4711	52.0862	81.6897	381.058	109.011	236.502	64.2214	56.9213	66.4219	375.646	388.223	432.977	1.97946	1.08749e-05	0.000142848
ENSOPET00005026465	16.8237	10.7765	15.8841	51.8663	72.2915	47.059	28.5429	30.6499	31.5078	58.7293	43.4375	36.4518	1.97726	1.21757e-05	0.000158774
ENSOPET00005026475	16.8237	10.7765	15.8841	51.8663	72.2915	47.059	28.5429	30.6499	31.5078	58.7293	43.4375	36.4518	1.97726	1.21757e-05	0.000158774
ENSOPET00005004248	30.4929	31.4313	34.0374	117.493	150.32	109.804	111	102.458	118.367	76.4589	209.043	144.029	1.9764	5.10198e-06	7.21534e-05	0	92.93	KAJ8703459.1	hypothetical protein PTI98_002081	Pleurotus ostreatus
ENSOPET00005017018	72.5521	75.4352	66.9401	192.646	449.814	201.509	244.2	301.245	219.703	211.647	299.538	184.926	1.97334	5.2965e-05	0.000600813
ENSOPET00005013739	38.9048	57.4744	56.7289	210.641	207.695	178.583	76.9072	67.4299	57.9063	227.161	180.085	188.483	1.96298	1.1516e-07	2.15303e-06	7.94e-145	62.99	KAF9497549.1	hypothetical protein BDN71DRAFT_1444724	Pleurotus eryngii
ENSOPET00005013766	55.7285	87.1097	74.8822	272.033	313.263	263.048	48.3643	59.5485	58.7578	208.323	238.001	223.156	1.96217	6.43845e-08	1.26243e-06	1.89e-207	92.81	XP_036635600.1	uncharacterized protein PC9H_000092	Pleurotus ostreatus
ENSOPET00005005420	17.8752	9.87842	15.8841	44.4568	58.5217	66.3653	4.75714	8.75713	11.9219	38.7835	23.5287	31.1174	1.95631	3.11521e-05	0.000372512
ENSOPET00005009370	34.6989	22.451	34.0374	69.8607	166.385	117.044	101.486	119.973	109	94.1885	66.9662	79.1272	1.95395	6.27546e-07	1.05535e-05	0	93.22	KAJ8700798.1	trifunctional dihydropteroate synthetase	Pleurotus ostreatus
ENSOPET00005025973	39.9563	29.6353	27.2299	82.5627	203.105	89.2914	310.8	407.206	328.703	188.377	109.499	173.369	1.95333	2.854e-07	5.09204e-06	7.96e-230	97	XP_036632252.1	uncharacterized protein PC9H_006689	Pleurotus ostreatus
ENSOPET00005030948	1514.13	1523.97	1454.53	5318.94	6366.24	5690.52	455.1	542.942	490.5	3776.41	3911.19	3172.2	1.95144	4.31247e-09	9.87943e-08	1.06e-179	95.11	KAJ8693730.1	hypothetical protein PTI98_008701	Pleurotus ostreatus
ENSOPET00005004265	37.8533	35.9215	37.4411	138.663	167.533	123.077	130.029	121.724	144.766	87.5399	236.192	168.923	1.94853	3.12908e-06	4.57658e-05	0	90.24	KAF9489170.1	hypothetical protein BDN71DRAFT_1456483	Pleurotus eryngii
ENSOPET00005006468	468.96	487.635	483.33	1330.53	2075.8	2140.58	192.664	170.764	157.539	1748.58	2186.36	1835.04	1.94569	7.9869e-09	1.75797e-07	0	99.22	KAG9222054.1	hypothetical protein CCMSSC00406_0008039	Pleurotus cornucopiae
ENSOPET00005030054	80.964	61.9646	71.4784	341.894	244.414	238.915	61.8429	62.1756	71.5313	167.323	230.762	242.716	1.94443	5.00651e-08	9.96899e-07	0	96.55	XP_036629646.1	uncharacterized protein PC9H_008710	Pleurotus ostreatus
ENSOPET00005007125	53.6255	103.274	80.5551	280.501	364.9	265.461	412.286	160.255	206.078	81.9994	314.017	126.248	1.93958	0.00101956	0.00798259	0	98.72	XP_036626148.1	uncharacterized protein PC9H_001881	Pleurotus ostreatus
ENSOPET00005022234	305.981	247.859	239.396	805.515	1600.74	602.114	716.743	985.177	1057.64	773.454	1261.5	709.477	1.92316	0.000143064	0.00144031	9.64e-171	80.07	KAF4577171.1	hypothetical protein EYR36_005158	Pleurotus pulmonarius
ENSOPET00005004065	50.4711	30.5333	41.9794	110.084	195.072	160.483	124.479	104.21	82.6016	117.459	149.316	147.586	1.92074	3.55578e-07	6.24486e-06	1.82e-137	95.34	XP_036635318.1	uncharacterized protein PC9H_004258	Pleurotus ostreatus
ENSOPET00005030108	235.532	266.717	247.338	1079.67	727.505	1026.85	218.829	683.931	633.563	1550.23	463.334	1263.37	1.91868	0.000815872	0.00656327	0	97.26	KAJ8693871.1	hypothetical protein PTI98_008820	Pleurotus ostreatus
ENSOPET00005022223	303.878	246.062	238.261	788.579	1592.71	598.494	708.814	972.917	1049.98	761.265	1247.92	704.143	1.91857	0.000166252	0.00165033	1.38e-71	70.78	KAF4577171.1	hypothetical protein EYR36_005158	Pleurotus pulmonarius
ENSOPET00005028723	354.349	252.349	309.74	1016.16	1239.28	1192.16	76.9072	230.312	192.453	688.13	702.24	673.026	1.91148	1.30314e-08	2.78856e-07	0	88.83	XP_036629625.1	uncharacterized protein PC9H_008689	Pleurotus ostreatus
ENSOPET00005019637	76.7581	84.4156	69.2093	305.905	329.328	230.468	178.393	199.662	200.969	260.404	416.276	190.261	1.90984	3.76533e-07	6.59141e-06	6.06e-179	100	KAG9219327.1	hypothetical protein CCMSSC00406_0001737	Pleurotus cornucopiae
ENSOPET00005004749	237.635	308.027	282.51	871.142	1218.63	996.685	838.05	688.31	770.664	1013.91	1196.34	1087.33	1.89795	2.1796e-08	4.52045e-07	0	97.48	XP_036635370.1	uncharacterized protein PC9H_004312	Pleurotus ostreatus
ENSOPET00005004762	237.635	308.027	282.51	871.142	1218.63	996.685	838.05	688.31	770.664	1013.91	1196.34	1087.33	1.89795	2.1796e-08	4.52045e-07	0	98.78	XP_036635370.1	uncharacterized protein PC9H_004312	Pleurotus ostreatus
ENSOPET00005031126	2134.51	2071.77	1868.65	10933.2	4953.69	6710.13	360.75	900.232	921.391	9444.34	5571.77	6011.89	1.89519	0.000352424	0.00315541	2.87e-37	100	KAF4564616.1	histone H2B	Pleurotus pulmonarius
ENSOPET00005031132	2134.51	2071.77	1868.65	10933.2	4953.69	6710.13	360.75	900.232	921.391	9444.34	5571.77	6011.89	1.89519	0.000352424	0.00315541	3.17e-72	100	KAF4564616.1	histone H2B	Pleurotus pulmonarius
ENSOPET00005009368	317.547	456.203	424.332	1233.15	1962.2	1259.73	80.8714	75.3113	83.4531	865.426	1475.97	985.089	1.89472	9.2019e-06	0.000123093	0	84.03	KAG9226875.1	hypothetical protein CCMSSC00406_0003452	Pleurotus cornucopiae
ENSOPET00005009542	66.2433	84.4156	97.5738	299.554	335.066	288.387	42.8143	89.3227	81.75	233.809	296.823	299.616	1.89465	9.76269e-08	1.85615e-06	0	93.46	KAF9496861.1	DNA mismatch repair protein MutL	Pleurotus eryngii
ENSOPET00005008801	307.032	215.529	267.761	753.649	1339.11	838.615	124.479	117.345	90.2656	718.049	662.422	521.884	1.89107	5.07512e-06	7.18114e-05	3.6e-230	96.12	XP_036625912.1	uncharacterized protein PC9H_002630	Pleurotus ostreatus
ENSOPET00005001910	46.2651	36.8196	34.0374	68.8022	270.806	92.9114	155.4	145.368	117.516	249.323	342.975	393.858	1.88475	0.000324918	0.00294537	5.77e-117	99.42	KAG9222031.1	hypothetical protein CCMSSC00406_0008016	Pleurotus cornucopiae
ENSOPET00005005860	618.27	734.595	665.998	2194.26	3441.31	1801.51	131.614	82.317	76.6406	1515.88	1999.03	1614.55	1.88119	2.44699e-05	0.000299521	6.02e-59	97	XP_036627204.1	uncharacterized protein PC9H_011869	Pleurotus ostreatus
ENSOPET00005001293	147.207	161.647	135.015	484.791	659.804	488.69	743.7	1377.5	1408.48	475.375	919.428	329.845	1.87957	0.000203172	0.00196118	0	98.58	XP_036634368.1	UDP-N-acetylglucosamine pyrophosphorylase	Pleurotus ostreatus
ENSOPET00005005122	22.0811	26.0431	21.557	93.1476	100.979	61.5387	38.0571	56.0456	78.3438	54.2969	39.8177	51.566	1.87541	6.79763e-06	9.3723e-05	3.47e-60	98.98	KAG9222994.1	hypothetical protein CCMSSC00406_0000317	Pleurotus cornucopiae
ENSOPET00005014497	49.4196	70.047	60.1327	317.549	103.274	237.708	58.6714	70.057	52.7969	250.431	171.035	198.262	1.87447	0.000379382	0.00336547	1.78e-167	98.33	KAF4600007.1	hypothetical protein EYR40_007113	Pleurotus pulmonarius
ENSOPET00005031086	50.4711	8.08234	46.5177	56.1003	195.072	132.731	150.643	222.431	164.352	98.6209	57.9167	53.3442	1.86938	0.000291268	0.00268735	2.13e-44	100	KAJ8701400.1	hypothetical protein PTI98_000190	Pleurotus ostreatus
ENSOPET00005009388	327.01	464.286	434.544	1235.26	1969.08	1268.18	85.6286	78.8141	88.5625	872.075	1485.02	994.869	1.86732	1.05642e-05	0.000139106	0	97.8	XP_036635771.1	Lanosterol synthase (Oxidosqualene--lanosterol cyclase)	Pleurotus ostreatus
ENSOPET00005009549	68.3462	87.1097	99.8429	302.73	336.213	289.594	42.8143	90.1984	82.6016	233.809	298.633	300.505	1.86277	1.5109e-07	2.78041e-06	0	90.81	KAF9496861.1	DNA mismatch repair protein MutL	Pleurotus eryngii
ENSOPET00005009560	68.3462	87.1097	99.8429	302.73	336.213	289.594	42.8143	90.1984	82.6016	233.809	298.633	300.505	1.86277	1.5109e-07	2.78041e-06	0	93.55	KAF9496861.1	DNA mismatch repair protein MutL	Pleurotus eryngii
ENSOPET00005026246	225.017	168.831	173.591	777.994	605.872	672.099	60.2571	40.2828	51.9453	668.185	205.423	467.65	1.85728	3.04416e-05	0.000365313	1.28e-257	97.18	KDQ26601.1	hypothetical protein PLEOSDRAFT_1105502	Pleurotus ostreatus PC15
ENSOPET00005026251	225.017	168.831	173.591	777.994	605.872	672.099	60.2571	40.2828	51.0938	668.185	205.423	467.65	1.85728	3.05538e-05	0.000366333	7.74e-257	97.18	KDQ26601.1	hypothetical protein PLEOSDRAFT_1105502	Pleurotus ostreatus PC15
ENSOPET00005024850	78.861	75.4352	64.671	303.788	277.691	211.162	198.214	311.754	427.484	200.566	207.233	156.476	1.85595	9.40158e-07	1.52859e-05	1e-150	100	KAG9224127.1	hypothetical protein CCMSSC00406_0006795	Pleurotus cornucopiae
ENSOPET00005007971	18.9266	16.1647	10.2112	58.2173	57.3742	48.2656	15.0643	14.8871	6.8125	49.8645	48.8672	63.1239	1.85477	5.83627e-05	0.000655146	2.12e-196	84.64	KDQ34191.1	hypothetical protein PLEOSDRAFT_1100120	Pleurotus ostreatus PC15
ENSOPET00005022992	42.0592	34.1254	21.557	103.733	133.108	115.838	10.3071	21.0171	22.1406	85.3237	58.8216	98.6867	1.85131	4.31761e-06	6.18492e-05	7.84e-220	94.07	KAJ8692018.1	hypothetical protein PTI98_011533	Pleurotus ostreatus
ENSOPET00005002880	4398.34	3182.65	3857.57	12999.4	17604.7	10647.4	15023.1	14599	12569.1	8102.43	7787.99	7572.2	1.85054	1.45432e-08	3.08268e-07	1.35e-71	93.33	XP_036626649.1	uncharacterized protein PC9H_011309	Pleurotus ostreatus
ENSOPET00005002889	4398.34	3182.65	3857.57	12999.4	17604.7	10647.4	15023.1	14599	12569.1	8102.43	7787.99	7572.2	1.85054	1.45432e-08	3.08268e-07	3.36e-77	100	XP_036626649.1	uncharacterized protein PC9H_011309	Pleurotus ostreatus
ENSOPET00005009514	59.9344	41.3098	63.5364	124.903	302.936	165.31	555	411.585	292.938	156.242	122.168	94.2414	1.84785	0.000321968	0.00292256
ENSOPET00005014238	100.942	61.9646	80.5551	210.641	346.54	318.553	719.914	468.506	540.742	414.43	333.926	329.845	1.8468	1.3845e-07	2.5618e-06	5.59e-138	100	KAG9220484.1	hypothetical protein CCMSSC00406_0003940	Pleurotus cornucopiae
ENSOPET00005024862	11.5663	17.0627	18.1533	58.2173	44.7519	65.1586	26.9571	21.0171	34.0625	67.5941	83.2552	98.6867	1.84552	3.43892e-05	0.000407243	4e-77	99.12	XP_036628543.1	Adenosine 5'-monophosphoramidase	Pleurotus ostreatus
ENSOPET00005001186	307.032	202.059	226.916	600.167	1301.25	742.084	340.136	264.465	239.289	495.321	421.706	436.533	1.84466	0.000250029	0.00234787	0	98.55	KAG9222053.1	hypothetical protein CCMSSC00406_0008038	Pleurotus cornucopiae
ENSOPET00005013566	225.017	182.302	207.628	896.546	636.854	673.306	218.036	123.475	150.727	1003.94	645.228	629.461	1.84336	5.6387e-08	1.11291e-06	3.72e-178	97.81	KAG9220385.1	hypothetical protein CCMSSC00406_0006650	Pleurotus cornucopiae
ENSOPET00005027665	28.39	35.0235	36.3065	118.552	136.551	102.564	56.2929	68.3056	44.2813	129.648	172.845	163.589	1.84266	2.0227e-06	3.09623e-05	8.87e-271	97.6	KAG9221889.1	hypothetical protein CCMSSC00406_0005714	Pleurotus cornucopiae
ENSOPET00005023169	14085.6	9781.43	9803.89	56131	23047.2	41376.9	16310.7	13341.5	18766.7	67181.9	117632	70918.4	1.84012	0.000438467	0.00381056	1.19e-98	98.55	AAL57035.1	PriA	Pleurotus ostreatus
ENSOPET00005022240	370.121	304.435	296.125	1045.79	1705.16	716.745	928.436	1276.79	1400.82	1020.56	1626.19	900.627	1.83691	2.29266e-05	0.000283074	5.96e-203	79.43	KAG9227566.1	hypothetical protein CCMSSC00406_0000788	Pleurotus cornucopiae
ENSOPET00005001122	17.8752	16.1647	13.6149	46.5738	82.6189	41.0258	34.8857	48.1642	32.3594	39.8916	71.4909	48.0097	1.83669	6.58781e-05	0.000728878
ENSOPET00005026142	355.4	359.215	321.086	1124.12	1443.54	1127	81.6643	209.295	197.563	845.481	466.953	625.905	1.83483	5.37669e-08	1.06353e-06	2.32e-96	88.82	XP_036628620.1	autophagy protein 17	Pleurotus ostreatus
ENSOPET00005006835	21.0296	16.1647	30.6336	67.7437	89.5038	84.4649	42.0214	60.4242	60.4609	29.9187	47.9623	38.23	1.83334	1.07591e-05	0.000141465
ENSOPET00005022092	262.87	242.47	271.164	698.607	1233.55	831.376	39.6429	108.588	76.6406	566.239	393.653	367.186	1.83145	2.65913e-05	0.000322701	2.54e-148	97.8	KAG9224553.1	hypothetical protein CCMSSC00406_0002296	Pleurotus cornucopiae
ENSOPET00005028434	216.605	268.513	235.992	910.306	781.437	873.608	98.3143	140.114	116.664	699.211	641.608	568.115	1.83086	7.3195e-08	1.42071e-06	3.5e-295	99.25	KDQ32191.1	hypothetical protein PLEOSDRAFT_1100697	Pleurotus ostreatus PC15
ENSOPET00005007904	225.017	189.486	224.647	790.696	558.825	923.08	498.707	185.651	134.547	638.266	142.077	476.541	1.83012	0.00083543	0.0067026	9.6e-297	99.48	KAG9226066.1	hypothetical protein CCMSSC00406_0008728	Pleurotus cornucopiae
ENSOPET00005028399	216.605	268.513	235.992	908.189	780.29	869.988	98.3143	140.114	116.664	696.995	637.989	567.226	1.82699	7.77783e-08	1.50533e-06	1.95e-207	80.55	KDQ32191.1	hypothetical protein PLEOSDRAFT_1100697	Pleurotus ostreatus PC15
ENSOPET00005028415	216.605	268.513	235.992	908.189	780.29	869.988	99.1072	140.114	116.664	696.995	637.989	567.226	1.82699	7.77735e-08	1.50533e-06	1.38e-211	80.21	KDQ32191.1	hypothetical protein PLEOSDRAFT_1100697	Pleurotus ostreatus PC15
ENSOPET00005029395	12.6178	16.1647	14.7495	73.0362	27.5396	53.0922	22.2	12.26	9.36719	45.4321	47.9623	53.3442	1.81967	0.000118749	0.00122341	4.5e-207	96.44	KAJ8701446.1	hypothetical protein PTI98_000227	Pleurotus ostreatus
ENSOPET00005005102	15.7722	16.1647	15.8841	47.6323	61.9642	59.1254	108.621	51.667	49.3906	67.5941	103.164	86.2397	1.81893	5.99885e-05	0.000670046	0	93.12	KAF4584731.1	hypothetical protein EYR38_001962	Pleurotus pulmonarius
ENSOPET00005014507	48.3681	72.7411	64.671	314.373	103.274	237.708	60.2571	72.6841	57.0547	249.323	171.94	200.041	1.81868	0.000413061	0.00361777	6.93e-204	81.97	KAF4563175.1	hypothetical protein EYR36_003614	Pleurotus pulmonarius
ENSOPET00005014526	49.4196	72.7411	64.671	317.549	103.274	237.708	60.2571	72.6841	57.0547	250.431	171.94	200.93	1.81751	0.000465209	0.00401191	3.73e-285	98.75	KAG9221252.1	hypothetical protein CCMSSC00406_0008913	Pleurotus cornucopiae
ENSOPET00005009644	49.4196	28.7372	53.3252	122.786	206.547	133.937	105.45	194.408	149.023	101.945	76.9206	75.5709	1.81699	1.77208e-06	2.75326e-05	3.44e-160	98.55	KAG9226940.1	hypothetical protein CCMSSC00406_0003387	Pleurotus cornucopiae
ENSOPET00005009576	75.7066	98.7842	99.8429	318.607	348.835	296.834	63.4286	107.713	103.891	257.079	307.682	311.174	1.81351	2.95347e-07	5.25905e-06	0	93.55	KAF9496861.1	DNA mismatch repair protein MutL	Pleurotus eryngii
ENSOPET00005029909	48.3681	7.1843	40.8448	49.7493	176.713	112.218	132.407	206.668	143.063	89.7561	51.5821	46.2316	1.81286	0.000892552	0.00709957	2.13e-44	100	KAJ8701400.1	hypothetical protein PTI98_000190	Pleurotus ostreatus
ENSOPET00005001195	318.599	217.325	243.934	606.518	1385.01	748.117	364.714	282.855	251.211	501.969	387.318	407.194	1.81271	0.00101216	0.00794308	0	88.67	KAJ8688817.1	Cytoplasmic and mitochondrial histidine tRNA synthetase	Pleurotus ostreatus
ENSOPET00005001200	318.599	218.223	243.934	606.518	1385.01	748.117	364.714	283.731	251.211	501.969	387.318	407.194	1.81105	0.00101832	0.00797519	0	98.27	KAG9222053.1	hypothetical protein CCMSSC00406_0008038	Pleurotus cornucopiae
ENSOPET00005009337	37.8533	28.7372	31.7682	78.3287	152.615	112.218	84.0429	110.34	96.2266	101.945	84.1602	92.4632	1.80276	4.18993e-06	6.02031e-05	0	95.07	XP_036635833.1	trifunctional dihydropteroate synthetase	Pleurotus ostreatus
ENSOPET00005009361	37.8533	28.7372	31.7682	78.3287	152.615	112.218	84.0429	110.34	96.2266	101.945	84.1602	92.4632	1.80276	4.18993e-06	6.02031e-05	0	93.95	XP_036635833.1	trifunctional dihydropteroate synthetase	Pleurotus ostreatus
ENSOPET00005013258	372.224	289.168	351.719	838.329	1710.9	984.619	1950.43	1836.37	1803.61	1277.64	1993.6	1577.21	1.80245	6.35369e-08	1.24672e-06	0	99.29	KAJ8689244.1	hypothetical protein PTI98_013285	Pleurotus ostreatus
ENSOPET00005031845	403.768	396.933	476.523	1180.22	1849.75	1425.04	489.986	609.496	472.617	960.723	866.036	724.592	1.80242	6.73235e-08	1.31527e-06
ENSOPET00005017648	488.938	666.344	696.631	2788.08	1608.77	2062.15	16700.7	16267.2	12102.4	11333.7	7603.38	8736	1.80229	4.15885e-08	8.33657e-07
ENSOPET00005026923	1112.47	773.211	1004.1	2168.86	4648.46	3239.83	444	880.967	711.906	2037.8	1440.68	1526.53	1.79919	0.000203372	0.00196213	1.88e-140	87.27	KAJ8693678.1	hypothetical protein PTI98_008653	Pleurotus ostreatus
ENSOPET00005009237	648.763	401.423	389.16	1980.45	1591.56	1435.9	2978.76	2715.58	2016.5	1617.83	2205.36	2135.54	1.79879	4.65322e-08	9.2861e-07	0	95.05	KAF9496950.1	hypothetical protein BDN71DRAFT_1429945	Pleurotus eryngii
ENSOPET00005004846	59.9344	52.9842	57.8635	192.646	223.76	177.376	99.9	98.9555	113.258	178.404	221.712	233.825	1.79778	8.02318e-07	1.3164e-05	0	93.12	KAG9222416.1	hypothetical protein CCMSSC00406_0002751	Pleurotus cornucopiae
ENSOPET00005000232	42.0592	49.3921	45.3831	124.903	196.22	154.45	57.8786	47.2885	53.6484	134.08	121.263	128.915	1.79723	2.36534e-06	3.57e-05	0	94.23	KAG9223174.1	hypothetical protein CCMSSC00406_0000137	Pleurotus cornucopiae
ENSOPET00005025865	421.644	349.337	473.119	865.85	2157.27	1300.76	275.121	528.93	356.805	909.75	788.21	788.605	1.79722	0.000899999	0.00715036	0	85.85	KAF9495957.1	hypothetical protein BDN71DRAFT_1446889	Pleurotus eryngii
ENSOPET00005025876	421.644	349.337	473.119	865.85	2157.27	1300.76	275.121	528.93	356.805	909.75	788.21	788.605	1.79722	0.000899999	0.00715036	0	85.96	KAF9495957.1	hypothetical protein BDN71DRAFT_1446889	Pleurotus eryngii
ENSOPET00005008975	11.5663	26.0431	20.4224	42.3398	94.0937	65.1586	48.3643	28.8985	45.9844	24.3782	44.3425	61.3458	1.79652	0.00050738	0.0043189
ENSOPET00005025885	422.695	349.337	473.119	865.85	2158.42	1300.76	275.121	528.93	357.656	909.75	788.21	788.605	1.79639	0.000910562	0.00721938	0	85.96	KAF9495957.1	hypothetical protein BDN71DRAFT_1446889	Pleurotus eryngii
ENSOPET00005001208	324.907	226.306	250.742	630.863	1388.46	760.184	365.507	283.731	253.766	508.618	420.801	445.424	1.79323	0.000602283	0.00501493	0	97.33	KAJ8688817.1	Cytoplasmic and mitochondrial histidine tRNA synthetase	Pleurotus ostreatus
ENSOPET00005024868	11.5663	18.8588	18.1533	58.2173	44.7519	65.1586	26.9571	21.0171	34.0625	67.5941	83.2552	98.6867	1.79117	5.7314e-05	0.000645255	1.08e-102	98.62	XP_036628543.1	Adenosine 5'-monophosphoramidase	Pleurotus ostreatus
ENSOPET00005030963	1528.85	1534.75	1467.01	4865.91	5705.29	5099.26	458.271	544.693	495.609	3345.36	3614.36	2832.57	1.79027	6.1563e-08	1.20887e-06	3.33e-93	89.57	XP_036629560.1	uncharacterized protein PC9H_008624	Pleurotus ostreatus
ENSOPET00005030967	1528.85	1534.75	1467.01	4865.91	5705.29	5099.26	458.271	544.693	495.609	3345.36	3614.36	2832.57	1.79027	6.1563e-08	1.20887e-06	1.94e-152	97.8	XP_036629560.1	uncharacterized protein PC9H_008624	Pleurotus ostreatus
ENSOPET00005007299	109.354	91.5999	79.4205	392.702	170.975	404.225	95.9357	68.3056	74.9375	342.403	314.017	205.375	1.78751	0.000179952	0.00176634	3.99e-18	51.35	KAI0336495.1	hypothetical protein GY45DRAFT_406566	Cubamyces sp. BRFM 1775
ENSOPET00005013235	372.224	289.168	351.719	821.393	1693.69	978.586	1949.64	1836.37	1803.61	1266.56	1984.55	1564.76	1.78595	8.30819e-08	1.60108e-06	0	99.29	KAJ8689244.1	hypothetical protein PTI98_013285	Pleurotus ostreatus
ENSOPET00005013243	372.224	289.168	351.719	820.334	1693.69	978.586	1950.43	1836.37	1803.61	1266.56	1985.46	1563.87	1.78551	8.37057e-08	1.61195e-06	0	99.29	KAJ8689244.1	hypothetical protein PTI98_013285	Pleurotus ostreatus
ENSOPET00005004853	59.9344	54.7803	57.8635	193.705	223.76	177.376	100.693	98.9555	114.109	178.404	221.712	233.825	1.78525	9.5798e-07	1.55476e-05	0	93.16	KAG9222416.1	hypothetical protein CCMSSC00406_0002751	Pleurotus cornucopiae
ENSOPET00005027400	32.5959	28.7372	22.6916	86.7967	106.716	94.118	35.6786	15.7628	14.4766	65.3779	133.027	136.917	1.77533	3.0951e-05	0.000370452
ENSOPET00005001188	13.6692	17.9608	15.8841	57.1588	45.8994	59.1254	19.0286	22.7685	34.0625	47.6483	39.8177	62.2349	1.7712	0.000104328	0.00109111	0	95.65	XP_036635337.1	uncharacterized protein PC9H_004277	Pleurotus ostreatus
ENSOPET00005004832	54.677	50.2901	52.1906	177.827	199.662	158.07	89.5929	85.8198	104.742	160.675	197.279	210.709	1.76883	1.52571e-06	2.39116e-05	2.05e-211	89.88	KAG9222416.1	hypothetical protein CCMSSC00406_0002751	Pleurotus cornucopiae
ENSOPET00005002557	30.4929	35.0235	20.4224	82.5627	115.896	94.118	108.621	105.961	104.742	116.351	80.5404	111.134	1.76743	1.12531e-05	0.000147312	4.48e-235	99.68	KAG9217583.1	hypothetical protein CCMSSC00406_0010100	Pleurotus cornucopiae
ENSOPET00005026538	24.184	27.8392	17.0187	62.4513	98.6837	73.6051	249.75	140.99	143.063	85.3237	116.738	132.471	1.76552	0.000174505	0.00171896	1.37e-79	99.2	KAJ8693761.1	cell separation during budding, variant 2	Pleurotus ostreatus
ENSOPET00005015783	63.0888	78.1293	71.4784	226.518	232.939	263.048	108.621	139.238	143.063	191.701	211.758	205.375	1.76421	1.10088e-06	1.76751e-05	0	97.07	KAF4562930.1	hypothetical protein EYR36_003363	Pleurotus pulmonarius
ENSOPET00005030778	36.8018	46.698	47.6523	183.12	142.288	118.251	68.1857	66.5542	75.7891	93.0804	199.994	68.4583	1.75821	0.000440744	0.00382788	5.17e-246	77.24	KAJ8701254.1	hypothetical protein PTI98_000063	Pleurotus ostreatus
ENSOPET00005029152	1233.39	1229.41	1263.92	3108.8	4950.25	4491.12	294.15	549.947	420.672	2725.93	2361.92	1889.27	1.75173	1.32099e-07	2.45442e-06
ENSOPET00005029158	1233.39	1229.41	1263.92	3108.8	4950.25	4491.12	294.15	549.947	420.672	2725.93	2360.11	1889.27	1.75173	1.321e-07	2.45442e-06
ENSOPET00005019154	151.413	149.972	178.129	383.175	734.39	495.929	59.4643	101.583	86.8594	305.836	169.225	188.483	1.75054	0.000263624	0.00245925	2.2e-210	91.55	KAG9219700.1	hypothetical protein CCMSSC00406_0005978	Pleurotus cornucopiae
ENSOPET00005008720	22.0811	18.8588	40.8448	83.6212	99.8312	91.7047	67.3929	24.52	40.875	65.3779	153.841	71.1255	1.75035	0.000927874	0.00734799	0	97.68	XP_036635783.1	uncharacterized protein PC9H_000276	Pleurotus ostreatus
ENSOPET00005004393	15.7722	19.7568	19.2878	96.3231	27.5396	60.332	32.5071	28.8985	33.2109	79.7832	89.5899	88.0179	1.74854	0.000105332	0.00110076
ENSOPET00005030784	36.8018	47.596	47.6523	183.12	142.288	118.251	68.1857	66.5542	75.7891	93.0804	199.994	68.4583	1.74836	0.000472578	0.00406566	3.32e-303	82.21	KAJ8701254.1	hypothetical protein PTI98_000063	Pleurotus ostreatus
ENSOPET00005030790	36.8018	47.596	47.6523	183.12	142.288	118.251	68.1857	66.5542	75.7891	93.0804	199.994	68.4583	1.74836	0.000472578	0.00406566	3.32e-303	82.21	KAJ8701254.1	hypothetical protein PTI98_000063	Pleurotus ostreatus
ENSOPET00005015793	63.0888	82.6195	71.4784	229.694	236.382	263.048	111	140.99	144.766	191.701	211.758	205.375	1.74723	1.40328e-06	2.21735e-05	0	95.9	KAJ8697289.1	hypothetical protein PTI98_007082	Pleurotus ostreatus
ENSOPET00005002568	29.4415	35.0235	22.6916	82.5627	115.896	94.118	111	105.961	105.594	116.351	80.5404	111.134	1.74713	1.33265e-05	0.000172943	4.48e-235	99.68	KAG9217583.1	hypothetical protein CCMSSC00406_0010100	Pleurotus cornucopiae
ENSOPET00005000699	96.7362	79.9254	88.4971	212.758	354.573	322.173	421.8	331.019	379.797	247.106	166.51	180.481	1.74614	7.64239e-07	1.26315e-05	1.67e-139	78.28	KDQ31576.1	hypothetical protein PLEOSDRAFT_1102534	Pleurotus ostreatus PC15
ENSOPET00005000715	96.7362	79.9254	88.4971	212.758	354.573	322.173	421.007	331.019	379.797	247.106	167.415	181.37	1.74614	7.64067e-07	1.26315e-05	4.13e-176	97.68	KDQ31576.1	hypothetical protein PLEOSDRAFT_1102534	Pleurotus ostreatus PC15
ENSOPET00005000727	96.7362	79.9254	89.6317	215.933	354.573	322.173	421.007	332.771	384.055	247.106	173.75	181.37	1.74513	7.57985e-07	1.25506e-05	2.21e-196	97.89	KDQ31576.1	hypothetical protein PLEOSDRAFT_1102534	Pleurotus ostreatus PC15
ENSOPET00005004405	16.8237	21.5529	19.2878	99.4986	29.8346	63.952	34.8857	30.6499	34.0625	81.9994	96.8295	93.3523	1.74498	7.31349e-05	0.000796736
ENSOPET00005004409	16.8237	21.5529	19.2878	99.4986	29.8346	63.952	34.8857	30.6499	34.0625	81.9994	96.8295	93.3523	1.74498	7.31349e-05	0.000796736
ENSOPET00005014011	406.923	320.6	391.43	1329.47	1197.97	1217.5	82.4572	318.759	319.336	559.591	145.697	330.734	1.7428	1.5873e-07	2.90907e-06	1.21e-295	98.94	UMB36833.1	tyrosinase	Pleurotus cornucopiae
ENSOPET00005014019	406.923	320.6	391.43	1329.47	1197.97	1217.5	82.4572	318.759	319.336	560.699	146.602	330.734	1.7428	1.58713e-07	2.90907e-06	1.55e-270	98.56	UMB36833.1	tyrosinase	Pleurotus cornucopiae
ENSOPET00005009963	19.9781	12.5725	18.1533	32.8134	64.2591	72.3985	83.25	63.927	57.0547	100.837	150.221	77.349	1.74087	0.000238396	0.00225514	0	95.72	KAF9489930.1	hypothetical protein BDN71DRAFT_1511725	Pleurotus eryngii
ENSOPET00005021723	170.34	133.808	159.976	415.989	642.591	492.309	65.8072	104.21	73.2344	354.592	228.952	224.935	1.74052	4.25643e-07	7.38868e-06	1.55e-121	92.31	KDQ25586.1	Cu/Zn-Supperoxide-dismutase superfamily	Pleurotus ostreatus PC15
ENSOPET00005026934	1142.96	837.87	1054.02	2196.38	4677.15	3265.17	488.4	899.357	745.969	2047.77	1498.59	1574.54	1.74017	0.000213064	0.0020413	3.04e-155	96.21	KAJ8693678.1	hypothetical protein PTI98_008653	Pleurotus ostreatus
ENSOPET00005014812	29.4415	27.8392	24.9607	82.5627	111.306	80.8449	150.643	94.577	82.6016	94.1885	88.6849	83.5725	1.73999	1.36683e-05	0.000176952	6.85e-144	98.99	XP_036630356.1	uncharacterized protein PC9H_007202	Pleurotus ostreatus
ENSOPET00005014820	29.4415	27.8392	24.9607	82.5627	111.306	80.8449	150.643	94.577	83.4531	94.1885	88.6849	83.5725	1.73999	1.36535e-05	0.000176846	7.17e-144	99.5	XP_036630356.1	uncharacterized protein PC9H_007202	Pleurotus ostreatus
ENSOPET00005030794	36.8018	48.4941	47.6523	183.12	142.288	118.251	68.1857	66.5542	75.7891	94.1885	199.994	68.4583	1.73859	0.000484557	0.00414954	3.32e-303	82.21	KAJ8701254.1	hypothetical protein PTI98_000063	Pleurotus ostreatus
ENSOPET00005001147	39.9563	50.2901	44.2486	99.4986	173.27	174.963	64.2214	57.797	69.8281	116.351	138.457	128.915	1.73508	6.29351e-06	8.73087e-05	0	97.07	KAJ8703460.1	hypothetical protein PTI98_002082	Pleurotus ostreatus
ENSOPET00005019051	19.9781	25.1451	26.0953	84.6797	81.4714	69.9852	21.4071	17.5143	20.4375	66.486	63.3464	71.1255	1.7293	3.83324e-05	0.000448226	3.26e-191	97.46	KDQ28430.1	hypothetical protein PLEOSDRAFT_1041642	Pleurotus ostreatus PC15
ENSOPET00005031826	23.1326	19.7568	24.9607	66.6852	86.0613	71.1918	11.8929	6.12999	8.51563	42.1078	48.8672	50.677	1.72268	6.25186e-05	0.000695423	6.74e-138	91.96	KAG9218395.1	hypothetical protein CCMSSC00406_0008004	Pleurotus cornucopiae
ENSOPET00005026314	29.4415	34.1254	28.3645	86.7967	129.666	86.8781	55.5	88.447	66.4219	75.3508	109.499	93.3523	1.72231	1.61637e-05	0.000206676	0	93.37	KAF9489552.1	hypothetical protein BDN71DRAFT_1455914	Pleurotus eryngii
ENSOPET00005016429	203.987	165.239	222.377	746.24	625.379	577.981	145.093	192.657	168.609	813.346	735.723	662.357	1.72048	2.71396e-07	4.86148e-06	1.01e-74	87.84	KAG9221371.1	hypothetical protein CCMSSC00406_0009820	Pleurotus cornucopiae
ENSOPET00005015544	92.5303	72.7411	89.6317	192.646	364.9	282.354	25.3714	119.097	111.555	152.918	141.172	157.365	1.72027	3.37953e-05	0.000400739	9.7e-223	98.99	KAG9220512.1	hypothetical protein CCMSSC00406_0003968	Pleurotus cornucopiae
ENSOPET00005006879	426.901	430.16	381.218	910.306	1892.2	1268.18	209.314	311.754	269.945	774.562	746.582	782.381	1.71694	0.00010294	0.00107827	0	95.06	KAF9489165.1	hypothetical protein BDN71DRAFT_1491012	Pleurotus eryngii
ENSOPET00005027242	26.287	30.5333	24.9607	93.1476	105.569	69.9852	73.7357	49.9156	44.2813	87.5399	65.1563	93.3523	1.71617	2.36545e-05	0.000290861	0	97.8	XP_036629639.1	uncharacterized protein PC9H_008703	Pleurotus ostreatus
ENSOPET00005031825	23.1326	19.7568	24.9607	66.6852	84.9139	71.1918	11.8929	6.12999	8.51563	42.1078	48.8672	50.677	1.71527	6.75695e-05	0.000745445	1.32e-132	90.18	KAG9218395.1	hypothetical protein CCMSSC00406_0008004	Pleurotus cornucopiae
ENSOPET00005001163	76.7581	105.07	83.9588	363.064	301.788	207.542	125.271	194.408	273.352	197.242	183.705	199.152	1.71471	1.20574e-06	1.92244e-05	0	99.57	KAJ8702858.1	hypothetical protein PTI98_001532	Pleurotus ostreatus
ENSOPET00005026325	29.4415	33.2274	29.499	86.7967	128.518	86.8781	54.7071	88.447	66.4219	75.3508	109.499	92.4632	1.71313	1.72854e-05	0.000219043	0	93.65	KAF9489552.1	hypothetical protein BDN71DRAFT_1455914	Pleurotus eryngii
ENSOPET00005023413	398.511	316.109	432.274	792.813	1763.68	1193.37	267.986	507.913	337.219	874.291	745.677	741.484	1.70911	0.000141188	0.00142463	0	96.03	KAG9227158.1	hypothetical protein CCMSSC00406_0004303	Pleurotus cornucopiae
ENSOPET00005028589	128.281	119.439	141.822	377.883	431.454	459.73	142.714	140.114	113.258	231.593	384.603	200.041	1.70392	8.72762e-07	1.42417e-05	1.54e-238	87.94	XP_036628378.1	uncharacterized protein PC9H_009487	Pleurotus ostreatus
ENSOPET00005011068	42.0592	60.1686	57.8635	172.535	215.727	132.731	344.893	431.726	470.063	65.3779	198.184	54.2332	1.70237	5.63745e-06	7.88979e-05	1.47e-144	100	KAG9226836.1	hypothetical protein CCMSSC00406_0003491	Pleurotus cornucopiae
ENSOPET00005028681	22.0811	17.9608	34.0374	76.2117	79.1764	85.6715	53.9143	40.2828	47.6875	115.242	118.548	125.359	1.70225	2.22451e-05	0.000275998	0	95.62	KAJ8693792.1	hypothetical protein PTI98_008751	Pleurotus ostreatus
ENSOPET00005021519	42.0592	26.9411	54.4598	94.2061	169.828	137.557	30.9214	48.1642	45.1328	118.567	70.586	66.6802	1.70168	2.90978e-05	0.000350279	6.55e-70	80.28	KAJ8689425.1	hypothetical protein PTI98_012328	Pleurotus ostreatus
ENSOPET00005011061	42.0592	60.1686	57.8635	171.476	215.727	132.731	344.893	431.726	469.211	65.3779	197.279	54.2332	1.69943	5.40467e-06	7.59558e-05	1.47e-144	100	KAG9226836.1	hypothetical protein CCMSSC00406_0003491	Pleurotus cornucopiae
ENSOPET00005026148	430.055	466.98	414.121	1300.89	1642.05	1315.24	107.036	263.589	262.281	933.021	577.357	751.264	1.6994	3.9754e-07	6.93213e-06	0	93.61	XP_036628620.1	autophagy protein 17	Pleurotus ostreatus
ENSOPET00005020188	130.384	103.274	89.6317	201.114	493.418	353.546	9997.14	9885.92	7022.84	487.564	180.085	269.388	1.69685	0.000121205	0.00124633
ENSOPET00005022115	4678.04	4480.31	4185.46	14725.8	17928.3	10441.1	31419.3	24030.4	25459.2	12857.3	21755.9	23619	1.69136	2.22635e-07	4.01474e-06	3.13e-295	99.52	KAG9224994.1	hypothetical protein CCMSSC00406_0001855	Pleurotus cornucopiae
ENSOPET00005009656	56.7799	34.1254	54.4598	122.786	208.842	136.35	136.371	224.182	178.828	101.945	76.9206	75.5709	1.68676	4.6041e-06	6.55597e-05	0	97.45	KAG9226940.1	hypothetical protein CCMSSC00406_0003387	Pleurotus cornucopiae
ENSOPET00005003454	90.4273	132.91	129.342	375.766	317.853	441.631	187.907	207.544	165.203	331.322	301.348	319.176	1.68658	1.40755e-06	2.22148e-05	3.93e-269	89.39	KAG9223230.1	hypothetical protein CCMSSC00406_0000081	Pleurotus cornucopiae
ENSOPET00005003461	90.4273	132.91	129.342	375.766	317.853	441.631	187.907	207.544	165.203	331.322	301.348	319.176	1.68658	1.40755e-06	2.22148e-05	1.8e-295	95.24	KAG9223230.1	hypothetical protein CCMSSC00406_0000081	Pleurotus cornucopiae
ENSOPET00005009559	543.615	459.795	478.792	1790.97	1495.17	1472.1	353.614	307.375	292.938	1461.58	2224.36	1602.1	1.68269	3.35989e-07	5.924e-06	1.49e-103	100	XP_036625935.1	U4/U6-U5 snRNP complex subunit dib1	Pleurotus ostreatus
ENSOPET00005018616	260.767	282.882	264.357	851.031	802.092	937.56	68.1857	83.1927	120.922	448.781	1123.95	1147.79	1.68089	0.000313479	0.00285898	0	91.09	KAG9227614.1	hypothetical protein CCMSSC00406_0000740	Pleurotus cornucopiae
ENSOPET00005018630	260.767	282.882	264.357	851.031	802.092	937.56	68.1857	83.1927	120.922	448.781	1123.95	1147.79	1.68089	0.000313479	0.00285898	0	91.09	KAG9227614.1	hypothetical protein CCMSSC00406_0000740	Pleurotus cornucopiae
ENSOPET00005031622	113.56	80.8234	95.3046	312.256	266.216	347.513	130.029	95.4527	80.0469	304.728	288.679	250.718	1.67649	1.69506e-06	2.63969e-05	1.38e-155	100	KAG9218403.1	hypothetical protein CCMSSC00406_0007996	Pleurotus cornucopiae
ENSOPET00005020707	1620.33	1588.63	1356.96	4563.18	5525.14	4489.91	466.993	385.314	846.453	4119.92	5288.52	4369.78	1.67484	3.89774e-07	6.80551e-06	0	98.43	KAF4562638.1	hypothetical protein EYR36_004032	Pleurotus pulmonarius
ENSOPET00005002230	52.574	59.2705	53.3252	150.306	207.695	167.723	67.3929	51.667	62.1641	155.134	137.552	143.14	1.67036	7.55263e-06	0.000103235	0	91.89	KAG9223174.1	hypothetical protein CCMSSC00406_0000137	Pleurotus cornucopiae
ENSOPET00005002244	52.574	59.2705	53.3252	150.306	207.695	167.723	67.3929	51.667	62.1641	155.134	137.552	143.14	1.67036	7.55263e-06	0.000103235	0	94.17	KAG9223174.1	hypothetical protein CCMSSC00406_0000137	Pleurotus cornucopiae
ENSOPET00005002203	52.574	56.5764	52.1906	146.072	203.105	164.103	66.6	50.7913	61.3125	155.134	136.647	143.14	1.66963	7.82438e-06	0.000106678	0	93.82	KAG9223174.1	hypothetical protein CCMSSC00406_0000137	Pleurotus cornucopiae
ENSOPET00005020692	1627.69	1600.3	1359.23	4568.47	5534.32	4481.46	471.75	390.568	849.859	4109.94	5289.42	4379.56	1.66872	4.29042e-07	7.4429e-06	0	97.57	KAJ8691017.1	hypothetical protein PTI98_010631	Pleurotus ostreatus
ENSOPET00005007352	160.877	184.098	175.86	513.37	618.494	520.062	138.75	148.871	131.141	470.943	480.528	504.991	1.66525	1.16151e-06	1.85931e-05	0	93.74	KAF4582731.1	hypothetical protein EYR40_002655	Pleurotus pulmonarius
ENSOPET00005031731	32.5959	22.451	23.8261	84.6797	73.439	91.7047	65.0143	47.2885	40.875	79.7832	66.0612	60.4567	1.66331	4.7284e-05	0.000542538	2.22e-92	78.57	KAF4581323.1	hypothetical protein EYR40_002911	Pleurotus pulmonarius
ENSOPET00005031735	32.5959	22.451	23.8261	84.6797	73.439	91.7047	65.0143	47.2885	40.875	79.7832	66.0612	60.4567	1.66331	4.7284e-05	0.000542538	7.98e-102	81.91	KAF4581323.1	hypothetical protein EYR40_002911	Pleurotus pulmonarius
ENSOPET00005022047	96.7362	79.0274	85.0934	262.507	325.886	236.502	233.1	208.42	283.57	360.133	293.203	238.271	1.66095	2.157e-06	3.2813e-05	2.3e-149	99.53	KAG9218827.1	hypothetical protein CCMSSC00406_0001059	Pleurotus cornucopiae
ENSOPET00005022053	96.7362	79.0274	85.0934	262.507	325.886	236.502	233.1	208.42	283.57	360.133	293.203	238.271	1.66095	2.157e-06	3.2813e-05	4.84e-144	97.13	KAJ8698551.1	hypothetical protein PTI98_005249	Pleurotus ostreatus
ENSOPET00005030797	382.739	465.184	469.716	1199.28	1673.03	1286.28	113.379	240.821	211.188	1008.37	957.435	959.306	1.65814	6.98883e-07	1.16442e-05	0	98.86	KAJ8693883.1	DNA mismatch repair protein msh6	Pleurotus ostreatus
ENSOPET00005028182	211.348	244.266	259.818	544.067	932.905	768.63	69.7714	241.697	232.477	513.05	274.199	328.067	1.65021	4.20564e-05	0.00048733	2.66e-290	88.2	KAG9221569.1	hypothetical protein CCMSSC00406_0007208	Pleurotus cornucopiae
ENSOPET00005028198	211.348	244.266	259.818	544.067	932.905	768.63	69.7714	241.697	232.477	513.05	276.009	328.067	1.65021	4.07492e-05	0.000473404	2.37e-255	92.89	KAG9221569.1	hypothetical protein CCMSSC00406_0007208	Pleurotus cornucopiae
ENSOPET00005028202	211.348	244.266	259.818	544.067	932.905	768.63	69.7714	241.697	232.477	513.05	276.009	328.067	1.65021	4.07492e-05	0.000473404	6.9e-294	92.13	KAG9221569.1	hypothetical protein CCMSSC00406_0007208	Pleurotus cornucopiae
ENSOPET00005028212	211.348	244.266	259.818	544.067	932.905	768.63	69.7714	241.697	232.477	513.05	274.199	328.067	1.65021	4.20564e-05	0.00048733	1.26e-293	92.13	KAG9221569.1	hypothetical protein CCMSSC00406_0007208	Pleurotus cornucopiae
ENSOPET00005006872	421.644	422.078	359.661	895.487	1671.89	1209.05	206.143	297.742	263.133	762.373	725.769	769.934	1.64993	6.43067e-06	8.91198e-05	0	77.28	KDQ30041.1	hypothetical protein PLEOSDRAFT_1037107	Pleurotus ostreatus PC15
ENSOPET00005030808	398.511	518.168	506.022	1260.67	1818.76	1375.57	121.307	251.329	226.516	1041.61	1020.78	1018.87	1.64679	8.40439e-07	1.37559e-05	0	98.38	KAJ8693883.1	DNA mismatch repair protein msh6	Pleurotus ostreatus
ENSOPET00005029973	22.0811	26.0431	23.8261	96.3231	78.029	50.6789	26.9571	33.2771	26.3984	54.2969	64.2513	77.349	1.64505	7.91773e-05	0.000855299	1.76e-238	99.13	KAF9495144.1	arsenical-resistance protein ACR3	Pleurotus eryngii
ENSOPET00005001960	177.7	244.266	217.839	525.014	765.372	707.092	62.6357	81.4413	86.0078	438.808	570.117	564.559	1.64247	1.73016e-06	2.69124e-05	0	98.93	KDQ23426.1	hypothetical protein PLEOSDRAFT_1049443	Pleurotus ostreatus PC15
ENSOPET00005023707	251.304	194.874	245.069	802.34	680.458	674.512	166.5	68.3056	88.5625	607.239	474.193	472.096	1.64196	9.06867e-07	1.47803e-05	2.72e-94	99.26	KAJ8693100.1	hypothetical protein PTI98_010346	Pleurotus ostreatus
ENSOPET00005025339	43.1107	35.9215	30.6336	85.7382	150.32	106.184	158.571	148.871	142.211	168.431	83.2552	105.799	1.64191	2.04847e-05	0.000256211
ENSOPET00005001670	26.287	21.5529	27.2299	71.9777	90.6513	71.1918	27.75	33.2771	30.6563	74.2427	57.0117	64.013	1.6391	7.71954e-05	0.000836237	3.43e-120	87.92	KDQ30092.1	hypothetical protein PLEOSDRAFT_1092022	Pleurotus ostreatus PC15
ENSOPET00005009674	60.9859	35.0235	54.4598	122.786	208.842	136.35	147.471	226.81	185.641	101.945	76.9206	75.5709	1.63697	8.14117e-06	0.000110728	0	97.97	KAG9226940.1	hypothetical protein CCMSSC00406_0003387	Pleurotus cornucopiae
ENSOPET00005009683	60.9859	35.0235	54.4598	122.786	208.842	136.35	147.471	226.81	185.641	101.945	76.9206	75.5709	1.63697	8.14117e-06	0.000110728	0	97.97	KAG9226940.1	hypothetical protein CCMSSC00406_0003387	Pleurotus cornucopiae
ENSOPET00005020135	18.9266	17.0627	14.7495	43.3983	58.5217	55.5055	67.3929	48.1642	37.4688	34.3511	66.9662	65.7911	1.63351	0.000257969	0.00241233
ENSOPET00005001063	58.8829	37.7176	44.2486	137.604	141.141	158.07	113.379	121.724	111.555	264.836	172.845	202.708	1.63287	9.92224e-06	0.000131682	4.14e-187	98.83	KAG9219991.1	hypothetical protein CCMSSC00406_0006904	Pleurotus cornucopiae
ENSOPET00005013851	170.34	167.933	141.822	455.153	484.239	549.022	399.6	329.268	321.039	395.592	763.776	394.747	1.63238	6.53264e-06	9.03612e-05	3.4e-102	96.75	XP_036625952.1	gTPase, IMAP member 8	Pleurotus ostreatus
ENSOPET00005013873	170.34	168.831	142.957	456.212	485.386	549.022	402.771	330.144	321.039	395.592	766.491	394.747	1.62842	7.60895e-06	0.000103952	5.41e-150	97.25	KAJ8689315.1	hypothetical protein PTI98_013348	Pleurotus ostreatus
ENSOPET00005003884	67.2947	57.4744	57.8635	130.195	214.58	219.609	19.0286	47.2885	47.6875	60.9455	65.1563	77.349	1.62773	1.4929e-05	0.00019189	6.33e-96	93.67	KDQ23099.1	hypothetical protein PLEOSDRAFT_1114287	Pleurotus ostreatus PC15
ENSOPET00005028771	209.245	207.447	200.82	717.66	625.379	557.468	60.2571	94.577	84.3047	641.59	350.215	513.882	1.62185	1.60301e-06	2.5094e-05	0	96.99	KAF9496417.1	oligopeptide transporter	Pleurotus eryngii
ENSOPET00005028779	209.245	207.447	200.82	717.66	625.379	557.468	60.2571	94.577	84.3047	641.59	350.215	513.882	1.62185	1.60301e-06	2.5094e-05	0	97.14	KAF9496417.1	oligopeptide transporter	Pleurotus eryngii
ENSOPET00005014371	299.672	172.423	175.86	443.51	960.445	588.841	5966.25	4724.47	4219.49	3783.05	2389.06	2252.01	1.62083	7.4142e-06	0.000101549	1.48e-115	99.38	KAF4567295.1	Lactoylglutathione lyase	Pleurotus pulmonarius
ENSOPET00005018559	21.0296	15.2666	13.6149	50.8078	44.7519	57.9188	30.9214	26.2714	20.4375	27.7025	19.0039	17.7814	1.6206	0.000505437	0.00430508
ENSOPET00005001050	92.5303	112.255	91.9009	333.426	222.612	355.959	61.05	72.6841	59.6094	243.782	227.142	221.378	1.62009	5.18355e-06	7.32687e-05	1.05e-301	91.47	KAF9488483.1	hypothetical protein BDN71DRAFT_1513026	Pleurotus eryngii
ENSOPET00005030439	103.045	81.7215	100.977	230.752	430.307	215.989	247.371	242.572	233.328	290.322	248.861	269.388	1.61793	3.44934e-06	5.01233e-05	4.31e-229	97.65	KAJ8693763.1	Homoserine dehydrogenase	Pleurotus ostreatus
ENSOPET00005031133	24.184	20.6549	23.8261	71.9777	82.6189	55.5055	72.15	71.8084	59.6094	63.1617	69.681	69.3474	1.61344	9.50102e-05	0.00100458	2.53e-185	85.99	KAG9218320.1	hypothetical protein CCMSSC00406_0007309	Pleurotus cornucopiae
ENSOPET00005024567	114.611	79.0274	111.189	221.226	477.354	232.882	359.164	387.941	297.195	305.836	202.708	205.375	1.6115	5.97888e-05	0.000668369	6.66e-218	81.15	KAF4596608.1	hypothetical protein EYR38_007995	Pleurotus pulmonarius
ENSOPET00005020830	83.067	64.6587	64.671	204.29	251.299	193.063	69.7714	124.351	103.891	180.62	135.742	193.817	1.61068	7.79032e-06	0.000106322
ENSOPET00005019142	167.185	169.729	191.744	383.175	734.39	495.929	64.2214	110.34	93.6719	305.836	170.13	188.483	1.60978	0.00057004	0.00478426	2.2e-210	91.55	KAG9219700.1	hypothetical protein CCMSSC00406_0005978	Pleurotus cornucopiae
ENSOPET00005030955	1655.03	2430.09	2153.43	8288.02	4169.96	6577.4	597.814	395.822	297.195	4595.29	7463.11	4303.98	1.6094	0.000574529	0.00481589	1.28e-89	94.41	KAF9500721.1	hypothetical protein BDN71DRAFT_1440196, partial	Pleurotus eryngii
ENSOPET00005030964	1655.03	2430.09	2153.43	8288.02	4169.96	6577.4	597.814	395.822	297.195	4595.29	7463.11	4303.98	1.6094	0.000574529	0.00481589	8e-90	94.41	KAF9500721.1	hypothetical protein BDN71DRAFT_1440196, partial	Pleurotus eryngii
ENSOPET00005005425	26.287	35.9215	32.9028	75.1532	145.731	68.7785	69.7714	77.0627	68.9766	45.4321	47.0573	48.0097	1.60668	0.000234628	0.00222183	0	100	KAG9220004.1	hypothetical protein CCMSSC00406_0006917	Pleurotus cornucopiae
ENSOPET00005022448	24.184	12.5725	15.8841	68.8022	51.6368	39.8192	7.13572	4.37856	5.10938	87.5399	47.0573	72.9037	1.60615	0.000259108	0.00242131	5.8e-97	96.18	KAF9488901.1	hypothetical protein BDN71DRAFT_405495	Pleurotus eryngii
ENSOPET00005024858	99.8906	108.663	96.4392	373.649	314.411	240.122	213.279	331.019	450.477	238.242	232.572	190.261	1.60563	5.59478e-06	7.8423e-05	9.63e-251	99.71	KAG9224127.1	hypothetical protein CCMSSC00406_0006795	Pleurotus cornucopiae
ENSOPET00005026352	361.709	429.262	373.276	1403.57	842.254	1295.93	302.079	211.047	262.281	1446.07	890.469	1216.25	1.60506	1.6215e-06	2.53246e-05	0	99.65	KAG9225127.1	hypothetical protein CCMSSC00406_0007462	Pleurotus cornucopiae
ENSOPET00005022302	49.4196	43.1058	58.9981	191.588	112.453	156.863	52.3286	34.1528	42.5781	219.404	229.857	249.828	1.60493	1.09048e-05	0.000143101	2.37e-240	91.36	KAF9495903.1	kinase-like protein, partial	Pleurotus eryngii
ENSOPET00005022307	49.4196	43.1058	58.9981	191.588	112.453	156.863	52.3286	34.1528	42.5781	219.404	229.857	249.828	1.60493	1.09048e-05	0.000143101	1.53e-287	91.67	KAF9495903.1	kinase-like protein, partial	Pleurotus eryngii
ENSOPET00005018879	37.8533	46.698	61.2672	173.593	104.421	165.31	15.8571	7.88141	15.3281	111.918	97.7344	97.7976	1.60419	2.10421e-05	0.000262938	1.22e-80	87.5	KDQ30234.1	hypothetical protein PLEOSDRAFT_1081782	Pleurotus ostreatus PC15
ENSOPET00005013969	23.1326	31.4313	28.3645	92.0891	103.274	56.7121	111.793	28.0228	23.8438	298.079	307.682	215.155	1.60391	0.000272503	0.00252981
ENSOPET00005030729	20196.8	16635.3	13683	47461.9	52623.6	53409.5	46805.5	10527.8	8022.57	123108	94471.2	90588.2	1.60341	9.21642e-06	0.000123226	0	99.3	KAG9223637.1	hypothetical protein CCMSSC00406_0008520	Pleurotus cornucopiae
ENSOPET00005001365	594.086	450.815	568.424	1544.35	1874.99	1479.34	227.55	184.775	222.258	1149.1	805.404	955.75	1.60235	1.09467e-06	1.75859e-05	1.38e-179	98.43	XP_036634772.1	uncharacterized protein PC9H_003706	Pleurotus ostreatus
ENSOPET00005026344	360.658	431.956	373.276	1401.45	839.959	1293.52	304.457	211.922	269.945	1446.07	887.754	1213.58	1.60025	1.87042e-06	2.88315e-05	0	98.9	KAG9225127.1	hypothetical protein CCMSSC00406_0007462	Pleurotus cornucopiae
ENSOPET00005031736	31.5444	21.5529	28.3645	80.4457	73.439	92.9114	68.9786	55.1699	45.9844	79.7832	66.0612	62.2349	1.59912	7.97307e-05	0.000859789	7.98e-102	81.91	KAF4581323.1	hypothetical protein EYR40_002911	Pleurotus pulmonarius
ENSOPET00005011970	132.487	139.196	155.437	279.443	480.796	532.129	453.514	453.619	521.156	441.024	270.58	200.041	1.5973	3.92872e-06	5.67223e-05	2.04e-18	100	KAJ8699616.1	hypothetical protein PTI98_002712	Pleurotus ostreatus
ENSOPET00005019831	93.5818	60.1686	69.2093	177.827	244.414	252.188	929.229	646.276	562.031	238.242	172.845	158.254	1.59689	0.000139755	0.00141175	6.46e-235	100	KAG9218847.1	hypothetical protein CCMSSC00406_0001039	Pleurotus cornucopiae
ENSOPET00005019839	93.5818	60.1686	69.2093	177.827	244.414	252.188	930.022	647.152	562.883	238.242	172.845	158.254	1.59689	0.000137963	0.00139784	3.9e-269	100	KAG9218847.1	hypothetical protein CCMSSC00406_0001039	Pleurotus cornucopiae
ENSOPET00005019844	93.5818	60.1686	69.2093	177.827	244.414	252.188	929.229	647.152	562.031	238.242	172.845	158.254	1.59689	0.00013779	0.00139763	2.09e-256	100	KAG9218847.1	hypothetical protein CCMSSC00406_0001039	Pleurotus cornucopiae
ENSOPET00005013861	170.34	168.831	142.957	437.159	483.091	536.955	402.771	330.144	321.039	381.187	698.62	369.853	1.59572	3.49162e-06	5.06831e-05	5.41e-150	97.25	KAJ8689315.1	hypothetical protein PTI98_013348	Pleurotus ostreatus
ENSOPET00005030444	103.045	81.7215	100.977	226.518	422.274	213.575	247.371	242.572	233.328	286.998	247.051	267.61	1.59358	4.81456e-06	6.83398e-05	1.67e-240	96.4	KAJ8693763.1	Homoserine dehydrogenase	Pleurotus ostreatus
ENSOPET00005031154	25.2355	22.451	24.9607	75.1532	86.0613	57.9188	83.25	75.3113	62.1641	65.3779	71.4909	72.0146	1.59283	0.00010091	0.00106129	4.08e-254	91.73	KAG9218316.1	hypothetical protein CCMSSC00406_0007313	Pleurotus cornucopiae
ENSOPET00005010253	439.519	566.662	478.792	1514.71	1573.2	1374.36	380.571	653.282	619.938	1058.24	868.75	927.299	1.58734	1.93688e-06	2.96992e-05	0	98.62	KAJ8700393.1	hypothetical protein PTI98_003422	Pleurotus ostreatus
ENSOPET00005028391	322.804	321.498	333.566	902.897	1270.27	755.357	463.029	319.635	360.211	711.4	828.028	777.936	1.58246	2.04661e-06	3.12573e-05	2.85e-288	99.76	KAG9223755.1	hypothetical protein CCMSSC00406_0004904	Pleurotus cornucopiae
ENSOPET00005006300	49.4196	20.6549	31.7682	70.9192	148.026	85.6715	898.307	1146.31	1009.95	179.512	173.75	173.369	1.58065	1.77031e-05	0.000223915	3.43e-184	96.58	XP_036626403.1	uncharacterized protein PC9H_002140	Pleurotus ostreatus
ENSOPET00005027716	32.5959	27.8392	31.7682	73.0362	102.126	100.151	72.9429	29.7742	31.5078	84.2156	93.2097	80.0162	1.57819	8.64269e-05	0.000922149	0	99.23	KAG9223638.1	hypothetical protein CCMSSC00406_0008521	Pleurotus cornucopiae
ENSOPET00005027727	32.5959	27.8392	31.7682	73.0362	102.126	100.151	72.9429	29.7742	31.5078	84.2156	93.2097	80.0162	1.57819	8.64269e-05	0.000922149	0	99.24	KAG9223638.1	hypothetical protein CCMSSC00406_0008521	Pleurotus cornucopiae
ENSOPET00005024854	132.487	108.663	130.477	295.32	454.404	353.546	179.979	197.035	172.867	300.295	301.348	257.83	1.56986	5.62005e-06	7.86953e-05	4.82e-128	82.08	KAF9496757.1	hypothetical protein BDN71DRAFT_1445684	Pleurotus eryngii
ENSOPET00005024634	132.487	108.663	129.342	293.203	455.551	351.133	176.014	195.284	170.313	300.295	303.158	257.83	1.56984	5.67898e-06	7.93555e-05	2.05e-124	68.6	KAF9496757.1	hypothetical protein BDN71DRAFT_1445684	Pleurotus eryngii
ENSOPET00005010242	430.055	553.191	467.446	1487.19	1474.52	1341.78	370.264	630.513	591.836	1040.51	853.366	906.851	1.56876	2.53144e-06	3.77836e-05	7.31e-223	98.74	KAJ8700394.1	hypothetical protein PTI98_003422	Pleurotus ostreatus
ENSOPET00005006547	43.1107	49.3921	37.4411	157.716	129.666	97.7379	151.436	105.961	131.992	127.432	115.833	126.248	1.56742	3.1665e-05	0.000377639	0	99.27	KAG9219833.1	hypothetical protein CCMSSC00406_0009389	Pleurotus cornucopiae
ENSOPET00005028379	315.444	308.925	319.951	867.967	1200.27	730.018	431.314	302.997	333.813	692.563	793.64	749.485	1.56718	2.59247e-06	3.86517e-05	4.03e-151	99.56	KAG9223755.1	hypothetical protein CCMSSC00406_0004904	Pleurotus cornucopiae
ENSOPET00005007212	429.004	459.795	376.68	1164.35	1413.7	1170.44	467.786	136.611	141.359	575.104	934.812	561.003	1.56662	2.95508e-06	4.35758e-05	2.19e-143	97.06	KAF4576890.1	hypothetical protein EYR36_004870	Pleurotus pulmonarius
ENSOPET00005008068	27.3385	26.0431	11.3458	89.9721	65.4066	36.1992	22.9929	42.9099	29.8047	90.8642	56.1068	81.7944	1.56548	0.000626342	0.00517934	2.67e-219	83.96	XP_036625964.1	uncharacterized protein PC9H_002683	Pleurotus ostreatus
ENSOPET00005008082	27.3385	26.0431	11.3458	89.9721	65.4066	36.1992	22.9929	42.9099	29.8047	91.9723	57.0117	82.6835	1.56548	0.000600879	0.0050103	5.3e-281	98.49	XP_036625964.1	uncharacterized protein PC9H_002683	Pleurotus ostreatus
ENSOPET00005008089	27.3385	26.0431	11.3458	89.9721	65.4066	36.1992	22.9929	42.9099	29.8047	91.9723	57.0117	82.6835	1.56548	0.000600879	0.0050103	0	96.77	XP_036625964.1	uncharacterized protein PC9H_002683	Pleurotus ostreatus
ENSOPET00005028098	302.826	331.376	265.491	976.992	897.333	778.283	550.243	393.195	338.07	1207.83	1196.34	1088.22	1.55991	3.16008e-06	4.6169e-05	1.14e-154	97.88	KAF4564464.1	hypothetical protein EYR36_002398	Pleurotus pulmonarius
ENSOPET00005019744	478.424	446.325	525.31	1037.33	1620.25	1612.07	458.271	496.529	386.609	955.183	819.883	769.045	1.55801	2.87962e-06	4.26762e-05
ENSOPET00005019749	478.424	446.325	525.31	1037.33	1620.25	1612.07	457.479	495.653	386.609	955.183	819.883	767.267	1.55801	2.87982e-06	4.26762e-05
ENSOPET00005027707	32.5959	26.9411	31.7682	71.9777	94.0937	102.564	71.3572	28.8985	29.8047	70.9184	85.0651	77.349	1.55688	0.000115363	0.00119354	0	99.2	KAG9223638.1	hypothetical protein CCMSSC00406_0008521	Pleurotus cornucopiae
ENSOPET00005028371	301.775	280.188	300.663	821.393	1124.53	649.173	414.664	261.838	295.492	637.158	724.864	673.915	1.55592	2.99884e-06	4.40763e-05	2.42e-126	67.9	XP_036631836.1	uncharacterized protein PC9H_006266	Pleurotus ostreatus
ENSOPET00005024028	249.201	209.243	238.261	823.51	582.922	641.933	202.971	311.754	282.719	995.074	647.943	870.399	1.55585	2.88868e-06	4.27458e-05	4.85e-291	97.16	KDQ24413.1	hypothetical protein PLEOSDRAFT_1078544	Pleurotus ostreatus PC15
ENSOPET00005024040	249.201	209.243	238.261	823.51	582.922	641.933	203.764	311.754	283.57	995.074	647.943	870.399	1.55585	2.88844e-06	4.27458e-05	0	98.11	KDQ24413.1	hypothetical protein PLEOSDRAFT_1078544	Pleurotus ostreatus PC15
ENSOPET00005024502	82.0155	62.8627	81.6897	147.131	313.263	205.129	105.45	70.9327	80.0469	180.62	163.796	199.152	1.55455	5.33636e-05	0.000604825	0	95.96	KAJ8693119.1	hypothetical protein PTI98_010364	Pleurotus ostreatus
ENSOPET00005008326	229.223	211.039	249.607	857.382	388.997	779.49	54.7071	67.4299	64.7188	525.24	477.813	465.872	1.55415	0.000214368	0.00205268	1.85e-54	96.2	KAF4578406.1	hypothetical protein EYR36_000213	Pleurotus pulmonarius
ENSOPET00005024016	248.149	208.345	238.261	819.276	580.627	639.52	201.386	311.754	282.719	992.858	641.608	870.399	1.55358	2.98245e-06	4.38832e-05	0	98.11	KDQ24413.1	hypothetical protein PLEOSDRAFT_1078544	Pleurotus ostreatus PC15
ENSOPET00005022217	39.9563	37.7176	46.5177	120.669	115.896	127.904	90.3857	75.3113	74.0859	117.459	67.8711	112.023	1.55323	4.54354e-05	0.000523109	0	95.96	KAF9493523.1	hypothetical protein BDN71DRAFT_1450204	Pleurotus eryngii
ENSOPET00005024727	160.877	141.89	138.419	430.808	487.681	372.852	70.5643	69.1813	73.2344	756.833	483.242	691.696	1.54941	5.67513e-06	7.93429e-05	0	90.89	KAG9223956.1	hypothetical protein CCMSSC00406_0004428	Pleurotus cornucopiae
ENSOPET00005024051	248.149	207.447	238.261	813.983	580.627	634.693	202.179	311.754	283.57	991.75	637.084	870.399	1.54827	3.20559e-06	4.67832e-05	2.49e-260	97.65	KDQ24413.1	hypothetical protein PLEOSDRAFT_1078544	Pleurotus ostreatus PC15
ENSOPET00005012592	21.0296	21.5529	23.8261	47.6323	83.7664	62.7453	165.707	166.385	137.102	67.5941	38.0078	43.5644	1.54768	0.000185858	0.0018148	6.37e-115	99.42	KAG9226419.1	hypothetical protein CCMSSC00406_0003298	Pleurotus cornucopiae
ENSOPET00005010888	31.5444	51.1882	23.8261	100.557	98.6837	112.218	30.9214	36.7799	31.5078	78.6751	67.8711	96.0195	1.54739	0.000146574	0.0014707	7.37e-200	99.31	KAJ8700621.1	hypothetical protein PTI98_003632	Pleurotus ostreatus
ENSOPET00005001979	192.421	279.29	258.684	537.716	856.024	740.878	70.5643	91.0741	104.742	450.997	600.886	606.345	1.54723	5.94431e-06	8.28054e-05	0	81.54	KAG9220118.1	hypothetical protein CCMSSC00406_0007187	Pleurotus cornucopiae
ENSOPET00005010170	257.613	211.937	221.243	614.986	698.818	704.678	223.586	486.896	490.5	463.186	468.763	445.424	1.54695	4.44879e-06	6.34153e-05	0	90.33	XP_036625882.1	uncharacterized protein PC9H_002600	Pleurotus ostreatus
ENSOPET00005015844	734.985	942.042	985.949	3193.48	2060.88	2512.23	17019.5	16556.2	12372.4	11651.7	7933.68	9107.63	1.54424	2.12195e-06	3.23345e-05	0	100	KAG9220795.1	hypothetical protein CCMSSC00406_0002605	Pleurotus cornucopiae
ENSOPET00005002262	231.326	132.91	182.667	472.089	579.48	540.575	351.236	324.014	278.461	408.889	266.96	355.628	1.54162	4.70117e-06	6.67655e-05	8.59e-212	92.38	KDQ30743.1	hypothetical protein PLEOSDRAFT_1101723	Pleurotus ostreatus PC15
ENSOPET00005030853	107.251	130.216	115.727	295.32	379.817	352.339	233.1	208.42	157.539	248.214	390.033	285.391	1.54058	1.08714e-05	0.000142848	1.01e-234	94.87	KDQ32016.1	hypothetical protein PLEOSDRAFT_1074409	Pleurotus ostreatus PC15
ENSOPET00005016688	98.8392	67.3529	63.5364	164.067	269.659	234.088	12.6857	33.2771	29.8047	59.8374	91.3998	65.7911	1.53952	3.1471e-05	0.000375492
ENSOPET00005011114	72.5521	81.7215	91.9009	205.348	289.166	220.815	58.6714	117.345	97.9297	128.54	104.069	136.917	1.53893	1.808e-05	0.000228254	0	99.77	KAG9226496.1	hypothetical protein CCMSSC00406_0005837	Pleurotus cornucopiae
ENSOPET00005016634	71.5007	84.4156	97.5738	213.816	309.821	212.369	30.1286	18.39	24.6953	170.647	114.928	140.473	1.53779	1.84326e-05	0.000232161	8.6e-181	62.47	KAF4601545.1	hypothetical protein EYR38_006199	Pleurotus pulmonarius
ENSOPET00005029345	5190.11	4189.35	4522.43	11954.7	14989.6	13419.1	64.2214	109.464	104.742	13597.5	10023.2	11926	1.53776	2.37551e-06	3.58135e-05	0	97.12	KAG9224539.1	hypothetical protein CCMSSC00406_0002310	Pleurotus cornucopiae
ENSOPET00005029355	5190.11	4189.35	4522.43	11954.7	14989.6	13419.1	64.2214	109.464	104.742	13597.5	10023.2	11926	1.53776	2.37551e-06	3.58135e-05	0	97.82	KAG9224539.1	hypothetical protein CCMSSC00406_0002310	Pleurotus cornucopiae
ENSOPET00005006312	383.79	255.941	274.568	881.727	991.427	780.697	184.736	142.741	201.82	1407.29	718.529	1257.14	1.53735	3.83138e-05	0.000448204	4.68e-282	98.76	BAD16612.1	ribonuclease T2	Pleurotus ostreatus
ENSOPET00005029335	5190.11	4188.45	4522.43	11953.6	14972.4	13417.8	64.2214	109.464	103.891	13596.4	10022.3	11922.4	1.53716	2.39567e-06	3.6077e-05	5.41e-272	97.72	KAG9224539.1	hypothetical protein CCMSSC00406_0002310	Pleurotus cornucopiae
ENSOPET00005008214	968.413	886.364	919.009	2165.68	3412.62	2471.2	145.093	304.748	285.273	1686.53	1618.95	1619.88	1.53704	3.10493e-06	4.54619e-05	0	97.81	XP_036625926.1	Nucleoporin nup84	Pleurotus ostreatus
ENSOPET00005031146	30.4929	24.247	28.3645	79.3872	94.0937	67.5719	92.7643	77.9384	66.4219	73.1346	84.1602	84.4616	1.53635	0.000125295	0.00128495	1.42e-301	86.11	KAG9218316.1	hypothetical protein CCMSSC00406_0007313	Pleurotus cornucopiae
ENSOPET00005006301	382.739	255.941	274.568	877.493	990.279	780.697	184.736	141.865	199.266	1406.18	712.194	1250.92	1.53608	4.44078e-05	0.000512593	1.64e-190	99.64	KAJ8702196.1	hypothetical protein PTI98_000935	Pleurotus ostreatus
ENSOPET00005008202	968.413	886.364	919.009	2163.57	3402.29	2466.37	145.093	304.748	285.273	1682.1	1618.05	1618.11	1.53394	3.24329e-06	4.72567e-05	0	97.81	XP_036625926.1	Nucleoporin nup84	Pleurotus ostreatus
ENSOPET00005008512	74.6551	106.867	93.0354	259.331	317.853	217.195	92.7643	59.5485	60.4609	264.836	479.623	408.972	1.53272	4.36639e-05	0.000504654	3.96e-290	90.87	KAG9225362.1	hypothetical protein CCMSSC00406_0006251	Pleurotus cornucopiae
ENSOPET00005011231	72.5521	116.745	105.516	184.178	329.328	339.066	42.8143	44.6613	51.9453	275.917	228.952	209.82	1.53202	2.12949e-05	0.000265728	3.05e-155	92.68	KAJ8700771.1	hypothetical protein PTI98_003762	Pleurotus ostreatus
ENSOPET00005012743	33.6474	26.9411	39.7102	115.376	79.1764	95.3246	48.3643	43.7856	42.5781	165.107	161.986	163.589	1.53114	6.4949e-05	0.000719486	3.2e-197	84.75	KAF4608065.1	hypothetical protein EYR40_000408	Pleurotus pulmonarius
ENSOPET00005006975	144.053	158.055	140.688	435.042	507.188	336.653	303.664	120.848	169.461	142.945	282.344	100.465	1.53017	0.000191441	0.00186128	0	99.57	KAG9219832.1	hypothetical protein CCMSSC00406_0009388	Pleurotus cornucopiae
ENSOPET00005006976	144.053	158.055	140.688	435.042	507.188	336.653	303.664	120.848	169.461	142.945	282.344	100.465	1.53017	0.000191441	0.00186128	0	99.86	KAG9219832.1	hypothetical protein CCMSSC00406_0009388	Pleurotus cornucopiae
ENSOPET00005030952	1305.94	1350.65	1242.36	3657.1	4116.03	3396.69	394.05	462.376	395.125	2632.85	2872.31	2314.25	1.51845	3.75917e-06	5.43899e-05	3.19e-168	93.7	XP_036629559.1	oxygen-dependent protoporphyrinogen oxidase	Pleurotus ostreatus
ENSOPET00005001041	71.5007	87.1097	79.4205	257.214	177.86	246.155	33.3	34.1528	36.6172	178.404	155.651	152.031	1.51699	2.67555e-05	0.000324402	3.09e-69	91.41	KAF9488483.1	hypothetical protein BDN71DRAFT_1513026	Pleurotus eryngii
ENSOPET00005027389	62.0373	43.1058	55.5943	146.072	184.745	129.111	141.921	173.391	152.43	349.052	190.944	307.618	1.5167	2.61869e-05	0.00031808	1.87e-232	96.54	KAF4564630.1	S-glutathionyl-(chloro)hydroquinone reductase	Pleurotus pulmonarius
ENSOPET00005010095	24.184	27.8392	30.6336	73.0362	86.0613	77.225	21.4071	24.52	24.6953	105.27	88.6849	79.1272	1.51555	0.000220598	0.00210302	7.95e-14	68.09	KAF9500550.1	WD40 repeat-like protein	Pleurotus eryngii
ENSOPET00005016425	303.878	319.702	300.663	1108.25	566.857	966.519	172.843	250.454	246.953	1059.34	1405.38	1242.03	1.51508	5.19853e-06	7.33649e-05	9.87e-243	99.71	KAG9221290.1	hypothetical protein CCMSSC00406_0010388	Pleurotus cornucopiae
ENSOPET00005024677	63.0888	38.6156	44.2486	147.131	136.551	132.731	11.1	20.1414	22.1406	90.8642	123.978	134.249	1.51251	5.75413e-05	0.000647003	6.35e-91	87.1	KAF4580749.1	hypothetical protein EYR38_003035	Pleurotus pulmonarius
ENSOPET00005024686	63.0888	38.6156	44.2486	147.131	136.551	132.731	11.1	20.1414	22.1406	90.8642	123.978	134.249	1.51251	5.75413e-05	0.000647003	1.36e-70	74.19	KAF4580749.1	hypothetical protein EYR38_003035	Pleurotus pulmonarius
ENSOPET00005024689	63.0888	38.6156	44.2486	147.131	136.551	132.731	11.1	20.1414	22.1406	90.8642	123.978	134.249	1.51251	5.75413e-05	0.000647003	6.35e-91	87.1	KAF4580749.1	hypothetical protein EYR38_003035	Pleurotus pulmonarius
ENSOPET00005002159	43.1107	50.2901	44.2486	143.955	122.781	125.491	32.5071	63.0513	106.445	139.621	214.473	221.378	1.51069	5.78088e-05	0.00064974	0	93.94	KAF4584663.1	hypothetical protein EYR38_001893	Pleurotus pulmonarius
ENSOPET00005014853	25.2355	19.7568	20.4224	48.6908	75.734	61.5387	111	74.4356	82.6016	44.324	80.5404	83.5725	1.50733	0.000332367	0.0030048	3.32e-94	95.27	KDQ32992.1	hypothetical protein PLEOSDRAFT_153342	Pleurotus ostreatus PC15
ENSOPET00005010081	38.9048	30.5333	31.7682	96.3231	98.6837	91.7047	27.75	34.1528	34.9141	129.648	100.449	99.5758	1.5023	0.00013832	0.00140093	7.1e-57	65.77	KDQ33398.1	hypothetical protein PLEOSDRAFT_1073660	Pleurotus ostreatus PC15
ENSOPET00005015858	312.29	238.878	276.837	530.306	1090.11	723.985	155.4	224.182	203.523	614.996	453.379	392.969	1.50151	0.000563867	0.00473835	8.32e-119	98.33	KAJ8698066.1	TRAPP subunit	Pleurotus ostreatus
ENSOPET00005007089	24.184	17.9608	20.4224	51.8663	74.5865	50.6789	53.9143	40.2828	48.5391	48.7564	58.8216	28.4502	1.50134	0.00049608	0.00423476	0	97.1	XP_036625721.1	uncharacterized protein PC9H_002437	Pleurotus ostreatus
ENSOPET00005022207	35.7503	35.0235	40.8448	106.908	95.2412	113.424	78.4929	60.4242	59.6094	111.918	57.0117	98.6867	1.4994	0.000113017	0.00117243	5.15e-153	94.4	KAF9493523.1	hypothetical protein BDN71DRAFT_1450204	Pleurotus eryngii
ENSOPET00005022166	153.516	161.647	130.477	329.192	495.713	434.391	175.221	127.854	145.617	248.214	486.862	305.84	1.49867	2.44502e-05	0.000299414	5.78e-290	98.56	XP_036628592.1	uncharacterized protein PC9H_009705	Pleurotus ostreatus
ENSOPET00005031628	128.281	107.765	112.323	328.134	286.871	369.232	151.436	109.464	103.039	314.701	314.922	287.169	1.49839	1.62052e-05	0.000206913	0	97.97	KAG9218403.1	hypothetical protein CCMSSC00406_0007996	Pleurotus cornucopiae
ENSOPET00005031632	128.281	107.765	112.323	328.134	286.871	369.232	151.436	109.464	103.039	314.701	314.922	287.169	1.49839	1.62052e-05	0.000206913	0	97.96	KAG9218403.1	hypothetical protein CCMSSC00406_0007996	Pleurotus cornucopiae
ENSOPET00005031626	126.178	107.765	112.323	328.134	283.429	365.612	150.643	107.713	102.188	312.484	309.492	286.28	1.49674	1.66596e-05	0.000212311	7.15e-270	87.16	KAG9218403.1	hypothetical protein CCMSSC00406_0007996	Pleurotus cornucopiae
ENSOPET00005023915	93.5818	63.7607	88.4971	208.524	240.972	243.741	20.6143	35.0285	40.0234	229.377	164.701	189.372	1.49563	2.59212e-05	0.000314995
ENSOPET00005023929	93.5818	63.7607	88.4971	208.524	240.972	243.741	20.6143	35.0285	40.0234	229.377	164.701	189.372	1.49563	2.59212e-05	0.000314995
ENSOPET00005029881	43.1107	61.0666	46.5177	148.189	111.306	165.31	136.371	73.5599	77.4922	166.215	218.093	192.039	1.49517	6.94425e-05	0.000763301	7.21e-261	96.76	KAG9218194.1	hypothetical protein CCMSSC00406_0005875	Pleurotus cornucopiae
ENSOPET00005018121	47.3166	35.0235	37.4411	114.318	138.846	84.4649	88.0072	75.3113	56.2031	58.7293	78.7305	61.3458	1.49503	0.000101251	0.00106347	1.89e-125	92.23	XP_036633675.1	uncharacterized protein PC9H_005609	Pleurotus ostreatus
ENSOPET00005022149	153.516	161.647	129.342	324.958	491.123	434.391	173.636	126.978	145.617	247.106	486.862	304.062	1.4922	3.18595e-05	0.00037979	1.48e-283	98.05	XP_036628592.1	uncharacterized protein PC9H_009705	Pleurotus ostreatus
ENSOPET00005007080	24.184	17.9608	20.4224	51.8663	74.5865	49.4723	53.9143	39.4071	46.8359	48.7564	58.8216	27.5612	1.49148	0.000544708	0.0045888	0	97.09	XP_036625721.1	uncharacterized protein PC9H_002437	Pleurotus ostreatus
ENSOPET00005029874	42.0592	60.1686	46.5177	146.072	111.306	160.483	134.786	70.9327	74.9375	166.215	213.568	187.594	1.49018	7.47609e-05	0.000812478	1.6e-158	95.02	KAG9218194.1	hypothetical protein CCMSSC00406_0005875	Pleurotus cornucopiae
ENSOPET00005023020	62.0373	69.1489	61.2672	111.142	212.285	217.195	108.621	84.0684	85.1563	175.08	153.841	192.039	1.49011	5.96679e-05	0.000667295	0	92.46	KAG9227776.1	hypothetical protein CCMSSC00406_0000578	Pleurotus cornucopiae
ENSOPET00005023029	62.0373	69.1489	61.2672	111.142	212.285	217.195	108.621	84.0684	85.1563	175.08	153.841	192.039	1.49011	5.96679e-05	0.000667295	0	92.01	KAG9227776.1	hypothetical protein CCMSSC00406_0000578	Pleurotus cornucopiae
ENSOPET00005023042	62.0373	69.1489	61.2672	111.142	212.285	217.195	108.621	84.0684	85.1563	175.08	153.841	192.039	1.49011	5.96679e-05	0.000667295	0	92.95	KDQ25512.1	hypothetical protein PLEOSDRAFT_1113468	Pleurotus ostreatus PC15
ENSOPET00005022159	153.516	161.647	130.477	324.958	491.123	434.391	173.636	126.978	145.617	247.106	486.862	305.84	1.48852	3.14106e-05	0.000375103	5.78e-290	98.56	XP_036628592.1	uncharacterized protein PC9H_009705	Pleurotus ostreatus
ENSOPET00005017901	31.5444	18.8588	18.1533	69.8607	59.6692	62.7453	459.857	488.648	508.383	178.404	98.6394	112.023	1.48781	0.000155641	0.00155614	9.99e-43	100	XP_036630509.1	uncharacterized protein PC9H_007356	Pleurotus ostreatus
ENSOPET00005017916	31.5444	18.8588	18.1533	69.8607	59.6692	62.7453	459.064	488.648	508.383	178.404	98.6394	112.023	1.48781	0.000155666	0.00155614	2.85e-60	98.94	KAG9220613.1	hypothetical protein CCMSSC00406_0003712	Pleurotus cornucopiae
ENSOPET00005031998	124.075	96.9881	132.746	188.412	514.073	289.594	1714.95	1236.51	1154.72	212.755	179.18	160.922	1.48749	0.00049879	0.00425519	6.82e-149	96.8	KAJ8691829.1	Bifunctional purine biosynthetic protein ADE5,7	Pleurotus ostreatus
ENSOPET00005018595	85.1699	58.3725	49.9215	123.844	307.526	111.011	1232.1	1054.36	1110.44	252.647	510.391	160.922	1.48724	2.58525e-05	0.000314443	5.4e-273	99.48	KAG9220906.1	hypothetical protein CCMSSC00406_0002494	Pleurotus cornucopiae
ENSOPET00005018136	50.4711	42.2078	39.7102	133.37	144.583	92.9114	94.35	84.0684	68.9766	66.486	92.3047	73.7928	1.48611	9.08192e-05	0.00096443	2.46e-137	93.43	KAJ8697608.1	hypothetical protein PTI98_004394	Pleurotus ostreatus
ENSOPET00005018145	50.4711	42.2078	39.7102	133.37	144.583	92.9114	94.35	84.0684	68.9766	66.486	92.3047	73.7928	1.48611	9.08192e-05	0.00096443	2.19e-186	93.08	XP_036633675.1	uncharacterized protein PC9H_005609	Pleurotus ostreatus
ENSOPET00005029889	43.1107	61.0666	47.6523	148.189	111.306	165.31	137.164	74.4356	79.1953	168.431	219.902	194.706	1.48435	7.63976e-05	0.000828261	1.36e-268	96.85	KAG9218194.1	hypothetical protein CCMSSC00406_0005875	Pleurotus cornucopiae
ENSOPET00005024221	296.517	393.341	297.26	653.092	1311.57	793.97	523.286	427.348	454.734	565.131	939.336	849.061	1.48266	0.000217472	0.00207763	3.64e-265	85.37	KAF9495956.1	hypothetical protein BDN71DRAFT_809193	Pleurotus eryngii
ENSOPET00005030822	65.1918	63.7607	77.1513	153.482	249.004	172.55	96.7286	98.9555	111.555	156.242	141.172	125.359	1.48028	4.36381e-05	0.000504654	0	97.87	KAF9500634.1	cytochrome P450	Pleurotus eryngii
ENSOPET00005028421	362.761	360.113	372.142	938.886	1320.75	795.176	528.836	373.054	407.898	744.643	885.944	826.835	1.48013	8.14351e-06	0.000110728	6.2e-249	99.72	KAG9223755.1	hypothetical protein CCMSSC00406_0004904	Pleurotus cornucopiae
ENSOPET00005020223	130.384	116.745	98.7083	332.368	360.31	271.494	61.05	35.0285	27.25	464.294	275.104	363.629	1.4792	2.14642e-05	0.000267345	3.11e-185	81.27	KAJ8691725.1	hypothetical protein PTI98_011264	Pleurotus ostreatus
ENSOPET00005020230	130.384	116.745	98.7083	332.368	360.31	271.494	61.05	35.0285	27.25	464.294	275.104	363.629	1.4792	2.14642e-05	0.000267345	3.11e-185	81.27	KAJ8691725.1	hypothetical protein PTI98_011264	Pleurotus ostreatus
ENSOPET00005013047	32.5959	26.9411	29.499	83.6212	86.0613	78.4317	110.207	91.0741	101.336	98.6209	96.8295	94.2414	1.47854	0.000184158	0.00179957	2.1e-177	98.08	KAJ8689274.1	hypothetical protein PTI98_013313	Pleurotus ostreatus
ENSOPET00005023694	116.714	89.8038	129.342	276.267	386.702	272.701	45.1929	90.1984	66.4219	228.269	166.51	131.582	1.47814	2.04612e-05	0.000256115
ENSOPET00005018606	85.1699	59.2705	49.9215	123.844	306.378	111.011	1229.72	1052.61	1107.88	252.647	509.486	160.922	1.47751	2.93306e-05	0.000352609	5.4e-273	99.48	KAG9220906.1	hypothetical protein CCMSSC00406_0002494	Pleurotus cornucopiae
ENSOPET00005000840	39.9563	21.5529	22.6916	55.0418	103.274	76.0184	68.1857	62.1756	51.9453	84.2156	62.4414	71.1255	1.47666	0.000290586	0.00268197
ENSOPET00005028402	362.761	362.807	373.276	939.944	1320.75	795.176	534.386	377.432	413.859	744.643	886.849	831.28	1.4756	8.67845e-06	0.000116728	2.85e-288	99.76	KAG9223755.1	hypothetical protein CCMSSC00406_0004904	Pleurotus cornucopiae
ENSOPET00005018620	86.2214	60.1686	49.9215	125.961	308.673	111.011	1232.1	1054.36	1111.29	254.863	512.201	160.922	1.47482	3.00324e-05	0.000360724	0	99.56	KAG9220906.1	hypothetical protein CCMSSC00406_0002494	Pleurotus cornucopiae
ENSOPET00005007230	50.4711	39.5137	51.056	110.084	156.058	125.491	50.7429	63.927	51.9453	116.351	61.5365	78.2381	1.47339	0.000100925	0.00106129	8.77e-79	98.4	KAF4566398.1	hypothetical protein EYR36_011824	Pleurotus pulmonarius
ENSOPET00005011670	1228.13	1743.09	1558.91	3233.7	5260.07	4072.41	333.793	728.593	692.32	2528.69	2188.17	2236.9	1.47192	8.95351e-06	0.000120128	0	96.77	XP_036625688.1	Structural maintenance of chromosomes protein 2	Pleurotus ostreatus
ENSOPET00005030805	65.1918	62.8627	77.1513	149.248	246.709	172.55	93.5572	97.2041	108.148	151.81	133.027	118.246	1.47011	5.03169e-05	0.000572944	3.75e-291	79.49	KAF9500634.1	cytochrome P450	Pleurotus eryngii
ENSOPET00005030814	65.1918	63.7607	77.1513	150.306	247.857	172.55	100.693	105.086	111.555	152.918	137.552	119.135	1.46939	5.0144e-05	0.000571459	0	98.03	KAF9500634.1	cytochrome P450	Pleurotus eryngii
ENSOPET00005024596	2356.37	2168.76	2641.3	4553.65	9028.41	6247.99	352.821	579.722	636.117	3145.9	3763.68	3317.12	1.46836	0.000684289	0.00560177	0	99.09	XP_036627654.1	uncharacterized protein PC9H_010778	Pleurotus ostreatus
ENSOPET00005024609	2356.37	2168.76	2641.3	4553.65	9028.41	6247.99	352.821	579.722	636.117	3145.9	3763.68	3317.12	1.46836	0.000684289	0.00560177	0	99.1	KAJ8691500.1	hypothetical protein PTI98_011066	Pleurotus ostreatus
ENSOPET00005024617	2357.42	2168.76	2641.3	4554.71	9029.56	6247.99	352.821	579.722	636.117	3145.9	3763.68	3317.12	1.46831	0.000684249	0.00560177	0	98.97	XP_036627654.1	uncharacterized protein PC9H_010778	Pleurotus ostreatus
ENSOPET00005025824	453.188	377.176	307.471	717.66	1500.91	926.7	291.771	454.495	384.906	782.319	615.365	696.141	1.46689	0.000487041	0.00416816	2.17e-162	86.93	KAJ8692747.1	Protein saf4	Pleurotus ostreatus
ENSOPET00005031633	132.487	111.357	115.727	332.368	288.019	372.852	162.536	112.091	103.039	319.133	320.352	296.06	1.46587	2.36862e-05	0.000290985	0	97.97	KAG9218403.1	hypothetical protein CCMSSC00406_0007996	Pleurotus cornucopiae
ENSOPET00005024341	171.391	160.749	169.052	382.117	574.89	425.944	162.536	181.272	173.719	474.267	402.702	373.409	1.46431	1.81312e-05	0.000228686	1.71e-178	96.7	KAF9493522.1	hypothetical protein BDN71DRAFT_1508490	Pleurotus eryngii
ENSOPET00005024352	171.391	160.749	169.052	382.117	574.89	425.944	162.536	181.272	173.719	474.267	402.702	373.409	1.46431	1.81312e-05	0.000228686	1.71e-178	96.7	KAF9493522.1	hypothetical protein BDN71DRAFT_1508490	Pleurotus eryngii
ENSOPET00005016944	389.048	405.913	402.775	1021.45	1295.51	980.999	692.164	665.542	632.711	848.805	1121.23	767.267	1.46126	1.0704e-05	0.000140809	1.82e-279	100	KAG9221365.1	hypothetical protein CCMSSC00406_0009942	Pleurotus cornucopiae
ENSOPET00005010892	34.6989	53.8823	30.6336	104.791	104.421	118.251	32.5071	42.0342	37.4688	84.2156	72.3959	109.356	1.45777	0.000267073	0.00248797	4.07e-204	98.99	KAJ8700621.1	hypothetical protein PTI98_003632	Pleurotus ostreatus
ENSOPET00005007533	96.7362	92.4979	61.2672	321.783	139.993	225.642	115.757	98.0798	92.8203	452.105	383.698	443.646	1.45637	3.56766e-05	0.000421194
ENSOPET00005025749	7601.15	10759.4	10167	23725.1	25435.1	29022.1	1537.35	2798.78	2807.6	21670	37562.6	26282.7	1.45449	9.45517e-06	0.000125918	0	93.17	KAG9224442.1	hypothetical protein CCMSSC00406_0007635	Pleurotus cornucopiae
ENSOPET00005009209	621.425	376.278	363.065	1407.8	1254.2	1064.26	2912.96	2654.28	1948.38	1173.48	1658.77	1580.77	1.45331	8.45855e-06	0.000114284	2.61e-300	86.6	KAF9496950.1	hypothetical protein BDN71DRAFT_1429945	Pleurotus eryngii
ENSOPET00005009229	621.425	378.074	363.065	1407.8	1254.2	1064.26	2912.96	2654.28	1948.38	1173.48	1658.77	1580.77	1.4514	8.70867e-06	0.000117018	0	95.05	KAF9496950.1	hypothetical protein BDN71DRAFT_1429945	Pleurotus eryngii
ENSOPET00005002033	2525.66	2079.86	2184.06	4586.46	7947.48	6033.2	2146.26	1800.46	1726.97	5657.96	6300.25	5516.68	1.45136	9.2432e-06	0.0001234	5.49e-265	100	KAG9223477.1	hypothetical protein CCMSSC00406_0006969	Pleurotus cornucopiae
ENSOPET00005016054	2714.92	2571.08	2634.49	8385.4	6149.37	7117.97	210.9	542.942	327.852	4620.78	6868.56	3250.44	1.45089	2.27521e-05	0.000281371	1.41e-158	97.74	KDQ27416.1	hypothetical protein PLEOSDRAFT_158699	Pleurotus ostreatus PC15
ENSOPET00005008649	1128.24	1145.9	1026.79	3503.62	2895.1	2624.44	66.6	42.0342	54.5	2397.93	1228.01	1709.68	1.45076	8.968e-06	0.000120262	1.33e-209	97.92	KAG9225702.1	hypothetical protein CCMSSC00406_0007559	Pleurotus cornucopiae
ENSOPET00005002022	2525.66	2078.06	2182.93	4579.05	7939.45	6032	2144.68	1796.09	1723.56	5652.42	6287.58	5509.56	1.45069	9.33075e-06	0.000124445	5.49e-265	100	KAG9223477.1	hypothetical protein CCMSSC00406_0006969	Pleurotus cornucopiae
ENSOPET00005002039	2529.86	2082.55	2186.33	4580.11	7940.59	6035.62	2150.23	1807.47	1730.38	5656.85	6287.58	5511.34	1.44857	9.60979e-06	0.000127851	5.49e-265	100	KAG9223477.1	hypothetical protein CCMSSC00406_0006969	Pleurotus cornucopiae
ENSOPET00005021629	376.43	290.066	281.375	710.251	985.689	886.881	453.514	280.228	263.133	964.047	1010.83	687.251	1.44618	1.54388e-05	0.000198253	1.02e-280	90.32	KAF9493014.1	hypothetical protein BDN71DRAFT_1160908	Pleurotus eryngii
ENSOPET00005003692	42.0592	33.2274	39.7102	83.6212	134.256	95.3246	31.7143	48.1642	40.875	77.567	71.4909	72.0146	1.4455	0.000226916	0.00215638
ENSOPET00005021624	374.327	290.066	277.972	700.724	978.804	879.641	447.171	279.352	260.578	964.047	1009.02	683.694	1.44132	1.66779e-05	0.000212444	1.02e-280	90.32	KAF9493014.1	hypothetical protein BDN71DRAFT_1160908	Pleurotus eryngii
ENSOPET00005004618	1149.27	1289.58	1223.08	2836.77	3489.5	3615.1	187.114	414.212	364.469	2387.96	2131.15	2115.99	1.44084	1.27563e-05	0.000166135	3.2e-145	85.17	XP_036626181.1	uncharacterized protein PC9H_001914	Pleurotus ostreatus
ENSOPET00005031142	43.1107	30.5333	32.9028	105.85	95.2412	88.0848	99.1072	83.1927	71.5313	97.5128	103.164	106.688	1.44046	0.000191662	0.00186276	1.42e-301	86.11	KAG9218316.1	hypothetical protein CCMSSC00406_0007313	Pleurotus cornucopiae
ENSOPET00005016060	2740.16	2617.78	2665.13	8420.33	6172.32	7157.79	226.757	563.083	341.477	4667.32	6923.76	3282.44	1.43882	2.52546e-05	0.000307727	2.17e-210	97.93	KDQ27416.1	hypothetical protein PLEOSDRAFT_158699	Pleurotus ostreatus PC15
ENSOPET00005029446	240.789	196.67	251.876	459.387	701.113	707.092	116.55	202.29	131.141	421.078	266.96	296.06	1.4379	2.11162e-05	0.000263742	3.35e-153	92.86	KAJ8693920.1	hypothetical protein PTI98_008865	Pleurotus ostreatus
ENSOPET00005031672	27.3385	38.6156	24.9607	86.7967	72.2915	86.8781	11.1	7.88141	13.625	85.3237	36.1979	52.4551	1.43587	0.00064847	0.00533774	2.97e-137	100	KAG9221541.1	hypothetical protein CCMSSC00406_0009364	Pleurotus cornucopiae
ENSOPET00005016361	68.3462	64.6587	47.6523	131.253	205.4	152.037	853.114	849.441	803.024	291.43	202.708	212.488	1.43566	6.71972e-05	0.000741951	2.14e-295	96.74	KAF9502027.1	hypothetical protein BDN71DRAFT_508811	Pleurotus eryngii
ENSOPET00005017119	271.282	221.815	225.781	529.248	842.254	562.295	113.379	141.865	131.992	682.59	757.442	777.047	1.42762	2.17311e-05	0.000270169	0	96.28	KAG9220274.1	hypothetical protein CCMSSC00406_0006339	Pleurotus cornucopiae
ENSOPET00005028474	307.032	354.725	407.314	872.201	1146.34	849.475	122.1	177.77	167.758	683.698	982.774	692.585	1.42369	1.79491e-05	0.000226814	0	77.52	KAG9221586.1	hypothetical protein CCMSSC00406_0007225	Pleurotus cornucopiae
ENSOPET00005011980	173.494	213.733	194.013	485.85	574.89	498.343	151.436	169.888	136.25	491.997	466.048	487.21	1.42349	3.01499e-05	0.000361973	0	97.41	KAF4582731.1	hypothetical protein EYR40_002655	Pleurotus pulmonarius
ENSOPET00005025813	463.703	392.443	323.355	721.894	1504.35	935.147	311.593	472.009	413.008	784.535	621.7	699.698	1.42238	0.000535422	0.00452614	1.83e-205	97.64	KAJ8692747.1	Protein saf4	Pleurotus ostreatus
ENSOPET00005025807	463.703	392.443	323.355	720.836	1504.35	935.147	311.593	472.009	413.008	784.535	621.7	699.698	1.4219	0.000545666	0.00459543	6.91e-161	95.18	KAG9224795.1	hypothetical protein CCMSSC00406_0002054	Pleurotus cornucopiae
ENSOPET00005027408	54.677	36.8196	38.5757	150.306	67.7016	130.317	79.2857	63.927	63.0156	86.4318	66.9662	87.1288	1.42112	0.000182383	0.00178633
ENSOPET00005021949	339.628	210.141	215.57	426.574	998.312	622.627	1221.79	1190.97	1032.95	877.615	456.999	540.554	1.4197	4.84682e-05	0.000554707	5.59e-142	98.81	XP_036628286.1	Translation initiation factor 3 subunit J component	Pleurotus ostreatus
ENSOPET00005021956	339.628	210.141	215.57	426.574	998.312	622.627	1221.79	1190.97	1032.95	877.615	456.999	540.554	1.4197	4.84682e-05	0.000554707	5.59e-142	98.81	XP_036628286.1	Translation initiation factor 3 subunit J component	Pleurotus ostreatus
ENSOPET00005001060	26.287	27.8392	15.8841	47.6323	78.029	61.5387	723.086	757.491	831.125	117.459	84.1602	68.4583	1.41894	0.000422681	0.00369004	1.83e-241	98.51	XP_036626862.1	uncharacterized protein PC9H_011523	Pleurotus ostreatus
ENSOPET00005015239	64.1403	65.5568	43.114	153.482	175.565	132.731	284.636	358.166	297.195	281.457	234.382	208.931	1.418	0.000101177	0.00106347	1.22e-163	99.57	KAG9220759.1	hypothetical protein CCMSSC00406_0003858	Pleurotus cornucopiae
ENSOPET00005016070	2862.13	2697.71	2772.91	8553.7	6319.2	7342.41	364.714	731.22	503.274	4877.86	7070.36	3410.47	1.41469	1.69743e-05	0.000215914	2.17e-210	97.93	KDQ27416.1	hypothetical protein PLEOSDRAFT_158699	Pleurotus ostreatus PC15
ENSOPET00005015839	693.977	882.771	939.431	2864.29	1692.54	2139.37	15597.1	14655	10507.4	10094.8	7128.28	8203.44	1.41211	1.29509e-05	0.000168556	0	88.3	KAG9220795.1	hypothetical protein CCMSSC00406_0002605	Pleurotus cornucopiae
ENSOPET00005030722	563.593	750.76	453.831	1294.54	2054	1355.06	1519.91	303.872	298.898	3046.17	3888.56	3323.34	1.41149	0.00014149	0.00142661
ENSOPET00005028780	215.553	191.282	200.82	393.76	564.562	657.619	153.021	126.103	116.664	214.971	383.698	195.595	1.41105	0.000117429	0.00121074	7.87e-210	90.17	KAF9490362.1	hypothetical protein BDN71DRAFT_1511335	Pleurotus eryngii
ENSOPET00005028787	215.553	191.282	200.82	393.76	564.562	657.619	153.021	126.103	116.664	214.971	383.698	195.595	1.41105	0.000117429	0.00121074	9.63e-216	89.69	KAF9490362.1	hypothetical protein BDN71DRAFT_1511335	Pleurotus eryngii
ENSOPET00005025353	63.0888	66.4548	74.8822	153.482	211.137	178.583	145.886	156.753	168.609	177.296	162.891	168.923	1.40991	9.49477e-05	0.00100431	1.25e-301	94.9	KAJ8691113.1	hypothetical protein PTI98_010712	Pleurotus ostreatus
ENSOPET00005025740	7307.79	10078.7	9596.27	22322.6	22544.6	26759.7	1462.03	2706.83	2693.49	20474.4	33817	23854.6	1.40847	1.72767e-05	0.000219036	5.03e-257	90.56	KAG9224442.1	hypothetical protein CCMSSC00406_0007635	Pleurotus cornucopiae
ENSOPET00005030085	44.1622	35.0235	45.3831	77.2702	146.878	106.184	333.793	279.352	240.141	146.269	169.225	139.584	1.40698	0.000161388	0.00160976	0	98.55	KAG9218324.1	hypothetical protein CCMSSC00406_0007305	Pleurotus cornucopiae
ENSOPET00005011784	49.4196	56.5764	40.8448	148.189	97.5362	143.59	25.3714	20.1414	15.3281	90.8642	115.833	123.581	1.40669	0.00025199	0.00236217	5.04e-248	94.4	XP_036635584.1	uncharacterized protein PC9H_000076	Pleurotus ostreatus
ENSOPET00005011791	49.4196	56.5764	40.8448	148.189	97.5362	143.59	25.3714	20.1414	15.3281	90.8642	115.833	123.581	1.40669	0.00025199	0.00236217	9.12e-270	94.56	XP_036635584.1	uncharacterized protein PC9H_000076	Pleurotus ostreatus
ENSOPET00005011276	73.6036	45.7999	63.5364	131.253	162.943	189.443	37.2643	37.6556	47.6875	90.8642	72.3959	110.245	1.40256	0.000151644	0.00151763	3.3e-195	97.75	KAJ8688986.1	hypothetical protein PTI98_013056	Pleurotus ostreatus
ENSOPET00005011283	73.6036	45.7999	63.5364	131.253	162.943	189.443	37.2643	37.6556	47.6875	90.8642	72.3959	110.245	1.40256	0.000151644	0.00151763	5.05e-204	98.4	KAG9225587.1	hypothetical protein CCMSSC00406_0003090	Pleurotus cornucopiae
ENSOPET00005024335	472.115	271.207	374.411	1061.67	882.416	1005.13	34.8857	42.9099	56.2031	879.832	496.817	971.753	1.39976	1.88703e-05	0.000237342	6.78e-133	99.48	KDQ25273.1	hypothetical protein PLEOSDRAFT_1077898	Pleurotus ostreatus PC15
ENSOPET00005030817	93.5818	43.1058	77.1513	157.716	250.152	155.657	598.607	579.722	515.195	306.944	177.37	176.925	1.39795	5.4119e-05	0.000612356	4.1e-62	86.18	KAG9218236.1	hypothetical protein CCMSSC00406_0005917	Pleurotus cornucopiae
ENSOPET00005015675	37.8533	27.8392	32.9028	100.557	74.5865	84.4649	103.864	71.8084	62.1641	108.594	81.4453	86.2397	1.39675	0.000345335	0.00310019	8.35e-212	96.32	KAJ8698807.1	hypothetical protein PTI98_005475	Pleurotus ostreatus
ENSOPET00005018582	79.9125	54.7803	41.9794	115.376	250.152	97.7379	1087.01	923.877	951.195	223.836	438.9	142.251	1.39076	9.67338e-05	0.0010204	5.68e-144	99.07	KAG9220906.1	hypothetical protein CCMSSC00406_0002494	Pleurotus cornucopiae
ENSOPET00005017134	225.017	177.812	211.032	433.983	566.857	605.734	88.0072	84.0684	70.6797	483.132	631.654	336.068	1.38801	4.16498e-05	0.000483449	3.46e-57	100	KAG9219030.1	hypothetical protein CCMSSC00406_0001440	Pleurotus cornucopiae
ENSOPET00005006460	280.745	347.541	297.26	726.128	817.009	876.021	124.479	81.4413	96.2266	846.589	1420.77	1178.91	1.38613	3.93295e-05	0.000458691	1.11e-236	98.85	KAG9222054.1	hypothetical protein CCMSSC00406_0008039	Pleurotus cornucopiae
ENSOPET00005004473	28.39	21.5529	18.1533	71.9777	50.4893	55.5055	38.0571	56.9213	70.6797	65.3779	53.392	43.5644	1.38601	0.00105983	0.00824566	2.73e-97	91.33	KAF4566147.1	hypothetical protein EYR36_011562	Pleurotus pulmonarius
ENSOPET00005001278	300.723	297.251	292.721	691.198	864.056	771.044	190.286	206.668	225.664	719.157	509.486	723.702	1.38503	3.61466e-05	0.000425995	0	98.89	KAJ8703098.1	hypothetical protein PTI98_001750	Pleurotus ostreatus
ENSOPET00005022030	4076.59	3790.62	3249.43	8835.26	11216.7	8940	1180.56	1176.96	1573.69	10647.7	9840.41	10211.9	1.38293	2.3233e-05	0.000286462	0	98.64	XP_036628708.1	uncharacterized protein PC9H_009821	Pleurotus ostreatus
ENSOPET00005022041	4076.59	3790.62	3249.43	8835.26	11216.7	8940	1180.56	1176.96	1573.69	10647.7	9840.41	10211.9	1.38293	2.3233e-05	0.000286462	0	98.03	XP_036628708.1	uncharacterized protein PC9H_009821	Pleurotus ostreatus
ENSOPET00005006389	147.207	144.584	148.63	393.76	347.688	405.431	103.071	243.448	290.383	443.24	471.478	684.583	1.38076	5.19239e-05	0.000589996	2.83e-243	98.73	KAJ8701778.1	hypothetical protein PTI98_000531	Pleurotus ostreatus
ENSOPET00005006381	147.207	144.584	148.63	392.702	347.688	405.431	103.071	243.448	290.383	443.24	470.573	684.583	1.37943	5.28547e-05	0.000599814	1.99e-241	98.41	KAJ8701778.1	hypothetical protein PTI98_000531	Pleurotus ostreatus
ENSOPET00005001085	27.3385	33.2274	17.0187	53.9833	84.9139	62.7453	789.686	808.283	907.766	119.675	91.3998	83.5725	1.37796	0.000539477	0.00455254	0	99.3	KAG9217807.1	hypothetical protein CCMSSC00406_0005177	Pleurotus cornucopiae
ENSOPET00005011014	235.532	163.443	153.168	328.134	675.868	430.771	2795.61	1836.37	1864.92	827.751	670.567	525.44	1.37771	0.0010128	0.00794583	0	98	KAF9496039.1	saccharopine dehydrogenase	Pleurotus eryngii
ENSOPET00005004466	28.39	21.5529	18.1533	70.9192	50.4893	55.5055	37.2643	54.2942	67.2734	65.3779	52.487	42.6753	1.3774	0.00116696	0.00895192	2.73e-97	91.33	KAF4566147.1	hypothetical protein EYR36_011562	Pleurotus pulmonarius
ENSOPET00005030477	78.861	73.6391	69.2093	135.487	198.515	240.122	43.6071	50.7913	46.8359	118.567	76.0157	64.9021	1.37269	0.000217004	0.00207536
ENSOPET00005008867	2204.95	1668.55	1977.57	6096.94	3808.5	5234.41	51.5357	63.927	54.5	2802.39	1218.97	2750.78	1.37158	0.000328188	0.00297201	8.92e-278	88.37	KAG9225660.1	hypothetical protein CCMSSC00406_0007517	Pleurotus cornucopiae
ENSOPET00005008873	2204.95	1668.55	1977.57	6096.94	3808.5	5234.41	51.5357	63.927	54.5	2802.39	1218.97	2750.78	1.37158	0.000328188	0.00297201	5.16e-277	88.14	KAG9225660.1	hypothetical protein CCMSSC00406_0007517	Pleurotus cornucopiae
ENSOPET00005004693	146.156	163.443	130.477	430.808	351.13	355.959	287.014	211.047	247.805	397.808	683.236	612.569	1.37055	6.22681e-05	0.000693209	0	95.66	XP_036635399.1	uncharacterized protein PC9H_004341	Pleurotus ostreatus
ENSOPET00005030811	95.6847	48.4941	83.9588	166.184	261.626	161.69	651.729	619.129	556.07	327.998	194.564	197.373	1.36959	7.06585e-05	0.000773511	2.25e-71	100	XP_036631610.1	uncharacterized protein PC9H_006037	Pleurotus ostreatus
ENSOPET00005019644	37.8533	25.1451	22.6916	80.4457	52.7843	88.0848	34.8857	34.1528	35.7656	38.7835	34.388	51.566	1.3689	0.00103184	0.00805997	6.18e-265	98.63	KDQ25462.1	hypothetical protein PLEOSDRAFT_1113451	Pleurotus ostreatus PC15
ENSOPET00005000041	22.0811	29.6353	39.7102	53.9833	98.6837	83.2582	16.65	41.1585	22.1406	65.3779	79.6355	58.6786	1.36764	0.000874721	0.00698248
ENSOPET00005024586	2567.72	2563	2861.41	4980.22	9121.36	6513.45	361.543	594.609	654	3384.14	4549.18	3824.78	1.36705	0.000317946	0.0028919	5.97e-239	98.56	XP_036627654.1	uncharacterized protein PC9H_010778	Pleurotus ostreatus
ENSOPET00005001570	63.0888	32.3294	43.114	98.4401	175.565	83.2582	237.064	204.917	168.609	146.269	99.5443	120.913	1.36677	0.000201295	0.00194516	3.25e-141	99.5	KAF4605803.1	hypothetical protein EYR40_004593	Pleurotus pulmonarius
ENSOPET00005028289	151.413	181.404	147.495	504.902	425.717	307.693	482.85	231.188	344.031	262.62	434.375	198.262	1.36633	0.000668912	0.00549091	4.96e-61	85.61	XP_036628264.1	uncharacterized protein PC9H_009371	Pleurotus ostreatus
ENSOPET00005000373	436.364	413.098	498.08	931.476	1544.51	996.685	83.25	190.03	145.617	650.455	325.781	495.212	1.36572	0.000863544	0.00690554	3.59e-217	97.78	KAG9222839.1	hypothetical protein CCMSSC00406_0000472	Pleurotus cornucopiae
ENSOPET00005002897	75.7066	79.0274	68.0747	192.646	191.63	189.443	221.207	163.758	164.352	226.052	226.237	205.375	1.36454	0.000143629	0.00144547	8.31e-306	90.54	KAG9223493.1	hypothetical protein CCMSSC00406_0006985	Pleurotus cornucopiae
ENSOPET00005012735	39.9563	31.4313	47.6523	125.961	81.4714	98.9446	56.2929	44.6613	44.2813	177.296	173.75	173.369	1.36386	0.00027133	0.00252152	3.2e-197	84.75	KAF4608065.1	hypothetical protein EYR40_000408	Pleurotus pulmonarius
ENSOPET00005028665	25.2355	20.6549	28.3645	77.2702	41.3094	72.3985	39.6429	22.7685	28.9531	80.8913	47.0573	62.2349	1.36285	0.00107467	0.00834505	2.63e-101	99.38	KAG9221592.1	hypothetical protein CCMSSC00406_0007231	Pleurotus cornucopiae
ENSOPET00005017177	97.7877	123.031	124.804	306.964	301.788	278.734	59.4643	114.718	133.695	277.025	156.556	232.047	1.36053	9.65435e-05	0.00101919	0	99.52	KAG9220874.1	hypothetical protein CCMSSC00406_0002526	Pleurotus cornucopiae
ENSOPET00005017187	97.7877	123.031	124.804	306.964	301.788	278.734	59.4643	114.718	133.695	277.025	156.556	232.047	1.36053	9.65435e-05	0.00101919	0	99.52	KAG9220874.1	hypothetical protein CCMSSC00406_0002526	Pleurotus cornucopiae
ENSOPET00005024362	614.065	427.466	498.08	1404.62	1181.91	1362.3	42.8143	45.5371	69.8281	1122.51	759.252	1453.63	1.35886	3.22566e-05	0.000384354	0	95.61	KAF9493495.1	subtilisin-like protein	Pleurotus eryngii
ENSOPET00005017197	97.7877	123.031	124.804	305.905	301.788	278.734	59.4643	114.718	133.695	277.025	156.556	232.047	1.35881	9.86725e-05	0.00104004	0	95	KAG9220874.1	hypothetical protein CCMSSC00406_0002526	Pleurotus cornucopiae
ENSOPET00005024351	614.065	427.466	498.08	1404.62	1180.76	1362.3	42.8143	45.5371	69.8281	1122.51	759.252	1452.74	1.35844	3.24296e-05	0.000386075	0	80.97	KAF9493495.1	subtilisin-like protein	Pleurotus eryngii
ENSOPET00005023294	629.837	628.627	622.884	1631.14	1598.45	1592.77	138.75	133.984	188.195	1292.05	1797.23	1337.16	1.35797	3.62551e-05	0.0004269	9.98e-82	73.96	XP_036632195.1	uncharacterized protein PC9H_006632	Pleurotus ostreatus
ENSOPET00005023484	254.458	259.533	249.607	486.908	946.675	517.649	161.743	265.341	335.516	529.672	436.185	512.104	1.3535	0.000897712	0.0071364	0	96.5	KAJ8693074.1	hypothetical protein PTI98_010323	Pleurotus ostreatus
ENSOPET00005011891	457.394	337.662	392.564	1053.2	1013.23	965.313	268.779	671.671	548.406	917.507	883.23	776.158	1.35207	3.73886e-05	0.000439479	1.22e-199	95.53	KAG9225765.1	hypothetical protein CCMSSC00406_0007775	Pleurotus cornucopiae
ENSOPET00005003882	591.983	527.148	579.77	1063.79	1956.46	1315.24	287.014	472.885	393.422	875.399	586.407	667.691	1.35159	0.000457085	0.00395451	0	91.63	XP_036635379.1	uncharacterized protein PC9H_004321	Pleurotus ostreatus
ENSOPET00005018856	56.7799	60.1686	60.1327	105.85	192.777	153.243	96.7286	117.345	114.109	180.62	119.453	138.695	1.3515	0.000272441	0.00252981	4.84e-108	99.35	XP_036630276.1	uncharacterized protein PC9H_007121	Pleurotus ostreatus
ENSOPET00005003659	196.627	94.294	131.611	370.474	309.821	396.985	9.51429	21.8928	17.8828	327.998	135.742	235.603	1.35026	0.000316868	0.0028836	4.33e-80	55.99	KAF9502549.1	NAD(P)-binding protein	Pleurotus eryngii
ENSOPET00005019634	37.8533	25.1451	23.8261	80.4457	52.7843	88.0848	35.6786	34.1528	36.6172	38.7835	35.293	51.566	1.34993	0.00117114	0.00898143	6.66e-265	97.31	KDQ25462.1	hypothetical protein PLEOSDRAFT_1113451	Pleurotus ostreatus PC15
ENSOPET00005011898	458.445	335.866	395.968	1053.2	1013.23	965.313	268.779	671.671	550.109	917.507	883.23	776.158	1.34885	3.85875e-05	0.000451014	6.72e-215	99.67	KAG9225765.1	hypothetical protein CCMSSC00406_0007775	Pleurotus cornucopiae
ENSOPET00005030742	28.39	25.1451	29.499	68.8022	65.4066	77.225	25.3714	51.667	30.6563	83.1075	64.2513	57.7895	1.34843	0.00108872	0.00843006	1.05e-137	95.59	XP_036632285.1	uncharacterized protein PC9H_006722	Pleurotus ostreatus
ENSOPET00005021127	218.708	211.937	212.166	320.724	797.502	517.649	404.357	378.308	330.406	404.457	452.474	424.975	1.3476	0.000455057	0.00393949	0	75.4	XP_036627486.1	uncharacterized protein PC9H_010610	Pleurotus ostreatus
ENSOPET00005000958	194.524	286.474	266.626	484.791	781.437	635.9	60.2571	166.385	186.492	510.834	449.759	469.429	1.34723	7.75403e-05	0.000839636	0	97.09	XP_036635198.1	ATP-dependent DNA helicase II subunit 2	Pleurotus ostreatus
ENSOPET00005025369	242.892	252.349	249.607	546.184	787.174	561.088	359.957	213.674	327	294.755	517.63	360.962	1.34676	6.39747e-05	0.000710446	0	100	KAG9223750.1	hypothetical protein CCMSSC00406_0004909	Pleurotus cornucopiae
ENSOPET00005003869	593.035	531.639	583.173	1065.91	1956.46	1314.03	290.979	473.76	393.422	877.615	586.407	666.802	1.34432	0.000470762	0.00405331	0	96.79	XP_036635379.1	uncharacterized protein PC9H_004321	Pleurotus ostreatus
ENSOPET00005030738	27.3385	25.1451	29.499	68.8022	61.9642	77.225	24.5786	51.667	30.6563	83.1075	64.2513	56.9004	1.34313	0.00117265	0.00899041	1.05e-137	95.59	XP_036632285.1	uncharacterized protein PC9H_006722	Pleurotus ostreatus
ENSOPET00005011502	549.924	642.995	477.658	1296.66	1715.49	1224.74	234.686	198.787	204.375	1106.99	1163.76	1194.91	1.34266	5.66465e-05	0.000638274	1.15e-250	99.7	KAG9226540.1	hypothetical protein CCMSSC00406_0005793	Pleurotus cornucopiae
ENSOPET00005023474	254.458	258.635	248.473	483.733	929.463	517.649	161.743	264.465	334.664	527.456	433.47	505.88	1.34219	0.000739347	0.00601048	0	96.63	KDQ24351.1	hypothetical protein PLEOSDRAFT_1047763	Pleurotus ostreatus PC15
ENSOPET00005003858	593.035	531.639	583.173	1062.73	1950.72	1314.03	290.979	472.885	392.57	876.507	586.407	666.802	1.34135	0.000466652	0.00402306	0	96.79	XP_036635379.1	uncharacterized protein PC9H_004321	Pleurotus ostreatus
ENSOPET00005009873	376.43	343.051	329.028	587.465	1146.34	921.874	158.571	239.07	191.602	447.673	289.583	363.629	1.34074	0.000869634	0.0069501	6.03e-226	97.55	KDQ22659.1	hypothetical protein PLEOSDRAFT_1079889	Pleurotus ostreatus PC15
ENSOPET00005027863	177.7	157.157	136.149	275.209	510.631	406.638	342.514	240.821	297.195	300.295	352.025	336.957	1.34014	0.000106629	0.00111301	0	98.17	KAG9223634.1	hypothetical protein CCMSSC00406_0008517	Pleurotus cornucopiae
ENSOPET00005011262	66.2433	41.3098	56.7289	117.493	134.256	164.103	34.8857	36.7799	44.2813	80.8913	62.4414	98.6867	1.3399	0.000358385	0.00320134	5.62e-96	83.15	KDQ22666.1	polysaccharide lyase family 3 protein, partial	Pleurotus ostreatus PC15
ENSOPET00005031885	62.0373	45.7999	41.9794	156.657	117.043	104.978	103.071	51.667	66.4219	165.107	191.849	246.272	1.33778	0.000277485	0.00256986	2.43e-240	96.42	KAJ8701453.1	hypothetical protein PTI98_000231	Pleurotus ostreatus
ENSOPET00005031887	62.0373	45.7999	41.9794	156.657	117.043	104.978	103.071	51.667	66.4219	165.107	191.849	246.272	1.33778	0.000277485	0.00256986	8.54e-276	96.58	KAJ8701453.1	hypothetical protein PTI98_000231	Pleurotus ostreatus
ENSOPET00005031888	62.0373	45.7999	41.9794	156.657	117.043	104.978	103.071	51.667	66.4219	165.107	191.849	246.272	1.33778	0.000277485	0.00256986	5.41e-175	95.96	KAJ8701453.1	hypothetical protein PTI98_000231	Pleurotus ostreatus
ENSOPET00005031890	62.0373	45.7999	41.9794	156.657	117.043	104.978	103.071	51.667	66.4219	165.107	191.849	246.272	1.33778	0.000277485	0.00256986	6.34e-291	91.94	KAJ8701453.1	hypothetical protein PTI98_000231	Pleurotus ostreatus
ENSOPET00005031892	62.0373	45.7999	41.9794	156.657	117.043	104.978	103.071	51.667	66.4219	165.107	191.849	246.272	1.33778	0.000277485	0.00256986	8.65e-296	95.7	KAJ8701453.1	hypothetical protein PTI98_000231	Pleurotus ostreatus
ENSOPET00005007131	331.216	707.654	403.91	1154.82	1210.6	1280.25	100.693	106.837	141.359	1580.15	1729.36	2280.46	1.33733	8.60259e-05	0.000918599	0	90.35	KAF9496915.1	Piwi-domain-containing protein	Pleurotus eryngii
ENSOPET00005027783	129.332	162.545	136.149	562.061	181.303	337.859	118.929	79.6898	74.0859	578.428	687.761	626.794	1.33689	0.000756745	0.00614081	0	94.68	XP_036628408.1	uncharacterized protein PC9H_009519	Pleurotus ostreatus
ENSOPET00005030082	39.9563	33.2274	38.5757	68.8022	119.338	94.118	319.521	261.838	227.367	130.756	162.891	128.915	1.33662	0.000428527	0.00373744	0	98.55	KAG9218324.1	hypothetical protein CCMSSC00406_0007305	Pleurotus cornucopiae
ENSOPET00005008663	1220.77	1316.52	1135.71	3608.41	2945.59	2718.56	96.7286	105.086	109.852	2494.33	1288.65	1804.81	1.33601	4.19681e-05	0.000486725	1.15e-274	85.27	XP_036637165.1	uncharacterized protein PC9H_001670	Pleurotus ostreatus
ENSOPET00005016846	41.0077	35.0235	35.1719	53.9833	130.813	95.3246	155.4	136.611	138.805	84.2156	67.8711	94.2414	1.33285	0.000659297	0.00542024	1.05e-216	99.49	KAG9220247.1	hypothetical protein CCMSSC00406_0006312	Pleurotus cornucopiae
ENSOPET00005000719	37.8533	35.0235	38.5757	93.1476	107.864	79.6383	113.379	98.9555	106.445	65.3779	57.0117	105.799	1.33234	0.000572053	0.00479965	9.97e-231	84.54	KAF4605656.1	hypothetical protein EYR40_004444	Pleurotus pulmonarius
ENSOPET00005025387	58.8829	49.3921	51.056	127.019	160.648	113.424	77.7	88.447	114.961	157.35	141.172	119.135	1.3319	0.000323371	0.00293331	0	98.52	KDQ25501.1	hypothetical protein PLEOSDRAFT_160139	Pleurotus ostreatus PC15
ENSOPET00005007138	331.216	707.654	403.91	1154.82	1195.68	1281.45	100.693	106.837	141.359	1580.15	1727.55	2280.46	1.33189	9.19377e-05	0.000975923	0	97.14	KAF9496915.1	Piwi-domain-containing protein	Pleurotus eryngii
ENSOPET00005021147	272.333	334.968	260.953	648.858	733.243	802.416	287.807	183.024	184.789	343.511	633.464	437.422	1.33112	9.05772e-05	0.000962619	0	95.32	XP_036627995.1	uncharacterized protein PC9H_011127	Pleurotus ostreatus
ENSOPET00005025644	1345.89	1292.28	1554.37	2797.6	4274.38	3472.71	684.236	959.781	837.086	3019.57	2411.69	2118.65	1.33062	4.44063e-05	0.000512593	4.81e-57	100	KAF9489436.1	hypothetical protein BDN71DRAFT_1512122	Pleurotus eryngii
ENSOPET00005006524	454.24	546.905	592.25	1151.64	1357.47	1497.44	285.429	310.002	355.102	627.185	1063.31	1003.76	1.33026	6.01744e-05	0.000671566	0	94.79	KAJ8702964.1	Proteasome activator BLM10	Pleurotus ostreatus
ENSOPET00005000523	880.089	758.842	789.667	2160.39	1840.57	2095.94	463.821	486.896	434.297	1905.93	1551.99	1554.09	1.32795	4.68122e-05	0.000537811	5.41e-175	84.62	KAF9491642.1	hypothetical protein BDN71DRAFT_1397947	Pleurotus eryngii
ENSOPET00005000513	881.141	757.944	788.532	2159.33	1839.42	2092.32	463.821	487.772	433.445	1903.72	1551.99	1552.32	1.32715	4.72549e-05	0.000542538	2.36e-173	84.52	KAF9491642.1	hypothetical protein BDN71DRAFT_1397947	Pleurotus eryngii
ENSOPET00005003489	299.672	362.807	301.798	854.206	768.815	792.763	409.907	479.015	735.75	416.646	532.11	474.763	1.32497	7.65154e-05	0.000829204	1.1e-297	88.03	KAG9217881.1	hypothetical protein CCMSSC00406_0005251	Pleurotus cornucopiae
ENSOPET00005000113	585.675	484.043	527.579	1177.05	1709.75	1113.73	269.571	401.076	281.016	1121.4	878.705	846.394	1.32456	5.45846e-05	0.000616847	9.03e-173	89.35	KAJ8703305.1	hypothetical protein PTI98_001940	Pleurotus ostreatus
ENSOPET00005021123	271.282	333.172	260.953	642.507	725.21	798.796	281.464	178.645	181.383	337.971	627.129	435.644	1.32392	9.89861e-05	0.00104253	0	95.32	XP_036627995.1	uncharacterized protein PC9H_011127	Pleurotus ostreatus
ENSOPET00005021138	271.282	333.172	260.953	642.507	725.21	798.796	281.464	178.645	181.383	337.971	627.129	435.644	1.32392	9.89861e-05	0.00104253	0	98.51	XP_036627995.1	uncharacterized protein PC9H_011127	Pleurotus ostreatus
ENSOPET00005025640	1332.23	1277.01	1532.82	2746.8	4225.04	3388.25	673.929	944.894	827.719	2951.98	2355.58	2055.53	1.32262	4.92281e-05	0.000562926	2.31e-52	98.81	KAF9489436.1	hypothetical protein BDN71DRAFT_1512122	Pleurotus eryngii
ENSOPET00005008678	1233.39	1329.1	1149.33	3611.59	2952.48	2719.77	99.1072	109.464	114.961	2496.55	1295.89	1807.48	1.3226	4.96676e-05	0.000567229	0	91.01	XP_036637165.1	uncharacterized protein PC9H_001670	Pleurotus ostreatus
ENSOPET00005008686	1233.39	1329.1	1149.33	3611.59	2952.48	2719.77	99.1072	109.464	114.961	2496.55	1295.89	1807.48	1.3226	4.96676e-05	0.000567229	0	87.61	XP_036637165.1	uncharacterized protein PC9H_001670	Pleurotus ostreatus
ENSOPET00005002740	165.082	138.298	131.611	225.46	604.724	255.808	626.357	593.733	470.063	1179.02	865.131	1019.76	1.31995	0.00010762	0.00112249	3.04e-241	99.69	KAG9222031.1	hypothetical protein CCMSSC00406_0008016	Pleurotus cornucopiae
ENSOPET00005000975	197.678	301.741	268.895	483.733	786.027	647.966	62.6357	163.758	189.047	508.618	470.573	480.097	1.31963	0.000111285	0.00115668	0	82.25	KAF4572484.1	hypothetical protein EYR36_006990	Pleurotus pulmonarius
ENSOPET00005030040	6504.46	7328.89	6155.09	18120.4	17051.6	14706.5	3453.69	3076.38	2906.38	12247.8	21953.1	13512.1	1.31925	4.93637e-05	0.000564237	6.9e-238	98.52	XP_036629667.1	uncharacterized protein PC9H_008731	Pleurotus ostreatus
ENSOPET00005006313	54.677	55.6784	58.9981	117.493	175.565	129.111	221.207	317.008	304.859	142.945	104.974	158.254	1.31778	0.000306048	0.00280642	2.7e-294	96.25	KAG9223223.1	hypothetical protein CCMSSC00406_0000088	Pleurotus cornucopiae
ENSOPET00005030029	6503.41	7327.99	6155.09	18115.1	17012.6	14694.5	3453.69	3076.38	2906.38	12241.2	21932.3	13497	1.31776	5.02894e-05	0.000572874	5.05e-177	99.62	XP_036629667.1	uncharacterized protein PC9H_008731	Pleurotus ostreatus
ENSOPET00005008696	1237.59	1335.38	1153.87	3612.65	2955.92	2719.77	101.486	109.464	115.813	2497.66	1297.7	1808.37	1.31747	5.3027e-05	0.000601263	0	90.66	XP_036637165.1	uncharacterized protein PC9H_001670	Pleurotus ostreatus
ENSOPET00005000707	37.8533	33.2274	38.5757	88.9136	104.421	79.6383	108.621	91.9498	100.484	63.1617	56.1068	105.799	1.31577	0.00069162	0.00565491	4.19e-221	87.68	KAG9223240.1	hypothetical protein CCMSSC00406_0000071	Pleurotus cornucopiae
ENSOPET00005031824	662.433	386.156	380.084	841.504	1767.13	938.767	14032.8	12908.9	9322.91	6298.44	4846	5490	1.31209	7.24252e-05	0.000790603	7.37e-183	98.85	KAG9218362.1	hypothetical protein CCMSSC00406_0007267	Pleurotus cornucopiae
ENSOPET00005014743	82.0155	98.7842	63.5364	209.582	168.68	228.055	51.5357	70.9327	75.7891	200.566	293.203	288.948	1.31121	0.000305687	0.00280406	1.2e-162	99.57	KAG9220262.1	hypothetical protein CCMSSC00406_0006327	Pleurotus cornucopiae
ENSOPET00005006319	56.7799	63.7607	64.671	128.078	189.335	141.177	244.993	326.641	331.258	158.458	128.503	179.592	1.30803	0.000309771	0.00283572	0	93.01	KAJ8703153.1	hypothetical protein PTI98_001802	Pleurotus ostreatus
ENSOPET00005006329	56.7799	63.7607	64.671	128.078	189.335	141.177	248.164	326.641	332.109	161.783	128.503	181.37	1.30803	0.00030911	0.00283064	0	94.97	KAG9223223.1	hypothetical protein CCMSSC00406_0000088	Pleurotus cornucopiae
ENSOPET00005009060	43.1107	19.7568	30.6336	75.1532	83.7664	72.3985	15.8571	16.6385	21.2891	135.188	84.1602	92.4632	1.30682	0.000997755	0.00784146	3.24e-226	98.74	KAG9226506.1	hypothetical protein CCMSSC00406_0005827	Pleurotus cornucopiae
ENSOPET00005009074	43.1107	19.7568	30.6336	75.1532	83.7664	72.3985	15.8571	16.6385	21.2891	135.188	84.1602	92.4632	1.30682	0.000997755	0.00784146	3.24e-226	98.74	KAG9226506.1	hypothetical protein CCMSSC00406_0005827	Pleurotus cornucopiae
ENSOPET00005025168	125.126	119.439	91.9009	228.635	296.051	307.693	176.014	95.4527	119.219	239.35	238.001	219.6	1.30678	0.000228564	0.00217044	1.06e-205	92.55	KAF9487738.1	NAD(P)-binding protein	Pleurotus eryngii
ENSOPET00005016968	149.31	177.812	167.918	388.468	439.487	395.778	68.1857	201.414	189.047	377.862	174.655	245.383	1.30567	0.000145198	0.00145744	9.49e-200	92.86	XP_036630621.1	uncharacterized protein PC9H_007470	Pleurotus ostreatus
ENSOPET00005008764	35.7503	26.9411	29.499	78.3287	72.2915	77.225	37.2643	43.7856	47.6875	65.3779	55.2018	57.7895	1.30536	0.00131421	0.00993998	4.84e-166	94.74	KAJ8699610.1	hypothetical protein PTI98_002706	Pleurotus ostreatus
ENSOPET00005014470	48.3681	42.2078	38.5757	119.61	127.371	71.1918	54.7071	58.6727	46.8359	94.1885	133.027	158.254	1.30074	0.000612857	0.00509173	0	97.48	KAJ8695903.1	hypothetical protein PTI98_005814	Pleurotus ostreatus
ENSOPET00005014479	48.3681	42.2078	38.5757	119.61	127.371	71.1918	54.7071	58.6727	46.8359	94.1885	133.027	158.254	1.30074	0.000612857	0.00509173	2.27e-289	92.68	KAJ8695903.1	hypothetical protein PTI98_005814	Pleurotus ostreatus
ENSOPET00005028757	77.8096	100.58	74.8822	223.343	261.626	138.764	19.8214	33.2771	29.8047	154.026	142.077	205.375	1.30024	0.000357055	0.00319052	1.19e-235	96.34	XP_036629309.1	uncharacterized protein PC9H_008367	Pleurotus ostreatus
ENSOPET00005021364	112.508	166.137	108.92	270.975	372.933	310.107	141.921	96.3284	94.5235	154.026	204.518	142.251	1.29957	0.000264732	0.00246702	7.01e-188	92.96	KAF9493521.1	S-adenosyl-L-methionine-dependent methyltransferase	Pleurotus eryngii
ENSOPET00005021370	112.508	166.137	108.92	270.975	372.933	310.107	141.921	96.3284	94.5235	154.026	204.518	142.251	1.29957	0.000264732	0.00246702	4.92e-186	92.88	KAF9493521.1	S-adenosyl-L-methionine-dependent methyltransferase	Pleurotus eryngii
ENSOPET00005016958	148.259	176.914	167.918	384.234	437.192	389.745	45.9857	143.617	126.883	372.322	172.845	237.382	1.29648	0.000164995	0.00164027	2.49e-139	92.12	XP_036630621.1	uncharacterized protein PC9H_007470	Pleurotus ostreatus
ENSOPET00005018123	149.31	133.808	157.706	356.713	320.148	404.225	114.964	307.375	292.086	285.89	213.568	336.957	1.29421	0.00014964	0.00149923	3.11e-190	99.63	KAG9220503.1	hypothetical protein CCMSSC00406_0003959	Pleurotus cornucopiae
ENSOPET00005007962	1180.81	1053.4	1128.91	2941.56	2570.37	2719.77	233.1	686.559	557.774	2360.25	1636.15	1571.87	1.29139	6.88274e-05	0.000757158	1.78e-122	98.27	XP_036625915.1	uncharacterized protein PC9H_002633	Pleurotus ostreatus
ENSOPET00005007973	1180.81	1053.4	1128.91	2941.56	2570.37	2719.77	233.1	686.559	557.774	2360.25	1636.15	1571.87	1.29139	6.88274e-05	0.000757158	7.98e-132	98.9	XP_036625915.1	uncharacterized protein PC9H_002633	Pleurotus ostreatus
ENSOPET00005010429	568.851	510.086	551.405	1132.59	1725.82	1131.83	427.35	465.879	468.359	977.345	837.077	809.053	1.2913	8.53463e-05	0.000911703	3.46e-155	64.71	KAF4578205.1	hypothetical protein EYR36_000011	Pleurotus pulmonarius
ENSOPET00005018834	150.362	190.384	158.841	384.234	439.487	396.985	11.8929	27.1471	25.5469	180.62	50.6771	153.809	1.28891	0.000219293	0.00209354	0	99.78	KAG9218854.1	hypothetical protein CCMSSC00406_0001032	Pleurotus cornucopiae
ENSOPET00005027933	4153.35	3273.35	4663.12	7393.59	12652.2	9440.76	497.121	1461.56	1178.56	5722.23	3536.54	3728.76	1.28626	0.000683245	0.00559833	1.56e-70	99.14	KAJ8695363.1	ubiquinol--cytochrome-c reductase subunit 6	Pleurotus ostreatus
ENSOPET00005000098	587.778	491.227	528.714	1135.77	1705.16	1078.74	275.121	401.952	283.57	1064.88	798.164	787.715	1.28572	8.981e-05	0.000955597	2.7e-148	98.19	KAJ8703305.1	hypothetical protein PTI98_001940	Pleurotus ostreatus
ENSOPET00005027941	4161.76	3277.84	4668.79	7401	12665.9	9449.21	497.121	1465.07	1182.82	5727.77	3539.25	3733.2	1.2855	0.000688925	0.00563459	1.86e-61	100	KAG9224122.1	hypothetical protein CCMSSC00406_0006790	Pleurotus cornucopiae
ENSOPET00005008248	1544.62	1792.48	1707.54	2959.55	5191.22	4143.6	563.721	760.994	757.039	1768.53	1769.17	1609.22	1.28517	0.000144007	0.00144764	0	99.36	KAG9225669.1	hypothetical protein CCMSSC00406_0007526	Pleurotus cornucopiae
ENSOPET00005027629	33.6474	45.7999	24.9607	116.435	61.9642	76.0184	15.8571	28.0228	43.4297	116.351	127.598	174.258	1.28496	0.00124774	0.00948781
ENSOPET00005027635	33.6474	45.7999	24.9607	116.435	61.9642	76.0184	15.8571	28.0228	43.4297	116.351	127.598	174.258	1.28496	0.00124774	0.00948781
ENSOPET00005007123	671.896	519.066	648.979	1178.11	1850.89	1454	876.9	833.678	591.836	791.184	590.026	579.673	1.28481	8.68287e-05	0.000926069	4.01e-223	98.15	KAG9223306.1	hypothetical protein CCMSSC00406_0000005	Pleurotus cornucopiae
ENSOPET00005019724	42.0592	26.0431	29.499	57.1588	125.076	55.5055	102.279	134.86	116.664	81.9994	98.6394	94.2414	1.28441	0.00105342	0.0082071
ENSOPET00005007262	928.457	1014.78	995.025	1874.6	3114.27	2164.71	600.193	723.339	610.57	1755.23	1184.58	1202.02	1.2837	9.59252e-05	0.00101386	2.18e-183	95.95	KAG9223198.1	hypothetical protein CCMSSC00406_0000113	Pleurotus cornucopiae
ENSOPET00005007268	928.457	1014.78	995.025	1874.6	3114.27	2164.71	600.193	723.339	610.57	1757.45	1184.58	1202.02	1.2837	9.64443e-05	0.00101894	1.4e-194	96.88	KAG9223198.1	hypothetical protein CCMSSC00406_0000113	Pleurotus cornucopiae
ENSOPET00005007253	928.457	1014.78	995.025	1873.54	3114.27	2164.71	599.4	722.463	610.57	1755.23	1184.58	1202.02	1.28349	9.67174e-05	0.0010204	9.82e-147	85.97	KAG9223198.1	hypothetical protein CCMSSC00406_0000113	Pleurotus cornucopiae
ENSOPET00005007239	62.0373	52.9842	66.9401	129.136	168.68	144.797	80.0786	72.6841	65.5703	139.621	82.3503	97.7976	1.28241	0.000494256	0.0042232	0	97.12	KAJ8689947.1	hypothetical protein PTI98_012799	Pleurotus ostreatus
ENSOPET00005007243	62.0373	52.9842	66.9401	129.136	168.68	144.797	80.0786	72.6841	65.5703	139.621	82.3503	97.7976	1.28241	0.000494256	0.0042232	0	97.46	KAJ8689946.1	hypothetical protein PTI98_012799	Pleurotus ostreatus
ENSOPET00005026567	101.994	83.5175	60.1327	189.471	208.842	199.096	552.621	335.398	341.477	247.106	306.777	329.845	1.28215	0.000297803	0.00274201	1.9e-258	98.83	KAJ8693760.1	cell separation during budding	Pleurotus ostreatus
ENSOPET00005025346	75.7066	70.047	81.6897	155.599	214.58	182.203	157.779	157.628	178.828	182.837	165.606	168.923	1.28016	0.000344875	0.0030971	2.9e-254	97.1	KAJ8691113.1	hypothetical protein PTI98_010712	Pleurotus ostreatus
ENSOPET00005030824	116.714	72.7411	90.7663	195.822	305.231	178.583	894.343	823.17	722.125	405.565	272.389	266.721	1.27819	0.000187353	0.00182615	0	96.44	KDQ22268.1	hypothetical protein PLEOSDRAFT_35997	Pleurotus ostreatus PC15
ENSOPET00005003810	1351.15	1695.5	1665.56	2955.32	4790.75	3677.84	302.079	764.497	667.625	2269.39	1855.14	2054.64	1.27758	0.000102304	0.0010737	0	95.37	ABG73430.1	DNA topoisomerase II	Pleurotus ostreatus
ENSOPET00005003821	1351.15	1695.5	1665.56	2954.26	4790.75	3677.84	302.079	764.497	667.625	2269.39	1855.14	2054.64	1.27745	0.000102487	0.00107436	0	97.39	KAG9223266.1	hypothetical protein CCMSSC00406_0000045	Pleurotus cornucopiae
ENSOPET00005003794	1351.15	1695.5	1665.56	2955.32	4789.6	3677.84	302.079	764.497	667.625	2269.39	1855.14	2054.64	1.27744	0.000102486	0.00107436	0	99.01	ABG73430.1	DNA topoisomerase II	Pleurotus ostreatus
ENSOPET00005022021	3609.73	3447.57	2805.81	7354.43	9378.39	7167.45	1037.06	966.787	1322.48	8545.67	8627.78	8888.03	1.27691	9.2834e-05	0.00098505	0	97.87	KDQ24745.1	hypothetical protein PLEOSDRAFT_46323	Pleurotus ostreatus PC15
ENSOPET00005008237	1542.52	1788.89	1699.6	2927.8	5143.03	4107.41	560.55	754.864	750.227	1750.8	1762.84	1602.1	1.27538	0.000160955	0.00160603	0	83.12	KAG9225669.1	hypothetical protein CCMSSC00406_0007526	Pleurotus cornucopiae
ENSOPET00005003783	1332.23	1625.45	1623.58	2924.62	4555.51	3580.1	293.357	760.994	652.297	2256.09	1786.37	1997.74	1.27157	0.000107979	0.00112536	0	96.7	KAG9223266.1	hypothetical protein CCMSSC00406_0000045	Pleurotus cornucopiae
ENSOPET00005027989	170.34	129.317	157.706	388.468	290.314	422.324	44.4	44.6613	38.3203	262.62	211.758	233.825	1.26754	0.000207495	0.00199576	7.67e-188	100	KAG9224325.1	hypothetical protein CCMSSC00406_0004824	Pleurotus cornucopiae
ENSOPET00005027999	170.34	129.317	157.706	388.468	290.314	422.324	44.4	44.6613	38.3203	262.62	211.758	233.825	1.26754	0.000207495	0.00199576	4.11e-122	89.95	KAG9224325.1	hypothetical protein CCMSSC00406_0004824	Pleurotus cornucopiae
ENSOPET00005028003	170.34	129.317	157.706	388.468	290.314	422.324	44.4	44.6613	38.3203	262.62	211.758	233.825	1.26754	0.000207495	0.00199576	4.55e-202	100	KAG9224325.1	hypothetical protein CCMSSC00406_0004824	Pleurotus cornucopiae
ENSOPET00005006305	56.7799	61.0666	61.2672	122.786	175.565	132.731	229.136	319.635	315.078	147.377	113.119	164.478	1.26708	0.000500606	0.00426798	0	93	KAG9223223.1	hypothetical protein CCMSSC00406_0000088	Pleurotus cornucopiae
ENSOPET00005011259	37.8533	43.1058	72.613	92.0891	150.32	126.697	68.9786	97.2041	105.594	65.3779	61.5365	75.5709	1.26512	0.000721578	0.00587969	3.85e-177	76.72	KAG9226597.1	hypothetical protein CCMSSC00406_0006178	Pleurotus cornucopiae
ENSOPET00005010438	701.337	635.811	687.555	1271.25	2203.17	1387.64	539.143	609.496	604.609	1101.45	910.378	897.071	1.26386	0.000117883	0.00121495	3e-254	98.24	KAG9225721.1	hypothetical protein CCMSSC00406_0009318	Pleurotus cornucopiae
ENSOPET00005016882	50.4711	37.7176	57.8635	111.142	129.666	109.804	3.96429	17.5143	13.625	75.3508	80.5404	100.465	1.26339	0.000861105	0.00688807
ENSOPET00005002955	184.009	119.439	156.572	346.128	414.242	343.893	70.5643	208.42	174.57	243.782	229.857	261.386	1.26332	0.00019285	0.00187363	0	97.04	KAF9489213.1	hypothetical protein BDN71DRAFT_341652	Pleurotus eryngii
ENSOPET00005001597	84.1184	53.8823	58.9981	129.136	230.644	112.218	350.443	290.737	256.32	193.918	170.13	184.037	1.2606	0.000403876	0.00355166	0	98.84	KAJ8703351.1	hypothetical protein PTI98_001978	Pleurotus ostreatus
ENSOPET00005027253	564.645	502.003	477.658	1220.45	1144.04	1330.92	583.543	542.066	510.938	1212.26	1177.34	1153.12	1.25878	0.000134932	0.00136919	2.95e-305	99.28	KAJ8693433.1	NADH-dependent flavin oxidoreductase	Pleurotus ostreatus
ENSOPET00005018139	165.082	158.055	187.205	386.351	383.26	451.284	137.164	349.409	354.25	305.836	236.192	374.298	1.2584	0.000207617	0.00199622	0	99.39	XP_036630395.1	uncharacterized protein PC9H_007242	Pleurotus ostreatus
ENSOPET00005020264	1314.35	1155.78	1145.92	3153.26	3023.62	2468.79	1416.04	932.634	938.422	3200.19	2254.23	2943.71	1.25756	0.000101239	0.00106347	0	94.57	XP_036631180.1	uncharacterized protein PC9H_008040	Pleurotus ostreatus
ENSOPET00005018155	165.082	158.055	188.34	386.351	383.26	452.49	137.164	349.409	354.25	305.836	236.192	375.187	1.25662	0.000211134	0.00202498	0	99.39	XP_036630395.1	uncharacterized protein PC9H_007242	Pleurotus ostreatus
ENSOPET00005018151	165.082	158.055	188.34	386.351	383.26	451.284	137.164	349.409	354.25	305.836	236.192	375.187	1.2552	0.000214403	0.00205268	0	99.18	XP_036630395.1	uncharacterized protein PC9H_007242	Pleurotus ostreatus
ENSOPET00005006113	38.9048	28.7372	56.7289	115.376	107.864	73.6051	41.2286	59.5485	51.0938	88.648	74.2058	64.9021	1.25506	0.000841996	0.00675126	3.83e-95	100	KAJ8701862.1	hypothetical protein PTI98_000613	Pleurotus ostreatus
ENSOPET00005007760	133.538	112.255	106.65	237.103	245.562	358.372	120.514	100.707	84.3047	211.647	206.328	181.37	1.25478	0.000375436	0.00333706	5.15e-125	93.1	KAJ8689117.1	hypothetical protein PTI98_013173	Pleurotus ostreatus
ENSOPET00005012305	554.13	637.607	697.766	1039.44	1827.94	1632.59	206.936	363.421	307.414	696.995	580.072	585.897	1.25191	0.000267627	0.00249141	3.67e-61	92.24	KAG9226750.1	hypothetical protein CCMSSC00406_0008450	Pleurotus cornucopiae
ENSOPET00005021699	346.989	363.705	308.605	698.607	938.642	786.73	349.65	408.082	369.578	774.562	717.624	813.498	1.2498	0.000194403	0.001885	0	95.41	KAF9496751.1	alpha/beta-hydrolase	Pleurotus eryngii
ENSOPET00005012316	545.718	630.423	717.054	991.811	1870.4	1639.83	206.936	364.296	313.375	662.644	559.258	554.779	1.24975	0.00109227	0.00844995	3.6e-75	100	KAG9226750.1	hypothetical protein CCMSSC00406_0008450	Pleurotus cornucopiae
ENSOPET00005009916	120.92	91.5999	113.458	295.32	181.303	298.04	37.2643	31.5257	27.25	327.998	353.835	315.62	1.24879	0.000299274	0.00275179
ENSOPET00005009924	120.92	91.5999	113.458	295.32	181.303	298.04	37.2643	31.5257	27.25	327.998	353.835	315.62	1.24879	0.000299274	0.00275179
ENSOPET00005009932	120.92	91.5999	113.458	295.32	181.303	298.04	37.2643	31.5257	27.25	327.998	353.835	315.62	1.24879	0.000299274	0.00275179
ENSOPET00005017746	1972.58	2016.1	2147.76	4314.43	5044.34	5223.55	631.907	1032.47	913.727	3750.92	3212.57	3237.1	1.24875	0.000127009	0.00129956	3.04e-147	82.21	KAG9220384.1	hypothetical protein CCMSSC00406_0006649	Pleurotus cornucopiae
ENSOPET00005027846	80.964	70.945	53.3252	119.61	185.893	182.203	117.343	81.4413	131.992	101.945	159.271	150.253	1.24874	0.000757491	0.00614316	5.93e-190	81.56	KAG9223634.1	hypothetical protein CCMSSC00406_0008517	Pleurotus cornucopiae
ENSOPET00005030767	332.268	342.153	366.469	683.788	1124.53	664.859	147.471	209.295	219.703	498.645	568.308	569.893	1.24855	0.000209643	0.0020114	1.25e-197	99.35	KAJ8693878.1	hypothetical protein PTI98_008827	Pleurotus ostreatus
ENSOPET00005017752	1983.09	2032.26	2163.64	4335.6	5082.21	5258.54	668.379	1087.63	975.891	3769.76	3229.76	3251.33	1.24805	0.000128215	0.00131091	1.55e-239	97.73	KDQ27374.1	hypothetical protein PLEOSDRAFT_1064702	Pleurotus ostreatus PC15
ENSOPET00005017764	1983.09	2032.26	2163.64	4335.6	5082.21	5258.54	668.379	1087.63	975.891	3769.76	3229.76	3251.33	1.24805	0.000128215	0.00131091	3.83e-231	95.75	KDQ27374.1	hypothetical protein PLEOSDRAFT_1064702	Pleurotus ostreatus PC15
ENSOPET00005031064	3299.55	2758.77	3114.42	7152.26	6633.61	7974.69	321.107	1261.03	1005.7	5302.26	4008.02	3775.88	1.24629	0.000114488	0.00118654	8.61e-89	100	XP_036629554.1	histone H2A	Pleurotus ostreatus
ENSOPET00005018757	70.4492	61.9646	61.2672	175.71	138.846	144.797	143.507	193.532	183.086	306.944	416.276	236.492	1.24592	0.000478445	0.00410764	3.11e-163	91.56	XP_036632879.1	C-8 sterol isomerase	Pleurotus ostreatus
ENSOPET00005002980	86.2214	70.047	83.9588	202.173	196.22	170.136	32.5071	132.233	117.516	145.161	170.13	184.037	1.24283	0.000450596	0.00390714	0	88.84	AKI84588.1	MutS protein homolog 4	Pleurotus ostreatus
ENSOPET00005000289	64.1403	64.6587	63.5364	129.136	193.925	131.524	65.0143	102.458	135.398	107.486	95.9245	93.3523	1.24093	0.000766659	0.00621563	0	100	KAG9220092.1	hypothetical protein CCMSSC00406_0009885	Pleurotus cornucopiae
ENSOPET00005025375	243.943	251.451	293.856	474.206	847.991	541.782	198.214	234.691	217.148	539.645	696.81	448.091	1.23983	0.000334476	0.00301779	0	94.08	KAF9493519.1	P-loop containing nucleoside triphosphate hydrolase protein	Pleurotus eryngii
ENSOPET00005025385	243.943	251.451	293.856	474.206	847.991	541.782	198.214	234.691	217.148	539.645	696.81	448.091	1.23983	0.000334476	0.00301779	0	97.24	KAF9493519.1	P-loop containing nucleoside triphosphate hydrolase protein	Pleurotus eryngii
ENSOPET00005025626	873.78	919.591	787.398	2089.47	2371.85	1620.52	444.793	579.722	479.43	1442.75	1937.49	1214.47	1.23671	0.000157752	0.00157497	0	97.67	XP_036632454.1	Squalene epoxidase	Pleurotus ostreatus
ENSOPET00005025638	873.78	919.591	787.398	2089.47	2371.85	1620.52	444.793	579.722	479.43	1442.75	1937.49	1214.47	1.23671	0.000157752	0.00157497	0	97.66	KDQ26354.1	hypothetical protein PLEOSDRAFT_1093653	Pleurotus ostreatus PC15
ENSOPET00005028217	52.574	27.8392	55.5943	71.9777	152.615	95.3246	106.243	127.854	97.0781	70.9184	81.4453	55.1223	1.23401	0.000982136	0.00772772
ENSOPET00005013056	480.527	363.705	411.852	777.994	1222.07	953.246	280.671	183.9	158.391	782.319	668.757	440.089	1.2334	0.000191335	0.00186128	5.3e-38	58.54	KAF4608000.1	hypothetical protein EYR40_000341	Pleurotus pulmonarius
ENSOPET00005013067	480.527	363.705	411.852	777.994	1222.07	953.246	280.671	183.9	158.391	782.319	668.757	440.089	1.2334	0.000191335	0.00186128	9.15e-56	83.17	KAF4608000.1	hypothetical protein EYR40_000341	Pleurotus pulmonarius
ENSOPET00005010477	83.067	97.8862	123.669	193.705	304.083	218.402	50.7429	103.334	90.2656	166.215	116.738	123.581	1.23332	0.000477477	0.00410064	8e-110	95.76	KAG9227020.1	hypothetical protein CCMSSC00406_0008992	Pleurotus cornucopiae
ENSOPET00005002944	455.291	536.129	565.02	846.797	1521.56	1289.9	154.607	258.335	235.883	679.266	790.02	679.249	1.23291	0.000217156	0.00207608	0	80.38	KAJ8703033.1	hypothetical protein PTI98_001692	Pleurotus ostreatus
ENSOPET00005002954	456.342	536.129	565.02	846.797	1521.56	1289.9	156.986	258.335	236.734	679.266	790.02	679.249	1.23193	0.000219526	0.00209428	0	93.14	KAJ8703033.1	hypothetical protein PTI98_001692	Pleurotus ostreatus
ENSOPET00005002964	456.342	536.129	565.02	846.797	1521.56	1289.9	156.986	258.335	236.734	679.266	790.02	679.249	1.23193	0.000219526	0.00209428	0	94.99	KAJ8703033.1	hypothetical protein PTI98_001692	Pleurotus ostreatus
ENSOPET00005006130	46.2651	44.0039	68.0747	139.721	133.108	98.9446	49.1571	72.6841	67.2734	108.594	100.449	86.2397	1.23137	0.000803144	0.00647248	0	99.38	KDQ31405.1	hypothetical protein PLEOSDRAFT_1082467	Pleurotus ostreatus PC15
ENSOPET00005026745	68.3462	61.0666	43.114	120.669	162.943	120.664	98.3143	145.368	137.953	126.323	140.267	144.029	1.22852	0.000984359	0.00774295	1.17e-161	94.36	KDQ32098.1	hypothetical protein PLEOSDRAFT_22730	Pleurotus ostreatus PC15
ENSOPET00005020865	62.0373	48.4941	54.4598	96.3231	181.303	108.598	134.786	105.961	120.07	87.5399	95.0196	94.2414	1.22705	0.000969794	0.00764177	0	97.52	KAG9218604.1	hypothetical protein CCMSSC00406_0001282	Pleurotus cornucopiae
ENSOPET00005019022	391.151	317.007	309.74	548.301	982.247	850.682	1109.21	795.147	704.242	771.238	951.101	825.056	1.22611	0.000246402	0.00232028	8.49e-297	98.27	KAF9498550.1	MFS general substrate transporter	Pleurotus eryngii
ENSOPET00005007121	77.8096	88.9058	85.0934	239.22	146.878	202.716	22.2	29.7742	27.25	161.783	156.556	144.918	1.22548	0.000639997	0.00527767	0	93.81	KDQ22687.1	hypothetical protein PLEOSDRAFT_1109787	Pleurotus ostreatus PC15
ENSOPET00005007129	77.8096	88.9058	85.0934	239.22	146.878	202.716	22.2	29.7742	27.25	161.783	156.556	144.918	1.22548	0.000639997	0.00527767	0	93.81	KDQ22687.1	hypothetical protein PLEOSDRAFT_1109787	Pleurotus ostreatus PC15
ENSOPET00005002425	87.2729	61.9646	52.1906	160.891	164.09	146.004	165.707	170.764	155.836	262.62	247.956	266.721	1.22542	0.000645211	0.00531416	1.46e-93	88.37	XP_036635377.1	uncharacterized protein PC9H_004319	Pleurotus ostreatus
ENSOPET00005019007	387.996	310.721	305.202	539.833	973.067	833.789	1064.01	761.87	671.883	753.508	920.332	789.494	1.22498	0.000249805	0.0023474	4.01e-265	99.72	KAG9219189.1	hypothetical protein CCMSSC00406_0001599	Pleurotus cornucopiae
ENSOPET00005019027	391.151	318.804	309.74	548.301	982.247	850.682	1113.96	796.023	707.649	773.454	955.625	825.056	1.22357	0.000254555	0.00238289	0	93.51	KAF4574784.1	hypothetical protein EYR36_006134	Pleurotus pulmonarius
ENSOPET00005019911	112.508	57.4744	58.9981	125.961	198.515	209.956	275.914	275.849	184.789	190.593	117.643	126.248	1.22278	0.000653108	0.00537263	3.84e-98	96.58	XP_036627887.1	uncharacterized protein PC9H_011018	Pleurotus ostreatus
ENSOPET00005020714	37.8533	14.3686	27.2299	84.6797	40.162	60.332	363.129	492.15	365.32	107.486	156.556	115.579	1.22073	0.00121572	0.00928781	1.08e-134	98.44	KAG9227125.1	hypothetical protein CCMSSC00406_0010229	Pleurotus cornucopiae
ENSOPET00005012723	76.7581	65.5568	77.1513	192.646	139.993	178.583	85.6286	81.4413	86.8594	198.35	152.936	176.036	1.21995	0.000640631	0.00527805	0	94.08	KAJ8696167.1	hypothetical protein PTI98_006055	Pleurotus ostreatus
ENSOPET00005021191	8507.53	8950.75	8395.88	18548	25046.1	16552.7	1017.24	748.734	655.703	14070.7	8504.7	12128.7	1.21809	0.000171099	0.00169042	0	92.02	KAF9493491.1	terpene synthase	Pleurotus eryngii
ENSOPET00005021205	8521.2	8962.42	8415.17	18575.5	25062.2	16585.3	1018.82	748.734	656.555	14095	8516.47	12148.2	1.21743	0.000172366	0.00170162	0	98.49	KAF9493491.1	terpene synthase	Pleurotus eryngii
ENSOPET00005022840	736.036	722.023	650.114	1434.26	1922.04	1537.26	384.536	501.783	479.43	1349.67	1401.76	1328.27	1.21489	0.000228636	0.00217044	0	92.11	KAF9496801.1	zf-C3HC-domain-containing protein	Pleurotus eryngii
ENSOPET00005031549	145.104	143.686	133.88	283.677	410.799	285.974	755.593	972.917	1098.52	435.483	392.748	333.401	1.21391	0.000368993	0.00328847	0	88.42	KAF9493034.1	hypothetical protein BDN71DRAFT_1450728	Pleurotus eryngii
ENSOPET00005010808	100.942	46.698	73.7476	139.721	179.008	194.269	394.05	271.471	269.945	157.35	135.742	112.912	1.21238	0.00057558	0.00482171	5.33e-129	98.94	KAG9226997.1	hypothetical protein CCMSSC00406_0008969	Pleurotus cornucopiae
ENSOPET00005024773	348.04	303.537	340.374	640.39	1024.7	632.28	591.471	702.321	566.289	695.887	735.723	545	1.21165	0.000245564	0.00231336	1.46e-248	78.18	KAF4596456.1	hypothetical protein EYR38_007843	Pleurotus pulmonarius
ENSOPET00005028398	890.604	919.591	1082.39	1534.82	3079.85	2071.8	971.25	1268.91	1045.72	1176.8	1263.31	917.52	1.20889	0.00107185	0.00832665	5.46e-254	97.93	XP_036628290.1	uncharacterized protein PC9H_009397	Pleurotus ostreatus
ENSOPET00005028468	765.478	752.556	837.319	1629.03	1777.45	2036.81	133.2	271.471	250.359	1118.07	770.111	773.49	1.20854	0.000229332	0.00217542	7.28e-47	98.77	KAF4571186.1	hypothetical protein EYR36_008515	Pleurotus pulmonarius
ENSOPET00005003153	487.887	603.482	506.022	983.343	1539.92	1162	466.993	886.221	946.086	1166.83	1262.4	1370.06	1.20605	0.00029876	0.00274988	0	83.27	KAG9223231.1	hypothetical protein CCMSSC00406_0000080	Pleurotus cornucopiae
ENSOPET00005010799	100.942	46.698	73.7476	139.721	179.008	191.856	393.257	267.968	269.945	157.35	134.837	112.912	1.20558	0.000616023	0.00511127	5.33e-129	98.94	KAG9226997.1	hypothetical protein CCMSSC00406_0008969	Pleurotus cornucopiae
ENSOPET00005003667	309.135	163.443	199.686	501.727	498.008	550.228	33.3	64.8027	50.2422	459.862	214.473	318.287	1.20513	0.000310621	0.00283869	8.31e-192	98.55	KAJ8702453.1	hypothetical protein PTI98_001164	Pleurotus ostreatus
ENSOPET00005006151	49.4196	44.9019	68.0747	139.721	133.108	101.358	49.1571	72.6841	68.125	110.81	101.354	87.1288	1.20424	0.0010244	0.00800883	0	98.84	KAF9492098.1	general substrate transporter	Pleurotus eryngii
ENSOPET00005003678	363.812	189.486	238.261	551.476	634.559	633.486	46.7786	88.447	67.2734	515.267	242.526	344.07	1.20079	0.000301228	0.00276787	8.31e-192	98.55	KAJ8702453.1	hypothetical protein PTI98_001164	Pleurotus ostreatus
ENSOPET00005027436	58.8829	47.596	62.4018	141.838	141.141	104.978	28.5429	42.0342	52.7969	118.567	120.358	98.6867	1.19989	0.00110978	0.008562	1.73e-188	98.5	KAJ8693932.1	hypothetical protein PTI98_008874	Pleurotus ostreatus
ENSOPET00005023890	422.695	448.121	452.697	772.702	1422.88	837.409	898.307	706.7	664.219	757.941	689.571	734.371	1.19637	0.000304838	0.00279913	0	96.15	XP_036627230.1	exosome catalytic subunit dis3	Pleurotus ostreatus
ENSOPET00005023873	422.695	448.121	452.697	772.702	1422.88	836.202	898.307	706.7	664.219	757.941	689.571	734.371	1.1958	0.000306731	0.00281076	0	90.19	XP_036627230.1	exosome catalytic subunit dis3	Pleurotus ostreatus
ENSOPET00005010803	100.942	46.698	73.7476	139.721	177.86	189.443	393.257	271.471	269.945	157.35	135.742	112.912	1.19548	0.000680444	0.00558047	5.33e-129	98.94	KAG9226997.1	hypothetical protein CCMSSC00406_0008969	Pleurotus cornucopiae
ENSOPET00005012605	138.795	107.765	152.034	215.933	402.767	293.214	36.4714	93.7012	71.5313	172.864	206.328	163.589	1.19398	0.000933004	0.0073783
ENSOPET00005003181	520.483	627.729	538.925	1029.92	1612.22	1216.29	490.779	950.148	1017.62	1231.1	1301.32	1403.84	1.19344	0.00033519	0.0030212	0	94.59	KAG9223231.1	hypothetical protein CCMSSC00406_0000080	Pleurotus cornucopiae
ENSOPET00005009367	290.209	256.839	257.549	400.111	1045.36	392.158	2124.86	2810.16	2364.79	1597.88	1878.67	1187.8	1.19151	0.000330006	0.00298646	5.74e-157	83.33	XP_036635837.1	uncharacterized protein PC9H_000330	Pleurotus ostreatus
ENSOPET00005019213	94.6332	69.1489	90.7663	138.663	266.216	176.17	968.079	900.232	906.063	238.242	270.58	175.147	1.19072	0.000580076	0.00485487
ENSOPET00005029214	1072.51	1042.62	991.622	3113.04	1671.89	2282.96	2840.01	1966.85	1831.71	3980.3	4884.01	5638.48	1.18587	0.000229484	0.00217542
ENSOPET00005029221	1072.51	1042.62	991.622	3113.04	1671.89	2282.96	2840.01	1966.85	1831.71	3980.3	4884.01	5638.48	1.18587	0.000229484	0.00217542
ENSOPET00005027852	125.126	99.6822	103.247	170.418	332.771	242.535	237.064	171.64	198.414	197.242	205.423	201.819	1.1847	0.000745057	0.00605325	5.95e-114	94.53	KAG9223634.1	hypothetical protein CCMSSC00406_0008517	Pleurotus cornucopiae
ENSOPET00005029173	258.664	228.102	190.609	462.563	644.886	431.977	5219.38	5299.81	5948.16	432.159	328.496	472.985	1.18437	0.000376397	0.0033445	0	100	UYF12302.1	trehalose 6-phosphate phosphatase	Pleurotus ostreatus
ENSOPET00005002612	406.923	415.792	485.6	903.955	1092.41	970.139	176.014	140.114	156.688	688.13	797.259	704.143	1.18105	0.000334857	0.0030192	0	96.44	KDQ23685.1	hypothetical protein PLEOSDRAFT_1047931	Pleurotus ostreatus PC15
ENSOPET00005031061	3130.26	2584.55	2889.77	6598.66	5901.51	6961.11	291.771	1161.19	925.649	4821.34	3707.57	3500.27	1.17743	0.000257086	0.00240492	1.36e-19	57.83	KIM67283.1	hypothetical protein SCLCIDRAFT_21150	Scleroderma citrinum Foug A
ENSOPET00005029420	280.745	327.784	297.26	780.111	516.368	751.737	916.543	923.877	1017.62	1078.18	618.08	1208.25	1.17712	0.000394581	0.00348196	3.69e-295	93.92	KDQ32097.1	hypothetical protein PLEOSDRAFT_1100613	Pleurotus ostreatus PC15
ENSOPET00005029433	280.745	327.784	297.26	780.111	516.368	751.737	916.543	923.877	1017.62	1078.18	618.08	1208.25	1.17712	0.000394581	0.00348196	2.5e-295	93.92	KDQ32097.1	hypothetical protein PLEOSDRAFT_1100613	Pleurotus ostreatus PC15
ENSOPET00005026196	412.18	352.929	381.218	688.022	810.124	1084.77	978.386	1064.87	1283.3	1386.23	687.761	1527.42	1.17198	0.000999234	0.00784393	0	99.57	KAG9224747.1	hypothetical protein CCMSSC00406_0002102	Pleurotus cornucopiae
ENSOPET00005014993	890.604	953.716	886.106	1988.91	2158.42	1990.96	1981.35	2802.28	2099.95	2968.6	1357.42	1699.01	1.16871	0.000353005	0.00315643	9.53e-66	98.98	XP_036633485.1	uncharacterized protein PC9H_005410	Pleurotus ostreatus
ENSOPET00005014999	890.604	953.716	886.106	1988.91	2158.42	1990.96	1981.35	2802.28	2099.95	2968.6	1357.42	1699.01	1.16871	0.000353005	0.00315643	7.05e-103	99.31	KAG9219377.1	hypothetical protein CCMSSC00406_0001787	Pleurotus cornucopiae
ENSOPET00005004535	640.352	609.768	653.517	1077.55	1850.89	1350.23	369.471	276.725	298.047	860.994	827.123	817.055	1.16841	0.000391328	0.00345665	3.06e-145	99.12	KAJ8702189.1	hypothetical protein PTI98_000928	Pleurotus ostreatus
ENSOPET00005006058	174.546	153.565	136.149	319.666	380.965	342.686	354.407	445.738	349.141	247.106	161.081	207.153	1.16817	0.000662702	0.00544324	1.56e-283	96.72	KAJ8703313.1	branched-chain-amino-acid transaminase bat2	Pleurotus ostreatus
ENSOPET00005014085	465.806	522.658	557.078	1046.85	1170.43	1254.91	162.536	318.759	292.086	824.427	688.666	763.711	1.16773	0.000410422	0.00360286	0	99	KAJ8699854.1	kinetochore-associated Ndc80 complex subunit ndc80	Pleurotus ostreatus
ENSOPET00005014097	465.806	522.658	557.078	1046.85	1169.29	1254.91	160.157	318.759	290.383	822.21	687.761	760.154	1.16726	0.000412694	0.00361573	0	95.31	KDQ33536.1	hypothetical protein PLEOSDRAFT_1061192	Pleurotus ostreatus PC15
ENSOPET00005014075	462.651	516.372	546.867	1030.97	1154.37	1227.15	156.193	310.878	287.828	806.697	682.331	743.262	1.16118	0.000443742	0.0038502	8.71e-294	83.09	KAJ8699855.1	kinetochore-associated Ndc80 complex subunit ndc80, variant 2	Pleurotus ostreatus
ENSOPET00005016374	91.4788	79.0274	78.2859	157.716	226.054	172.55	865.007	873.961	840.492	309.16	230.762	235.603	1.16097	0.000888612	0.00707659	5.91e-299	95.67	KDQ27858.1	hypothetical protein PLEOSDRAFT_1040521	Pleurotus ostreatus PC15
ENSOPET00005016379	91.4788	79.0274	78.2859	157.716	226.054	172.55	865.007	874.837	840.492	309.16	232.572	235.603	1.16097	0.000888493	0.00707659	2.89e-298	96.76	KAF9502027.1	hypothetical protein BDN71DRAFT_508811	Pleurotus eryngii
ENSOPET00005007656	515.225	491.227	461.773	1070.14	1240.43	968.933	202.179	420.342	349.141	1052.7	535.729	919.298	1.1594	0.000430224	0.00374981	0	95.36	KAG9225643.1	hypothetical protein CCMSSC00406_0007500	Pleurotus cornucopiae
ENSOPET00005007669	516.277	492.125	461.773	1072.26	1241.58	968.933	206.143	422.969	350.844	1054.91	538.444	920.187	1.15892	0.000432406	0.00376527	0	99.66	KAG9225643.1	hypothetical protein CCMSSC00406_0007500	Pleurotus cornucopiae
ENSOPET00005007271	6387.74	6669.73	6451.21	12064.7	17669	13818.5	2500.67	2711.21	2624.52	10950.2	15149.7	10061.6	1.15863	0.000369521	0.00329209	0	100	XP_036625755.1	glycogen synthase isoform 1	Pleurotus ostreatus
ENSOPET00005019185	1717.07	1705.37	1692.79	3176.55	4673.7	3557.18	316.35	674.299	541.594	2590.74	1900.39	1971.07	1.1571	0.000389889	0.00344506	0	96.02	KAJ8696374.1	hypothetical protein PTI98_006248	Pleurotus ostreatus
ENSOPET00005019198	1717.07	1705.37	1692.79	3176.55	4673.7	3557.18	316.35	674.299	541.594	2590.74	1900.39	1971.07	1.1571	0.000389889	0.00344506	0	96.02	KAJ8696374.1	hypothetical protein PTI98_006248	Pleurotus ostreatus
ENSOPET00005027851	595.138	672.631	663.728	1502.01	1580.09	1224.74	185.529	213.674	227.367	1060.45	1113.99	997.536	1.15691	0.000402219	0.00354123	4.48e-195	99.47	XP_036628359.1	Transcription factor iws1	Pleurotus ostreatus
ENSOPET00005027865	595.138	672.631	663.728	1502.01	1580.09	1224.74	185.529	213.674	227.367	1060.45	1113.99	997.536	1.15691	0.000402219	0.00354123	3.7e-187	98.93	KAF9489434.1	hypothetical protein BDN71DRAFT_1401636, partial	Pleurotus eryngii
ENSOPET00005027157	90.4273	85.3136	100.977	179.944	209.99	226.848	145.886	144.493	122.625	170.647	173.75	169.812	1.15634	0.00109243	0.00844995	5.92e-106	98.8	XP_036628663.1	uncharacterized protein PC9H_009776	Pleurotus ostreatus
ENSOPET00005023885	4133.37	3211.38	3946.06	6533.04	9691.66	8935.18	1004.55	1493.09	1209.22	4086.67	1751.08	2698.33	1.15597	0.000346619	0.00310757	1.19e-95	99.43	KAJ8691046.1	Small nuclear ribonucleoprotein-associated protein B	Pleurotus ostreatus
ENSOPET00005023878	4140.73	3223.06	3955.14	6551.03	9704.28	8955.69	1014.06	1501.85	1214.33	4096.65	1766.46	2719.66	1.15532	0.000349479	0.00313218	1.19e-95	99.43	KAJ8691046.1	Small nuclear ribonucleoprotein-associated protein B	Pleurotus ostreatus
ENSOPET00005019663	1227.08	1376.69	1251.44	2169.92	3426.39	2980.4	742.907	892.351	808.984	1776.28	2318.48	1792.36	1.15361	0.000475036	0.00408358	0	98.39	KAG9219141.1	hypothetical protein CCMSSC00406_0001551	Pleurotus cornucopiae
ENSOPET00005019083	107.251	64.6587	90.7663	194.763	177.86	211.162	72.15	104.21	85.1563	177.296	148.412	149.364	1.15215	0.00104929	0.00818916	2.89e-122	99.47	KAG9219211.1	hypothetical protein CCMSSC00406_0001621	Pleurotus cornucopiae
ENSOPET00005010080	218.708	186.792	187.205	395.877	551.94	369.232	204.557	310.002	231.625	431.051	371.029	409.861	1.15192	0.000633061	0.00523169	0	97.76	KAF9501081.1	MFS general substrate transporter	Pleurotus eryngii
ENSOPET00005005025	87.2729	78.1293	79.4205	203.231	179.008	161.69	182.357	212.798	200.969	306.944	269.675	307.618	1.15168	0.0010231	0.00800095	0	93.54	KDQ23499.1	hypothetical protein PLEOSDRAFT_1094871	Pleurotus ostreatus PC15
ENSOPET00005015100	561.491	422.078	440.216	813.983	1246.17	1102.87	474.129	472.009	404.492	866.534	563.783	661.468	1.15157	0.000498781	0.00425519	1e-157	95.67	KAG9221464.1	hypothetical protein CCMSSC00406_0010155	Pleurotus cornucopiae
ENSOPET00005016098	2114.53	1673.04	1792.63	3560.78	4888.28	3944.51	1342.31	1284.67	1268.83	4121.03	3166.41	3419.36	1.1512	0.000377495	0.00335112	3.2e-263	89.36	KAG9219511.1	hypothetical protein CCMSSC00406_0005405	Pleurotus cornucopiae
ENSOPET00005016109	2115.58	1675.74	1792.63	3560.78	4889.43	3944.51	1342.31	1283.79	1272.23	4124.35	3168.22	3419.36	1.15037	0.000381485	0.0033819	0	99.51	KAG9219511.1	hypothetical protein CCMSSC00406_0005405	Pleurotus cornucopiae
ENSOPET00005023868	4081.85	3173.67	3902.95	6355.21	9603.3	8789.17	939.536	1375.74	1094.26	3844	1644.29	2548.07	1.14915	0.000376714	0.00334621	2.32e-92	99.37	KAF4562626.1	hypothetical protein EYR36_004020	Pleurotus pulmonarius
ENSOPET00005027152	90.4273	85.3136	100.977	177.827	208.842	226.848	145.886	144.493	122.625	170.647	173.75	169.812	1.14869	0.00118409	0.0090678	1.47e-138	98.31	XP_036628663.1	uncharacterized protein PC9H_009776	Pleurotus ostreatus
ENSOPET00005020760	1227.08	1008.5	993.891	2438.77	2005.8	2713.74	776.207	576.219	759.594	2830.09	1536.6	2615.64	1.14832	0.000418994	0.00366259	2.19e-193	92.88	XP_036627564.1	chorismate mutase aro7	Pleurotus ostreatus
ENSOPET00005015103	564.645	422.976	440.216	813.983	1246.17	1104.08	484.436	479.015	409.602	866.534	563.783	661.468	1.14802	0.000518784	0.00440206	6.67e-168	96.67	KAG9221464.1	hypothetical protein CCMSSC00406_0010155	Pleurotus cornucopiae
ENSOPET00005029189	262.87	231.694	192.878	451.978	639.149	430.771	5297.08	5270.04	5954.98	425.511	332.116	466.761	1.14656	0.000576332	0.00482503	0	96	KAJ8693444.1	hypothetical protein PTI98_008437	Pleurotus ostreatus
ENSOPET00005020767	1231.28	1011.19	993.891	2438.77	2008.1	2714.94	776.207	577.97	760.445	2830.09	1536.6	2617.42	1.14595	0.000430943	0.00375486	1.68e-208	98.31	XP_036627564.1	chorismate mutase aro7	Pleurotus ostreatus
ENSOPET00005013581	97.7877	59.2705	80.5551	172.535	191.63	160.483	72.15	99.8312	60.4609	169.539	99.5443	135.139	1.14273	0.00127505	0.00967091	1.81e-232	97.92	KDQ27485.1	hypothetical protein PLEOSDRAFT_1112569	Pleurotus ostreatus PC15
ENSOPET00005029207	247.098	158.055	229.185	442.451	498.008	459.73	78.4929	112.091	126.031	532.996	386.413	392.969	1.1423	0.000575756	0.00482171	3.01e-146	96.76	KDQ32083.1	hypothetical protein PLEOSDRAFT_1062158	Pleurotus ostreatus PC15
ENSOPET00005000056	675.05	546.905	578.635	1129.42	1482.55	1361.09	214.864	350.285	286.977	825.535	623.509	650.799	1.14178	0.000514379	0.00437019	4.41e-122	98	XP_036634501.1	uncharacterized protein PC9H_003435	Pleurotus ostreatus
ENSOPET00005021156	1894.77	2235.22	1574.8	6081.06	2447.58	4056.73	5959.91	4089.58	4186.28	5522.77	7621.47	5450.88	1.1415	0.00101806	0.00797519	9.24e-255	100	KAG9227099.1	hypothetical protein CCMSSC00406_0009631	Pleurotus cornucopiae
ENSOPET00005003628	382.739	241.572	322.22	425.515	1037.33	623.833	2110.59	2712.96	2003.73	694.779	395.462	421.419	1.14048	0.000665818	0.00546717	3.18e-167	99.18	XP_036626834.1	uncharacterized protein PC9H_011495	Pleurotus ostreatus
ENSOPET00005009380	320.702	291.862	284.779	438.217	1117.65	419.911	2404.74	3082.51	2624.52	1736.39	2133.87	1395.84	1.13869	0.000584075	0.00488682	7.29e-248	99.7	KAJ8700792.1	hypothetical protein PTI98_003784	Pleurotus ostreatus
ENSOPET00005013722	1046.22	871.097	937.162	2361.5	2041.38	1873.91	332.207	527.179	540.742	1579.04	2230.7	1297.15	1.1368	0.000415123	0.00363347	1.43e-206	97.56	XP_036625644.1	Cyclin-dependent kinase catalytic subunit	Pleurotus ostreatus
ENSOPET00005013731	1046.22	872.893	942.835	2363.62	2047.11	1877.53	335.379	530.682	543.297	1586.8	2236.13	1301.6	1.13566	0.000419843	0.00366644	7.54e-213	98.29	KAF4578450.1	Cyclin-dependent kinase catalytic subunit	Pleurotus pulmonarius
ENSOPET00005013713	1044.12	858.524	924.682	2331.87	1997.77	1861.85	332.207	520.173	536.484	1549.12	2202.64	1269.59	1.13085	0.000444189	0.00385283	8.43e-168	96.55	KDQ33953.1	hypothetical protein PLEOSDRAFT_185666	Pleurotus ostreatus PC15
ENSOPET00005022797	608.807	819.011	719.323	1353.82	1977.12	1369.54	241.029	275.849	256.32	1034.97	1253.35	835.725	1.13039	0.000640505	0.00527805	1.86e-220	91.59	KAJ8692519.1	Phosphatidylinositol transfer protein (PITP)	Pleurotus ostreatus
ENSOPET00005022805	608.807	819.011	719.323	1353.82	1977.12	1369.54	241.821	276.725	257.172	1034.97	1253.35	835.725	1.13039	0.00064049	0.00527805	3.01e-226	97.27	KAJ8692519.1	Phosphatidylinositol transfer protein (PITP)	Pleurotus ostreatus
ENSOPET00005006386	167.185	153.565	165.648	281.56	463.584	316.14	179.979	129.605	148.172	212.755	169.225	195.595	1.1256	0.00103872	0.00811136	0	90.32	KAJ8703012.1	hypothetical protein PTI98_001671	Pleurotus ostreatus
ENSOPET00005022776	629.837	660.058	641.037	1203.51	1729.26	1277.83	725.464	649.779	536.484	955.183	927.572	784.159	1.12473	0.000633929	0.00523404	2.17e-178	94.58	KAG9224399.1	hypothetical protein CCMSSC00406_0009441	Pleurotus cornucopiae
ENSOPET00005028414	937.921	1048.91	1133.44	1597.27	3092.47	2106.8	1004.55	1261.03	1059.34	1197.86	1382.76	990.423	1.12313	0.00121487	0.00928507	0	93	KAF9493162.1	RhoGAP-domain-containing protein	Pleurotus eryngii
ENSOPET00005028431	945.281	1057.89	1161.81	1614.21	3123.45	2127.31	1038.64	1319.7	1108.73	1218.91	1390	1005.54	1.11706	0.00119343	0.00913413	0	97.79	XP_036628290.1	uncharacterized protein PC9H_009397	Pleurotus ostreatus
ENSOPET00005020979	187.164	161.647	209.897	321.783	483.091	405.431	254.507	267.092	205.227	278.133	252.481	246.272	1.11521	0.000960284	0.0075757	9.51e-231	92.42	KAG9219625.1	hypothetical protein CCMSSC00406_0006053	Pleurotus cornucopiae
ENSOPET00005020683	209.245	162.545	171.321	469.972	294.904	411.465	170.464	167.261	163.5	579.536	508.581	528.996	1.11499	0.000857676	0.00686676	1.29e-269	93.19	KAF9495903.1	kinase-like protein, partial	Pleurotus eryngii
ENSOPET00005026141	495.247	513.678	529.848	885.961	1427.47	1005.13	542.314	860.825	698.281	658.212	588.216	574.339	1.10878	0.000784072	0.00634154	0	98.03	XP_036628681.1	uncharacterized protein PC9H_009794	Pleurotus ostreatus
ENSOPET00005006211	172.443	121.235	123.669	248.747	397.03	253.395	811.886	576.219	561.18	361.241	440.71	357.406	1.10735	0.00110384	0.00852595	5.11e-113	96.36	XP_036634561.1	uncharacterized protein PC9H_003495	Pleurotus ostreatus
ENSOPET00005002543	666.639	489.431	552.54	859.499	1705.16	1106.49	1699.09	1914.31	1537.07	947.426	614.46	664.135	1.10341	0.000753536	0.00611845	6.04e-222	98.15	KDQ30805.1	hypothetical protein PLEOSDRAFT_1088543	Pleurotus ostreatus PC15
ENSOPET00005002867	1078.82	1264.44	1114.16	2149.8	3139.52	2133.34	530.421	633.14	596.945	1709.8	1751.98	1739.91	1.10224	0.00078669	0.00635349	0	96.97	KAG9223224.1	hypothetical protein CCMSSC00406_0000087	Pleurotus cornucopiae
ENSOPET00005002875	1078.82	1264.44	1114.16	2149.8	3139.52	2133.34	530.421	633.14	596.945	1709.8	1751.98	1739.91	1.10224	0.00078669	0.00635349	0	97.15	KAG9223224.1	hypothetical protein CCMSSC00406_0000087	Pleurotus cornucopiae
ENSOPET00005002886	1078.82	1264.44	1114.16	2149.8	3139.52	2133.34	528.836	632.264	596.945	1706.47	1749.27	1732.8	1.10224	0.000786728	0.00635349	0	90.73	KAG9223224.1	hypothetical protein CCMSSC00406_0000087	Pleurotus cornucopiae
ENSOPET00005002898	1078.82	1264.44	1114.16	2149.8	3139.52	2133.34	530.421	633.14	596.945	1709.8	1751.98	1739.91	1.10224	0.00078669	0.00635349	0	97.18	KAG9223224.1	hypothetical protein CCMSSC00406_0000087	Pleurotus cornucopiae
ENSOPET00005002907	1078.82	1264.44	1114.16	2149.8	3139.52	2133.34	530.421	633.14	596.945	1709.8	1751.98	1739.91	1.10224	0.00078669	0.00635349	0	97.2	KAG9223224.1	hypothetical protein CCMSSC00406_0000087	Pleurotus cornucopiae
ENSOPET00005013703	846.442	648.383	690.958	1861.89	1426.32	1403.32	237.857	406.331	378.945	1197.86	1610.81	969.086	1.10191	0.000617433	0.00511981	2.38e-107	86.52	KAJ8699365.1	Cyclin-dependent kinase catalytic subunit	Pleurotus ostreatus
ENSOPET00005003265	493.144	500.207	502.618	928.301	1157.81	1119.76	129.236	231.188	192.453	785.643	662.422	687.251	1.09964	0.000900861	0.0071551	4.45e-230	97.82	XP_036635142.1	peroxisome biogenesis factor 10	Pleurotus ostreatus
ENSOPET00005006704	1652.93	1224.03	1544.16	2686.46	3753.42	3011.78	435.279	696.191	543.297	2051.09	1439.77	1469.63	1.09616	0.000662026	0.00543936	9.54e-128	98.42	XP_036635045.1	uncharacterized protein PC9H_003982	Pleurotus ostreatus
ENSOPET00005023308	828.567	811.826	793.07	1782.51	1678.77	1736.36	173.636	159.38	225.664	1425.02	1980.03	1477.63	1.09484	0.000789622	0.00637495	3.82e-177	97.96	XP_036632195.1	uncharacterized protein PC9H_006632	Pleurotus ostreatus
ENSOPET00005003823	1830.63	1574.26	1849.36	3152.2	4672.56	3393.07	831.707	610.372	676.141	3953.7	3324.78	3232.66	1.09424	0.000692858	0.00566331	1.07e-115	98.8	KDQ31177.1	hypothetical protein PLEOSDRAFT_61253	Pleurotus ostreatus PC15
ENSOPET00005005685	316.496	272.106	318.817	749.415	554.235	631.073	313.179	268.844	297.195	770.13	878.705	901.516	1.09229	0.000837552	0.00671762	0	90.09	KAF4572465.1	DNA topoisomerase 2	Pleurotus pulmonarius
ENSOPET00005005666	317.547	272.106	318.817	749.415	554.235	632.28	313.179	268.844	297.195	770.13	878.705	901.516	1.09152	0.000844438	0.0067668	0	90.31	KAF4572465.1	DNA topoisomerase 2	Pleurotus pulmonarius
ENSOPET00005005707	317.547	272.106	318.817	749.415	554.235	632.28	313.179	268.844	297.195	770.13	878.705	901.516	1.09152	0.000844438	0.0067668	0	99.45	KAF4572465.1	DNA topoisomerase 2	Pleurotus pulmonarius
ENSOPET00005020995	194.524	171.525	214.435	328.134	495.713	412.671	260.057	270.595	211.188	282.566	263.34	256.052	1.09095	0.00123527	0.00941294	1.38e-232	96.76	KAG9219625.1	hypothetical protein CCMSSC00406_0006053	Pleurotus cornucopiae
ENSOPET00005005576	331.216	320.6	297.26	811.866	611.609	594.874	266.4	588.479	496.461	955.183	605.41	753.931	1.08858	0.000933733	0.0073792	4.96e-92	67.9	KAF9499780.1	peroxisomal biogenesis factor 11	Pleurotus eryngii
ENSOPET00005015011	2201.8	1562.59	1687.12	3659.22	4819.44	3080.55	1287.6	1622.7	2034.38	2303.74	4169.1	3062.84	1.08432	0.000719734	0.00586697	2.38e-194	98.94	KAJ8697838.1	hypothetical protein PTI98_004611	Pleurotus ostreatus
ENSOPET00005015023	2201.8	1562.59	1687.12	3659.22	4819.44	3080.55	1287.6	1622.7	2034.38	2303.74	4169.1	3062.84	1.08432	0.000719734	0.00586697	6.74e-180	99.62	KAJ8697838.1	hypothetical protein PTI98_004611	Pleurotus ostreatus
ENSOPET00005009353	579.366	461.592	526.444	910.306	1310.43	1099.25	343.307	489.523	394.273	675.941	389.128	424.975	1.0828	0.000975462	0.00768194	1.24e-220	90.74	KAF9495875.1	hypothetical protein BDN71DRAFT_1469688	Pleurotus eryngii
ENSOPET00005017240	198.73	127.521	188.34	327.075	399.325	361.992	247.371	192.657	162.648	306.944	172.845	219.6	1.0807	0.00126809	0.00962358	4.62e-93	95.74	XP_036630553.1	uncharacterized protein PC9H_007402	Pleurotus ostreatus
ENSOPET00005010815	438.467	468.776	424.332	944.178	1067.16	795.176	418.629	697.943	693.172	1074.86	982.774	1067.77	1.07565	0.00108892	0.00843006	0	99.6	XP_036636433.1	uncharacterized protein PC9H_000935	Pleurotus ostreatus
ENSOPET00005023149	713.955	684.305	633.095	1205.63	1864.66	1199.4	363.129	620.004	572.25	1493.72	1274.17	1307.82	1.07169	0.00110334	0.00852455	0	99.65	KAG9218860.1	hypothetical protein CCMSSC00406_0001026	Pleurotus cornucopiae
ENSOPET00005002552	671.896	527.148	565.02	862.674	1712.05	1129.42	1712.57	1916.93	1547.29	947.426	634.369	682.805	1.07023	0.0011131	0.00858518	1.07e-221	99.07	KAF4572927.1	hypothetical protein EYR36_007437	Pleurotus pulmonarius
ENSOPET00005010793	432.158	466.98	419.794	934.652	1052.24	781.903	413.079	688.31	684.656	1058.24	980.059	1060.66	1.06989	0.0011632	0.00892734	0	86.8	KAG9226226.1	hypothetical protein CCMSSC00406_0005137	Pleurotus cornucopiae
ENSOPET00005002637	498.402	579.235	508.291	1038.38	1231.25	1057.02	438.45	345.906	341.477	725.806	698.62	607.234	1.06874	0.00126955	0.00963188	0	95.84	KDQ30290.1	hypothetical protein PLEOSDRAFT_1111236	Pleurotus ostreatus PC15
ENSOPET00005026662	553.079	567.56	638.768	1050.03	1297.81	1334.54	330.621	381.811	331.258	806.697	799.069	706.81	1.06555	0.00119497	0.00914337	6.37e-170	96.65	XP_036628522.1	uncharacterized protein PC9H_009635	Pleurotus ostreatus
ENSOPET00005011796	656.124	573.846	576.366	1180.22	1331.08	1258.53	273.536	204.041	188.195	904.21	1307.65	1208.25	1.06143	0.00119995	0.00917884	2.61e-217	100	KAG9225687.1	hypothetical protein CCMSSC00406_0007544	Pleurotus cornucopiae
ENSOPET00005005602	352.246	346.643	327.893	874.318	628.822	632.28	279.086	610.372	512.641	1008.37	643.418	808.164	1.05639	0.00126172	0.00958332	7.38e-177	99.6	KAF9499780.1	peroxisomal biogenesis factor 11	Pleurotus eryngii
ENSOPET00005007114	1188.17	1147.69	1231.02	2253.54	2748.23	2365.02	706.436	719.836	614.828	1466.02	1124.85	1063.33	1.04637	0.00126371	0.00959575	7.45e-193	96.62	KAG9223305.1	hypothetical protein CCMSSC00406_0000006	Pleurotus cornucopiae
ENSOPET00005020068	6807.28	5873.17	6039.36	11337.5	14873.7	12323.4	5222.55	8986.56	7828.42	12313.2	11025.9	10168.3	1.04159	0.00123864	0.00942925	0	100	KAF4575087.1	hypothetical protein EYR36_006443	Pleurotus pulmonarius
ENSOPET00005031318	7791.47	8191.9	8545.65	17839.9	18498.6	13900.5	2979.56	3633.33	3460.75	13542.1	16935.2	11301	1.03432	0.00121234	0.00926833	6.92e-266	100	XP_036629643.1	Delta(24)-sterol C-methyltransferase	Pleurotus ostreatus
ENSOPET00005012192	2837.95	2897.07	2506.28	1439.55	1250.76	1300.76	502.671	534.185	840.492	957.399	1247.02	1209.13	-1.0461	0.00122416	0.00933484	0	97.89	KAJ8697154.1	hypothetical protein PTI98_006952	Pleurotus ostreatus
ENSOPET00005012187	2837.95	2897.07	2504.01	1438.5	1248.46	1298.35	503.464	534.185	839.641	956.291	1245.21	1208.25	-1.04778	0.0012026	0.00919651	0	98.2	KAG9221327.1	hypothetical protein CCMSSC00406_0009438	Pleurotus cornucopiae
ENSOPET00005022168	2151.33	1487.15	1814.19	648.858	1083.23	878.435	1986.11	2165.64	1725.27	807.805	550.209	1009.98	-1.06263	0.00112051	0.00863494	2.05e-239	99.4	KAF9496534.1	branched-chain alpha-keto acid dehydrogenase E1-alpha subunit	Pleurotus eryngii
ENSOPET00005022175	2152.38	1487.15	1817.59	648.858	1083.23	878.435	1986.9	2165.64	1725.27	808.913	550.209	1009.98	-1.06381	0.00110751	0.00854939	0	99.09	KAJ8691430.1	hypothetical protein PTI98_011002	Pleurotus ostreatus
ENSOPET00005022183	2152.38	1487.15	1817.59	648.858	1083.23	878.435	1986.9	2165.64	1725.27	808.913	550.209	1009.98	-1.06381	0.00110751	0.00854939	0	99.09	KDQ25908.1	hypothetical protein PLEOSDRAFT_1044908	Pleurotus ostreatus PC15
ENSOPET00005008427	1579.32	1389.26	1168.62	638.273	724.063	616.594	298.907	391.443	327	886.48	699.525	718.368	-1.06394	0.00108655	0.00841658	3.19e-276	84.75	KAG9225982.1	hypothetical protein CCMSSC00406_0006396	Pleurotus cornucopiae
ENSOPET00005002340	475.269	613.36	516.233	222.284	320.148	223.229	302.871	380.935	333.813	145.161	247.956	192.928	-1.06767	0.00125514	0.00953868	0	93.42	KAG9217695.1	hypothetical protein CCMSSC00406_0003616	Pleurotus cornucopiae
ENSOPET00005007002	1516.23	1470.99	1322.92	767.409	608.167	675.719	659.657	664.666	814.094	454.321	773.731	751.264	-1.0712	0.0010599	0.00824566	2.42e-218	97.88	XP_036626387.1	uncharacterized protein PC9H_002124	Pleurotus ostreatus
ENSOPET00005006996	1516.23	1470.99	1322.92	766.351	608.167	675.719	659.657	663.79	812.391	454.321	772.826	751.264	-1.07194	0.00105105	0.0081981	3.85e-101	99.37	XP_036629173.1	uncharacterized protein PC9H_010290	Pleurotus ostreatus
ENSOPET00005011429	2749.62	3499.65	3003.23	1595.15	1411.41	1367.12	206.143	361.669	311.672	2128.66	2940.18	2376.48	-1.081	0.000806725	0.00649939	1.88e-282	99.47	KAG9220648.1	hypothetical protein CCMSSC00406_0003747	Pleurotus cornucopiae
ENSOPET00005015242	1984.14	2071.77	1961.69	927.242	1098.14	813.276	534.386	712.83	620.789	673.725	627.129	609.013	-1.08398	0.000871184	0.0069563	0	96.08	KAG9221399.1	hypothetical protein CCMSSC00406_0008345	Pleurotus cornucopiae
ENSOPET00005015253	1984.14	2071.77	1961.69	927.242	1098.14	813.276	534.386	712.83	620.789	673.725	627.129	609.013	-1.08398	0.000871184	0.0069563	0	99.22	KAG9221399.1	hypothetical protein CCMSSC00406_0008345	Pleurotus cornucopiae
ENSOPET00005029493	521.534	593.603	619.48	314.373	258.184	244.948	214.864	418.591	437.703	209.431	205.423	240.049	-1.08532	0.00128768	0.00975296	1.26e-190	93.22	KAG9221632.1	hypothetical protein CCMSSC00406_0005545	Pleurotus cornucopiae
ENSOPET00005000625	1865.33	1830.2	1355.82	1041.56	456.699	871.195	369.471	557.829	717.867	1893.74	2975.47	3069.07	-1.09211	0.00115047	0.00883794	9.15e-304	99.29	KAG9217565.1	hypothetical protein CCMSSC00406_0008492	Pleurotus cornucopiae
ENSOPET00005030932	3340.55	3760.09	4061.79	1404.62	1839.42	1989.75	978.386	926.504	883.07	1265.45	1067.84	1682.12	-1.09272	0.000671438	0.00550829	0	99.45	KAJ8695256.1	phosphatidylinositol kinase- protein kinase tor1	Pleurotus ostreatus
ENSOPET00005007007	1534.11	1494.34	1353.55	767.409	608.167	675.719	680.272	686.559	854.969	454.321	773.731	751.264	-1.09505	0.000821639	0.00660572	1.31e-222	98.79	XP_036626387.1	uncharacterized protein PC9H_002124	Pleurotus ostreatus
ENSOPET00005000639	1861.12	1827.51	1353.55	1036.27	453.256	869.988	366.3	557.829	716.164	1890.42	2970.95	3066.4	-1.09556	0.00112987	0.0086921	0	99.33	KAG9217565.1	hypothetical protein CCMSSC00406_0008492	Pleurotus cornucopiae
ENSOPET00005013698	1227.08	1454.82	1210.6	775.877	367.195	668.479	277.5	230.312	295.492	636.05	750.202	823.278	-1.10347	0.00074913	0.00608451	9.81e-245	80.74	KAF9500865.1	hypothetical protein BDN71DRAFT_1381135	Pleurotus eryngii
ENSOPET00005011767	803.331	671.732	540.059	405.404	247.857	283.561	175.221	364.296	397.68	524.131	550.209	627.683	-1.10502	0.000962081	0.00758541	5.28e-66	72.02	XP_036631053.1	uncharacterized protein PC9H_007910	Pleurotus ostreatus
ENSOPET00005031060	1952.6	1972.09	1632.66	1281.84	539.318	758.977	4054.67	4098.33	3864.39	2271.61	3280.44	2553.41	-1.10695	0.000769811	0.00623931	4.97e-147	99.55	XP_036631494.1	uncharacterized protein PC9H_005918	Pleurotus ostreatus
ENSOPET00005031676	1823.27	1087.52	1041.54	717.66	488.828	626.247	2119.31	2063.18	1669.91	1904.82	2587.25	2990.83	-1.10871	0.000778906	0.00630923	1.24e-94	100	KAG9218232.1	hypothetical protein CCMSSC00406_0005913	Pleurotus cornucopiae
ENSOPET00005006990	1492.05	1424.29	1282.07	733.538	572.595	634.693	633.493	643.649	782.586	439.916	733.913	717.479	-1.11317	0.000686951	0.00562015	2.17e-131	97.6	XP_036629173.1	uncharacterized protein PC9H_010290	Pleurotus ostreatus
ENSOPET00005003471	989.443	1173.74	1227.61	528.189	462.436	575.568	320.314	409.833	386.609	458.754	553.828	516.549	-1.11436	0.000686515	0.00561828	9.2e-233	95.35	KAF4573336.1	putative tRNA threonylcarbamoyladenosine biosynthesis protein kae1	Pleurotus pulmonarius
ENSOPET00005022055	418.489	446.325	406.179	214.875	130.813	238.915	273.536	218.928	264.836	150.702	123.978	142.251	-1.12043	0.000906823	0.00719609	3.39e-275	96.15	XP_036628937.1	Serine/threonine-protein phosphatase 2A activator 1	Pleurotus ostreatus
ENSOPET00005014081	609.859	513.678	390.295	394.819	67.7016	232.882	474.921	418.591	381.5	473.159	413.561	384.078	-1.12228	0.000998805	0.00784393
ENSOPET00005026179	561.491	523.556	437.947	264.624	207.695	220.815	566.893	342.404	399.383	568.455	418.086	570.783	-1.1357	0.00069643	0.00568906	0	96.79	XP_036631917.1	uncharacterized protein PC9H_006348	Pleurotus ostreatus
ENSOPET00005008671	7980.74	6053.67	6029.15	3665.57	2557.74	2904.38	9552.34	7865.65	5667.15	4230.73	3741.06	4393.78	-1.13625	0.000508363	0.00432383	7.97e-162	99.15	KAG9226101.1	hypothetical protein CCMSSC00406_0005012	Pleurotus cornucopiae
ENSOPET00005031012	2002.02	2153.5	1779.02	1264.9	516.368	915.84	239.443	337.149	377.242	982.885	1142.95	1009.09	-1.13772	0.000523726	0.00443701	3.19e-118	95.16	KAF9495154.1	hypothetical protein BDN71DRAFT_1589980	Pleurotus eryngii
ENSOPET00005026165	561.491	522.658	437.947	264.624	205.4	220.815	566.1	342.404	398.531	566.239	414.466	569.893	-1.13964	0.000669767	0.00549625	0	87.64	XP_036631917.1	uncharacterized protein PC9H_006348	Pleurotus ostreatus
ENSOPET00005026690	276.539	193.078	256.415	124.903	113.601	89.2914	642.214	655.033	533.078	129.648	123.978	137.806	-1.14724	0.00119145	0.00912155	1.04e-220	97.52	XP_036628729.1	uncharacterized protein PC9H_009842	Pleurotus ostreatus
ENSOPET00005025474	237.635	229	182.667	107.967	90.6513	94.118	36.4714	43.7856	40.0234	110.81	71.4909	80.9053	-1.14929	0.00130458	0.00987264	0	99.29	KAG9227127.1	hypothetical protein CCMSSC00406_0010231	Pleurotus cornucopiae
ENSOPET00005026087	524.689	468.776	528.714	246.63	188.187	250.981	103.864	176.894	128.586	140.729	102.259	136.028	-1.15028	0.000738138	0.00600247	3.52e-172	100	KAG9223976.1	hypothetical protein CCMSSC00406_0004408	Pleurotus cornucopiae
ENSOPET00005012814	381.687	350.235	313.144	149.248	128.518	193.063	111	198.787	153.281	178.404	118.548	160.922	-1.15032	0.000732475	0.00595822	5.56e-49	50	KAG9225668.1	hypothetical protein CCMSSC00406_0007525	Pleurotus cornucopiae
ENSOPET00005011539	329.113	460.694	382.353	276.267	44.7519	206.336	114.964	113.843	109.852	229.377	259.72	273.833	-1.15232	0.00124907	0.00949528	6.79e-123	99.43	KAG9226275.1	hypothetical protein CCMSSC00406_0003154	Pleurotus cornucopiae
ENSOPET00005013764	371.173	389.749	292.721	119.61	234.087	119.457	570.857	591.106	543.297	179.512	183.705	179.592	-1.155	0.00056727	0.00476397	0	95.1	KAG9227056.1	hypothetical protein CCMSSC00406_0008256	Pleurotus cornucopiae
ENSOPET00005013777	371.173	389.749	292.721	119.61	234.087	119.457	570.857	591.106	543.297	179.512	183.705	179.592	-1.155	0.00056727	0.00476397	0	94.26	KAG9227056.1	hypothetical protein CCMSSC00406_0008256	Pleurotus cornucopiae
ENSOPET00005009360	269.179	211.039	254.146	116.435	99.8312	113.424	393.257	317.008	301.453	190.593	143.887	152.031	-1.15538	0.00102201	0.00799479	2.37e-228	99.37	KAG9226451.1	hypothetical protein CCMSSC00406_0003330	Pleurotus cornucopiae
ENSOPET00005009376	269.179	211.039	254.146	116.435	99.8312	113.424	393.257	317.008	301.453	190.593	143.887	152.031	-1.15538	0.00102201	0.00799479	2.69e-233	100	KAG9226451.1	hypothetical protein CCMSSC00406_0003330	Pleurotus cornucopiae
ENSOPET00005030327	1010.47	1142.3	1090.33	364.123	633.412	456.11	262.436	350.285	368.727	281.457	482.337	451.647	-1.1577	0.000386655	0.00342097	0	96.24	KAG9218120.1	hypothetical protein CCMSSC00406_0008059	Pleurotus cornucopiae
ENSOPET00005030443	336.474	395.137	356.258	164.067	161.795	161.69	103.071	70.057	101.336	106.378	118.548	134.249	-1.15788	0.000726896	0.0059182	0	97.98	KAF9496418.1	oligopeptide transporter	Pleurotus eryngii
ENSOPET00005024967	136.692	181.404	119.131	91.0306	59.6692	44.6457	191.871	152.374	212.891	517.483	510.391	424.086	-1.16235	0.0011395	0.00875869	0	96.31	XP_036628782.1	uncharacterized protein PC9H_009896	Pleurotus ostreatus
ENSOPET00005010256	635.094	476.858	415.256	200.056	242.119	240.122	3679.65	2623.63	2712.23	1703.15	1146.57	1357.61	-1.16243	0.000419315	0.00366303	2.05e-258	96.69	KAJ8701057.1	hypothetical protein PTI98_004021	Pleurotus ostreatus
ENSOPET00005010262	635.094	476.858	415.256	200.056	242.119	240.122	3679.65	2623.63	2712.23	1703.15	1146.57	1357.61	-1.16243	0.000419315	0.00366303	7.13e-253	96.63	KAJ8701057.1	hypothetical protein PTI98_004021	Pleurotus ostreatus
ENSOPET00005030322	1007.32	1142.3	1089.2	363.064	631.117	452.49	258.471	346.782	364.469	280.349	481.433	450.758	-1.16273	0.000365933	0.00326444	0	95.48	KAG9218120.1	hypothetical protein CCMSSC00406_0008059	Pleurotus cornucopiae
ENSOPET00005019438	540.461	553.191	437.947	233.928	209.99	240.122	1029.13	635.767	648.891	376.754	456.999	332.512	-1.16289	0.000450781	0.00390749	0	100	KAG9219148.1	hypothetical protein CCMSSC00406_0001558	Pleurotus cornucopiae
ENSOPET00005021510	297.569	399.627	284.779	195.822	94.0937	148.417	382.95	223.307	278.461	162.891	317.637	294.282	-1.16366	0.000630764	0.0052143	0	95.13	XP_036633535.1	uncharacterized protein PC9H_005464	Pleurotus ostreatus
ENSOPET00005027219	2258.58	2149.01	2170.45	863.733	1243.87	816.896	754.8	1167.32	1100.22	892.021	941.146	927.299	-1.16947	0.000333511	0.00301413	0	99.62	KAG9224185.1	hypothetical protein CCMSSC00406_0004684	Pleurotus cornucopiae
ENSOPET00005010584	754.963	465.184	557.078	292.145	203.105	294.42	787.307	768.876	667.625	432.159	244.336	342.292	-1.1703	0.000532876	0.00450603	4.78e-180	61.45	KAG9225963.1	hypothetical protein CCMSSC00406_0006415	Pleurotus cornucopiae
ENSOPET00005008578	715.007	578.337	631.96	320.724	267.364	266.668	336.964	477.263	422.375	295.863	211.758	318.287	-1.1715	0.000521582	0.00442441	3.87e-172	96.36	KAG9226058.1	hypothetical protein CCMSSC00406_0008720	Pleurotus cornucopiae
ENSOPET00005019430	536.255	550.497	434.544	231.811	203.105	238.915	1014.06	630.513	644.633	371.214	450.664	328.956	-1.17484	0.000396503	0.00349663	1.19e-232	100	KAG9219148.1	hypothetical protein CCMSSC00406_0001558	Pleurotus cornucopiae
ENSOPET00005004468	262.87	273.902	198.551	125.961	90.6513	108.598	205.35	179.521	178.828	93.0804	88.6849	117.357	-1.17701	0.000742945	0.00603792	3.35e-83	79.25	KAF9499927.1	hypothetical protein BDN71DRAFT_79272	Pleurotus eryngii
ENSOPET00005020893	190.318	183.2	200.82	102.674	63.1117	88.0848	81.6643	91.0741	72.3828	62.0536	66.0612	84.4616	-1.17781	0.00127599	0.00967534	5.76e-73	100	KAG9227153.1	hypothetical protein CCMSSC00406_0004308	Pleurotus cornucopiae
ENSOPET00005030923	3232.25	3657.71	3955.14	1272.31	1654.67	1860.64	923.679	854.695	808.984	1095.91	964.675	1570.1	-1.17966	0.000248418	0.00233763	0	93.2	KAJ8695256.1	phosphatidylinositol kinase- protein kinase tor1	Pleurotus ostreatus
ENSOPET00005010238	619.322	459.795	397.102	190.529	235.234	225.642	3513.94	2546.57	2600.67	1636.66	1105.85	1293.6	-1.18028	0.000349635	0.00313253	4.64e-141	99.5	KAF9487100.1	Clavaminate synthase-like protein	Pleurotus eryngii
ENSOPET00005029039	829.618	838.768	783.994	377.883	360.31	343.893	138.75	219.804	203.523	253.755	271.484	267.61	-1.18037	0.000386396	0.00341981	1.26e-287	95.27	XP_036629418.1	uncharacterized protein PC9H_008480	Pleurotus ostreatus
ENSOPET00005029050	829.618	838.768	783.994	377.883	360.31	343.893	138.75	219.804	203.523	253.755	271.484	267.61	-1.18037	0.000386396	0.00341981	9.72e-287	95.26	XP_036629418.1	uncharacterized protein PC9H_008480	Pleurotus ostreatus
ENSOPET00005031935	159.825	205.651	204.224	96.3231	61.9642	92.9114	125.271	132.233	103.891	76.4589	96.8295	89.796	-1.18137	0.00102691	0.00802376	0	99.76	KAG9218078.1	hypothetical protein CCMSSC00406_0010092	Pleurotus cornucopiae
ENSOPET00005006979	1343.79	1196.19	1148.19	638.273	463.584	517.649	546.279	597.236	699.133	365.673	596.361	595.676	-1.18735	0.000334155	0.00301779	6.19e-70	99.14	KAJ8694509.1	hypothetical protein PTI98_007173	Pleurotus ostreatus
ENSOPET00005030434	339.628	396.035	356.258	160.891	158.353	159.277	102.279	69.1813	102.188	101.945	114.928	128.026	-1.19021	0.000521927	0.00442456	0	86.92	KAF9496418.1	oligopeptide transporter	Pleurotus eryngii
ENSOPET00005008096	152.465	149.074	162.245	73.0362	56.2267	73.6051	180.771	173.391	246.953	88.648	120.358	117.357	-1.19291	0.00106307	0.00826555	0	87.98	KAG9226858.1	hypothetical protein CCMSSC00406_0003469	Pleurotus cornucopiae
ENSOPET00005027650	396.408	287.372	377.815	191.588	119.338	153.243	436.864	722.463	729.789	352.376	158.366	229.38	-1.19351	0.00123545	0.00941294	4.06e-250	97.91	KAF4593292.1	hypothetical protein EYR38_009006	Pleurotus pulmonarius
ENSOPET00005006830	414.283	406.811	351.719	220.167	95.2412	196.682	165.707	302.121	308.266	161.783	228.047	206.264	-1.1955	0.000465099	0.00401191	0	96.66	KAG9219993.1	hypothetical protein CCMSSC00406_0006906	Pleurotus cornucopiae
ENSOPET00005030283	327.01	383.462	339.239	153.482	150.32	154.45	97.5214	64.8027	92.8203	94.1885	106.784	115.579	-1.19578	0.000504742	0.00430052	7.73e-296	97.58	KAF9496418.1	oligopeptide transporter	Pleurotus eryngii
ENSOPET00005027638	395.357	282.882	377.815	191.588	115.896	153.243	436.071	720.711	727.234	351.268	156.556	226.713	-1.1967	0.00131315	0.00993472	3.09e-216	97.61	KAJ8694821.1	hypothetical protein PTI98_007467	Pleurotus ostreatus
ENSOPET00005014234	1525.7	1612.88	1353.55	577.939	764.225	616.594	86.4214	57.797	58.7578	362.349	489.577	428.531	-1.19746	0.000232624	0.00220441	0	93.58	KAG9227060.1	hypothetical protein CCMSSC00406_0008260	Pleurotus cornucopiae
ENSOPET00005028518	896.913	910.611	951.911	415.989	434.897	352.339	214.864	403.703	358.508	377.862	418.086	400.97	-1.19747	0.000320989	0.00291661	0	93.4	KAG9221655.1	hypothetical protein CCMSSC00406_0005568	Pleurotus cornucopiae
ENSOPET00005019418	533.101	539.721	433.409	228.635	193.925	234.088	1021.99	632.264	638.672	375.646	445.235	323.621	-1.19775	0.000314133	0.00286301	0	89.62	KAG9219148.1	hypothetical protein CCMSSC00406_0001558	Pleurotus cornucopiae
ENSOPET00005026776	149.31	234.388	209.897	92.0891	75.734	90.4981	89.5929	86.6955	102.188	101.945	104.069	114.69	-1.20031	0.000757097	0.00614181	0	95.76	XP_036632410.1	uncharacterized protein PC9H_006852	Pleurotus ostreatus
ENSOPET00005020564	192.421	156.259	144.091	79.3872	66.5541	67.5719	279.879	257.459	235.883	63.1617	96.8295	90.6851	-1.20659	0.000860262	0.00688337	0	96.19	KDQ25410.1	hypothetical protein PLEOSDRAFT_1106339	Pleurotus ostreatus PC15
ENSOPET00005006825	414.283	405.015	350.585	219.109	90.6513	196.682	165.707	300.369	306.563	160.675	228.047	205.375	-1.20789	0.000409328	0.0035956	0	96.66	KAG9219993.1	hypothetical protein CCMSSC00406_0006906	Pleurotus cornucopiae
ENSOPET00005012825	429.004	372.686	353.989	155.599	139.993	203.922	122.893	218.052	171.164	188.377	123.978	166.256	-1.21014	0.000377516	0.00335112	8.16e-268	98.67	KAG9225668.1	hypothetical protein CCMSSC00406_0007525	Pleurotus cornucopiae
ENSOPET00005008105	156.671	159.851	172.456	74.0947	59.6692	77.225	192.664	183.024	251.211	89.7561	126.693	120.024	-1.2126	0.00081441	0.00655347	0	100	KAG9226858.1	hypothetical protein CCMSSC00406_0003469	Pleurotus cornucopiae
ENSOPET00005028510	888.501	904.324	943.969	394.819	439.487	341.479	208.521	387.941	342.328	352.376	415.371	388.523	-1.21886	0.000249967	0.00234787	2.66e-300	92.97	XP_036629485.1	uncharacterized protein PC9H_008548	Pleurotus ostreatus
ENSOPET00005008055	2128.2	1762.85	1959.42	821.393	878.973	812.069	1971.84	1544.76	1493.64	898.669	878.705	820.611	-1.21946	0.000203416	0.00196213	0	99.8	AYE54613.1	prephenate dehydrogenase	Pleurotus ostreatus
ENSOPET00005010611	2056.7	1568.87	1608.83	866.908	592.102	787.937	2281.05	1940.58	1811.27	2066.61	1552.89	2166.66	-1.22006	0.000208845	0.00200446	2.36e-252	98.94	KAG9226675.1	hypothetical protein CCMSSC00406_0006100	Pleurotus cornucopiae
ENSOPET00005008041	2125.04	1761.95	1953.74	821.393	876.678	806.036	1962.32	1536	1491.09	898.669	878.705	817.055	-1.22185	0.00019811	0.00191569	9.23e-300	99.76	AYE54613.1	prephenate dehydrogenase	Pleurotus ostreatus
ENSOPET00005006697	404.82	401.423	346.046	169.359	172.123	152.037	222	262.714	264.836	176.188	161.081	153.809	-1.22333	0.000334313	0.00301779	0	84.75	KAG9220203.1	hypothetical protein CCMSSC00406_0007102	Pleurotus cornucopiae
ENSOPET00005006709	404.82	401.423	346.046	169.359	172.123	152.037	222	262.714	264.836	176.188	161.081	153.809	-1.22333	0.000334313	0.00301779	0	98.58	KAG9220203.1	hypothetical protein CCMSSC00406_0007102	Pleurotus cornucopiae
ENSOPET00005012400	337.525	465.184	365.334	155.599	175.565	168.93	107.036	88.447	91.9688	103.053	99.5443	84.4616	-1.22382	0.000308333	0.00282448	1.5e-180	99.19	KAG9226980.1	hypothetical protein CCMSSC00406_0003347	Pleurotus cornucopiae
ENSOPET00005024952	129.332	159.851	99.8429	80.4457	42.4569	43.4391	297.321	161.131	223.109	482.024	443.425	374.298	-1.22572	0.000694773	0.00567725	1.43e-214	96.7	XP_036628782.1	uncharacterized protein PC9H_009896	Pleurotus ostreatus
ENSOPET00005013699	462.651	490.329	562.751	131.253	299.493	215.989	306.043	302.121	154.984	213.863	133.932	174.258	-1.22877	0.000249397	0.00234439	0	85.47	KAJ8700674.1	hypothetical protein PTI98_003682	Pleurotus ostreatus
ENSOPET00005013705	462.651	490.329	562.751	131.253	299.493	215.989	306.043	302.121	154.984	213.863	133.932	174.258	-1.22877	0.000249397	0.00234439	0	89.94	KAJ8700674.1	hypothetical protein PTI98_003682	Pleurotus ostreatus
ENSOPET00005013716	462.651	490.329	562.751	131.253	299.493	215.989	306.043	302.121	154.984	213.863	133.932	174.258	-1.22877	0.000249397	0.00234439	1.65e-293	81.96	KAJ8700674.1	hypothetical protein PTI98_003682	Pleurotus ostreatus
ENSOPET00005009400	801.228	739.983	718.188	350.362	277.691	334.24	1328.04	1061.36	919.688	583.969	528.49	401.859	-1.23139	0.000208332	0.00200167	1.49e-113	92.9	KAJ8701164.1	hypothetical protein PTI98_004121	Pleurotus ostreatus
ENSOPET00005009409	801.228	739.983	718.188	350.362	277.691	334.24	1328.04	1061.36	919.688	583.969	528.49	401.859	-1.23139	0.000208332	0.00200167	1.09e-126	93.47	KAJ8701164.1	hypothetical protein PTI98_004121	Pleurotus ostreatus
ENSOPET00005030275	335.422	394.239	353.989	157.716	150.32	153.243	99.9	66.5542	98.7813	99.729	112.214	121.803	-1.23218	0.000341958	0.00307602	0	97.78	KAF9496418.1	oligopeptide transporter	Pleurotus eryngii
ENSOPET00005024962	141.95	176.015	114.592	88.9136	50.4893	44.6457	312.386	167.261	244.398	511.942	506.771	412.528	-1.23281	0.000589588	0.00492835	9.46e-233	96.35	XP_036628782.1	uncharacterized protein PC9H_009896	Pleurotus ostreatus
ENSOPET00005028500	478.424	460.694	409.583	204.29	149.173	219.609	643.8	469.382	359.359	412.213	303.158	243.605	-1.23478	0.000239937	0.00226812	7.82e-218	99.32	XP_036632214.1	uncharacterized protein PC9H_006651	Pleurotus ostreatus
ENSOPET00005028509	478.424	460.694	409.583	204.29	149.173	219.609	644.593	469.382	360.211	412.213	303.158	243.605	-1.23478	0.000239914	0.00226812	2.45e-218	99.32	XP_036632214.1	uncharacterized protein PC9H_006651	Pleurotus ostreatus
ENSOPET00005002927	418.489	549.599	465.177	216.992	201.957	189.443	415.457	673.423	531.375	280.349	289.583	208.931	-1.23623	0.000224381	0.00213455	1.27e-290	99.28	KAG9217572.1	hypothetical protein CCMSSC00406_0008499	Pleurotus cornucopiae
ENSOPET00005030063	588.829	519.964	518.502	223.343	284.576	182.203	671.55	557.829	467.508	272.593	224.427	189.372	-1.23755	0.000242303	0.00228727	7.73e-196	97.08	KDQ31941.1	hypothetical protein PLEOSDRAFT_60976	Pleurotus ostreatus PC15
ENSOPET00005030069	588.829	519.964	518.502	223.343	284.576	182.203	671.55	557.829	467.508	272.593	224.427	189.372	-1.23755	0.000242303	0.00228727	9.03e-195	96.72	KAJ8693666.1	hypothetical protein PTI98_008641	Pleurotus ostreatus
ENSOPET00005011091	1048.33	1208.76	1160.67	628.747	301.788	517.649	473.336	609.496	824.313	528.564	639.798	617.014	-1.23881	0.000183854	0.0017979	3.64e-161	100	KAG9221372.1	hypothetical protein CCMSSC00406_0009821	Pleurotus cornucopiae
ENSOPET00005011101	1048.33	1208.76	1160.67	628.747	301.788	517.649	473.336	609.496	824.313	528.564	639.798	617.014	-1.23881	0.000183854	0.0017979	9.43e-153	97.02	KAG9221372.1	hypothetical protein CCMSSC00406_0009821	Pleurotus cornucopiae
ENSOPET00005014021	108.302	110.459	158.841	53.9833	51.6368	54.2988	103.864	164.634	162.648	44.324	59.7266	62.2349	-1.23953	0.00111761	0.00861505	0	95.99	XP_036635536.1	Beta-glucosidase 1B	Pleurotus ostreatus
ENSOPET00005010324	954.744	950.124	1113.02	428.691	384.407	464.557	117.343	330.144	286.977	285.89	214.473	207.153	-1.24004	0.000195353	0.00189249	1.23e-105	95.38	KAF4609182.1	hypothetical protein EYR40_001535	Pleurotus pulmonarius
ENSOPET00005014013	108.302	109.561	157.706	53.9833	50.4893	54.2988	100.693	162.883	158.391	44.324	59.7266	61.3458	-1.24213	0.00110791	0.00855005	0	99.43	XP_036635536.1	Beta-glucosidase 1B	Pleurotus ostreatus
ENSOPET00005024781	2319.57	2527.08	2310	927.242	1008.64	1085.98	1331.21	1272.41	1238.17	1037.18	901.329	1118.45	-1.24385	0.00012034	0.00123791	0	98.91	XP_036632202.1	uncharacterized protein PC9H_006639	Pleurotus ostreatus
ENSOPET00005031751	19295.7	14951.4	15676.5	8728.36	6324.94	6021.14	31374.2	49990.9	49587.3	29512	26120.4	22289	-1.24423	0.000149111	0.00149498	5.55e-113	99.44	KAG9218345.1	hypothetical protein CCMSSC00406_0007284	Pleurotus cornucopiae
ENSOPET00005025699	1489.95	1288.68	1394.4	758.941	319.001	678.132	643.8	302.997	357.656	684.806	656.992	666.802	-1.24874	0.000171107	0.00169042	1.8e-178	99.62	XP_036628794.1	uncharacterized protein PC9H_009908	Pleurotus ostreatus
ENSOPET00005025710	1489.95	1288.68	1394.4	758.941	319.001	678.132	643.8	302.997	357.656	684.806	656.992	666.802	-1.24874	0.000171107	0.00169042	1.25e-213	99.35	XP_036628794.1	uncharacterized protein PC9H_009908	Pleurotus ostreatus
ENSOPET00005018715	250.252	212.835	229.185	80.4457	104.421	106.184	161.743	181.272	192.453	91.9723	90.4948	84.4616	-1.25007	0.000401709	0.00353906	0	99.16	XP_036627569.1	uncharacterized protein PC9H_010693	Pleurotus ostreatus
ENSOPET00005003905	218.708	186.792	187.205	68.8022	105.569	74.8117	153.814	176.018	157.539	99.729	42.5326	80.0162	-1.25011	0.00048616	0.00416195	9.95e-300	98.07	KAG9217506.1	hypothetical protein CCMSSC00406_0008618	Pleurotus cornucopiae
ENSOPET00005010304	965.259	956.411	1123.23	428.691	384.407	464.557	118.929	338.901	292.938	285.89	214.473	207.153	-1.2529	0.000168053	0.00166698	2.98e-129	96.63	XP_036637140.1	uncharacterized protein PC9H_001645	Pleurotus ostreatus
ENSOPET00005027868	368.018	339.458	358.527	193.705	122.781	130.317	189.493	248.702	214.594	241.566	234.382	205.375	-1.2545	0.000316222	0.00287913	9.01e-51	89.41	XP_036627321.1	uncharacterized protein PC9H_010445	Pleurotus ostreatus
ENSOPET00005010310	965.259	959.105	1124.37	428.691	384.407	464.557	118.929	338.901	293.789	285.89	214.473	207.153	-1.25471	0.000164243	0.001634	2.75e-129	96.63	XP_036637140.1	uncharacterized protein PC9H_001645	Pleurotus ostreatus
ENSOPET00005010317	965.259	959.105	1124.37	428.691	384.407	464.557	118.929	338.901	293.789	285.89	214.473	207.153	-1.25471	0.000164243	0.001634	2.75e-129	96.63	XP_036637140.1	uncharacterized protein PC9H_001645	Pleurotus ostreatus
ENSOPET00005026863	123.023	152.666	120.265	49.7493	42.4569	73.6051	30.1286	25.3957	28.9531	48.7564	57.9167	64.9021	-1.25579	0.000791638	0.00638931	1.09e-221	98.15	KAG9224679.1	hypothetical protein CCMSSC00406_0002170	Pleurotus cornucopiae
ENSOPET00005003001	1018.88	1012.09	917.874	520.78	275.396	436.804	1120.31	1054.36	1056.79	756.833	856.986	994.869	-1.258	0.000144574	0.00145226	0	96.08	XP_036634467.1	uncharacterized protein PC9H_003401	Pleurotus ostreatus
ENSOPET00005027873	368.018	340.356	360.796	193.705	122.781	130.317	191.871	251.329	214.594	241.566	234.382	205.375	-1.25878	0.000301691	0.00277117	8.37e-99	88.16	XP_036627321.1	uncharacterized protein PC9H_010445	Pleurotus ostreatus
ENSOPET00005002993	1018.88	1006.7	916.739	518.663	275.396	434.391	1117.14	1054.36	1049.13	755.724	851.556	992.201	-1.26012	0.000141601	0.00142719	0	96.95	KDQ31034.1	hypothetical protein PLEOSDRAFT_1054163	Pleurotus ostreatus PC15
ENSOPET00005016901	113.56	123.929	99.8429	53.9833	28.6871	57.9188	169.671	162.007	242.695	59.8374	79.6355	65.7911	-1.26268	0.00072173	0.00587969	2.4e-226	94.78	KAG9219414.1	hypothetical protein CCMSSC00406_0005308	Pleurotus cornucopiae
ENSOPET00005030471	153.516	118.541	125.938	55.0418	57.3742	53.0922	339.343	239.07	246.953	76.4589	81.4453	72.0146	-1.26585	0.000615709	0.00511023	1.98e-99	100	KAG9224034.1	hypothetical protein CCMSSC00406_0004350	Pleurotus cornucopiae
ENSOPET00005015636	108.302	84.4156	74.8822	41.2813	24.0972	45.8524	183.943	143.617	139.656	66.486	48.8672	45.3425	-1.26652	0.00112159	0.00863832	1.4e-167	100	KAG9219070.1	hypothetical protein CCMSSC00406_0001480	Pleurotus cornucopiae
ENSOPET00005020423	635.094	592.705	546.867	305.905	150.32	281.147	534.386	493.902	471.766	366.781	342.975	291.615	-1.26708	0.000163481	0.00162762	1.02e-102	95.03	KDQ25440.1	hypothetical protein PLEOSDRAFT_1077992	Pleurotus ostreatus PC15
ENSOPET00005020434	635.094	592.705	546.867	305.905	150.32	281.147	534.386	493.902	471.766	366.781	342.975	291.615	-1.26708	0.000163481	0.00162762	2.28e-93	96.53	KAJ8691199.1	hypothetical protein PTI98_010797	Pleurotus ostreatus
ENSOPET00005008490	990.495	953.716	975.738	418.106	332.771	459.73	2044.78	1460.69	1229.66	488.672	357.455	377.854	-1.27021	0.000117257	0.00120989	1.61e-190	90.03	KAJ8700993.1	hypothetical protein PTI98_003963	Pleurotus ostreatus
ENSOPET00005008503	990.495	953.716	975.738	418.106	332.771	459.73	2044.78	1460.69	1229.66	488.672	357.455	377.854	-1.27021	0.000117257	0.00120989	1.11e-180	98.15	KAG9226960.1	hypothetical protein CCMSSC00406_0003367	Pleurotus cornucopiae
ENSOPET00005008511	990.495	953.716	975.738	418.106	332.771	459.73	2044.78	1460.69	1229.66	488.672	357.455	377.854	-1.27021	0.000117257	0.00120989	2.07e-215	99.36	KAJ8700993.1	hypothetical protein PTI98_003963	Pleurotus ostreatus
ENSOPET00005008521	990.495	953.716	975.738	418.106	332.771	459.73	2044.78	1460.69	1229.66	488.672	357.455	377.854	-1.27021	0.000117257	0.00120989	2.07e-215	99.36	KAJ8700993.1	hypothetical protein PTI98_003963	Pleurotus ostreatus
ENSOPET00005000165	410.077	419.384	349.45	192.646	134.256	161.69	244.2	391.443	298.047	158.458	161.986	157.365	-1.27075	0.000198175	0.00191569	6.04e-136	98.98	KAG9220204.1	hypothetical protein CCMSSC00406_0007101	Pleurotus cornucopiae
ENSOPET00005025546	100.942	116.745	112.323	37.0474	66.5541	32.5793	90.3857	97.2041	95.375	33.243	66.9662	56.9004	-1.27699	0.000866207	0.00692477	0	93.17	KAG9223700.1	hypothetical protein CCMSSC00406_0004959	Pleurotus cornucopiae
ENSOPET00005013756	103.045	85.3136	81.6897	43.3983	37.867	30.166	115.757	137.487	130.289	57.6212	51.5821	50.677	-1.27706	0.00121933	0.00930857	0	95.6	KAF4563429.1	hypothetical protein EYR36_003874	Pleurotus pulmonarius
ENSOPET00005014710	164.031	212.835	233.723	71.9777	90.6513	89.2914	61.05	94.577	91.9688	32.1349	41.6276	37.3409	-1.27723	0.000410318	0.00360286	5.73e-111	97.16	KDQ28232.1	hypothetical protein PLEOSDRAFT_1104903	Pleurotus ostreatus PC15
ENSOPET00005021401	237.635	253.247	234.858	107.967	109.011	82.0516	198.214	141.865	124.328	107.486	78.7305	104.91	-1.27916	0.000310617	0.00283869	0	90.1	KDQ26160.1	hypothetical protein PLEOSDRAFT_160747	Pleurotus ostreatus PC15
ENSOPET00005001596	139.847	91.5999	94.17	35.9889	48.1944	49.4723	293.357	221.555	201.82	73.1346	74.2058	93.3523	-1.28466	0.000619456	0.005135	3.59e-176	91.3	KAG9217703.1	hypothetical protein CCMSSC00406_0003608	Pleurotus cornucopiae
ENSOPET00005000148	402.717	414.894	347.181	187.354	131.961	158.07	233.1	378.308	287.828	155.134	154.746	154.698	-1.28685	0.000167601	0.00166311	1.68e-184	99.24	KAG9220204.1	hypothetical protein CCMSSC00406_0007101	Pleurotus cornucopiae
ENSOPET00005010385	861.162	877.383	698.9	526.072	129.666	341.479	2020.2	1324.95	1562.62	716.941	1018.07	1009.98	-1.28939	0.000112134	0.00116416	3.64e-129	100	KAG9226414.1	hypothetical protein CCMSSC00406_0003293	Pleurotus cornucopiae
ENSOPET00005030893	114.611	75.4352	87.3625	50.8078	25.2447	37.4059	204.557	121.724	174.57	37.6754	85.9701	63.1239	-1.28985	0.00108597	0.00841658	4.33e-195	98.24	KAG9221534.1	hypothetical protein CCMSSC00406_0009357	Pleurotus cornucopiae
ENSOPET00005014877	742.345	728.309	760.168	316.49	283.429	311.313	90.3857	150.623	152.43	228.269	256.1	312.063	-1.29168	0.000118896	0.00122446	0	98.75	KAG9220671.1	hypothetical protein CCMSSC00406_0003770	Pleurotus cornucopiae
ENSOPET00005028617	3923.07	4843.12	4529.24	2136.04	1461.9	1829.27	623.186	216.301	227.367	2187.39	834.362	2281.35	-1.29265	7.14229e-05	0.000780927	0	97.62	KAG9224068.1	hypothetical protein CCMSSC00406_0010201	Pleurotus cornucopiae
ENSOPET00005019582	97.7877	96.9881	88.4971	50.8078	32.1296	32.5793	76.1143	94.577	97.0781	38.7835	49.7722	71.1255	-1.29409	0.00109391	0.00845652	0	91.22	KAJ8691386.1	hypothetical protein PTI98_010967	Pleurotus ostreatus
ENSOPET00005030056	538.358	469.674	482.196	204.29	253.594	149.623	597.021	479.015	413.859	240.458	192.754	158.254	-1.29456	0.000141314	0.00142536
ENSOPET00005001358	172.443	123.031	158.841	55.0418	73.439	56.7121	106.243	112.091	105.594	80.8913	99.5443	66.6802	-1.29466	0.000527609	0.00446786
ENSOPET00005013749	100.942	85.3136	77.1513	41.2813	36.7195	28.9594	114.171	134.86	131.141	56.5131	51.5821	49.7879	-1.30022	0.00101723	0.00797519	0	95.6	KAF4563429.1	hypothetical protein EYR36_003874	Pleurotus pulmonarius
ENSOPET00005006008	407.974	316.109	334.701	198.997	64.2591	166.516	163.329	262.714	206.93	189.485	155.651	154.698	-1.30076	0.0001965	0.00190291	1.4e-65	93.75	KAF4605079.1	hypothetical protein EYR40_003862	Pleurotus pulmonarius
ENSOPET00005020798	2674.97	2569.29	2797.87	1341.11	704.556	1216.29	115.757	251.329	193.305	1525.85	276.009	1554.98	-1.30184	0.000870687	0.0069563	1.5e-297	99.04	XP_036627339.1	uncharacterized protein PC9H_010463	Pleurotus ostreatus
ENSOPET00005024718	231.326	226.306	233.723	140.78	55.0793	84.4649	241.821	286.358	400.234	138.513	105.879	143.14	-1.30233	0.000278693	0.00258016	3.19e-160	99.59	KAG9224461.1	hypothetical protein CCMSSC00406_0007654	Pleurotus cornucopiae
ENSOPET00005022444	369.07	237.082	255.28	107.967	120.486	120.664	1290.77	1205.86	1108.73	339.079	295.013	251.607	-1.30303	0.000147457	0.00147902	1.33e-198	98.69	KAJ8693048.1	Molecular chaperone (DnaJ super)	Pleurotus ostreatus
ENSOPET00005027005	1406.88	1395.55	1284.34	507.019	576.037	573.154	323.486	305.624	271.648	527.456	665.137	557.446	-1.30308	6.95349e-05	0.000764004	6.52e-220	98.7	KAG9224082.1	hypothetical protein CCMSSC00406_0010016	Pleurotus cornucopiae
ENSOPET00005008378	387.996	378.074	368.738	114.318	183.598	161.69	574.821	393.195	447.07	149.594	168.32	158.254	-1.30398	0.000116291	0.00120223	0	94.47	KDQ23273.1	hypothetical protein PLEOSDRAFT_1068280	Pleurotus ostreatus PC15
ENSOPET00005022463	369.07	237.98	255.28	107.967	120.486	120.664	1293.94	1209.36	1111.29	339.079	295.918	254.274	-1.30453	0.000144491	0.00145197	6.87e-206	99.48	KAJ8693048.1	Molecular chaperone (DnaJ super)	Pleurotus ostreatus
ENSOPET00005016993	170.34	216.427	172.456	110.084	42.4569	73.6051	160.157	122.6	121.773	107.486	128.503	159.143	-1.30617	0.000305391	0.00280229	8.45e-298	94.57	KAG9220636.1	hypothetical protein CCMSSC00406_0003735	Pleurotus cornucopiae
ENSOPET00005017002	170.34	216.427	172.456	110.084	42.4569	73.6051	160.157	122.6	121.773	107.486	128.503	159.143	-1.30617	0.000305391	0.00280229	0	97	KAG9220636.1	hypothetical protein CCMSSC00406_0003735	Pleurotus cornucopiae
ENSOPET00005022887	1258.62	1371.3	1133.44	534.54	626.527	359.579	72.9429	77.9384	95.375	1064.88	488.672	890.847	-1.30734	7.36614e-05	0.000801499	1.07e-238	87.98	KAG9227459.1	hypothetical protein CCMSSC00406_0000895	Pleurotus cornucopiae
ENSOPET00005008608	72.5521	109.561	73.7476	48.6908	22.9497	31.3727	30.1286	26.2714	35.7656	63.1617	55.2018	65.7911	-1.31253	0.00112119	0.0086377
ENSOPET00005015854	203.987	143.686	147.495	62.4513	59.6692	77.225	55.5	119.973	126.883	38.7835	22.6237	45.3425	-1.31265	0.000388379	0.00343397
ENSOPET00005011096	194.524	203.855	218.974	115.376	41.3094	91.7047	121.307	279.352	258.023	138.513	85.9701	92.4632	-1.31349	0.000971142	0.00765016	7.83e-84	86.81	KAF9489989.1	hypothetical protein BDN71DRAFT_1455242	Pleurotus eryngii
ENSOPET00005027554	121.972	103.274	103.247	45.5153	52.7843	33.7859	432.107	363.421	322.742	53.1888	48.8672	58.6786	-1.31439	0.000468052	0.00403384	1.29e-231	89.66	KAG9225161.1	hypothetical protein CCMSSC00406_0007428	Pleurotus cornucopiae
ENSOPET00005004457	246.046	259.533	188.34	109.025	71.144	97.7379	167.293	143.617	150.727	81.9994	80.5404	110.245	-1.32017	0.000186887	0.00182226	5.16e-54	93.75	KAJ8702958.1	hypothetical protein PTI98_001625	Pleurotus ostreatus
ENSOPET00005008942	1174.5	1285.99	1004.1	628.747	279.986	477.83	363.921	342.404	355.102	782.319	894.089	1196.69	-1.32117	6.37398e-05	0.00070813	0	95.05	XP_036636787.1	uncharacterized protein PC9H_001292	Pleurotus ostreatus
ENSOPET00005010647	1809.6	1391.96	1361.49	758.941	449.814	616.594	49177	58793.6	50846	7510.7	3665.04	7563.31	-1.32183	5.98993e-05	0.000669327	1.65e-29	96.43	KAG9226155.1	hypothetical protein CCMSSC00406_0005066	Pleurotus cornucopiae
ENSOPET00005029236	276.539	219.121	256.415	116.435	97.5362	86.8781	329.829	338.901	558.625	101.945	106.784	137.806	-1.32184	0.000568626	0.00477387	0	98.75	KAJ8701368.1	hypothetical protein PTI98_000164	Pleurotus ostreatus
ENSOPET00005009265	803.331	697.776	672.805	319.666	281.134	267.874	336.964	218.052	302.305	350.16	201.803	358.295	-1.32341	8.28947e-05	0.000889747	3.17e-89	54.37	XP_036626271.1	uncharacterized protein PC9H_002007	Pleurotus ostreatus
ENSOPET00005002315	184.009	201.161	212.166	94.2061	78.029	66.3653	95.9357	145.368	129.438	50.9726	81.4453	62.2349	-1.32395	0.000286115	0.00264343	5.36e-72	97.52	KAJ8690660.1	hypothetical protein PTI98_012069	Pleurotus ostreatus
ENSOPET00005027809	312.29	439.141	336.97	236.045	69.9966	126.697	305.25	267.968	293.789	146.269	273.294	251.607	-1.33064	0.000119918	0.00123404
ENSOPET00005029292	336.474	264.921	325.624	85.7382	154.91	127.904	533.593	439.608	384.055	145.161	95.0196	127.137	-1.33073	0.000115013	0.00119084	2.76e-128	95.81	KAJ8695067.1	tRNA 2'-phosphotransferase	Pleurotus ostreatus
ENSOPET00005010442	153.516	170.627	129.342	83.6212	29.8346	66.3653	107.829	78.8141	93.6719	99.729	78.7305	117.357	-1.33449	0.000311049	0.00284163	0	100	KAG9226412.1	hypothetical protein CCMSSC00406_0003291	Pleurotus cornucopiae
ENSOPET00005012348	512.071	371.788	349.45	194.763	131.961	161.69	1494.54	1008.82	975.891	427.727	382.793	302.284	-1.33636	0.000258061	0.00241236	8.6e-135	100	KAG9226653.1	hypothetical protein CCMSSC00406_0006122	Pleurotus cornucopiae
ENSOPET00005030473	216.605	189.486	200.82	96.3231	64.2591	79.6383	206.143	198.787	197.563	120.783	108.594	110.245	-1.33713	0.000212425	0.00203591	1.4e-162	100	KAG9221593.1	hypothetical protein CCMSSC00406_0007232	Pleurotus cornucopiae
ENSOPET00005029245	277.591	221.815	260.953	116.435	97.5362	86.8781	331.414	338.901	551.813	101.945	106.784	137.806	-1.33764	0.000312245	0.00284965	0	98.75	KAJ8701368.1	hypothetical protein PTI98_000164	Pleurotus ostreatus
ENSOPET00005016844	129.332	134.706	137.284	60.3343	34.4245	63.952	117.343	103.334	120.922	64.2698	80.5404	97.7976	-1.33836	0.00035896	0.00320542	0	99.8	XP_036631152.1	Cytochrome b2, mitochondrial precursor	Pleurotus ostreatus
ENSOPET00005030484	217.656	189.486	200.82	96.3231	64.2591	79.6383	213.279	200.538	199.266	120.783	110.404	110.245	-1.33962	0.000205951	0.00198303	1.65e-109	84.4	KAJ8693500.1	hypothetical protein PTI98_008488	Pleurotus ostreatus
ENSOPET00005015994	222.914	216.427	195.148	113.259	53.9318	83.2582	95.9357	91.0741	126.883	93.0804	59.7266	96.9086	-1.34108	0.000218776	0.00208935	3.95e-158	100	XP_036630291.1	uncharacterized protein PC9H_007136	Pleurotus ostreatus
ENSOPET00005019289	121.972	98.7842	120.265	61.3928	32.1296	41.0258	248.957	256.584	237.586	47.6483	33.4831	56.9004	-1.34174	0.000480295	0.0041209	9.21e-270	99.47	KAG9221459.1	hypothetical protein CCMSSC00406_0010150	Pleurotus cornucopiae
ENSOPET00005003972	94.6332	81.7215	58.9981	19.0529	43.6044	30.166	60.2571	57.797	61.3125	103.053	143.887	157.365	-1.34227	0.000603104	0.00501798	1.4e-94	90.68	KDQ23677.1	hypothetical protein PLEOSDRAFT_174703	Pleurotus ostreatus PC15
ENSOPET00005004860	177.7	121.235	158.841	55.0418	69.9966	55.5055	108.621	116.47	109	76.4589	86.875	72.9037	-1.34229	0.000338403	0.0030471
ENSOPET00005031727	483.681	314.313	383.488	161.95	149.173	154.45	403.564	289.861	263.984	199.458	162.891	209.82	-1.34352	0.000104583	0.00109336
ENSOPET00005018525	448.982	434.65	378.949	213.816	138.846	143.59	232.307	183.024	199.266	207.215	280.534	298.727	-1.34723	8.99583e-05	0.000956797	0	97.99	KAJ8698172.1	ferric-chelate reductase Frp1	Pleurotus ostreatus
ENSOPET00005025588	253.407	238.878	215.57	65.6267	103.274	108.598	237.857	212.798	166.055	96.4047	87.78	98.6867	-1.35098	0.000111196	0.00115652	1.58e-204	96.35	KDQ24780.1	hypothetical protein PLEOSDRAFT_1107711	Pleurotus ostreatus PC15
ENSOPET00005025603	253.407	238.878	215.57	65.6267	103.274	108.598	237.857	212.798	166.055	96.4047	87.78	98.6867	-1.35098	0.000111196	0.00115652	1.58e-204	96.35	KDQ24780.1	hypothetical protein PLEOSDRAFT_1107711	Pleurotus ostreatus PC15
ENSOPET00005025620	253.407	238.878	215.57	65.6267	103.274	108.598	237.857	212.798	165.203	96.4047	87.78	98.6867	-1.35098	0.000111226	0.00115652	5.82e-146	93.24	KAF9496685.1	alpha/beta-hydrolase	Pleurotus eryngii
ENSOPET00005029090	55.7285	71.843	51.056	16.9359	24.0972	28.9594	51.5357	73.5599	75.7891	16.6215	30.7682	35.5628	-1.35168	0.0012362	0.009416	5.52e-171	88.15	KAG9218087.1	hypothetical protein CCMSSC00406_0010246	Pleurotus cornucopiae
ENSOPET00005005948	10674.6	9598.23	8172.37	5992.14	1646.64	3426.86	1771.24	3397.76	3290.44	3188	2811.67	3512.71	-1.3621	8.2461e-05	0.000885798	3.15e-102	85.16	KAJ8689821.1	hypothetical protein PTI98_012682	Pleurotus ostreatus
ENSOPET00005030694	145.104	123.929	172.456	77.2702	40.162	54.2988	62.6357	91.9498	97.0781	80.8913	55.2018	73.7928	-1.36223	0.00037531	0.00333704	1.22e-35	68.54	KAF4583438.1	hypothetical protein EYR38_002189	Pleurotus pulmonarius
ENSOPET00005029309	348.04	291.862	347.181	91.0306	162.943	129.111	549.45	448.365	394.273	151.81	127.598	145.807	-1.36551	7.22387e-05	0.000788886	3.5e-197	97.32	KAG9223915.1	hypothetical protein CCMSSC00406_0004469	Pleurotus cornucopiae
ENSOPET00005012358	528.895	390.647	363.065	200.056	133.108	162.897	1582.54	1053.48	1031.24	448.781	410.847	323.621	-1.37049	0.000226124	0.00214961	1.15e-252	99.71	KAG9226653.1	hypothetical protein CCMSSC00406_0006122	Pleurotus cornucopiae
ENSOPET00005012366	528.895	390.647	363.065	200.056	133.108	162.897	1581.75	1053.48	1031.24	447.673	410.847	323.621	-1.37049	0.000222036	0.00211523	2.21e-241	99.69	KAG9226653.1	hypothetical protein CCMSSC00406_0006122	Pleurotus cornucopiae
ENSOPET00005029332	338.577	280.188	324.489	87.8552	153.763	123.077	529.629	433.478	376.391	148.485	113.119	136.028	-1.37095	7.04184e-05	0.000771276	1.64e-128	89.45	KAG9223915.1	hypothetical protein CCMSSC00406_0004469	Pleurotus cornucopiae
ENSOPET00005004592	149.31	92.4979	111.189	37.0474	40.162	59.1254	39.6429	97.2041	79.1953	65.3779	41.6276	69.3474	-1.3725	0.000368131	0.00328187	4.36e-88	86.21	KAJ8690776.1	hypothetical protein PTI98_012175	Pleurotus ostreatus
ENSOPET00005014617	281.797	345.745	243.934	136.546	72.2915	126.697	251.336	246.075	292.086	176.188	209.948	216.044	-1.377	6.50017e-05	0.000719774	1.81e-277	99.74	KAG9221049.1	hypothetical protein CCMSSC00406_0005512	Pleurotus cornucopiae
ENSOPET00005010073	384.842	338.56	374.411	114.318	133.108	174.963	52.3286	61.2999	61.3125	120.783	135.742	223.156	-1.37799	6.63605e-05	0.000733313	1.09e-256	98.86	XP_036635777.1	uncharacterized protein PC9H_000270	Pleurotus ostreatus
ENSOPET00005010083	384.842	338.56	374.411	114.318	133.108	174.963	52.3286	61.2999	61.3125	120.783	135.742	223.156	-1.37799	6.63605e-05	0.000733313	2.24e-240	98.5	XP_036635777.1	uncharacterized protein PC9H_000270	Pleurotus ostreatus
ENSOPET00005030242	84.1184	105.968	106.65	34.9304	56.2267	22.9262	34.8857	50.7913	56.2031	22.162	28.9583	28.4502	-1.3791	0.00060471	0.00502824	1.41e-21	75	XP_036629249.1	uncharacterized protein PC9H_008307	Pleurotus ostreatus
ENSOPET00005016311	286.003	238.878	262.088	113.259	81.4714	107.391	290.186	140.99	139.656	121.891	108.594	120.024	-1.38118	9.96415e-05	0.00104902	8.69e-143	80.94	ASU87523.1	versatile peroxidase	Pleurotus ostreatus
ENSOPET00005023892	58.8829	69.1489	70.3439	23.2869	33.2771	19.3063	26.9571	37.6556	48.5391	16.6215	36.1979	43.5644	-1.38663	0.00123811	0.00942792	2.79e-104	100	KAG9218903.1	hypothetical protein CCMSSC00406_0000983	Pleurotus cornucopiae
ENSOPET00005017072	87.2729	90.7018	77.1513	28.5794	43.6044	25.3395	124.479	84.0684	91.1172	40.9997	74.2058	51.566	-1.38739	0.00047265	0.00406566	1.47e-251	64.15	KAG9218474.1	hypothetical protein CCMSSC00406_0010367	Pleurotus cornucopiae
ENSOPET00005012108	2841.1	3316.45	2938.56	1239.5	961.592	1273.01	229.929	282.855	234.18	1317.53	1488.64	1566.54	-1.38861	1.96005e-05	0.000246066	2.37e-255	98.18	KAG9225590.1	hypothetical protein CCMSSC00406_0003093	Pleurotus cornucopiae
ENSOPET00005017280	335.422	266.717	299.529	114.318	114.748	114.631	106.243	67.4299	81.75	149.594	120.358	154.698	-1.39146	8.16902e-05	0.000878569	1.62e-248	99.06	XP_036632595.1	uncharacterized protein PC9H_004509	Pleurotus ostreatus
ENSOPET00005015827	203.987	264.023	229.185	58.2173	119.338	88.0848	276.707	157.628	197.563	56.5131	96.8295	97.7976	-1.39209	6.85846e-05	0.000755198	0	99.23	KAG9221177.1	hypothetical protein CCMSSC00406_0007351	Pleurotus cornucopiae
ENSOPET00005009812	572.005	587.317	502.618	263.565	183.598	185.823	482.85	457.998	447.922	314.701	364.694	356.517	-1.39262	3.88395e-05	0.000453565	4.63e-125	96.61	KDQ33938.1	hypothetical protein PLEOSDRAFT_1032646, partial	Pleurotus ostreatus PC15
ENSOPET00005010098	105.148	124.827	73.7476	59.2758	19.5072	36.1992	302.871	199.662	189.047	106.378	129.408	159.143	-1.40134	0.000267527	0.00249134
ENSOPET00005003646	106.2	100.58	104.381	21.1699	68.8491	27.7527	3.96429	7.0057	10.2188	15.5134	19.9089	6.22349	-1.40167	0.000585359	0.00489453
ENSOPET00005002511	242.892	194.874	218.974	84.6797	82.6189	80.8449	207.729	184.775	221.406	101.945	81.4453	92.4632	-1.40415	9.43035e-05	0.00099868	9.22e-160	82.52	KAJ8701773.1	hypothetical protein PTI98_000526	Pleurotus ostreatus
ENSOPET00005002523	242.892	194.874	218.974	84.6797	82.6189	80.8449	207.729	184.775	221.406	101.945	81.4453	92.4632	-1.40415	9.43035e-05	0.00099868	4.75e-164	88.39	KAJ8701773.1	hypothetical protein PTI98_000526	Pleurotus ostreatus
ENSOPET00005002530	242.892	194.874	218.974	84.6797	82.6189	80.8449	207.729	184.775	221.406	101.945	81.4453	92.4632	-1.40415	9.43035e-05	0.00099868	4.75e-164	88.39	KAJ8701773.1	hypothetical protein PTI98_000526	Pleurotus ostreatus
ENSOPET00005005639	79.9125	74.5372	80.5551	29.6379	24.0972	34.9926	103.864	176.018	152.43	40.9997	30.7682	22.2267	-1.40523	0.000476402	0.00409271	1.82e-43	78.79	KAG9219919.1	hypothetical protein CCMSSC00406_0009522	Pleurotus cornucopiae
ENSOPET00005008018	77.8096	107.765	64.671	42.3398	24.0972	27.7527	116.55	63.927	67.2734	46.5402	76.9206	35.5628	-1.4097	0.00107484	0.00834505	3.33e-155	93.11	KAG9226864.1	hypothetical protein CCMSSC00406_0003463	Pleurotus cornucopiae
ENSOPET00005019855	299.672	249.655	205.359	124.903	88.3563	69.9852	645.386	380.059	366.172	249.323	274.199	199.152	-1.41383	0.00048004	0.00412002	6.44e-214	97.98	KAG9227798.1	hypothetical protein CCMSSC00406_0000556	Pleurotus cornucopiae
ENSOPET00005022977	62.0373	68.2509	49.9215	30.6964	13.7698	22.9262	87.2143	51.667	54.5	59.8374	37.1029	47.1207	-1.41902	0.000877571	0.00699901	1.09e-88	60.77	KAG9225162.1	hypothetical protein CCMSSC00406_0007427	Pleurotus cornucopiae
ENSOPET00005029253	392.202	337.662	343.777	113.259	146.878	139.97	631.114	628.762	613.125	196.134	233.477	210.709	-1.42405	3.06104e-05	0.000366848	3.46e-166	89.44	KAG9218254.1	hypothetical protein CCMSSC00406_0005935	Pleurotus cornucopiae
ENSOPET00005010561	2306.95	2035.85	1887.94	762.117	780.29	778.283	2381.74	2242.7	2168.93	1044.94	878.705	1130.01	-1.42485	1.34245e-05	0.00017413	0	99.43	KAG9225963.1	hypothetical protein CCMSSC00406_0006415	Pleurotus cornucopiae
ENSOPET00005004626	276.539	256.839	189.475	100.557	83.7664	84.4649	202.179	154.125	158.391	85.3237	155.651	107.577	-1.42723	5.56165e-05	0.000627981	0	97.47	KAJ8689817.1	Hexadecenal dehydrogenase	Pleurotus ostreatus
ENSOPET00005016833	125.126	126.623	129.342	56.1003	28.6871	56.7121	107.829	100.707	115.813	57.6212	76.0157	83.5725	-1.42934	0.000171524	0.00169393	0	91.78	XP_036631152.1	Cytochrome b2, mitochondrial precursor	Pleurotus ostreatus
ENSOPET00005008103	848.545	871.097	658.056	405.404	231.792	244.948	97.5214	107.713	177.977	695.887	766.491	804.608	-1.43048	2.03751e-05	0.000255195	0	99.6	KAG9226198.1	hypothetical protein CCMSSC00406_0005109	Pleurotus cornucopiae
ENSOPET00005012332	2034.61	1738.6	1796.04	642.507	817.009	604.527	1721.29	1649.84	1394.86	575.104	450.664	474.763	-1.43201	1.38056e-05	0.000178644	0	95.69	KAJ8689128.1	hypothetical protein PTI98_013184	Pleurotus ostreatus
ENSOPET00005017754	126.178	138.298	110.054	49.7493	53.9318	34.9926	427.35	251.329	251.211	89.7561	135.742	112.023	-1.43339	0.00130212	0.00985682	0	97.26	XP_036633723.1	uncharacterized protein PC9H_005659	Pleurotus ostreatus
ENSOPET00005003264	275.488	314.313	265.491	112.201	69.9966	133.937	145.093	155.877	155.836	70.9184	93.2097	105.799	-1.43588	3.98408e-05	0.000463737
ENSOPET00005003347	407.974	438.243	424.332	204.29	136.551	127.904	765.9	1030.71	1129.17	167.323	223.522	200.041	-1.43858	2.69061e-05	0.000325934	0	99.46	KAG9217796.1	hypothetical protein CCMSSC00406_0005166	Pleurotus cornucopiae
ENSOPET00005000457	82.0155	86.2117	82.8242	33.8719	30.9821	27.7527	229.136	176.894	154.133	46.5402	90.4948	56.0114	-1.43879	0.000267848	0.00249251	8.63e-232	94.95	KAG9220147.1	hypothetical protein CCMSSC00406_0007158	Pleurotus cornucopiae
ENSOPET00005028797	2586.64	2900.66	2396.23	652.033	1465.34	785.523	1707.02	1171.7	1380.38	1128.05	2726.61	1254.48	-1.44135	0.000129776	0.00132536	0	93.97	KAG9218171.1	hypothetical protein CCMSSC00406_0008110	Pleurotus cornucopiae
ENSOPET00005021248	103.045	96.0901	120.265	33.8719	37.867	45.8524	15.8571	12.26	17.8828	37.6754	18.099	24.0049	-1.44159	0.000373453	0.00332381	0	99.05	KAG9227134.1	hypothetical protein CCMSSC00406_0010238	Pleurotus cornucopiae
ENSOPET00005021242	99.8906	95.192	117.996	33.8719	36.7195	44.6457	11.8929	5.25428	11.9219	36.5673	14.4792	23.1158	-1.44192	0.00041181	0.00361269	2.29e-282	94.31	KAG9227134.1	hypothetical protein CCMSSC00406_0010238	Pleurotus cornucopiae
ENSOPET00005006579	144.053	194.874	180.398	111.142	18.3598	61.5387	230.721	147.995	168.609	91.9723	121.263	139.584	-1.44276	9.43039e-05	0.00099868
ENSOPET00005030464	215.553	183.2	194.013	84.6797	60.8167	72.3985	192.664	188.278	186.492	104.161	94.1146	96.0195	-1.44383	7.13724e-05	0.000780692	5.38e-125	100	KAG9221593.1	hypothetical protein CCMSSC00406_0007232	Pleurotus cornucopiae
ENSOPET00005017755	4149.14	3494.27	2985.08	1412.03	1115.36	1377.98	2866.18	1449.3	1457.88	1871.58	2256.04	2224.45	-1.4444	9.55251e-06	0.000127151	0	96.62	KAG9219118.1	hypothetical protein CCMSSC00406_0001528	Pleurotus cornucopiae
ENSOPET00005029490	228.171	197.568	194.013	61.3928	78.029	88.0848	227.55	231.188	279.313	72.0265	53.392	96.9086	-1.44578	4.97017e-05	0.000567378	0	96.96	KAF9494879.1	hypothetical protein BDN71DRAFT_1471020	Pleurotus eryngii
ENSOPET00005029507	228.171	197.568	194.013	61.3928	78.029	88.0848	226.757	231.188	278.461	72.0265	53.392	96.9086	-1.44578	4.97319e-05	0.000567483	0	99.83	KAG9224142.1	hypothetical protein CCMSSC00406_0006810	Pleurotus cornucopiae
ENSOPET00005003474	68.3462	77.2313	73.7476	19.0529	39.0145	21.7195	50.7429	85.8198	61.3125	21.0539	11.7643	23.1158	-1.45885	0.000474587	0.00408103	1.48e-52	86.41	XP_036627098.1	uncharacterized protein PC9H_011761	Pleurotus ostreatus
ENSOPET00005003934	28733.8	22459.9	25378.3	7188.24	12094.5	8561.12	3608.29	3236.63	4239.08	8811.61	4408.91	6383.52	-1.45946	7.1854e-06	9.87159e-05	1.22e-199	98.17	KAJ8702057.1	hypothetical protein PTI98_000806	Pleurotus ostreatus
ENSOPET00005003941	28733.8	22459.9	25378.3	7188.24	12094.5	8561.12	3608.29	3236.63	4239.08	8811.61	4408.91	6383.52	-1.45946	7.1854e-06	9.87159e-05	7.81e-202	92.86	KAJ8702057.1	hypothetical protein PTI98_000806	Pleurotus ostreatus
ENSOPET00005029579	189.266	160.749	157.706	51.8663	71.144	61.5387	168.879	112.091	102.188	49.8645	71.4909	55.1223	-1.46003	7.28308e-05	0.000794386	4.3e-237	92.11	XP_036629232.1	uncharacterized protein PC9H_008290	Pleurotus ostreatus
ENSOPET00005029071	179.803	199.364	155.437	93.1476	29.8346	71.1918	507.429	356.415	365.32	129.648	142.982	130.693	-1.46112	4.76306e-05	0.000546282	7.6e-90	98.58	KAG9218279.1	hypothetical protein CCMSSC00406_0005960	Pleurotus cornucopiae
ENSOPET00005016514	97.7877	148.176	113.458	47.6323	30.9821	51.8856	72.15	60.4242	71.5313	50.9726	57.9167	41.7863	-1.46163	0.00013215	0.00134502	0	87.47	XP_036633881.1	uncharacterized protein PC9H_005820	Pleurotus ostreatus
ENSOPET00005000237	87.2729	133.808	98.7083	48.6908	26.3921	41.0258	103.071	84.9441	88.5625	54.2969	70.586	64.9021	-1.46164	0.000153973	0.00154036	2.83e-13	44.83	KAJ8694293.1	autophagy protein	Pleurotus ostreatus
ENSOPET00005009805	514.174	520.862	447.024	216.992	162.943	158.07	452.721	442.235	418.117	284.782	313.112	296.949	-1.46191	1.75624e-05	0.000222253	1.9e-137	97.92	KAG9225922.1	hypothetical protein CCMSSC00406_0006456	Pleurotus cornucopiae
ENSOPET00005005555	11478	7293.87	7753.71	2876.99	2531.35	4217.21	206.936	111.215	218	2868.87	2351.96	3643.41	-1.46244	0.000313851	0.0028614	0	97.4	KAG9217584.1	hypothetical protein CCMSSC00406_0010101	Pleurotus cornucopiae
ENSOPET00005031308	591.983	547.803	529.848	148.189	260.479	196.682	215.657	322.262	352.547	206.107	336.641	201.819	-1.46369	1.38305e-05	0.000178659	0	100	KAG9218012.1	hypothetical protein CCMSSC00406_0008789	Pleurotus cornucopiae
ENSOPET00005005550	11478	7292.97	7752.58	2873.82	2531.35	4211.18	206.936	111.215	218	2867.76	2348.34	3639.85	-1.46371	0.000311276	0.0028425	0	99.13	KAG9217584.1	hypothetical protein CCMSSC00406_0010101	Pleurotus cornucopiae
ENSOPET00005005565	11478	7293.87	7753.71	2873.82	2531.35	4211.18	206.936	111.215	218	2867.76	2348.34	3639.85	-1.46382	0.000309884	0.0028358	0	99.48	KAG9217584.1	hypothetical protein CCMSSC00406_0010101	Pleurotus cornucopiae
ENSOPET00005029386	1045.17	1123.45	831.646	251.922	352.278	479.036	58.6714	107.713	65.5703	47.6483	57.0117	237.382	-1.46974	9.91876e-06	0.000131682	4.56e-166	98.73	XP_036637152.1	Mitochondrial GTP/GDP carrier protein 1	Pleurotus ostreatus
ENSOPET00005020252	239.738	224.51	253.011	106.908	51.6368	100.151	616.05	340.652	442.813	101.945	159.271	110.245	-1.47123	0.000220772	0.00210393	2.97e-188	97.48	KAJ8691502.1	hypothetical protein PTI98_011068	Pleurotus ostreatus
ENSOPET00005029469	227.12	193.976	188.34	60.3343	71.144	88.0848	220.414	225.058	275.055	72.0265	53.392	92.4632	-1.47284	3.75677e-05	0.000441199	0	99.79	KAG9224142.1	hypothetical protein CCMSSC00406_0006810	Pleurotus cornucopiae
ENSOPET00005029477	228.171	196.67	191.744	60.3343	73.439	88.0848	222.793	227.685	278.461	72.0265	52.487	96.0195	-1.47466	3.60892e-05	0.000425505	0	99.63	KAG9224142.1	hypothetical protein CCMSSC00406_0006810	Pleurotus cornucopiae
ENSOPET00005020265	240.789	224.51	254.146	106.908	51.6368	100.151	616.843	340.652	442.813	101.945	161.081	112.023	-1.47562	0.00021741	0.00207763	7.77e-240	97.99	KAJ8691502.1	hypothetical protein PTI98_011068	Pleurotus ostreatus
ENSOPET00005030553	96.7362	119.439	88.4971	40.2228	36.7195	32.5793	160.95	147.12	146.469	42.1078	50.6771	43.5644	-1.47604	0.000131912	0.0013431	0	90.91	KAG9218414.1	hypothetical protein CCMSSC00406_0007985	Pleurotus cornucopiae
ENSOPET00005031728	678.205	506.493	530.983	238.162	170.975	207.542	622.393	394.946	357.656	269.268	258.815	299.616	-1.47619	1.48619e-05	0.000191119	2.89e-254	99.71	KAG9218257.1	hypothetical protein CCMSSC00406_0005938	Pleurotus cornucopiae
ENSOPET00005000439	82.0155	86.2117	82.8242	33.8719	30.9821	25.3395	229.136	176.894	154.133	46.5402	88.6849	56.0114	-1.47689	0.00019444	0.001885	1.78e-210	98.09	KAF4566449.1	hypothetical protein EYR36_011875	Pleurotus pulmonarius
ENSOPET00005010428	139.847	157.157	115.727	63.5097	22.9497	61.5387	95.1429	68.3056	74.9375	75.3508	57.0117	102.243	-1.47962	8.40262e-05	0.000900099	5.23e-210	100	KAG9226412.1	hypothetical protein CCMSSC00406_0003291	Pleurotus cornucopiae
ENSOPET00005022989	72.5521	79.9254	61.2672	32.8134	17.2123	26.5461	110.207	66.5542	68.9766	64.2698	39.8177	52.4551	-1.48101	0.000337855	0.00304318	1.03e-208	86.73	KAF9500002.1	alpha/beta-hydrolase	Pleurotus eryngii
ENSOPET00005010435	149.31	162.545	120.265	65.6267	26.3921	62.7453	96.7286	71.8084	76.6406	81.9994	61.5365	109.356	-1.48136	7.53689e-05	0.000817766	3.31e-254	100	KAG9226412.1	hypothetical protein CCMSSC00406_0003291	Pleurotus cornucopiae
ENSOPET00005019850	299.672	247.859	205.359	123.844	78.029	67.5719	645.386	378.308	364.469	249.323	270.58	197.373	-1.48245	0.000321926	0.00292256	8.53e-212	97.95	KAG9227798.1	hypothetical protein CCMSSC00406_0000556	Pleurotus cornucopiae
ENSOPET00005029455	228.171	196.67	191.744	60.3343	73.439	86.8781	222.793	225.934	276.758	72.0265	51.5821	95.1304	-1.48253	3.32572e-05	0.000395053	0	85.22	KAG9224142.1	hypothetical protein CCMSSC00406_0006810	Pleurotus cornucopiae
ENSOPET00005019404	85.1699	151.768	94.17	42.3398	44.7519	31.3727	191.871	91.0741	136.25	53.1888	101.354	63.1239	-1.48285	0.00116343	0.00892734	9.49e-96	98.04	KAG9219148.1	hypothetical protein CCMSSC00406_0001558	Pleurotus cornucopiae
ENSOPET00005017080	93.5818	92.4979	80.5551	27.5209	42.4569	25.3395	129.236	86.6955	91.9688	44.324	76.9206	56.0114	-1.48406	0.000183973	0.00179841	0	64.03	KAG9218474.1	hypothetical protein CCMSSC00406_0010367	Pleurotus cornucopiae
ENSOPET00005030429	68.3462	55.6784	65.8056	23.2869	25.2447	19.3063	28.5429	25.3957	29.8047	18.8377	24.4336	22.2267	-1.48455	0.000886467	0.00706368	0	99.31	KAG9223604.1	hypothetical protein CCMSSC00406_0009235	Pleurotus cornucopiae
ENSOPET00005030441	68.3462	55.6784	65.8056	23.2869	25.2447	19.3063	28.5429	25.3957	29.8047	18.8377	24.4336	22.2267	-1.48455	0.000886467	0.00706368	0	97.8	KAG9223604.1	hypothetical protein CCMSSC00406_0009235	Pleurotus cornucopiae
ENSOPET00005031770	297.569	249.655	245.069	95.2646	94.0937	91.7047	328.243	338.901	335.516	120.783	68.7761	106.688	-1.49514	2.23758e-05	0.000277289	0	99.77	KAJ8701500.1	hypothetical protein PTI98_000268	Pleurotus ostreatus
ENSOPET00005031772	300.723	250.553	247.338	96.3231	95.2412	91.7047	327.45	336.274	338.07	128.54	69.681	108.466	-1.49533	2.22614e-05	0.000275998	0	99.18	KAJ8701500.1	hypothetical protein PTI98_000268	Pleurotus ostreatus
ENSOPET00005031778	300.723	250.553	247.338	96.3231	95.2412	91.7047	327.45	336.274	338.07	128.54	69.681	108.466	-1.49533	2.22614e-05	0.000275998	0	99.18	KAJ8701500.1	hypothetical protein PTI98_000268	Pleurotus ostreatus
ENSOPET00005031776	300.723	251.451	247.338	96.3231	95.2412	91.7047	329.036	340.652	338.922	128.54	71.4909	108.466	-1.49695	2.17113e-05	0.000270048	0	99.06	KAJ8701499.1	hypothetical protein PTI98_000268	Pleurotus ostreatus
ENSOPET00005031195	777.044	696.878	728.399	273.092	227.202	279.941	160.157	221.555	178.828	156.242	131.218	171.59	-1.49704	9.63068e-06	0.000128002	0	94.69	KAG9223975.1	hypothetical protein CCMSSC00406_0004409	Pleurotus cornucopiae
ENSOPET00005031200	777.044	696.878	728.399	273.092	227.202	279.941	160.157	221.555	178.828	156.242	131.218	171.59	-1.49704	9.63068e-06	0.000128002	0	94.69	KAG9223975.1	hypothetical protein CCMSSC00406_0004409	Pleurotus cornucopiae
ENSOPET00005014110	71.5007	52.0862	56.7289	14.8189	33.2771	15.6863	52.3286	56.0456	56.2031	25.4863	35.293	24.0049	-1.4993	0.000604596	0.00502824	1.12e-251	98.97	KAG9221420.1	hypothetical protein CCMSSC00406_0008324	Pleurotus cornucopiae
ENSOPET00005014321	62.0373	58.3725	49.9215	19.0529	20.6547	20.5129	41.2286	56.9213	51.9453	33.243	40.7227	28.4502	-1.50002	0.000616585	0.00511435	2.45e-197	98.68	KDQ27980.1	hypothetical protein PLEOSDRAFT_1104657	Pleurotus ostreatus PC15
ENSOPET00005007703	54.677	49.3921	64.671	25.4039	17.2123	16.893	29.3357	39.4071	45.1328	42.1078	24.4336	29.3393	-1.50362	0.000928518	0.00735093	3.15e-28	41.88	KAF9495361.1	hypothetical protein BDN71DRAFT_1506706	Pleurotus eryngii
ENSOPET00005013999	42.0592	47.596	66.9401	21.1699	18.3598	15.6863	45.1929	77.0627	68.9766	11.081	25.3386	27.5612	-1.50388	0.00094599	0.00746949	1.91e-206	100	KAJ8701149.1	Beta-glucosidase 1B	Pleurotus ostreatus
ENSOPET00005031207	783.353	701.368	731.803	273.092	227.202	281.147	160.95	222.431	183.938	157.35	131.218	174.258	-1.50409	8.71755e-06	0.000117079	0	94.69	KAG9223975.1	hypothetical protein CCMSSC00406_0004409	Pleurotus cornucopiae
ENSOPET00005030727	365.915	245.164	257.549	57.1588	162.943	85.6715	196.629	250.454	202.672	53.1888	56.1068	55.1223	-1.50628	1.82469e-05	0.000230038
ENSOPET00005029781	188.215	158.055	150.899	83.6212	36.7195	54.2988	18.2357	54.2942	59.6094	60.9455	54.2969	56.0114	-1.50936	7.3504e-05	0.00080011
ENSOPET00005019469	88.3244	57.4744	47.6523	24.3454	21.8022	21.7195	68.9786	71.8084	50.2422	50.9726	39.8177	46.2316	-1.51118	0.000398327	0.00351156	1.02e-87	92.59	KAG9218509.1	hypothetical protein CCMSSC00406_0008862	Pleurotus cornucopiae
ENSOPET00005030475	150.362	123.031	133.88	51.8663	43.6044	47.059	363.129	257.459	269.945	83.1075	79.6355	72.0146	-1.51473	4.98737e-05	0.00056862	2.3e-190	94.42	KAJ8695214.1	hypothetical protein PTI98_007827	Pleurotus ostreatus
ENSOPET00005030482	150.362	123.031	133.88	51.8663	43.6044	47.059	363.129	257.459	269.945	83.1075	79.6355	72.0146	-1.51473	4.98737e-05	0.00056862	3.77e-214	93.16	KAJ8695213.1	hypothetical protein PTI98_007827	Pleurotus ostreatus
ENSOPET00005010886	269.179	170.627	155.437	64.5682	90.6513	53.0922	1753.8	1418.65	1273.94	236.025	180.085	174.258	-1.51474	1.72162e-05	0.000218475	2.93e-164	99.55	KAG9226012.1	hypothetical protein CCMSSC00406_0009109	Pleurotus cornucopiae
ENSOPET00005008756	99.8906	124.827	96.4392	16.9359	67.7016	27.7527	57.8786	99.8312	103.039	13.2972	38.0078	20.4486	-1.51476	0.000126898	0.00129893	7.59e-216	96.19	KAF9495454.1	hypothetical protein BDN71DRAFT_1417116	Pleurotus eryngii
ENSOPET00005013313	189.266	202.059	163.379	112.201	29.8346	51.8856	105.45	133.108	101.336	110.81	84.1602	124.47	-1.51625	4.44998e-05	0.000513214	7.52e-121	100	KAJ8699554.1	hypothetical protein PTI98_002656	Pleurotus ostreatus
ENSOPET00005019840	69.3977	52.0862	57.8635	21.1699	16.0648	25.3395	122.1	92.8255	66.4219	24.3782	30.7682	31.1174	-1.51912	0.000416137	0.00364117	1.03e-55	69.85	KAJ8697787.1	hypothetical protein PTI98_004557	Pleurotus ostreatus
ENSOPET00005027310	391.151	302.639	371.007	148.189	138.846	84.4649	371.85	496.529	383.203	121.891	71.4909	83.5725	-1.51914	1.62275e-05	0.000207098	4.21e-80	91.25	KAJ8693153.1	Type 1 phosphatases regulator ypi1	Pleurotus ostreatus
ENSOPET00005020996	111.457	134.706	123.669	50.8078	28.6871	49.4723	61.8429	67.4299	74.9375	36.5673	32.5781	45.3425	-1.51986	8.94266e-05	0.000951894	2.93e-191	99.29	KAG9219677.1	hypothetical protein CCMSSC00406_0006001	Pleurotus cornucopiae
ENSOPET00005019843	299.672	247.859	205.359	122.786	74.5865	65.1586	645.386	376.556	364.469	248.214	266.96	194.706	-1.51995	0.000261063	0.00243789	4.46e-95	96.4	KAF9499107.1	Clavaminate synthase-like protein	Pleurotus eryngii
ENSOPET00005032135	143.001	89.8038	119.131	28.5794	50.4893	43.4391	145.886	210.171	159.242	18.8377	11.7643	16.0032	-1.52244	7.89894e-05	0.000853611
ENSOPET00005028998	946.332	761.536	887.24	291.086	305.231	306.487	1281.26	784.638	839.641	589.509	365.599	492.544	-1.52331	5.53994e-06	7.77757e-05	0	100	KAG9225020.1	hypothetical protein CCMSSC00406_0001829	Pleurotus cornucopiae
ENSOPET00005011668	574.108	705.858	695.497	189.471	301.788	195.476	59.4643	151.498	150.727	138.513	166.51	128.026	-1.52437	6.47962e-06	8.97519e-05	0	89.64	KAF9494291.1	hypothetical protein BDN71DRAFT_1496586	Pleurotus eryngii
ENSOPET00005016356	443.725	439.141	417.525	159.833	148.026	143.59	67.3929	154.125	112.406	160.675	119.453	93.3523	-1.52631	1.04118e-05	0.000137503	0	92.92	KAG9219239.1	hypothetical protein CCMSSC00406_0001649	Pleurotus cornucopiae
ENSOPET00005001990	2836.89	2595.33	2622.01	692.256	1133.71	970.139	1449.34	1469.45	1272.23	836.616	760.157	805.497	-1.52633	2.90703e-06	4.29848e-05	0	80.9	KAG9217515.1	hypothetical protein CCMSSC00406_0008627	Pleurotus cornucopiae
ENSOPET00005002001	2846.36	2617.78	2633.36	700.724	1133.71	976.173	1458.06	1479.08	1284.16	842.156	768.301	818.833	-1.52659	2.88928e-06	4.27458e-05	0	97.05	KAG9217515.1	hypothetical protein CCMSSC00406_0008627	Pleurotus cornucopiae
ENSOPET00005016367	443.725	440.937	417.525	159.833	148.026	143.59	68.1857	155.877	112.406	160.675	119.453	93.3523	-1.5283	1.01028e-05	0.00013388	0	99.63	KAG9219239.1	hypothetical protein CCMSSC00406_0001649	Pleurotus cornucopiae
ENSOPET00005004320	79.9125	98.7842	78.2859	27.5209	22.9497	38.6125	70.5643	121.724	100.484	28.8106	27.1484	32.0065	-1.52845	0.000130002	0.00132666	0	99.88	KAG9217707.1	hypothetical protein CCMSSC00406_0003604	Pleurotus cornucopiae
ENSOPET00005019835	46.2651	53.8823	49.9215	16.9359	21.8022	13.2731	107.036	79.6898	73.2344	48.7564	52.487	40.8972	-1.52873	0.000514877	0.00437214	2.49e-123	90.84	KAG9219468.1	hypothetical protein CCMSSC00406_0005362	Pleurotus cornucopiae
ENSOPET00005004748	66.2433	81.7215	64.671	27.5209	17.2123	28.9594	17.4429	14.0114	19.5859	24.3782	36.1979	28.4502	-1.52879	0.000393839	0.00347768	1.26e-207	99.69	KAJ8690886.1	hypothetical protein PTI98_012282	Pleurotus ostreatus
ENSOPET00005027010	79.9125	61.0666	89.6317	26.4624	17.2123	36.1992	57.0857	80.5656	70.6797	16.6215	14.4792	13.336	-1.52966	0.000297628	0.00274133	5.24e-96	88.95	KAF4597047.1	hypothetical protein EYR40_007497	Pleurotus pulmonarius
ENSOPET00005016864	84.1184	64.6587	57.8635	26.4624	18.3598	26.5461	34.0929	51.667	41.7266	21.0539	24.4336	25.783	-1.53377	0.000382964	0.00339278
ENSOPET00005031858	45.2137	56.5764	49.9215	14.8189	20.6547	16.893	44.4	76.187	44.2813	8.8648	11.7643	9.77976	-1.53461	0.000713376	0.00582219
ENSOPET00005012126	233.429	207.447	248.473	75.1532	97.5362	65.1586	164.914	255.708	274.203	86.4318	88.6849	81.7944	-1.53519	2.04675e-05	0.000256115	7.75e-107	98.77	KAG9225793.1	hypothetical protein CCMSSC00406_0007803	Pleurotus cornucopiae
ENSOPET00005020661	80.964	51.1882	52.1906	20.1114	26.3921	16.893	11.1	11.3843	12.7734	5.5405	11.7643	8.89069	-1.53991	0.000908123	0.00720428	1.89e-151	98.71	KDQ25824.1	hypothetical protein PLEOSDRAFT_1066864	Pleurotus ostreatus PC15
ENSOPET00005012141	234.48	210.141	249.607	75.1532	97.5362	65.1586	164.914	256.584	274.203	86.4318	88.6849	81.7944	-1.54537	1.78997e-05	0.000226295	7.38e-165	99.15	KAG9225793.1	hypothetical protein CCMSSC00406_0007803	Pleurotus cornucopiae
ENSOPET00005008693	89.3758	144.584	88.4971	44.4568	34.4245	31.3727	34.8857	21.8928	19.5859	47.6483	85.0651	86.2397	-1.54828	0.000122367	0.00125684
ENSOPET00005029596	187.164	159.851	156.572	47.6323	65.4066	59.1254	164.914	102.458	99.6328	44.324	67.8711	51.566	-1.54845	2.89112e-05	0.000348343	1.95e-274	99.75	KAG9221483.1	hypothetical protein CCMSSC00406_0009919	Pleurotus cornucopiae
ENSOPET00005015200	194.524	171.525	174.725	68.8022	48.1944	67.5719	53.9143	101.583	82.6016	52.0807	60.6315	58.6786	-1.55087	3.1392e-05	0.000375047
ENSOPET00005020712	352.246	308.925	293.856	105.85	112.453	107.391	645.386	880.091	784.289	168.431	42.5326	104.91	-1.55202	7.11446e-06	9.78411e-05	3.12e-261	95.24	XP_036627302.1	uncharacterized protein PC9H_010426	Pleurotus ostreatus
ENSOPET00005020719	352.246	308.925	293.856	105.85	112.453	107.391	645.386	880.091	784.289	168.431	42.5326	104.91	-1.55202	7.11446e-06	9.78411e-05	3.19e-269	96.83	XP_036627302.1	uncharacterized protein PC9H_010426	Pleurotus ostreatus
ENSOPET00005028859	520.483	669.038	595.654	270.975	105.569	230.468	495.536	328.392	461.547	233.809	304.063	326.288	-1.55627	4.41947e-06	6.31645e-05	1.52e-284	94.51	KAJ8694574.1	hypothetical protein PTI98_007237	Pleurotus ostreatus
ENSOPET00005029946	6116.46	5114.33	4706.23	2534.04	1505.5	1375.57	9149.57	12764.4	13372.1	8076.94	8283.9	6827.16	-1.55732	2.52791e-06	3.77519e-05	0	95.29	KAJ8701323.1	hypothetical protein PTI98_000124	Pleurotus ostreatus
ENSOPET00005029235	368.018	268.513	317.682	89.9721	119.338	114.631	608.914	612.123	598.649	180.62	158.366	152.031	-1.55858	7.19844e-06	9.87942e-05	1.06e-213	94.48	KAJ8701434.1	putative phosphoglycerate mutase pmu1, variant 2	Pleurotus ostreatus
ENSOPET00005029244	368.018	268.513	317.682	89.9721	119.338	114.631	608.914	612.123	598.649	180.62	158.366	152.031	-1.55858	7.19844e-06	9.87942e-05	8.41e-220	94.64	KAJ8701433.1	putative phosphoglycerate mutase pmu1	Pleurotus ostreatus
ENSOPET00005000110	52.574	42.2078	74.8822	24.3454	13.7698	19.3063	31.7143	34.1528	34.9141	23.2701	28.0534	26.6721	-1.56302	0.000731896	0.00595531
ENSOPET00005000117	52.574	42.2078	74.8822	24.3454	13.7698	19.3063	31.7143	34.1528	34.9141	23.2701	28.0534	26.6721	-1.56302	0.000731896	0.00595531
ENSOPET00005015879	332.268	248.757	291.587	111.142	65.4066	118.251	260.85	218.052	229.07	99.729	39.8177	99.5758	-1.5656	1.05498e-05	0.000138984	1.06e-135	99.01	XP_036633148.1	uncharacterized protein PC9H_005069	Pleurotus ostreatus
ENSOPET00005006276	455.291	542.415	477.658	130.195	176.713	190.649	642.214	486.02	522.008	120.783	206.328	192.039	-1.56814	3.20106e-06	4.67424e-05	0	97.34	KAG9220113.1	hypothetical protein CCMSSC00406_0010362	Pleurotus cornucopiae
ENSOPET00005031870	161.928	104.172	117.996	24.3454	71.144	33.7859	1429.52	1201.48	1049.13	187.269	137.552	144.918	-1.57102	1.61912e-05	0.000206913	0	95.64	KAF9487887.1	phosphatases II	Pleurotus eryngii
ENSOPET00005014933	8025.95	6442.53	5499.3	2814.54	1584.68	2308.3	6976.35	5238.51	5212.41	2986.33	3147.41	3735.87	-1.57382	1.61135e-06	2.51952e-05	1.94e-212	99.68	KAI9445145.1	polyubiquitin-like protein	Lactarius indigo
ENSOPET00005013209	703.44	653.772	777.186	283.677	193.925	238.915	147.471	563.083	526.266	345.727	251.576	300.505	-1.57476	1.66493e-05	0.00021228	1.87e-85	100	KAG9221115.1	hypothetical protein CCMSSC00406_0005446	Pleurotus cornucopiae
ENSOPET00005019782	203.987	121.235	142.957	41.2813	50.4893	65.1586	57.8786	143.617	114.961	28.8106	17.194	34.6737	-1.57695	0.000494824	0.00422671
ENSOPET00005011569	228.171	307.129	291.587	85.7382	102.126	89.2914	154.607	258.335	243.547	67.5941	55.2018	97.7976	-1.57699	7.80504e-06	0.000106469	0	98.13	KAG9221274.1	hypothetical protein CCMSSC00406_0008891	Pleurotus cornucopiae
ENSOPET00005011585	229.223	308.027	293.856	85.7382	102.126	89.2914	158.571	260.087	245.25	67.5941	55.2018	97.7976	-1.58434	7.0905e-06	9.76113e-05	0	98.13	KAG9221274.1	hypothetical protein CCMSSC00406_0008891	Pleurotus cornucopiae
ENSOPET00005003494	58.8829	62.8627	48.7869	22.2284	8.03239	26.5461	84.8357	56.9213	55.3516	14.4053	25.3386	22.2267	-1.58591	0.000299553	0.00275342	5.44e-49	76.06	XP_036626473.1	uncharacterized protein PC9H_002210	Pleurotus ostreatus
ENSOPET00005006146	529.946	505.595	592.25	223.343	119.338	197.889	600.986	721.587	749.375	232.701	225.332	220.489	-1.59036	3.44236e-06	5.0049e-05
ENSOPET00005023461	166.134	237.082	196.282	122.786	18.3598	57.9188	141.921	104.21	108.148	100.837	150.221	155.587	-1.59052	1.61052e-05	0.000206026
ENSOPET00005001936	824.361	730.105	684.151	255.097	197.367	288.387	416.25	164.634	114.961	326.89	180.99	423.197	-1.59535	4.27303e-06	6.1299e-05	4.01e-130	99.07	XP_036634947.1	uncharacterized protein PC9H_003882	Pleurotus ostreatus
ENSOPET00005000789	432.158	359.215	335.835	103.733	142.288	126.697	422.593	272.347	307.414	88.648	133.932	102.243	-1.5966	3.80849e-06	5.50454e-05	0	98.34	XP_036635215.1	uncharacterized protein PC9H_004155	Pleurotus ostreatus
ENSOPET00005027605	349.091	354.725	411.852	97.3816	143.436	127.904	259.264	397.573	401.086	83.1075	85.0651	100.465	-1.59731	4.06527e-06	5.85682e-05	0	95.37	KAG9221590.1	hypothetical protein CCMSSC00406_0007229	Pleurotus cornucopiae
ENSOPET00005029570	185.061	159.851	155.437	45.5153	63.1117	56.7121	164.914	102.458	99.6328	43.2159	66.0612	48.0097	-1.59751	1.70737e-05	0.000216973	5.11e-179	100	KAG9221483.1	hypothetical protein CCMSSC00406_0009919	Pleurotus cornucopiae
ENSOPET00005020021	101.994	188.588	144.091	41.2813	27.5396	74.8117	132.407	90.1984	102.188	55.405	78.7305	83.5725	-1.59755	1.46959e-05	0.000189164	2.66e-98	94.58	KAJ8698572.1	ATPase	Pleurotus ostreatus
ENSOPET00005005487	57.8314	39.5137	61.2672	25.4039	14.9173	12.0664	9.51429	24.52	17.8828	27.7025	26.2435	21.3377	-1.59821	0.000879643	0.00701345
ENSOPET00005011578	227.12	299.945	291.587	82.5627	99.8312	86.8781	156.193	257.459	244.398	67.5941	55.2018	96.0195	-1.60418	5.74513e-06	8.02383e-05	0	97.92	KAG9221274.1	hypothetical protein CCMSSC00406_0008891	Pleurotus cornucopiae
ENSOPET00005009220	111.457	78.1293	86.228	22.2284	29.8346	38.6125	133.2	91.9498	91.9688	56.5131	64.2513	70.2365	-1.60491	5.43168e-05	0.000614336	3.78e-147	99.55	KAG9225802.1	hypothetical protein CCMSSC00406_0007812	Pleurotus cornucopiae
ENSOPET00005004250	931.612	949.226	917.874	373.649	196.22	349.926	484.436	276.725	267.391	283.674	354.74	502.324	-1.60538	1.77642e-06	2.75842e-05	0	98.89	KDQ24102.1	glycoside hydrolase family 79 protein	Pleurotus ostreatus PC15
ENSOPET00005028786	1946.29	2351.96	1809.65	438.217	1014.38	552.642	1320.11	739.977	940.125	766.805	2152.87	945.081	-1.60691	0.000244131	0.00230211	0	98.16	KAG9218171.1	hypothetical protein CCMSSC00406_0008110	Pleurotus cornucopiae
ENSOPET00005020189	241.84	237.98	239.396	73.0362	79.1764	83.2582	92.7643	140.114	114.109	45.4321	33.4831	40.0081	-1.61088	8.41251e-06	0.000113719	3e-137	99.26	KAG9219237.1	hypothetical protein CCMSSC00406_0001647	Pleurotus cornucopiae
ENSOPET00005029951	8992.26	7437.55	6918.66	3748.13	1943.84	1951.14	13675.2	19123.8	19797.1	12178	12367	10299.9	-1.6111	1.17738e-06	1.88136e-05	0	95.26	KAJ8701323.1	hypothetical protein PTI98_000124	Pleurotus ostreatus
ENSOPET00005006886	154.568	173.321	173.591	61.3928	50.4893	51.8856	84.0429	132.233	128.586	47.6483	29.8633	42.6753	-1.61454	1.69385e-05	0.00021556	0	96.25	KAG9219875.1	hypothetical protein CCMSSC00406_0009622	Pleurotus cornucopiae
ENSOPET00005006889	154.568	173.321	173.591	61.3928	50.4893	51.8856	84.0429	132.233	128.586	47.6483	29.8633	42.6753	-1.61454	1.69385e-05	0.00021556	0	99.4	KAG9219875.1	hypothetical protein CCMSSC00406_0009622	Pleurotus cornucopiae
ENSOPET00005018975	49.4196	63.7607	52.1906	14.8189	14.9173	24.1328	112.586	50.7913	71.5313	26.5944	35.293	42.6753	-1.61818	0.000443128	0.00384734	3.04e-250	99.43	KAG9220353.1	hypothetical protein CCMSSC00406_0006618	Pleurotus cornucopiae
ENSOPET00005011593	229.223	305.333	299.529	83.6212	102.126	85.6715	157.779	264.465	250.359	66.486	54.2969	95.1304	-1.61967	4.66158e-06	6.62731e-05	0	97.54	KAG9221274.1	hypothetical protein CCMSSC00406_0008891	Pleurotus cornucopiae
ENSOPET00005012175	651.918	1016.58	722.727	254.039	229.497	292.007	137.164	115.594	218.852	145.161	402.702	337.846	-1.62447	2.69781e-05	0.000326513	5.29e-119	98.32	KAJ8697154.1	hypothetical protein PTI98_006952	Pleurotus ostreatus
ENSOPET00005016685	194.524	207.447	194.013	83.6212	53.9318	55.5055	224.379	195.284	172.867	69.8103	81.4453	78.2381	-1.62624	9.12605e-06	0.00012226	2.02e-208	82.64	KDQ27751.1	hypothetical protein PLEOSDRAFT_1112691	Pleurotus ostreatus PC15
ENSOPET00005016692	194.524	207.447	194.013	83.6212	53.9318	55.5055	224.379	195.284	172.867	69.8103	81.4453	78.2381	-1.62624	9.12605e-06	0.00012226	2.02e-208	82.64	KDQ27751.1	hypothetical protein PLEOSDRAFT_1112691	Pleurotus ostreatus PC15
ENSOPET00005011880	585.675	723.819	659.19	280.501	139.993	217.195	367.886	234.691	137.102	1239.96	808.119	583.23	-1.6263	0.000322654	0.0029278	8.09e-93	96.38	XP_036636322.1	uncharacterized protein PC9H_000823	Pleurotus ostreatus
ENSOPET00005000779	422.695	359.215	331.297	98.4401	141.141	120.664	423.386	269.719	307.414	83.1075	133.027	106.688	-1.62767	2.53574e-06	3.78269e-05	8.29e-269	91.67	KAG9223269.1	hypothetical protein CCMSSC00406_0000042	Pleurotus cornucopiae
ENSOPET00005000764	425.85	358.317	331.297	100.557	137.698	121.871	418.629	268.844	304.859	85.3237	133.027	100.465	-1.63107	2.45082e-06	3.67636e-05	0	98.14	XP_036635215.1	uncharacterized protein PC9H_004155	Pleurotus ostreatus
ENSOPET00005014919	7896.62	6340.15	5426.69	2701.28	1460.75	2185.23	6873.28	5189.47	5154.51	2848.93	2980.9	3558.94	-1.63131	6.98028e-07	1.16371e-05	4.94e-156	99.14	KAI9445145.1	polyubiquitin-like protein	Lactarius indigo
ENSOPET00005008500	1085.13	1354.24	1122.1	572.646	259.332	317.347	225.964	177.77	190.75	303.62	348.405	272.944	-1.63169	1.25736e-06	1.9985e-05	1.04e-128	98.39	KDQ34131.1	hypothetical protein PLEOSDRAFT_1088045	Pleurotus ostreatus PC15
ENSOPET00005007446	76.7581	45.7999	60.1327	20.1114	19.5072	19.3063	199.007	300.369	244.398	19.9458	18.099	21.3377	-1.63245	0.00010808	0.00112598
ENSOPET00005008563	486.835	556.784	465.177	173.593	161.795	150.83	1031.51	656.784	733.195	185.053	160.176	178.703	-1.63372	1.48481e-06	2.33529e-05	0	94.91	KAF9488800.1	ubiquitin carboxyl-terminal hydrolase 14	Pleurotus eryngii
ENSOPET00005008550	485.784	556.784	466.312	173.593	161.795	150.83	1031.51	656.784	732.344	185.053	160.176	177.814	-1.6338	1.48486e-06	2.33529e-05	0	91.29	KAF9488800.1	ubiquitin carboxyl-terminal hydrolase 14	Pleurotus eryngii
ENSOPET00005001715	182.958	168.831	167.918	60.3343	57.3742	49.4723	267.986	345.906	262.281	44.324	57.0117	54.2332	-1.63629	8.686e-06	0.000116771	0	97.46	XP_036626122.1	uncharacterized protein PC9H_001855	Pleurotus ostreatus
ENSOPET00005021784	971.568	1149.49	1084.66	404.345	223.76	403.018	243.407	212.798	230.773	341.295	517.63	403.637	-1.63643	9.91384e-07	1.60414e-05	3.15e-175	99.4	KAG9227141.1	hypothetical protein CCMSSC00406_0004320	Pleurotus cornucopiae
ENSOPET00005016428	156.671	196.67	159.976	59.2758	56.2267	49.4723	80.0786	41.1585	74.9375	70.9184	101.354	82.6835	-1.6376	1.09837e-05	0.000144066	1.48e-209	89.01	KAG9219688.1	hypothetical protein CCMSSC00406_0005990	Pleurotus cornucopiae
ENSOPET00005021776	971.568	1149.49	1084.66	404.345	223.76	401.811	243.407	212.798	230.773	341.295	517.63	403.637	-1.63812	9.69175e-07	1.57198e-05	1.27e-160	92.54	KAG9227141.1	hypothetical protein CCMSSC00406_0004320	Pleurotus cornucopiae
ENSOPET00005022194	2809.56	2367.23	2611.8	931.476	752.75	815.689	894.343	1096.39	1244.13	806.697	661.517	553.001	-1.63948	7.89302e-07	1.299e-05	6.18e-64	97.96	XP_036627762.1	ATP synthase f chain, mitochondrial precursor	Pleurotus ostreatus
ENSOPET00005008527	1110.36	1398.25	1155	581.114	266.216	328.206	253.714	184.775	207.781	316.917	366.504	284.502	-1.63995	1.08102e-06	1.73873e-05	0	99.6	KAG9225767.1	hypothetical protein CCMSSC00406_0007777	Pleurotus cornucopiae
ENSOPET00005022188	2809.56	2366.33	2609.53	931.476	752.75	813.276	893.55	1094.64	1243.28	806.697	658.802	553.001	-1.64029	7.80922e-07	1.28835e-05	1.49e-51	88.78	XP_036627762.1	ATP synthase f chain, mitochondrial precursor	Pleurotus ostreatus
ENSOPET00005006358	57.8314	65.5568	85.0934	25.4039	18.3598	22.9262	34.0929	31.5257	34.9141	28.8106	49.7722	30.2284	-1.64438	0.000172617	0.00170347
ENSOPET00005003505	59.9344	65.5568	52.1906	22.2284	8.03239	26.5461	86.4214	56.9213	57.0547	14.4053	25.3386	22.2267	-1.64516	0.000169347	0.00167612	1.01e-110	95.2	XP_036626473.1	uncharacterized protein PC9H_002210	Pleurotus ostreatus
ENSOPET00005008509	1107.21	1398.25	1155	580.056	262.774	327	252.921	184.775	205.227	310.268	365.599	283.613	-1.64572	9.97594e-07	1.61128e-05	0	99.57	KAG9225767.1	hypothetical protein CCMSSC00406_0007777	Pleurotus cornucopiae
ENSOPET00005008517	1107.21	1398.25	1155	580.056	262.774	327	252.921	184.775	205.227	310.268	365.599	283.613	-1.64572	9.97594e-07	1.61128e-05	0	92.69	XP_036637132.1	uncharacterized protein PC9H_001637	Pleurotus ostreatus
ENSOPET00005013139	24298.7	21593.3	19159.6	9546.57	4534.86	6646.18	47897.3	46841	33113.9	34352.2	32457.8	32748.9	-1.65003	5.32563e-07	9.15621e-06	6.9e-198	99.63	XP_036630847.1	uncharacterized protein PC9H_007699	Pleurotus ostreatus
ENSOPET00005011900	821.206	841.462	912.201	286.852	263.921	269.081	275.914	494.778	480.281	188.377	190.944	224.935	-1.65106	1.02867e-06	1.65651e-05	0	96.39	KAG9225709.1	hypothetical protein CCMSSC00406_0007566	Pleurotus cornucopiae
ENSOPET00005011913	821.206	841.462	912.201	286.852	263.921	269.081	276.707	494.778	480.281	188.377	190.944	224.935	-1.65106	1.02861e-06	1.65651e-05	0	96.46	KAG9225709.1	hypothetical protein CCMSSC00406_0007566	Pleurotus cornucopiae
ENSOPET00005016662	6510.77	7322.6	6606.65	2158.27	1733.85	2588.24	227.55	258.335	277.609	1307.56	1727.55	1381.61	-1.65725	3.63963e-07	6.38797e-06	5.07e-286	93.97	KAJ8698922.1	Zinc resistance conferring protein	Pleurotus ostreatus
ENSOPET00005030261	66.2433	118.541	90.7663	30.6964	26.3921	30.166	15.8571	12.26	22.1406	18.8377	36.1979	34.6737	-1.65901	6.23547e-05	0.000693886	6.07e-170	98.4	KAF9496418.1	oligopeptide transporter	Pleurotus eryngii
ENSOPET00005002408	2055.64	2124.76	1658.75	909.248	428.012	509.202	291.771	388.816	404.492	837.724	904.948	878.401	-1.661	6.33275e-07	1.06366e-05	2.52e-145	91.91	KAG9217706.1	hypothetical protein CCMSSC00406_0003605	Pleurotus cornucopiae
ENSOPET00005019833	234.48	198.466	156.572	86.7967	57.3742	42.2324	490.779	278.477	263.984	165.107	186.419	131.582	-1.66111	0.000243287	0.00229495	7.28e-150	97.67	KAJ8691880.1	hypothetical protein PTI98_011401	Pleurotus ostreatus
ENSOPET00005008014	3808.46	2884.5	2539.19	1291.36	665.541	960.486	3617.81	4321.64	4692.11	2223.96	2381.82	2369.37	-1.66199	5.21071e-07	8.97007e-06	4.21e-87	87.5	XP_036636613.1	uncharacterized protein PC9H_001117	Pleurotus ostreatus
ENSOPET00005000091	63.0888	68.2509	70.3439	30.6964	17.2123	15.6863	91.1786	104.21	112.406	42.1078	32.5781	31.1174	-1.66511	0.000102859	0.00107783	6.65e-178	98.92	KAG9217677.1	hypothetical protein CCMSSC00406_0003634	Pleurotus cornucopiae
ENSOPET00005027567	244.995	171.525	165.648	63.5097	67.7016	51.8856	692.957	556.953	489.649	75.3508	76.9206	88.0179	-1.66883	3.76112e-06	5.43899e-05	1.87e-217	90.64	KAG9225161.1	hypothetical protein CCMSSC00406_0007428	Pleurotus cornucopiae
ENSOPET00005016433	157.722	203.855	167.918	59.2758	57.3742	49.4723	82.4572	41.1585	75.7891	70.9184	101.354	83.5725	-1.67237	6.93751e-06	9.55539e-05	2.28e-218	96.15	KAG9219688.1	hypothetical protein CCMSSC00406_0005990	Pleurotus cornucopiae
ENSOPET00005000095	156.671	150.87	130.477	50.8078	34.4245	51.8856	151.436	105.086	110.703	40.9997	42.5326	62.2349	-1.67557	9.71648e-06	0.000129079	0	99.8	KAG9217518.1	hypothetical protein CCMSSC00406_0008630	Pleurotus cornucopiae
ENSOPET00005013667	1216.56	1024.66	1054.02	264.624	452.109	313.727	276.707	382.686	340.625	220.512	133.027	174.258	-1.6771	5.42145e-07	9.26523e-06	5.34e-160	100	KAG9225784.1	hypothetical protein CCMSSC00406_0007794	Pleurotus cornucopiae
ENSOPET00005013661	1216.56	1024.66	1054.02	263.565	452.109	313.727	276.707	382.686	340.625	220.512	133.027	174.258	-1.67858	5.29645e-07	9.11185e-06	4.06e-156	100	KAG9225784.1	hypothetical protein CCMSSC00406_0007794	Pleurotus cornucopiae
ENSOPET00005015674	466.857	516.372	549.136	153.482	167.533	156.863	225.964	221.555	187.344	104.161	56.1068	105.799	-1.68105	1.08886e-06	1.7503e-05	1.54e-185	98.8	KAG9219381.1	hypothetical protein CCMSSC00406_0001791	Pleurotus cornucopiae
ENSOPET00005011169	130.384	129.317	123.669	41.2813	30.9821	47.059	161.743	151.498	137.953	43.2159	96.8295	73.7928	-1.68387	1.01248e-05	0.000134106	8.99e-123	90.86	KAG9227076.1	hypothetical protein CCMSSC00406_0008276	Pleurotus cornucopiae
ENSOPET00005007613	393.254	391.545	340.374	142.897	111.306	95.3246	246.579	378.308	511.789	81.9994	108.594	112.912	-1.68667	1.81924e-06	2.81298e-05	3.49e-110	99.44	KAG9219860.1	hypothetical protein CCMSSC00406_0009607	Pleurotus cornucopiae
ENSOPET00005027703	162.979	215.529	207.628	64.5682	37.867	79.6383	122.893	141.865	113.258	73.1346	106.784	76.46	-1.68672	3.99026e-06	5.75798e-05	9.29e-44	50.5	KAF4569443.1	hypothetical protein EYR36_009234	Pleurotus pulmonarius
ENSOPET00005000106	157.722	147.278	129.342	49.7493	33.2771	51.8856	149.057	105.961	109.852	40.9997	42.5326	60.4567	-1.68681	8.84277e-06	0.000118701	0	99.8	KAG9217518.1	hypothetical protein CCMSSC00406_0008630	Pleurotus cornucopiae
ENSOPET00005000061	153.516	150.87	130.477	49.7493	33.2771	51.8856	151.436	103.334	107.297	39.8916	42.5326	61.3458	-1.68854	8.52446e-06	0.000114969	4.97e-243	73.39	KAG9217518.1	hypothetical protein CCMSSC00406_0008630	Pleurotus cornucopiae
ENSOPET00005002209	745.5	656.466	676.209	212.758	260.479	171.343	729.429	975.544	814.945	258.187	172.845	209.82	-1.68889	6.47654e-07	1.08645e-05	4.86e-165	99.59	KAG9217503.1	hypothetical protein CCMSSC00406_0008615	Pleurotus cornucopiae
ENSOPET00005019309	160.877	168.831	135.015	65.6267	27.5396	50.6789	17.4429	20.1414	24.6953	22.162	18.099	39.1191	-1.69185	1.35498e-05	0.000175587	2.48e-236	74.35	KAF4575488.1	hypothetical protein EYR36_006848	Pleurotus pulmonarius
ENSOPET00005019315	160.877	168.831	135.015	65.6267	27.5396	50.6789	17.4429	20.1414	24.6953	22.162	18.099	39.1191	-1.69185	1.35498e-05	0.000175587	1.26e-256	78.48	KAF4575488.1	hypothetical protein EYR36_006848	Pleurotus pulmonarius
ENSOPET00005027574	257.613	180.506	173.591	62.4513	69.9966	56.7121	680.272	554.326	493.055	74.2427	84.1602	90.6851	-1.69324	2.46964e-06	3.69842e-05	1.48e-174	91.73	XP_036628958.1	uncharacterized protein PC9H_010075	Pleurotus ostreatus
ENSOPET00005002444	6960.8	9151.91	7272.65	1590.92	3369.01	2257.63	2925.64	3235.76	3270.85	1078.18	1990.89	1271.37	-1.69602	1.51809e-07	2.79173e-06	1.01e-221	96.47	KAG9220023.1	hypothetical protein CCMSSC00406_0007883	Pleurotus cornucopiae
ENSOPET00005001099	1218.67	1549.12	1373.97	409.638	416.537	450.077	335.379	325.765	321.039	240.458	412.656	322.732	-1.69833	3.03105e-07	5.37233e-06	0	99.14	XP_036635007.1	uncharacterized protein PC9H_003942	Pleurotus ostreatus
ENSOPET00005014998	477.372	442.733	476.523	202.173	88.3563	138.764	99.9	202.29	178.828	188.377	142.077	169.812	-1.70191	1.19559e-06	1.90819e-05	2.36e-119	95.05	KAF4563085.1	hypothetical protein EYR36_003524	Pleurotus pulmonarius
ENSOPET00005022728	676.102	604.38	681.882	231.811	160.648	209.956	283.05	381.811	341.477	251.539	228.952	170.701	-1.70377	6.59869e-07	1.10351e-05	2.08e-174	89.81	XP_036628331.1	uncharacterized protein PC9H_009440	Pleurotus ostreatus
ENSOPET00005022740	676.102	604.38	681.882	231.811	160.648	209.956	283.05	381.811	341.477	251.539	228.952	170.701	-1.70377	6.59869e-07	1.10351e-05	1.18e-178	95.58	XP_036628331.1	uncharacterized protein PC9H_009440	Pleurotus ostreatus
ENSOPET00005014713	73.6036	87.1097	64.671	27.5209	13.7698	27.7527	78.4929	121.724	154.984	33.243	20.8138	29.3393	-1.70681	7.15612e-05	0.000782122	0	96.63	KAG9221006.1	hypothetical protein CCMSSC00406_0002394	Pleurotus cornucopiae
ENSOPET00005014724	72.5521	87.1097	65.8056	27.5209	13.7698	27.7527	79.2857	124.351	155.836	34.3511	21.7188	27.5612	-1.70734	6.52836e-05	0.000722599	0	100	KAG9221006.1	hypothetical protein CCMSSC00406_0002394	Pleurotus cornucopiae
ENSOPET00005031869	138.795	88.9058	100.977	20.1114	52.7843	27.7527	1180.56	938.764	811.539	139.621	120.358	117.357	-1.70735	2.34922e-05	0.000289351	0	95.93	KDQ22228.1	hypothetical protein PLEOSDRAFT_1050542	Pleurotus ostreatus PC15
ENSOPET00005016663	193.472	205.651	191.744	83.6212	49.3418	47.059	222	193.532	166.055	65.3779	73.3008	74.6818	-1.71466	3.51729e-06	5.10007e-05	2.62e-191	76.04	KDQ27751.1	hypothetical protein PLEOSDRAFT_1112691	Pleurotus ostreatus PC15
ENSOPET00005008742	279.694	323.294	284.779	74.0947	122.781	72.3985	447.171	580.597	545	214.971	119.453	138.695	-1.72111	8.04572e-07	1.31929e-05	6.26e-194	98.97	KAJ8699634.1	hypothetical protein PTI98_002728	Pleurotus ostreatus
ENSOPET00005027544	251.304	173.321	173.591	62.4513	63.1117	55.5055	601.779	526.303	441.109	62.0536	82.3503	88.0179	-1.72413	1.88274e-06	2.89846e-05	1.8e-178	94.23	XP_036628958.1	uncharacterized protein PC9H_010075	Pleurotus ostreatus
ENSOPET00005016672	6287.85	7073.85	6168.7	2034.43	1489.44	2345.71	218.829	235.567	260.578	1225.56	1656.96	1317.6	-1.73439	1.10873e-07	2.0797e-06	6.43e-236	87.29	XP_036632611.1	uncharacterized protein PC9H_004526	Pleurotus ostreatus
ENSOPET00005021538	131.435	90.7018	66.9401	32.8134	28.6871	25.3395	187.114	253.081	209.484	57.6212	31.6732	30.2284	-1.73502	1.1078e-05	0.000145233	1.32e-153	99.1	KDQ25776.1	hypothetical protein PLEOSDRAFT_1044661	Pleurotus ostreatus PC15
ENSOPET00005018211	318.599	373.584	319.951	99.4986	114.748	89.2914	225.171	246.075	235.031	87.5399	122.168	123.581	-1.73745	7.25933e-07	1.20799e-05	0	81.41	KAJ8694367.1	hypothetical protein PTI98_009291	Pleurotus ostreatus
ENSOPET00005007793	186.112	184.098	199.686	48.6908	64.2591	57.9188	168.086	102.458	103.891	23.2701	26.2435	32.8956	-1.73781	2.99241e-06	4.40057e-05	0	98.44	KDQ22802.1	hypothetical protein PLEOSDRAFT_1050043	Pleurotus ostreatus PC15
ENSOPET00005027709	176.649	230.796	223.512	65.6267	40.162	83.2582	132.407	153.25	120.07	75.3508	111.309	82.6835	-1.7388	1.77816e-06	2.75954e-05	1.38e-183	100	KAG9224271.1	hypothetical protein CCMSSC00406_0004770	Pleurotus cornucopiae
ENSOPET00005026845	118.817	149.074	119.131	50.8078	26.3921	38.6125	67.3929	74.4356	57.9063	55.405	31.6732	48.0097	-1.74063	8.46705e-06	0.000114341	2.17e-214	94.32	KAG9223837.1	hypothetical protein CCMSSC00406_0007699	Pleurotus cornucopiae
ENSOPET00005023786	91.4788	67.3529	62.4018	19.0529	21.8022	25.3395	229.136	136.611	191.602	79.7832	76.0157	70.2365	-1.74078	1.88087e-05	0.000236677	1.46e-208	98.28	KDQ24771.1	hypothetical protein PLEOSDRAFT_1067556	Pleurotus ostreatus PC15
ENSOPET00005007829	1732.84	1545.52	1637.2	444.568	574.89	447.664	1368.47	1346.85	1344.62	731.346	836.172	971.753	-1.74437	1.57242e-07	2.88771e-06	0	100	KAG9219822.1	hypothetical protein CCMSSC00406_0009378	Pleurotus cornucopiae
ENSOPET00005017369	983.134	976.167	782.859	240.279	219.17	355.959	1169.46	1091.14	870.297	320.241	356.55	306.729	-1.74972	1.37748e-07	2.55057e-06	1.29e-273	99.5	KAG9221310.1	hypothetical protein CCMSSC00406_0009421	Pleurotus cornucopiae
ENSOPET00005001220	192.421	184.098	201.955	63.5097	56.2267	51.8856	45.9857	59.5485	64.7188	98.6209	38.9128	81.7944	-1.75302	3.0827e-06	4.5161e-05	3.06e-206	96.1	KAF9502331.1	alkaline phytoceramidase	Pleurotus eryngii
ENSOPET00005001229	192.421	184.098	201.955	63.5097	56.2267	51.8856	45.9857	59.5485	64.7188	98.6209	38.9128	81.7944	-1.75302	3.0827e-06	4.5161e-05	6.72e-207	98.23	KAJ8702191.1	alkaline ceramidase ydc1	Pleurotus ostreatus
ENSOPET00005021811	155.619	286.474	208.762	44.4568	47.0469	101.358	156.193	159.38	164.352	40.9997	150.221	143.14	-1.75477	2.46193e-05	0.000300938	7.22e-157	95.67	KAG9225038.1	hypothetical protein CCMSSC00406_0001811	Pleurotus cornucopiae
ENSOPET00005021819	155.619	286.474	208.762	44.4568	47.0469	101.358	156.986	159.38	164.352	40.9997	150.221	143.14	-1.75477	2.43389e-05	0.000298187	6.95e-157	95.67	KAG9225038.1	hypothetical protein CCMSSC00406_0001811	Pleurotus cornucopiae
ENSOPET00005005387	185.061	159.851	200.82	99.4986	34.4245	27.7527	49.95	101.583	106.445	84.2156	69.681	82.6835	-1.75509	5.28721e-06	7.44847e-05	5.57e-118	77.19	KAF4563995.1	hypothetical protein EYR36_003244	Pleurotus pulmonarius
ENSOPET00005005395	185.061	159.851	200.82	99.4986	34.4245	27.7527	49.95	101.583	106.445	84.2156	69.681	82.6835	-1.75509	5.28721e-06	7.44847e-05	1.45e-122	77.87	KAF4563995.1	hypothetical protein EYR36_003244	Pleurotus pulmonarius
ENSOPET00005014236	65.1918	41.3098	64.671	23.2869	11.4748	15.6863	23.7857	56.9213	50.2422	25.4863	20.8138	27.5612	-1.76258	0.000150619	0.00150848	3.98e-176	99.58	KAG9221227.1	hypothetical protein CCMSSC00406_0007401	Pleurotus cornucopiae
ENSOPET00005009817	70.4492	83.5175	85.0934	31.7549	24.0972	14.4797	68.9786	78.8141	57.9063	25.4863	31.6732	26.6721	-1.76513	3.45679e-05	0.000409001	1.57e-175	94.12	KDQ23243.1	hypothetical protein PLEOSDRAFT_35275	Pleurotus ostreatus PC15
ENSOPET00005027715	180.855	239.776	230.319	66.6852	41.3094	83.2582	134.786	155.001	122.625	77.567	114.928	85.3507	-1.76707	1.16478e-06	1.86344e-05	7.23e-109	60.88	KAF4569443.1	hypothetical protein EYR36_009234	Pleurotus pulmonarius
ENSOPET00005026103	8182.62	8836.69	7307.82	3850.81	1130.27	2130.93	1358.96	2064.93	1963.7	3438.44	4731.97	3561.61	-1.77424	8.9743e-08	1.71838e-06
ENSOPET00005018792	160.877	160.749	152.034	39.1643	65.4066	33.7859	406.736	292.488	316.781	36.5673	51.5821	66.6802	-1.77545	1.6541e-06	2.58037e-05	0	99.9	KAG9219570.1	hypothetical protein CCMSSC00406_0008223	Pleurotus cornucopiae
ENSOPET00005003913	89.3758	79.9254	106.65	23.2869	36.7195	20.5129	57.8786	108.588	91.9688	21.0539	14.4792	19.5595	-1.77701	1.85733e-05	0.000233824
ENSOPET00005001238	181.906	176.914	183.802	57.1588	53.9318	47.059	43.6071	50.7913	50.2422	89.7561	37.1029	70.2365	-1.77866	2.68736e-06	3.9978e-05	3.1e-169	95.51	KAJ8702192.1	alkaline ceramidase ydc1, variant 2	Pleurotus ostreatus
ENSOPET00005030065	175.597	211.937	180.398	66.6852	39.0145	59.1254	81.6643	91.9498	92.8203	60.9455	63.3464	64.9021	-1.78478	1.68683e-06	2.62839e-05	3.23e-176	77.49	XP_036629333.1	uncharacterized protein PC9H_008394	Pleurotus ostreatus
ENSOPET00005031359	72.5521	47.596	63.5364	16.9359	20.6547	15.6863	38.85	54.2942	35.7656	23.2701	24.4336	32.8956	-1.78565	8.19996e-05	0.000881545
ENSOPET00005006140	1643.46	1535.65	1733.64	541.95	332.771	547.815	363.129	1249.64	1176.86	482.024	201.803	515.66	-1.78806	4.37663e-06	6.25853e-05	5.26e-257	95.23	KAG9222845.1	hypothetical protein CCMSSC00406_0000466	Pleurotus cornucopiae
ENSOPET00005018772	157.722	158.055	146.361	39.1643	61.9642	32.5793	384.536	278.477	301.453	35.4592	48.8672	63.1239	-1.78924	1.52395e-06	2.3898e-05	0	96.18	KAG9219570.1	hypothetical protein CCMSSC00406_0008223	Pleurotus cornucopiae
ENSOPET00005006156	1880.05	2037.65	2036.57	610.752	442.929	667.272	458.271	1426.54	1437.44	546.293	257.005	651.688	-1.79071	7.99995e-07	1.31419e-05	0	94.98	XP_036634753.1	uncharacterized protein PC9H_003687	Pleurotus ostreatus
ENSOPET00005010900	1328.02	1107.28	680.747	230.752	320.148	348.719	93.5572	272.347	237.586	572.888	206.328	205.375	-1.79233	0.000681189	0.00558318	5.14e-151	99.52	KAG9225982.1	hypothetical protein CCMSSC00406_0006396	Pleurotus cornucopiae
ENSOPET00005010906	1328.02	1107.28	680.747	230.752	320.148	348.719	93.5572	272.347	237.586	572.888	206.328	205.375	-1.79233	0.000681189	0.00558318	5.14e-151	99.52	KAG9225982.1	hypothetical protein CCMSSC00406_0006396	Pleurotus cornucopiae
ENSOPET00005017241	160.877	150.87	132.746	30.6964	50.4893	47.059	219.621	140.99	153.281	26.5944	35.293	22.2267	-1.79326	1.9308e-06	2.96397e-05	0	92.28	KAG9218581.1	hypothetical protein CCMSSC00406_0001305	Pleurotus cornucopiae
ENSOPET00005029011	5397.25	3970.23	4370.4	1358.05	1067.16	1516.75	470.164	95.4527	96.2266	1381.8	541.159	1450.96	-1.80117	5.34064e-08	1.05796e-06	0	87.31	KDQ22522.1	hypothetical protein PLEOSDRAFT_1068826	Pleurotus ostreatus PC15
ENSOPET00005029022	5397.25	3970.23	4370.4	1358.05	1067.16	1516.75	470.164	95.4527	96.2266	1381.8	541.159	1450.96	-1.80117	5.34064e-08	1.05796e-06	0	88.7	KDQ22522.1	hypothetical protein PLEOSDRAFT_1068826	Pleurotus ostreatus PC15
ENSOPET00005011178	92.5303	106.867	95.3046	27.5209	17.2123	39.8192	140.336	109.464	97.9297	25.4863	77.8256	56.0114	-1.80134	5.80343e-06	8.09266e-05	1.41e-269	94.92	KAG9227076.1	hypothetical protein CCMSSC00406_0008276	Pleurotus cornucopiae
ENSOPET00005011188	92.5303	106.867	95.3046	27.5209	17.2123	39.8192	140.336	109.464	97.9297	25.4863	77.8256	56.0114	-1.80134	5.80343e-06	8.09266e-05	4.07e-276	99.47	KAG9227076.1	hypothetical protein CCMSSC00406_0008276	Pleurotus cornucopiae
ENSOPET00005009809	57.8314	62.8627	65.8056	26.4624	14.9173	12.0664	49.95	56.9213	45.9844	22.162	22.6237	19.5595	-1.80302	6.96722e-05	0.000765201	1.18e-74	92.68	KDQ23243.1	hypothetical protein PLEOSDRAFT_35275	Pleurotus ostreatus PC15
ENSOPET00005000427	71.5007	71.843	71.4784	29.6379	18.3598	13.2731	195.043	162.883	137.953	38.7835	64.2513	40.0081	-1.80987	1.70579e-05	0.000216874	8.9e-29	92.26	KAG9220147.1	hypothetical protein CCMSSC00406_0007158	Pleurotus cornucopiae
ENSOPET00005005769	886.398	1161.16	956.45	376.825	208.842	270.288	2273.91	1019.33	1192.19	404.457	790.925	636.574	-1.81128	0.000602511	0.00501493	5.88e-240	100	KAG9220200.1	hypothetical protein CCMSSC00406_0007105	Pleurotus cornucopiae
ENSOPET00005005779	886.398	1161.16	956.45	376.825	208.842	270.288	2273.91	1019.33	1192.19	404.457	790.925	636.574	-1.81128	0.000602511	0.00501493	0	98.21	KDQ23502.1	hypothetical protein PLEOSDRAFT_1114462	Pleurotus ostreatus PC15
ENSOPET00005007658	77.8096	105.07	90.7663	27.5209	14.9173	34.9926	105.45	232.94	218.852	15.5134	11.7643	26.6721	-1.82133	0.00131852	0.00996977	0	99.58	KAG9226973.1	hypothetical protein CCMSSC00406_0003354	Pleurotus cornucopiae
ENSOPET00005006488	49.4196	46.698	60.1327	8.46797	11.4748	24.1328	137.164	158.504	162.648	16.6215	8.14453	8.00162	-1.82581	3.36074e-05	0.000398686	0	98.05	KAG9222051.1	hypothetical protein CCMSSC00406_0008036	Pleurotus cornucopiae
[truncated: 764 more rows]

## Sheet: GO_up
GO Type	Level	GO ID	GO Name	p-value	FDR	Pop total	Pop hits	BgRatio	Total	Gene count	GeneRatio	Genes
[truncated: 197 more rows]

[truncated: 2 more sheets: GO_down, KEGG]
