# Supplementary material for: Comparative Transcriptomic Analysis Reveals Cultivar-Dependent Resistance Responses to Pseudomonas tolaasii in Pleurotus ostreatus
Source: J Fungi (Basel). 2026 Jul 17;12(7):525. doi: 10.3390/jof12070525 (PMC13412839; doi:10.3390/jof12070525)
Supplement: Supplementary file 1 [file jof-12-00525-s001.zip › Supplementary Table S3D.xlsx]

## Sheet: I_DH_I_AE_DEGs
Supplementary Table S3. Differential expression and functional enrichment results for the four pairwise comparisons.
(D) I_AE vs. I_DH, comparison between P. tolaasii-inoculated Dahyun and Aenutari.
	Normalized expression values												Fold change			Annotation
Gene id	C_DH_1	C_DH_2	C_DH_3	C_AE_1	C_AE_2	C_AE_3	I_DH_1	I_DH_2	I_DH_3	I_AE_1	I_AE_2	I_AE_3	log2FoldChange	p-val	FDR	E-value	Identity	Protein ID	description	Species
ENSOPET00005007099	1.05148	8.98038	2.26916	106695	18349.4	67144.7	1.58571	0.875713	0.851563	43442	90369.9	54644	15.7957	7.92462e-20	3.76538e-18	1.71e-68	100	CAA12391.1	POH1 hydrophobin	Pleurotus ostreatus
ENSOPET00005007103	1.05148	8.98038	2.26916	106694	18349.4	67142.3	1.58571	0.875713	0.851563	43437.5	90366.3	54640.4	15.7956	7.94819e-20	3.76993e-18	1.71e-68	100	CAA12391.1	POH1 hydrophobin	Pleurotus ostreatus
ENSOPET00005012488	1.05148	3.59215	1.13458	37835.9	3122.31	15247.1	0.792857	0.875713	0.851563	15218.7	35265.8	21458.6	14.8011	3.3555e-13	7.84726e-12
ENSOPET00005006959	1.05148	0.898038	1.13458	18381.8	4506.17	15058.9	0.792857	0.875713	0.851563	7286.87	4054.17	6199.48	12.7649	4.89171e-15	1.41707e-13	2.87e-63	90.91	AAL57034.1	hydrophobin	Pleurotus ostreatus
ENSOPET00005030943	1.05148	0.898038	1.13458	559.944	486.533	592.461	0.792857	0.875713	0.851563	760.157	1010.83	1474.08	10.3305	1.71203e-31	2.08705e-29	2.43e-242	89.1	KAG9221493.1	hypothetical protein CCMSSC00406_0009482	Pleurotus cornucopiae
ENSOPET00005030938	1.05148	0.898038	1.13458	559.944	486.533	592.461	0.792857	0.875713	0.851563	760.157	1010.83	1473.19	10.3301	1.49946e-31	1.84461e-29	9.78e-231	85.9	KAG9221493.1	hypothetical protein CCMSSC00406_0009482	Pleurotus cornucopiae
ENSOPET00005030205	2.10296	1.79608	2.26916	3104.57	2444.14	3075.73	0.792857	1.75143	1.70313	2088.77	1719.4	1613.66	10.318	8.96957e-78	4.02749e-74
ENSOPET00005012595	1.05148	3.59215	4.53831	1063.79	369.49	429.564	0.792857	2.62714	0.851563	1190.1	2826.15	1320.27	10.2869	1.14527e-11	2.22296e-10	5.96e-118	84.03	KAF9487425.1	hypothetical protein BDN71DRAFT_632560	Pleurotus eryngii
ENSOPET00005012602	1.05148	3.59215	4.53831	1063.79	369.49	429.564	0.792857	2.62714	0.851563	1190.1	2826.15	1320.27	10.2869	1.14527e-11	2.22296e-10	5.87e-142	84.4	KAF9487425.1	hypothetical protein BDN71DRAFT_632560	Pleurotus eryngii
ENSOPET00005007739	1.05148	0.898038	1.13458	362.006	509.483	265.461	0.792857	1.75143	0.851563	1029.43	1473.26	1235.81	10.1045	1.24937e-58	1.46344e-55	4.03e-149	86.67	KAF4583983.1	hypothetical protein EYR40_002481	Pleurotus pulmonarius
ENSOPET00005030208	3.15444	8.98038	7.94205	4675.38	4273.23	5224.76	0.792857	2.62714	4.25781	3284.41	2617.11	2431.6	10.0839	2.07401e-82	1.11752e-78	2.64e-67	100	XP_036629694.1	10 kDa heat shock protein	Pleurotus ostreatus
ENSOPET00005024136	22.0811	14.3686	17.0187	546.184	538.17	686.579	0.792857	0.875713	0.851563	1013.91	618.985	982.422	10.0193	4.44855e-53	3.07304e-50	5.25e-102	98.68	KAG9227114.1	hypothetical protein CCMSSC00406_0009646	Pleurotus cornucopiae
ENSOPET00005009413	1.05148	0.898038	1.13458	2494.87	2647.25	2971.96	0.792857	0.875713	0.851563	899.777	474.193	721.924	9.69985	1.03191e-62	1.60266e-59	6.75e-176	90.46	KAF4588218.1	hypothetical protein EYR38_010185	Pleurotus pulmonarius
ENSOPET00005009406	1.05148	0.898038	1.13458	2494.87	2647.25	2971.96	0.792857	0.875713	0.851563	897.561	474.193	721.924	9.69832	1.07078e-62	1.60266e-59	2.56e-156	82.82	KAF4588218.1	hypothetical protein EYR38_010185	Pleurotus pulmonarius
ENSOPET00005008627	3.15444	3.59215	1.13458	493.259	775.7	611.767	0.792857	0.875713	0.851563	607.239	544.779	616.125	9.45452	7.98778e-59	9.78176e-56	2.66e-277	94.47	KAF4583977.1	Autophagy protein 22	Pleurotus pulmonarius
ENSOPET00005008633	3.15444	3.59215	1.13458	493.259	776.847	611.767	0.792857	0.875713	0.851563	607.239	544.779	616.125	9.45452	7.97661e-59	9.78176e-56	0	94.5	KAF4583977.1	Autophagy protein 22	Pleurotus pulmonarius
ENSOPET00005028607	1.05148	0.898038	1.13458	620.279	425.717	696.232	0.792857	0.875713	0.851563	646.023	361.074	542.332	9.26402	3.472e-37	6.7782e-35	4.39e-118	98.78	KAJ8697460.1	ATP-binding cassette transporter snq2	Pleurotus ostreatus
ENSOPET00005021550	2.10296	2.69411	1.13458	1046.85	887.006	675.719	0.792857	1.75143	0.851563	514.159	693.19	737.928	9.16199	4.12918e-56	3.97301e-53	1.07e-113	69.92	KAF4581562.1	bifunctional farnesyl-diphosphate farnesyltransferase/squalene synthase	Pleurotus pulmonarius
ENSOPET00005006559	1.05148	0.898038	1.13458	756.824	442.929	553.848	0.792857	0.875713	0.851563	407.781	552.923	426.753	9.10473	5.30293e-41	1.55289e-38	2.04e-153	95.16	KAJ8689964.1	hypothetical protein PTI98_012814	Pleurotus ostreatus
ENSOPET00005006565	1.05148	0.898038	1.13458	756.824	442.929	553.848	0.792857	0.875713	0.851563	407.781	552.923	426.753	9.10473	5.30293e-41	1.55289e-38	8.08e-137	88.71	KAJ8689964.1	hypothetical protein PTI98_012814	Pleurotus ostreatus
ENSOPET00005006570	1.05148	0.898038	1.13458	756.824	442.929	553.848	0.792857	0.875713	0.851563	407.781	552.923	426.753	9.10473	5.30293e-41	1.55289e-38	7.12e-169	95.17	XP_036626131.1	uncharacterized protein PC9H_001864	Pleurotus ostreatus
ENSOPET00005028897	1.05148	0.898038	1.13458	499.61	681.606	520.062	0.792857	0.875713	0.851563	468.726	422.611	486.321	9.0945	2.44946e-54	1.94091e-51	0	80.3	KAF4568117.1	Oligosaccharide translocation protein rft1	Pleurotus pulmonarius
ENSOPET00005028909	1.05148	0.898038	1.13458	499.61	681.606	520.062	0.792857	0.875713	0.851563	468.726	422.611	486.321	9.0945	2.44946e-54	1.94091e-51	0	89.14	KAF4568117.1	Oligosaccharide translocation protein rft1	Pleurotus pulmonarius
ENSOPET00005008583	2.10296	0.898038	1.13458	512.312	966.182	462.143	0.792857	0.875713	0.851563	495.321	402.702	477.43	9.09219	3.98694e-21	2.14824e-19	9.2e-231	93.54	KAF4583977.1	Autophagy protein 22	Pleurotus pulmonarius
ENSOPET00005028569	1.05148	0.898038	1.13458	497.493	657.509	522.476	0.792857	0.875713	0.851563	459.862	423.516	483.654	9.08333	3.35885e-54	2.58545e-51	0	88.1	KAF4568117.1	Oligosaccharide translocation protein rft1	Pleurotus pulmonarius
ENSOPET00005030931	1.05148	0.898038	1.13458	206.407	58.5217	165.31	0.792857	0.875713	0.851563	275.917	431.66	656.133	9.07982	4.40501e-13	1.01259e-11	2.54e-68	98.13	KAG9221493.1	hypothetical protein CCMSSC00406_0009482	Pleurotus cornucopiae
ENSOPET00005031141	1.05148	0.898038	1.13458	261.448	324.738	323.38	0.792857	0.875713	0.851563	544.077	320.352	486.321	9.06605	2.87472e-44	1.1064e-41	0	88.6	KDQ32140.1	glycoside hydrolase family 27 protein	Pleurotus ostreatus PC15
ENSOPET00005031151	1.05148	0.898038	1.13458	261.448	324.738	323.38	0.792857	0.875713	0.851563	544.077	320.352	486.321	9.06605	2.87472e-44	1.1064e-41	0	95.81	KDQ32140.1	glycoside hydrolase family 27 protein	Pleurotus ostreatus PC15
ENSOPET00005030527	1.05148	0.898038	2.26916	532.423	1258.79	872.401	0.792857	0.875713	0.851563	518.591	361.074	343.181	8.92253	1.50049e-16	5.00927e-15	1.08e-134	98.96	KAG9224282.1	hypothetical protein CCMSSC00406_0004781	Pleurotus cornucopiae
ENSOPET00005030520	1.05148	0.898038	2.26916	525.014	1251.91	865.162	0.792857	0.875713	0.851563	515.267	352.93	340.514	8.90575	3.18657e-16	1.02446e-14	1.08e-134	98.96	KAG9224282.1	hypothetical protein CCMSSC00406_0004781	Pleurotus cornucopiae
ENSOPET00005031134	1.05148	0.898038	1.13458	221.226	221.465	267.874	0.792857	0.875713	0.851563	467.618	285.964	444.535	8.89305	2.78374e-43	9.37459e-41	2.77e-138	64.59	KDQ32140.1	glycoside hydrolase family 27 protein	Pleurotus ostreatus PC15
ENSOPET00005011776	1.05148	0.898038	1.13458	931.476	1191.09	820.516	0.792857	1.75143	1.70313	762.373	598.171	602.789	8.85251	5.97103e-59	8.04328e-56	2.72e-13	97.37	KDQ22865.1	hypothetical protein PLEOSDRAFT_1091084	Pleurotus ostreatus PC15
ENSOPET00005031129	1.05148	0.898038	1.13458	183.12	179.008	231.675	0.792857	0.875713	0.851563	426.619	258.815	399.192	8.74948	4.15386e-39	1.05575e-36	2.44e-141	82.38	KDQ32140.1	glycoside hydrolase family 27 protein	Pleurotus ostreatus PC15
ENSOPET00005027856	1.05148	0.898038	1.13458	318.607	317.853	336.653	0.792857	0.875713	0.851563	414.43	314.922	352.961	8.7464	2.64086e-49	1.51377e-46
ENSOPET00005000828	1.05148	0.898038	1.13458	846.797	201.957	649.173	0.792857	0.875713	0.851563	378.97	323.067	331.623	8.68005	4.59171e-11	8.0695e-10	9.58e-112	86.06	KAF9491804.1	hypothetical protein BDN71DRAFT_1433699	Pleurotus eryngii
ENSOPET00005000834	1.05148	0.898038	1.13458	818.217	192.777	620.213	0.792857	0.875713	0.851563	366.781	311.302	328.067	8.64113	5.72113e-11	9.8299e-10	2.44e-236	62.58	KAG9221532.1	hypothetical protein CCMSSC00406_0009355	Pleurotus cornucopiae
ENSOPET00005027327	1.05148	0.898038	1.13458	469.972	440.634	416.291	0.792857	0.875713	0.851563	373.43	284.154	319.176	8.59836	5.98205e-48	3.09928e-45	2.14e-84	61.39	KAF8154045.1	P-loop containing nucleoside triphosphate hydrolase protein	Crassisporium funariophilum
ENSOPET00005019244	7.36036	5.38823	6.80747	2846.3	3157.88	2970.75	6.34286	1.75143	6.8125	1944.72	1896.77	1745.24	8.54989	7.40977e-70	2.49533e-66	9.81e-64	93.58	KAG9220391.1	hypothetical protein CCMSSC00406_0006656	Pleurotus cornucopiae
ENSOPET00005000537	1.05148	0.898038	2.26916	296.379	445.224	333.033	0.792857	0.875713	0.851563	290.322	303.158	332.512	8.52136	5.24462e-47	2.61658e-44
ENSOPET00005011293	2.10296	0.898038	1.13458	311.198	193.925	196.682	3.96429	7.88141	5.10938	2557.5	1009.92	2232.45	8.41816	3.20273e-11	5.78317e-10
ENSOPET00005029091	1.05148	0.898038	1.13458	39.1643	41.3094	54.2988	0.792857	0.875713	0.851563	95.2966	528.49	169.812	8.29877	0.00172927	0.00554293	6.43e-159	90.4	KAF4589018.1	hypothetical protein EYR40_010574	Pleurotus pulmonarius
ENSOPET00005007231	1.05148	0.898038	1.13458	681.671	215.727	586.427	0.792857	0.875713	4.25781	736.887	523.965	595.676	8.29124	1.27437e-22	7.87449e-21	3.35e-52	98.81	KAG9225445.1	hypothetical protein CCMSSC00406_0002948	Pleurotus cornucopiae
ENSOPET00005005647	1.05148	0.898038	1.13458	291.086	644.886	452.49	0.792857	0.875713	0.851563	279.241	234.382	255.163	8.25294	3.8348e-19	1.70766e-17	1.87e-21	89.58	KAG9222325.1	hypothetical protein CCMSSC00406_0002660	Pleurotus cornucopiae
ENSOPET00005007375	1.05148	0.898038	1.13458	257.214	328.181	226.848	0.792857	0.875713	0.851563	206.107	262.435	284.502	8.22309	2.96495e-43	9.86156e-41	0	93.24	KAF4583977.1	Autophagy protein 22	Pleurotus pulmonarius
ENSOPET00005007413	1.05148	0.898038	1.13458	220.167	316.706	259.428	0.792857	0.875713	0.851563	182.837	303.158	261.386	8.2122	9.46422e-42	2.93075e-39	0	79.08	KDQ29994.1	hypothetical protein PLEOSDRAFT_154712	Pleurotus ostreatus PC15
ENSOPET00005001632	1.05148	0.898038	1.13458	368.357	139.993	336.653	0.792857	0.875713	1.70313	267.052	347.5	352.961	8.16466	2.31304e-24	1.72143e-22
ENSOPET00005007112	1.05148	0.898038	1.13458	222.284	322.443	173.756	0.792857	0.875713	0.851563	156.242	303.158	248.939	8.1348	1.30107e-22	8.0211e-21	0	96.42	KAF9496890.1	general amino acid permease AGP2	Pleurotus eryngii
ENSOPET00005021355	2.10296	1.79608	1.13458	401.17	483.091	325.793	0.792857	0.875713	0.851563	210.539	206.328	236.492	8.01823	2.32108e-41	7.10592e-39
ENSOPET00005017947	3804.26	3180.85	3317.51	4263.62	1731.55	4234.1	11.8929	14.0114	15.3281	3954.81	1846.09	4352.88	7.94402	6.12177e-35	1.00565e-32	6.35e-209	65.39	KAF9490983.1	cytochrome P450	Pleurotus eryngii
ENSOPET00005017959	3804.26	3181.75	3317.51	4264.68	1732.7	4234.1	11.8929	14.0114	16.1797	3954.81	1847.9	4352.88	7.91479	7.63415e-35	1.23157e-32	5.09e-264	68.39	KDQ32864.1	hypothetical protein PLEOSDRAFT_1110291	Pleurotus ostreatus PC15
ENSOPET00005017480	1.05148	0.898038	1.13458	195.822	180.155	130.317	0.792857	0.875713	0.851563	231.593	154.746	217.822	7.90529	1.57829e-38	3.56844e-36	0	96.05	KAF4582554.1	hypothetical protein EYR38_002680	Pleurotus pulmonarius
ENSOPET00005017974	3.15444	1.79608	1.13458	187.354	438.339	267.874	0.792857	0.875713	0.851563	114.134	257.91	222.267	7.88158	1.46892e-13	3.57813e-12	0	97.26	KAG9218955.1	hypothetical protein CCMSSC00406_0001365	Pleurotus cornucopiae
ENSOPET00005017969	3.15444	1.79608	1.13458	187.354	438.339	263.048	0.792857	0.875713	0.851563	113.026	257.005	222.267	7.87668	2.33201e-13	5.54026e-12	0	97.23	KAG9218955.1	hypothetical protein CCMSSC00406_0001365	Pleurotus cornucopiae
ENSOPET00005008714	2.10296	0.898038	1.13458	112.201	99.8312	85.6715	1.58571	0.875713	0.851563	178.404	406.322	173.369	7.8381	1.67383e-09	2.19012e-08	1.25e-121	93.65	KAF9489923.1	hypothetical protein BDN71DRAFT_247935	Pleurotus eryngii
ENSOPET00005012556	1.05148	0.898038	1.13458	204.29	296.051	271.494	0.792857	0.875713	0.851563	179.512	180.99	188.483	7.76712	7.78139e-38	1.6251e-35
ENSOPET00005017468	1.05148	0.898038	1.13458	187.354	173.27	126.697	0.792857	0.875713	0.851563	206.107	142.077	196.484	7.75573	8.41573e-37	1.58551e-34	0	96.7	KDQ33157.1	hypothetical protein PLEOSDRAFT_1032163	Pleurotus ostreatus PC15
ENSOPET00005029822	12.6178	5.38823	3.40374	858.44	888.153	914.634	2.37857	3.50285	3.40625	723.59	552.018	714.812	7.74354	1.05376e-54	9.46312e-52	5.5e-70	94.74	XP_036629816.1	uncharacterized protein PC9H_008881	Pleurotus ostreatus
ENSOPET00005011090	1.05148	0.898038	1.13458	316.49	270.806	298.04	0.792857	0.875713	0.851563	200.566	198.184	136.917	7.73169	1.71317e-37	3.44437e-35	2.06e-63	88.99	KAG9225501.1	hypothetical protein CCMSSC00406_0003004	Pleurotus cornucopiae
ENSOPET00005011078	1.05148	0.898038	1.13458	316.49	270.806	298.04	0.792857	0.875713	0.851563	199.458	198.184	136.917	7.7287	1.82859e-37	3.64918e-35	4.32e-71	78.32	XP_036625786.1	uncharacterized protein PC9H_002504	Pleurotus ostreatus
ENSOPET00005011082	1.05148	0.898038	1.13458	316.49	270.806	295.627	0.792857	0.875713	0.851563	199.458	198.184	136.917	7.7287	1.84727e-37	3.65936e-35	4.32e-71	78.32	XP_036625786.1	uncharacterized protein PC9H_002504	Pleurotus ostreatus
ENSOPET00005027288	1.05148	0.898038	1.13458	197.939	367.195	276.321	0.792857	0.875713	0.851563	176.188	167.415	185.815	7.71477	4.67503e-27	4.12951e-25
ENSOPET00005028301	1.05148	0.898038	1.13458	270.975	359.163	294.42	0.792857	0.875713	0.851563	212.755	152.936	143.14	7.65755	1.26358e-36	2.33164e-34
ENSOPET00005028311	1.05148	0.898038	1.13458	270.975	359.163	294.42	0.792857	0.875713	0.851563	212.755	152.936	143.14	7.65755	1.26358e-36	2.33164e-34
ENSOPET00005028316	1.05148	0.898038	1.13458	270.975	359.163	294.42	0.792857	0.875713	0.851563	212.755	152.936	143.14	7.65755	1.26358e-36	2.33164e-34
ENSOPET00005005654	1.05148	3.59215	4.53831	294.262	651.771	458.524	2.37857	0.875713	0.851563	283.674	243.431	263.165	7.58852	1.65568e-18	6.84134e-17	2.28e-64	98.65	KAG9222325.1	hypothetical protein CCMSSC00406_0002660	Pleurotus cornucopiae
ENSOPET00005008771	5.2574	2.69411	4.53831	181.003	154.91	125.491	1.58571	1.75143	0.851563	278.133	370.124	152.031	7.57787	1.70021e-16	5.6134e-15	9.19e-142	89.69	KAJ8689298.1	hypothetical protein PTI98_013335	Pleurotus ostreatus
ENSOPET00005000929	1.05148	0.898038	1.13458	152.423	28.6871	65.1586	0.792857	0.875713	0.851563	202.782	138.457	121.803	7.5215	3.2411e-11	5.83679e-10
ENSOPET00005008721	2.10296	0.898038	2.26916	113.259	99.8312	85.6715	1.58571	1.75143	0.851563	178.404	407.227	173.369	7.50145	3.48265e-09	4.30988e-08	1.75e-121	93.65	KAF9489923.1	hypothetical protein BDN71DRAFT_247935	Pleurotus eryngii
ENSOPET00005011626	1.05148	0.898038	1.13458	94.2061	76.8815	112.218	0.792857	0.875713	0.851563	116.351	152.031	144.029	7.35444	8.20649e-32	1.04782e-29	0	94.36	KDQ34084.1	hypothetical protein PLEOSDRAFT_1110835	Pleurotus ostreatus PC15
ENSOPET00005027438	1.05148	0.898038	1.13458	333.426	168.68	242.535	0.792857	0.875713	0.851563	81.9994	71.4909	242.716	7.29661	2.72759e-10	4.15869e-09
ENSOPET00005005723	2.10296	0.898038	2.26916	265.682	351.13	336.653	1.58571	0.875713	1.70313	244.89	217.188	186.705	7.28343	8.21197e-39	1.92381e-36
ENSOPET00005009666	4.20592	0.898038	3.40374	319.666	308.673	292.007	1.58571	9.63284	7.66406	515.267	1643.39	726.37	7.25538	1.35413e-06	9.80622e-06	1.18e-278	91.35	XP_036625776.1	uncharacterized protein PC9H_002494	Pleurotus ostreatus
ENSOPET00005028334	1.05148	0.898038	1.13458	127.019	18.3598	44.6457	0.792857	0.875713	0.851563	166.215	114.023	101.354	7.24239	1.40044e-09	1.87057e-08
ENSOPET00005031557	1.05148	0.898038	1.13458	71.9777	71.144	65.1586	0.792857	0.875713	0.851563	138.513	93.2097	125.359	7.14661	7.61651e-29	7.68525e-27	6.23e-116	97.66	KDQ25866.1	hypothetical protein PLEOSDRAFT_1085232	Pleurotus ostreatus PC15
ENSOPET00005009270	1.05148	0.898038	1.13458	133.37	137.698	137.557	0.792857	0.875713	0.851563	128.54	139.362	88.9069	7.14551	5.21796e-30	5.73784e-28	6.99e-91	91.22	KAF9489913.1	hypothetical protein BDN71DRAFT_1455340	Pleurotus eryngii
ENSOPET00005000959	1.05148	0.898038	1.13458	127.019	143.436	109.804	0.792857	0.875713	0.851563	126.323	116.738	104.91	7.10933	1.60744e-29	1.68506e-27	2.28e-29	44.85	KAG9222008.1	hypothetical protein CCMSSC00406_0009216	Pleurotus cornucopiae
ENSOPET00005010636	1.05148	0.898038	1.13458	67.7437	67.7016	69.9852	0.792857	0.875713	0.851563	131.864	93.2097	121.803	7.10478	2.06888e-28	1.99063e-26	1.08e-127	97.86	KDQ25866.1	hypothetical protein PLEOSDRAFT_1085232	Pleurotus ostreatus PC15
ENSOPET00005027304	1.05148	0.898038	1.13458	117.493	120.486	141.177	0.792857	0.875713	0.851563	110.81	114.023	118.246	7.0889	1.97338e-29	2.06065e-27
ENSOPET00005008484	1.05148	1.79608	2.26916	137.604	8.03239	42.2324	0.792857	0.875713	1.70313	129.648	140.267	183.148	7.07009	4.50111e-10	6.57616e-09
ENSOPET00005009676	5.2574	1.79608	4.53831	319.666	317.853	293.214	1.58571	11.3843	9.36719	517.483	1651.53	730.815	7.02038	2.0571e-06	1.43168e-05	2.88e-293	95.4	XP_036625776.1	uncharacterized protein PC9H_002494	Pleurotus ostreatus
ENSOPET00005007505	1.05148	0.898038	1.13458	69.8607	61.9642	95.3246	0.792857	0.875713	0.851563	100.837	96.8295	128.026	7.01387	7.76898e-28	7.21738e-26	1.41e-134	98.95	KAF4565526.1	hypothetical protein EYR36_002097	Pleurotus pulmonarius
ENSOPET00005029335	5190.11	4188.45	4522.43	11953.6	14972.4	13417.8	64.2214	109.464	103.891	13596.4	10022.3	11922.4	7.00046	2.15033e-63	4.62042e-60	5.41e-272	97.72	KAG9224539.1	hypothetical protein CCMSSC00406_0002310	Pleurotus cornucopiae
ENSOPET00005029345	5190.11	4189.35	4522.43	11954.7	14989.6	13419.1	64.2214	109.464	104.742	13597.5	10023.2	11926	6.99627	2.40102e-63	4.62042e-60	0	97.12	KAG9224539.1	hypothetical protein CCMSSC00406_0002310	Pleurotus cornucopiae
ENSOPET00005029355	5190.11	4189.35	4522.43	11954.7	14989.6	13419.1	64.2214	109.464	104.742	13597.5	10023.2	11926	6.99627	2.40102e-63	4.62042e-60	0	97.82	KAG9224539.1	hypothetical protein CCMSSC00406_0002310	Pleurotus cornucopiae
ENSOPET00005002795	1.05148	0.898038	1.13458	111.142	215.727	178.583	0.792857	0.875713	0.851563	58.7293	148.412	107.577	6.96442	1.16758e-14	3.21634e-13
ENSOPET00005012719	1.05148	3.59215	3.40374	198.997	211.137	152.037	0.792857	0.875713	3.40625	175.08	219.902	216.044	6.91173	1.51548e-36	2.75869e-34	7.56e-189	86.86	XP_036625855.1	uncharacterized protein PC9H_002573	Pleurotus ostreatus
ENSOPET00005005180	1.05148	0.898038	1.13458	83.6212	42.4569	56.7121	0.792857	0.875713	0.851563	99.729	104.974	93.3523	6.88594	4.00753e-26	3.33231e-24
ENSOPET00005007494	1.05148	0.898038	1.13458	63.5097	53.9318	90.4981	0.792857	0.875713	0.851563	91.9723	91.3998	110.245	6.86429	3.47807e-26	2.91002e-24	5.38e-147	80	KAF4583905.1	hypothetical protein EYR40_002403	Pleurotus pulmonarius
ENSOPET00005000316	1.05148	0.898038	1.13458	97.3816	209.99	147.21	0.792857	0.875713	0.851563	81.9994	109.499	101.354	6.86053	3.33456e-16	1.06694e-14
ENSOPET00005005631	1.05148	0.898038	1.13458	137.604	73.439	108.598	0.792857	0.875713	0.851563	122.999	85.0651	70.2365	6.787	1.6552e-18	6.84134e-17	2.61e-63	96.95	KDQ23419.1	hypothetical protein PLEOSDRAFT_174746	Pleurotus ostreatus PC15
ENSOPET00005025360	1.05148	0.898038	1.13458	53.9833	59.6692	48.2656	0.792857	0.875713	0.851563	58.7293	145.697	70.2365	6.76802	7.59947e-10	1.06801e-08	3.93e-78	95.31	KAG9227105.1	hypothetical protein CCMSSC00406_0009637	Pleurotus cornucopiae
ENSOPET00005025367	1.05148	0.898038	1.13458	55.0418	59.6692	49.4723	0.792857	0.875713	0.851563	58.7293	145.697	70.2365	6.76802	6.06177e-10	8.65907e-09	3.39e-71	81.21	KAG9227105.1	hypothetical protein CCMSSC00406_0009637	Pleurotus cornucopiae
ENSOPET00005029526	1.05148	0.898038	1.13458	85.7382	13.7698	31.3727	0.792857	0.875713	0.851563	121.891	82.3503	66.6802	6.74823	1.15473e-08	1.29193e-07
ENSOPET00005005636	3.15444	3.59215	3.40374	297.437	644.886	457.317	1.58571	3.50285	2.55469	290.322	243.431	262.275	6.70249	1.22483e-17	4.57039e-16	3.28e-42	95.65	KAG9222325.1	hypothetical protein CCMSSC00406_0002660	Pleurotus cornucopiae
ENSOPET00005018163	1.05148	0.898038	1.13458	96.3231	331.623	231.675	0.792857	0.875713	0.851563	66.486	99.5443	91.5741	6.67551	4.02712e-07	3.30172e-06
ENSOPET00005022114	1.05148	0.898038	1.13458	113.259	363.753	207.542	0.792857	0.875713	0.851563	81.9994	76.0157	92.4632	6.63504	1.30815e-06	9.50196e-06
ENSOPET00005007499	1.05148	0.898038	1.13458	78.3287	106.716	72.3985	0.792857	0.875713	0.851563	79.7832	74.2058	95.1304	6.62719	2.81166e-24	2.06964e-22	0	92.34	KAF4578357.1	hypothetical protein EYR36_000164	Pleurotus pulmonarius
ENSOPET00005027427	33.6474	22.451	15.8841	971.699	1456.16	1253.7	7.92857	10.5086	5.96094	888.696	715.814	770.823	6.60522	1.7487e-49	1.07072e-46	0	94.14	XP_036629559.1	oxygen-dependent protoporphyrinogen oxidase	Pleurotus ostreatus
ENSOPET00005027422	33.6474	22.451	15.8841	971.699	1456.16	1253.7	7.92857	10.5086	5.96094	886.48	715.814	770.823	6.60387	1.80561e-49	1.081e-46	0	94.14	XP_036629559.1	oxygen-dependent protoporphyrinogen oxidase	Pleurotus ostreatus
ENSOPET00005011106	1.05148	0.898038	1.13458	61.3928	81.4714	76.0184	0.792857	0.875713	0.851563	34.3511	127.598	80.9053	6.59045	2.90369e-10	4.40228e-09
ENSOPET00005016835	1.05148	0.898038	1.13458	78.3287	43.6044	51.8856	0.792857	0.875713	0.851563	63.1617	84.1602	91.5741	6.56674	3.55986e-23	2.25662e-21	0	88.87	KDQ33158.1	hypothetical protein PLEOSDRAFT_1099136	Pleurotus ostreatus PC15
ENSOPET00005007491	1.05148	0.898038	1.13458	77.2702	106.716	68.7785	0.792857	0.875713	0.851563	76.4589	68.7761	91.5741	6.55408	1.43686e-23	9.48784e-22	6.63e-184	59.08	KAF4578357.1	hypothetical protein EYR36_000164	Pleurotus pulmonarius
ENSOPET00005007012	1.05148	2.69411	1.13458	323.9	223.76	261.841	1.58571	4.37856	0.851563	185.053	247.051	199.152	6.53319	4.10823e-36	7.28157e-34	1.78e-52	89.47	KAF4584951.1	hypothetical protein EYR40_001777	Pleurotus pulmonarius
ENSOPET00005027534	1.05148	0.898038	1.13458	70.9192	66.5541	73.6051	0.792857	0.875713	0.851563	34.3511	94.1146	101.354	6.51086	5.96623e-14	1.53082e-12
ENSOPET00005015382	1.05148	0.898038	1.13458	77.2702	109.011	113.424	0.792857	0.875713	0.851563	79.7832	74.2058	74.6818	6.50363	2.41075e-23	1.55378e-21
ENSOPET00005029401	1.05148	0.898038	1.13458	57.1588	30.9821	54.2988	0.792857	0.875713	0.851563	67.5941	91.3998	67.5693	6.49027	4.6159e-22	2.69171e-20
ENSOPET00005009688	194.524	6.28627	204.224	335.543	89.5038	298.04	0.792857	0.875713	0.851563	125.215	81.4453	19.5595	6.48808	2.32999e-06	1.60256e-05
ENSOPET00005001039	1.05148	0.898038	1.13458	282.618	216.875	337.859	1.58571	0.875713	2.55469	149.594	122.168	165.367	6.44534	9.82796e-32	1.23727e-29	1.02e-38	86.67	KAF9488066.1	ras protein, partial	Pleurotus eryngii
ENSOPET00005007026	1.05148	2.69411	1.13458	382.117	277.691	312.52	2.37857	5.25428	2.55469	277.025	328.496	272.055	6.42865	3.86425e-39	9.91493e-37	2.1e-212	94.44	KAF4584951.1	hypothetical protein EYR40_001777	Pleurotus pulmonarius
ENSOPET00005029209	1.05148	0.898038	1.13458	77.2702	45.8994	69.9852	0.792857	1.75143	0.851563	98.6209	87.78	105.799	6.42704	4.56771e-25	3.57729e-23	6.06e-67	90.32	KAJ8693582.1	hypothetical protein PTI98_008563	Pleurotus ostreatus
ENSOPET00005004948	3.15444	5.38823	3.40374	350.362	362.605	317.347	3.17143	2.62714	3.40625	189.485	349.31	250.718	6.42243	2.53066e-38	5.54298e-36	0	91.73	KDQ30030.1	hypothetical protein PLEOSDRAFT_154739	Pleurotus ostreatus PC15
ENSOPET00005004941	3.15444	5.38823	3.40374	350.362	362.605	317.347	3.17143	2.62714	3.40625	189.485	349.31	249.828	6.4208	2.6472e-38	5.75146e-36	0	89.01	KDQ30030.1	hypothetical protein PLEOSDRAFT_154739	Pleurotus ostreatus PC15
ENSOPET00005006586	1.05148	0.898038	1.13458	83.6212	115.896	94.118	0.792857	0.875713	0.851563	86.4318	59.7266	68.4583	6.41212	2.30299e-22	1.37877e-20	1.06e-117	85.53	KAF4604896.1	hypothetical protein EYR40_003678	Pleurotus pulmonarius
ENSOPET00005013190	1.05148	0.898038	1.13458	69.8607	57.3742	68.7785	0.792857	0.875713	0.851563	76.4589	61.5365	68.4583	6.35618	3.04378e-21	1.66333e-19	1.44e-158	85.89	KAG9220220.1	hypothetical protein CCMSSC00406_0009541	Pleurotus cornucopiae
ENSOPET00005013196	1.05148	0.898038	1.13458	70.9192	57.3742	68.7785	0.792857	0.875713	0.851563	76.4589	61.5365	68.4583	6.35618	2.97974e-21	1.63165e-19	1.6e-162	85.83	KAG9220220.1	hypothetical protein CCMSSC00406_0009541	Pleurotus cornucopiae
ENSOPET00005013202	1.05148	0.898038	1.13458	70.9192	57.3742	68.7785	0.792857	0.875713	0.851563	76.4589	61.5365	68.4583	6.35618	2.97974e-21	1.63165e-19	2.07e-184	85.96	KAG9220220.1	hypothetical protein CCMSSC00406_0009541	Pleurotus cornucopiae
ENSOPET00005030852	2.10296	1.79608	1.13458	154.54	179.008	124.284	1.58571	1.75143	5.10938	171.756	253.386	248.939	6.31842	3.29845e-35	5.55396e-33
ENSOPET00005001668	1.05148	0.898038	1.13458	68.8022	14.9173	83.2582	0.792857	0.875713	0.851563	50.9726	83.2552	65.7911	6.31049	4.07766e-09	4.99119e-08	4.55e-228	71.72	KAF9499208.1	hypothetical protein BDN71DRAFT_1503253	Pleurotus eryngii
ENSOPET00005019021	957.899	972.575	882.702	407.521	695.376	588.841	1.58571	3.50285	3.40625	154.026	258.815	255.163	6.29713	6.41747e-38	1.36136e-35	2.59e-180	99.6	KAG9220500.1	hypothetical protein CCMSSC00406_0003956	Pleurotus cornucopiae
ENSOPET00005019011	957.899	972.575	882.702	407.521	695.376	588.841	1.58571	3.50285	3.40625	152.918	258.815	255.163	6.29474	6.75386e-38	1.42153e-35	2.59e-180	99.6	KAG9220500.1	hypothetical protein CCMSSC00406_0003956	Pleurotus cornucopiae
ENSOPET00005000328	1.05148	0.898038	1.13458	67.7437	118.191	104.978	0.792857	0.875713	0.851563	64.2698	71.4909	56.9004	6.25642	3.62164e-21	1.95925e-19
ENSOPET00005027271	6.30888	8.08234	6.80747	231.811	257.037	324.586	5.55	4.37856	3.40625	314.701	305.873	374.298	6.22124	6.23894e-39	1.52803e-36	0	93.71	KAF9500609.1	hypothetical protein BDN71DRAFT_1585721	Pleurotus eryngii
ENSOPET00005027281	6.30888	8.08234	6.80747	231.811	257.037	324.586	5.55	4.37856	3.40625	314.701	305.873	374.298	6.22124	6.23894e-39	1.52803e-36	0	91.81	KAF9500609.1	hypothetical protein BDN71DRAFT_1585721	Pleurotus eryngii
ENSOPET00005027287	6.30888	8.08234	6.80747	231.811	257.037	324.586	5.55	4.37856	3.40625	314.701	305.873	374.298	6.22124	6.23894e-39	1.52803e-36	0	90.18	KAF9500609.1	hypothetical protein BDN71DRAFT_1585721	Pleurotus eryngii
ENSOPET00005027260	6.30888	8.08234	6.80747	231.811	257.037	324.586	5.55	4.37856	3.40625	313.592	305.873	374.298	6.21963	6.47384e-39	1.57128e-36	0	91.03	KAF9500609.1	hypothetical protein BDN71DRAFT_1585721	Pleurotus eryngii
ENSOPET00005031226	1.05148	0.898038	1.13458	37.0474	61.9642	57.9188	0.792857	0.875713	0.851563	70.9184	55.2018	60.4567	6.21013	1.30895e-19	6.0696e-18	6.08e-198	51.3	KAF9241820.1	ribonuclease H-like domain-containing protein	Melanogaster broomeanus
ENSOPET00005008690	1.05148	2.69411	1.13458	161.95	58.5217	94.118	3.96429	2.62714	2.55469	210.539	261.53	200.041	6.19939	6.17616e-25	4.76768e-23	4.24e-145	100	KAG9219385.1	hypothetical protein CCMSSC00406_0001795	Pleurotus cornucopiae
ENSOPET00005003426	1.05148	0.898038	1.13458	70.9192	92.9463	86.8781	0.792857	0.875713	0.851563	56.5131	55.2018	72.9037	6.19491	1.80826e-20	9.0383e-19	8.58e-117	71.31	KAG9223182.1	hypothetical protein CCMSSC00406_0000129	Pleurotus cornucopiae
ENSOPET00005007005	24.184	29.6353	26.0953	384.234	216.875	316.14	7.92857	5.25428	4.25781	350.16	359.264	546.778	6.17047	1.14861e-26	9.73105e-25	5.91e-147	97.38	XP_036625931.1	uncharacterized protein PC9H_002649	Pleurotus ostreatus
ENSOPET00005007011	24.184	29.6353	26.0953	384.234	216.875	316.14	7.92857	5.25428	4.25781	350.16	359.264	546.778	6.17047	1.14861e-26	9.73105e-25	4.08e-140	95.91	XP_036625931.1	uncharacterized protein PC9H_002649	Pleurotus ostreatus
ENSOPET00005014890	1.05148	0.898038	1.13458	40.2228	53.9318	51.8856	0.792857	0.875713	0.851563	19.9458	104.069	56.9004	6.16567	1.14297e-06	8.43637e-06
ENSOPET00005014899	1.05148	0.898038	1.13458	40.2228	53.9318	51.8856	0.792857	0.875713	0.851563	19.9458	104.069	56.9004	6.16567	1.14297e-06	8.43637e-06
ENSOPET00005025342	6.30888	0.898038	2.26916	337.66	305.231	242.535	2.37857	7.0057	8.51563	628.293	228.047	424.975	6.16153	1.24483e-12	2.68296e-11	5.56e-153	95.65	KAG9227185.1	hypothetical protein CCMSSC00406_0004276	Pleurotus cornucopiae
ENSOPET00005028596	1.05148	0.898038	1.13458	66.6852	45.8994	50.6789	1.58571	0.875713	0.851563	81.9994	69.681	72.9037	6.08298	3.43601e-21	1.86257e-19	6.91e-220	88.36	KAF4586600.1	hypothetical protein EYR40_010612	Pleurotus pulmonarius
ENSOPET00005022127	1060.94	838.768	778.321	936.769	493.418	464.557	25.3714	13.1357	5.10938	1421.69	332.116	1169.13	6.0664	8.57662e-15	2.41697e-13	3.65e-146	91.8	KAG9224697.1	hypothetical protein CCMSSC00406_0002152	Pleurotus cornucopiae
ENSOPET00005022119	1060.94	837.87	778.321	936.769	493.418	464.557	25.3714	13.1357	5.10938	1419.48	331.211	1168.24	6.06442	8.70961e-15	2.45189e-13	2.38e-68	91.8	KAJ8692883.1	hypothetical protein PTI98_010151	Pleurotus ostreatus
ENSOPET00005001048	2.10296	2.69411	2.26916	310.139	261.626	382.505	2.37857	1.75143	3.40625	168.431	139.362	196.484	6.06423	4.42296e-32	5.84112e-30	7.55e-136	96.91	KDQ30540.1	hypothetical protein PLEOSDRAFT_1062548	Pleurotus ostreatus PC15
ENSOPET00005011500	1.05148	0.898038	1.13458	48.6908	26.3921	41.0258	0.792857	0.875713	0.851563	56.5131	48.8672	63.1239	6.06314	4.837e-18	1.90458e-16
ENSOPET00005023965	23.1326	42.2078	27.2299	57.1588	102.126	114.631	0.792857	0.875713	1.70313	27.7025	13.5742	184.037	6.06232	0.000162319	0.000706126	1.75e-61	96.08	KAG9221532.1	hypothetical protein CCMSSC00406_0009355	Pleurotus cornucopiae
ENSOPET00005014697	1.05148	0.898038	1.13458	62.4513	96.3887	86.8781	0.792857	0.875713	0.851563	58.7293	56.1068	53.3442	6.06037	3.18659e-19	1.43083e-17
ENSOPET00005011495	1.05148	0.898038	1.13458	48.6908	26.3921	41.0258	0.792857	0.875713	0.851563	56.5131	47.9623	63.1239	6.05537	5.62151e-18	2.1981e-16
ENSOPET00005025345	7.36036	1.79608	4.53831	339.777	305.231	242.535	3.17143	7.0057	9.36719	629.401	228.952	426.753	6.03899	1.99925e-12	4.21455e-11	1.17e-120	95.14	KAG9227185.1	hypothetical protein CCMSSC00406_0004276	Pleurotus cornucopiae
ENSOPET00005015545	1.05148	0.898038	1.13458	52.9248	32.1296	33.7859	0.792857	0.875713	0.851563	28.8106	74.2058	60.4567	6.01941	4.61813e-11	8.11063e-10
ENSOPET00005021052	1.05148	0.898038	1.13458	38.1058	21.8022	27.7527	0.792857	0.875713	0.851563	33.243	85.0651	43.5644	6.00522	5.89367e-08	5.74605e-07
ENSOPET00005029747	1.05148	0.898038	1.13458	133.37	151.468	149.623	1.58571	0.875713	0.851563	72.0265	54.2969	85.3507	5.99757	3.33295e-22	1.96055e-20	1.07e-135	97.42	KDQ30540.1	hypothetical protein PLEOSDRAFT_1062548	Pleurotus ostreatus PC15
ENSOPET00005019069	21.0296	42.2078	27.2299	57.1588	100.979	108.598	0.792857	0.875713	1.70313	27.7025	13.5742	172.479	5.98635	0.000108499	0.00049268	1.75e-61	96.08	KAG9221532.1	hypothetical protein CCMSSC00406_0009355	Pleurotus cornucopiae
ENSOPET00005025879	1.05148	0.898038	1.13458	63.5097	63.1117	108.598	0.792857	0.875713	0.851563	40.9997	62.4414	55.1223	5.97542	6.47758e-15	1.85061e-13	4.05e-229	72.99	KAF9499208.1	hypothetical protein BDN71DRAFT_1503253	Pleurotus eryngii
ENSOPET00005001797	1.05148	0.898038	1.13458	23.2869	43.6044	43.4391	0.792857	0.875713	0.851563	40.9997	48.8672	68.4583	5.97325	2.87331e-17	1.03628e-15	3.61e-115	97.08	KDQ25866.1	hypothetical protein PLEOSDRAFT_1085232	Pleurotus ostreatus PC15
ENSOPET00005028961	33.6474	30.5333	37.4411	5109.36	4284.71	3134.85	116.55	42.0342	51.0938	5079.53	4053.26	3889.68	5.95668	5.5106e-48	2.96922e-45	1.01e-147	95.31	KAF9489236.1	Emopamil-binding protein	Pleurotus eryngii
ENSOPET00005029743	1.05148	0.898038	1.13458	122.786	148.026	142.384	1.58571	0.875713	0.851563	72.0265	51.5821	81.7944	5.95418	1.03017e-21	5.84288e-20	1.11e-12	87.88	KAI8995356.1	ras protein	Trametes punicea
ENSOPET00005025314	4.20592	0.898038	2.26916	323.9	260.479	226.848	3.96429	7.0057	8.51563	593.942	210.853	398.303	5.9482	1.92112e-11	3.59173e-10	1.24e-116	88.54	KAG9227185.1	hypothetical protein CCMSSC00406_0004276	Pleurotus cornucopiae
ENSOPET00005027550	1.05148	0.898038	1.13458	81.5042	51.6368	60.332	3.17143	0.875713	0.851563	89.7561	111.309	101.354	5.948	3.81808e-24	2.73571e-22	0	88.22	KAF9492948.1	hypothetical protein BDN71DRAFT_1509048	Pleurotus eryngii
ENSOPET00005027560	1.05148	0.898038	1.13458	81.5042	51.6368	60.332	3.17143	0.875713	0.851563	89.7561	111.309	101.354	5.948	3.81808e-24	2.73571e-22	0	91.15	KAF9492948.1	hypothetical protein BDN71DRAFT_1509048	Pleurotus eryngii
ENSOPET00005021318	1.05148	0.898038	1.13458	52.9248	57.3742	53.0922	0.792857	0.875713	0.851563	44.324	44.3425	66.6802	5.94585	8.95387e-18	3.42165e-16	1.99e-227	69.1	KAG9223182.1	hypothetical protein CCMSSC00406_0000129	Pleurotus cornucopiae
ENSOPET00005028952	33.6474	30.5333	37.4411	5072.31	4220.45	3084.17	116.55	42.0342	51.0938	5035.21	4003.49	3850.56	5.94185	1.75458e-46	8.15003e-44	2.07e-122	96.59	KAF9489236.1	Emopamil-binding protein	Pleurotus eryngii
ENSOPET00005031310	1.05148	0.898038	2.26916	130.195	394.735	197.889	0.792857	3.50285	3.40625	132.972	190.039	146.696	5.93039	4.83387e-08	4.80247e-07
ENSOPET00005008204	2.10296	0.898038	1.13458	41.2813	65.4066	51.8856	0.792857	0.875713	0.851563	33.243	55.2018	64.013	5.91877	1.17217e-17	4.39213e-16	0	94.73	KAF9496884.1	hypothetical protein BDN71DRAFT_1445552	Pleurotus eryngii
ENSOPET00005029562	1.05148	0.898038	1.13458	52.9248	42.4569	53.0922	0.792857	0.875713	0.851563	48.7564	45.2474	56.9004	5.90399	3.27882e-17	1.17155e-15	3.4e-66	100	KAG9221539.1	hypothetical protein CCMSSC00406_0009362	Pleurotus cornucopiae
ENSOPET00005027586	1.05148	0.898038	1.13458	34.9304	53.9318	30.166	0.792857	0.875713	0.851563	50.9726	46.1524	53.3442	5.89982	8.50811e-17	2.91625e-15
ENSOPET00005027593	1.05148	0.898038	1.13458	34.9304	53.9318	30.166	0.792857	0.875713	0.851563	50.9726	46.1524	53.3442	5.89982	8.50811e-17	2.91625e-15
ENSOPET00005016872	108.302	78.1293	71.4784	1550.7	1732.7	1661.54	22.9929	28.8985	26.3984	1201.18	1932.06	1498.97	5.88673	3.58997e-47	1.82485e-44	4.81e-210	89.22	KAG9218548.1	hypothetical protein CCMSSC00406_0001338	Pleurotus cornucopiae
ENSOPET00005007503	349.091	480.45	287.048	5551.81	6413.29	6549.65	51.5357	54.2942	51.0938	3144.79	3276.82	2839.69	5.88308	7.71474e-49	4.33006e-46	1.63e-204	99.33	KAF9496886.1	ADP/ATP carrier receptor	Pleurotus eryngii
ENSOPET00005019869	1153.47	906.12	1139.12	570.529	828.484	1012.37	4.75714	5.25428	3.40625	217.188	274.199	285.391	5.8553	6.36282e-37	1.21575e-34	5.67e-241	99.4	KAG9220500.1	hypothetical protein CCMSSC00406_0003956	Pleurotus cornucopiae
ENSOPET00005006751	7.36036	3.59215	4.53831	56.1003	76.8815	71.1918	1.58571	0.875713	0.851563	62.0536	81.4453	48.0097	5.85313	9.29606e-20	4.37841e-18	0	83.36	KAG9223403.1	hypothetical protein CCMSSC00406_0007590	Pleurotus cornucopiae
ENSOPET00005027248	6.30888	7.1843	5.67289	121.727	131.961	119.457	3.17143	3.50285	2.55469	139.621	174.655	217.822	5.84938	1.37057e-30	1.57797e-28	7.42e-265	85.49	KAF9500609.1	hypothetical protein BDN71DRAFT_1585721	Pleurotus eryngii
ENSOPET00005007806	1.05148	1.79608	2.26916	66.6852	26.3921	49.4723	1.58571	0.875713	0.851563	60.9455	54.2969	73.7928	5.83438	1.67806e-17	6.17604e-16	1.65e-78	84.56	KAJ8689242.1	hypothetical protein PTI98_013284	Pleurotus ostreatus
ENSOPET00005007818	1.05148	1.79608	2.26916	66.6852	26.3921	49.4723	1.58571	0.875713	0.851563	60.9455	54.2969	73.7928	5.83438	1.67806e-17	6.17604e-16
ENSOPET00005031048	2.10296	1.79608	2.26916	106.908	122.781	121.871	3.96429	2.62714	1.70313	105.27	179.18	172.479	5.78366	9.27196e-29	9.28609e-27	2.12e-133	76.71	XP_036627416.1	uncharacterized protein PC9H_010540	Pleurotus ostreatus
ENSOPET00005019857	973.671	699.572	912.201	479.499	690.786	890.501	3.17143	5.25428	3.40625	178.404	225.332	247.161	5.78167	3.13553e-33	4.71923e-31	9.88e-156	99.11	KAG9220500.1	hypothetical protein CCMSSC00406_0003956	Pleurotus cornucopiae
ENSOPET00005029491	2.10296	0.898038	2.26916	41.2813	59.6692	65.1586	0.792857	1.75143	4.25781	87.5399	143.887	130.693	5.73434	1.28047e-23	8.60281e-22
ENSOPET00005000063	7446.58	6324.88	7238.61	13877.9	7892.4	16394.6	52.3286	70.9327	132.844	5018.59	4615.24	3985.7	5.7328	6.26695e-27	5.4996e-25	6.03e-59	85.59	KAJ8689813.1	hypothetical protein PTI98_012674	Pleurotus ostreatus
ENSOPET00005000077	7446.58	6324.88	7238.61	13877.9	7892.4	16394.6	52.3286	70.9327	132.844	5018.59	4615.24	3985.7	5.7328	6.26695e-27	5.4996e-25	1.23e-70	100	ARI71557.1	hydrophobin	Pleurotus tuber-regium
ENSOPET00005005954	2.10296	1.79608	2.26916	112.201	146.878	137.557	3.96429	2.62714	2.55469	120.783	185.514	176.036	5.72073	3.94405e-29	4.05559e-27	2.12e-133	76.71	XP_036627416.1	uncharacterized protein PC9H_010540	Pleurotus ostreatus
ENSOPET00005015646	1.05148	1.79608	2.26916	127.019	152.615	144.797	3.96429	1.75143	4.25781	128.54	200.899	196.484	5.7206	4.99614e-30	5.51644e-28	2.12e-133	76.71	XP_036627416.1	uncharacterized protein PC9H_010540	Pleurotus ostreatus
ENSOPET00005026712	48.3681	44.9019	38.5757	788.579	1170.43	947.213	7.92857	18.39	11.0703	732.454	577.357	630.35	5.69742	3.20884e-41	9.71341e-39	0	94.35	XP_036629559.1	oxygen-dependent protoporphyrinogen oxidase	Pleurotus ostreatus
ENSOPET00005021962	5.2574	1.79608	3.40374	511.253	263.921	477.83	3.96429	11.3843	7.66406	375.646	407.227	406.305	5.6914	1.09876e-29	1.16086e-27
ENSOPET00005021968	5.2574	1.79608	3.40374	511.253	263.921	477.83	3.96429	11.3843	7.66406	375.646	407.227	406.305	5.6914	1.09876e-29	1.16086e-27
ENSOPET00005027314	70.4492	81.7215	108.92	4698.66	5740.87	3832.29	443.207	253.081	399.383	26859.2	13478.3	16180.2	5.68882	7.92347e-11	1.32423e-09	1.49e-197	95.53	KAF9500624.1	NAD(P)-binding protein	Pleurotus eryngii
ENSOPET00005027309	70.4492	81.7215	108.92	4688.08	5735.13	3820.23	443.207	253.081	399.383	26847.1	13463.8	16168.6	5.68784	8.36109e-11	1.38876e-09	1.49e-197	95.53	KAF9500624.1	NAD(P)-binding protein	Pleurotus eryngii
ENSOPET00005025820	118.817	95.192	103.247	523.955	880.121	658.826	4.75714	12.26	7.66406	452.105	373.744	380.522	5.61112	4.53399e-32	5.92963e-30
ENSOPET00005025811	118.817	95.192	103.247	523.955	880.121	657.619	4.75714	12.26	7.66406	452.105	373.744	379.633	5.61005	5.51657e-32	7.17981e-30
ENSOPET00005002269	10.5148	8.98038	3.40374	179.944	91.7988	112.218	3.96429	6.12999	2.55469	226.052	204.518	185.815	5.60674	1.52959e-30	1.73877e-28	9.95e-272	89.36	KAF4564456.1	hypothetical protein EYR36_002390	Pleurotus pulmonarius
ENSOPET00005027299	6.30888	11.6745	10.2112	234.986	259.332	324.586	10.3071	5.25428	5.10938	314.701	306.777	376.965	5.59401	3.52087e-35	5.89166e-33	5.7e-273	92.2	KAF9500609.1	hypothetical protein BDN71DRAFT_1585721	Pleurotus eryngii
ENSOPET00005008997	71.5007	52.0862	73.7476	1099.78	944.38	1070.29	18.2357	21.0171	27.25	1032.75	1123.95	1015.32	5.57584	1.88487e-42	5.97416e-40	3.77e-292	96.51	KAJ8689338.1	hypothetical protein PTI98_013368	Pleurotus ostreatus
ENSOPET00005024297	69.3977	138.298	90.7663	283.677	100.979	121.871	28.5429	2.62714	1.70313	537.429	373.744	653.466	5.57278	2.62295e-17	9.52357e-16
ENSOPET00005021502	2.10296	1.79608	2.26916	71.9777	51.6368	55.5055	2.37857	2.62714	4.25781	172.864	98.6394	166.256	5.56243	7.72532e-19	3.34074e-17	5.4e-139	82.33	KAF9493490.1	hypothetical protein BDN71DRAFT_1591028	Pleurotus eryngii
ENSOPET00005009402	35.7503	27.8392	34.0374	606.518	726.358	822.929	3.17143	19.2657	5.10938	465.402	436.185	384.967	5.5455	1.07173e-37	2.20407e-35	0	93.78	KDQ22891.1	hypothetical protein PLEOSDRAFT_1018497, partial	Pleurotus ostreatus PC15
ENSOPET00005001130	382.739	210.141	254.146	731.421	463.584	701.058	9.51429	17.5143	11.9219	422.186	646.133	747.707	5.543	1.56084e-32	2.12792e-30	6.39e-99	63.09	KAJ8703398.1	hypothetical protein PTI98_002022	Pleurotus ostreatus
ENSOPET00005001144	382.739	210.141	254.146	731.421	463.584	701.058	9.51429	17.5143	11.9219	422.186	646.133	747.707	5.543	1.56084e-32	2.12792e-30	2.28e-97	52.22	KAF9490421.1	hypothetical protein BDN71DRAFT_191879	Pleurotus eryngii
ENSOPET00005001152	382.739	210.141	254.146	731.421	463.584	701.058	9.51429	17.5143	11.9219	422.186	646.133	747.707	5.543	1.56084e-32	2.12792e-30	3.96e-95	52.22	KAF9490421.1	hypothetical protein BDN71DRAFT_191879	Pleurotus eryngii
ENSOPET00005021493	2.10296	1.79608	2.26916	69.8607	51.6368	55.5055	2.37857	2.62714	4.25781	170.647	95.0196	164.478	5.53712	8.27712e-18	3.18108e-16	3.22e-55	95.1	KAJ8691032.1	hypothetical protein PTI98_010643	Pleurotus ostreatus
ENSOPET00005027527	2.10296	3.59215	2.26916	74.0947	30.9821	56.7121	1.58571	0.875713	4.25781	107.486	101.354	102.243	5.53286	6.26737e-23	3.91762e-21	3.95e-34	70.53	KAF9489216.1	hypothetical protein BDN71DRAFT_335994	Pleurotus eryngii
ENSOPET00005007021	1.05148	2.69411	1.13458	88.9136	113.601	86.8781	2.37857	4.37856	1.70313	128.54	140.267	121.803	5.52888	7.63528e-26	6.29059e-24	1.78e-136	98.09	KAF9500242.1	Aldo/keto reductase	Pleurotus eryngii
ENSOPET00005024308	359.606	481.348	336.97	1165.4	438.339	568.328	132.407	3.50285	2.55469	2523.14	1422.58	2425.38	5.52395	2.70627e-17	9.77341e-16	2.9e-150	92.27	XP_036628617.1	uncharacterized protein PC9H_009730	Pleurotus ostreatus
ENSOPET00005027739	4.20592	2.69411	2.26916	89.9721	111.306	101.358	1.58571	2.62714	1.70313	101.945	75.1107	94.2414	5.51911	1.51153e-22	9.21314e-21
ENSOPET00005023158	3.15444	0.898038	1.13458	139.721	424.569	150.83	3.96429	2.62714	3.40625	58.7293	199.089	199.152	5.51436	5.80424e-05	0.000283982
ENSOPET00005009418	35.7503	27.8392	34.0374	614.986	771.11	855.508	4.75714	19.2657	5.10938	472.051	453.379	393.858	5.501	1.61351e-37	3.2684e-35	0	93.78	KDQ22891.1	hypothetical protein PLEOSDRAFT_1018497, partial	Pleurotus ostreatus PC15
ENSOPET00005009483	2.10296	4.49019	1.13458	106.908	80.3239	98.9446	1.58571	1.75143	2.55469	83.1075	90.4948	91.5741	5.49209	2.65563e-22	1.57589e-20	7.47e-303	81.41	KDQ22749.1	hypothetical protein PLEOSDRAFT_1109848	Pleurotus ostreatus PC15
ENSOPET00005009498	2.10296	4.49019	1.13458	106.908	80.3239	98.9446	1.58571	1.75143	2.55469	83.1075	90.4948	91.5741	5.49209	2.65563e-22	1.57589e-20	2.51e-246	83.21	KDQ22749.1	hypothetical protein PLEOSDRAFT_1109848	Pleurotus ostreatus PC15
ENSOPET00005012664	3.15444	0.898038	6.80747	82.5627	78.029	83.2582	1.58571	3.50285	2.55469	101.945	131.218	110.245	5.48959	1.96342e-24	1.47755e-22	2.68e-110	79.3	KAF4565392.1	hypothetical protein EYR36_001963	Pleurotus pulmonarius
ENSOPET00005006343	2.10296	2.69411	3.40374	68.8022	97.5362	91.7047	3.17143	1.75143	4.25781	101.945	173.75	135.139	5.48381	2.64747e-24	1.95412e-22	1.85e-89	73.04	KAF9486617.1	hypothetical protein BDN71DRAFT_1594838, partial	Pleurotus eryngii
ENSOPET00005001159	382.739	210.141	254.146	733.538	465.879	703.472	9.51429	20.1414	12.7734	423.294	650.658	751.264	5.42687	9.06448e-32	1.14651e-29	2.37e-90	59.23	KAJ8703398.1	hypothetical protein PTI98_002022	Pleurotus ostreatus
ENSOPET00005009263	2.10296	1.79608	1.13458	133.37	137.698	138.764	2.37857	0.875713	5.10938	128.54	141.172	88.9069	5.42217	4.8059e-25	3.73495e-23	3.69e-79	85.42	KAF4565333.1	hypothetical protein EYR36_001903	Pleurotus pulmonarius
ENSOPET00005009275	2.10296	1.79608	1.13458	133.37	137.698	138.764	2.37857	0.875713	5.10938	128.54	141.172	88.9069	5.42217	4.8059e-25	3.73495e-23	1.49e-114	87.05	KAF4565333.1	hypothetical protein EYR36_001903	Pleurotus pulmonarius
ENSOPET00005024316	1045.17	795.662	766.975	3153.26	2208.91	2030.78	321.9	7.0057	6.8125	7312.35	2513.95	4528.03	5.41809	1.31943e-09	1.76499e-08	4.83e-141	91.74	KAJ8692629.1	hypothetical protein PTI98_009925	Pleurotus ostreatus
ENSOPET00005024323	1260.73	1133.32	1008.64	3912.2	2594.46	2449.48	412.286	9.63284	6.8125	8817.15	3415.27	6092.79	5.41761	1.37137e-11	2.62961e-10	3.78e-144	52.46	XP_036628617.1	uncharacterized protein PC9H_009730	Pleurotus ostreatus
ENSOPET00005022067	9.46332	17.0627	15.8841	117.493	18.3598	43.4391	1.58571	0.875713	2.55469	68.7022	75.1107	69.3474	5.40922	8.38853e-07	6.33928e-06	6.33e-69	94.5	XP_036628027.1	uncharacterized protein PC9H_011159	Pleurotus ostreatus
ENSOPET00005026316	8140.56	5469.95	6241.32	7230.58	2422.34	5061.86	302.079	42.9099	128.586	7639.24	4241.49	8052.3	5.39543	8.24758e-23	5.14347e-21	2.84e-21	91.84	XP_036632197.1	uncharacterized protein PC9H_006634	Pleurotus ostreatus
ENSOPET00005030820	5.2574	3.59215	2.26916	165.125	80.3239	156.863	3.96429	1.75143	5.10938	147.377	125.788	181.37	5.39194	1.68453e-20	8.4778e-19
ENSOPET00005029215	2.10296	4.49019	5.67289	116.435	92.9463	121.871	3.96429	3.50285	1.70313	100.837	141.172	133.36	5.3552	3.99808e-25	3.14948e-23	1.85e-165	96.67	KDQ32011.1	glycoside hydrolase family 105 protein	Pleurotus ostreatus PC15
ENSOPET00005031314	1.05148	0.898038	3.40374	134.429	401.62	202.716	2.37857	4.37856	5.10938	136.296	196.374	151.142	5.34948	1.93961e-07	1.70433e-06
ENSOPET00005008867	2204.95	1668.55	1977.57	6096.94	3808.5	5234.41	51.5357	63.927	54.5	2802.39	1218.97	2750.78	5.31632	1.40309e-30	1.60172e-28	8.92e-278	88.37	KAG9225660.1	hypothetical protein CCMSSC00406_0007517	Pleurotus cornucopiae
ENSOPET00005008873	2204.95	1668.55	1977.57	6096.94	3808.5	5234.41	51.5357	63.927	54.5	2802.39	1218.97	2750.78	5.31632	1.40309e-30	1.60172e-28	5.16e-277	88.14	KAG9225660.1	hypothetical protein CCMSSC00406_0007517	Pleurotus cornucopiae
ENSOPET00005020331	2.10296	0.898038	2.26916	164.067	95.2412	177.376	2.37857	3.50285	5.10938	108.594	170.13	154.698	5.30141	1.68669e-20	8.4778e-19	6.22e-74	98.36	KAG9227143.1	hypothetical protein CCMSSC00406_0004318	Pleurotus cornucopiae
ENSOPET00005028374	99.8906	40.4117	89.6317	285.794	488.828	1025.64	15.0643	18.39	16.1797	931.912	912.188	78.2381	5.27539	0.000123877	0.000554195
ENSOPET00005003029	9.46332	8.98038	15.8841	572.646	395.882	457.317	13.4786	12.26	12.7734	565.131	461.524	452.536	5.26336	1.31688e-35	2.27423e-33	1.33e-138	97.87	KAG9217702.1	hypothetical protein CCMSSC00406_0003609	Pleurotus cornucopiae
ENSOPET00005029226	2.10296	4.49019	6.80747	119.61	96.3887	126.697	3.96429	4.37856	1.70313	101.945	145.697	135.139	5.25183	6.07505e-25	4.7031e-23	1.66e-292	97.52	KDQ32011.1	glycoside hydrolase family 105 protein	Pleurotus ostreatus PC15
ENSOPET00005009475	2.10296	4.49019	1.13458	88.9136	69.9966	78.4317	1.58571	1.75143	2.55469	67.5941	79.6355	75.5709	5.24089	8.52666e-20	4.0372e-18	4.35e-157	86.8	XP_036625775.1	uncharacterized protein PC9H_002493	Pleurotus ostreatus
ENSOPET00005012549	1.05148	0.898038	1.13458	44.4568	80.3239	66.3653	2.37857	2.62714	0.851563	74.2427	71.4909	75.5709	5.23966	2.87512e-19	1.30402e-17	9.12e-201	90.21	KAF9496919.1	hypothetical protein BDN71DRAFT_1445611	Pleurotus eryngii
ENSOPET00005029567	1.05148	0.898038	1.13458	62.4513	63.1117	67.5719	2.37857	0.875713	1.70313	60.9455	58.8216	65.7911	5.22614	8.25814e-18	3.17832e-16	1.81e-223	99.68	KAG9221539.1	hypothetical protein CCMSSC00406_0009362	Pleurotus cornucopiae
ENSOPET00005029571	1.05148	0.898038	1.13458	62.4513	63.1117	67.5719	2.37857	0.875713	1.70313	60.9455	58.8216	65.7911	5.22614	8.25814e-18	3.17832e-16	4.17e-192	89.84	KAG9221539.1	hypothetical protein CCMSSC00406_0009362	Pleurotus cornucopiae
ENSOPET00005029582	1.05148	0.898038	1.13458	62.4513	63.1117	67.5719	2.37857	0.875713	1.70313	60.9455	58.8216	65.7911	5.22614	8.25814e-18	3.17832e-16	0	97.09	KAG9221539.1	hypothetical protein CCMSSC00406_0009362	Pleurotus cornucopiae
ENSOPET00005007520	587.778	867.505	609.269	5968.86	6918.18	6996.1	80.8714	94.577	93.6719	3325.41	3605.31	3122.41	5.22325	8.44463e-42	2.64543e-39	0	98.5	KAF4582729.1	TOM (translocase of outer membrane) complex component	Pleurotus pulmonarius
ENSOPET00005006923	132.487	179.608	128.207	2410.19	2369.56	2262.45	25.3714	59.5485	63.8672	2305.96	1551.08	1605.66	5.19829	2.95361e-40	8.32672e-38	3.88e-152	100	KAF9496935.1	cleavage and polyadenylation specificity factor, 25 kDa subunit	Pleurotus eryngii
ENSOPET00005018127	1.05148	2.69411	4.53831	102.674	49.3418	57.9188	0.792857	2.62714	3.40625	76.4589	88.6849	85.3507	5.19754	1.21697e-18	5.12287e-17	0	99.56	KAG9220284.1	hypothetical protein CCMSSC00406_0006349	Pleurotus cornucopiae
ENSOPET00005018131	1.05148	2.69411	4.53831	102.674	49.3418	57.9188	0.792857	2.62714	3.40625	76.4589	88.6849	85.3507	5.19754	1.21697e-18	5.12287e-17	0	99.57	KAG9220284.1	hypothetical protein CCMSSC00406_0006349	Pleurotus cornucopiae
ENSOPET00005018146	1.05148	2.69411	4.53831	102.674	49.3418	57.9188	0.792857	2.62714	3.40625	76.4589	88.6849	85.3507	5.19754	1.21697e-18	5.12287e-17	0	99.57	KAG9220284.1	hypothetical protein CCMSSC00406_0006349	Pleurotus cornucopiae
ENSOPET00005016887	123.023	93.396	83.9588	1564.46	1733.85	1671.2	38.0571	43.7856	46.8359	1213.37	1949.26	1513.2	5.18338	4.00862e-40	1.09087e-37	0	89.22	KAG9218548.1	hypothetical protein CCMSSC00406_0001338	Pleurotus cornucopiae
ENSOPET00005008525	1121.93	1203.37	1183.37	1901.06	1933.51	2226.25	19.8214	21.8928	35.7656	723.59	1170.1	894.404	5.16931	6.78117e-39	1.61674e-36	2.96e-302	100	KAG9226759.1	hypothetical protein CCMSSC00406_0009657	Pleurotus cornucopiae
ENSOPET00005030812	7.36036	5.38823	3.40374	193.705	87.2088	177.376	3.96429	1.75143	10.2188	192.809	156.556	213.377	5.14225	1.4438e-20	7.28418e-19
ENSOPET00005030957	13.6692	10.7765	7.94205	261.448	268.511	236.502	4.75714	8.75713	8.51563	299.187	235.287	240.938	5.13743	1.95021e-30	2.1801e-28	2e-152	91.27	XP_036629522.1	N-acetylglucosaminyl-phosphatidylinositol de-N-acetylase	Pleurotus ostreatus
ENSOPET00005025329	6.30888	0.898038	2.26916	275.209	244.414	226.848	4.75714	11.3843	12.7734	523.023	171.94	322.732	5.13735	2.75349e-09	3.45998e-08	6.72e-87	93.62	KAF4562616.1	bifunctional farnesyl-diphosphate farnesyltransferase/squalene synthase	Pleurotus pulmonarius
ENSOPET00005007509	587.778	867.505	609.269	5618.5	6764.42	6607.57	80.8714	94.577	93.6719	3042.84	3417.99	2941.04	5.12663	1.10924e-40	3.17916e-38	0	89.48	KAF4582729.1	TOM (translocase of outer membrane) complex component	Pleurotus pulmonarius
ENSOPET00005013033	1.05148	0.898038	2.26916	113.259	103.274	97.7379	3.17143	4.37856	1.70313	113.026	87.78	118.246	5.10771	1.61651e-22	9.80862e-21	2.84e-137	97.95	KAF9495504.1	kinase-like protein	Pleurotus eryngii
ENSOPET00005027919	4.20592	0.898038	7.94205	139.721	55.0793	106.184	2.37857	7.0057	1.70313	180.62	66.0612	128.915	5.08219	2.62102e-08	2.74973e-07
ENSOPET00005009025	275.488	268.513	241.665	1427.91	958.15	1098.04	34.8857	28.8985	40.0234	732.454	1782.75	893.515	5.03724	6.59328e-14	1.68529e-12	3.49e-176	94.79	KAG9225521.1	hypothetical protein CCMSSC00406_0003024	Pleurotus cornucopiae
ENSOPET00005005279	281.797	275.698	271.164	317.549	227.202	254.601	7.13572	4.37856	10.2188	278.133	195.469	239.16	5.03546	6.47597e-30	7.03505e-28
ENSOPET00005008649	1128.24	1145.9	1026.79	3503.62	2895.1	2624.44	66.6	42.0342	54.5	2397.93	1228.01	1709.68	5.03153	3.50761e-38	7.55988e-36	1.33e-209	97.92	KAG9225702.1	hypothetical protein CCMSSC00406_0007559	Pleurotus cornucopiae
ENSOPET00005028021	1.05148	0.898038	1.13458	58.2173	29.8346	31.3727	1.58571	2.62714	4.25781	141.837	34.388	95.1304	5.00156	6.13671e-05	0.00029859	7.66e-152	94.14	XP_036629584.1	uncharacterized protein PC9H_008648	Pleurotus ostreatus
ENSOPET00005020586	1094.59	1064.18	1010.91	2631.42	1603.04	1829.27	149.057	16.6385	34.0625	2622.87	1064.22	2184.44	4.87741	2.95197e-19	1.33438e-17	4.37e-289	87.42	KAF4581562.1	bifunctional farnesyl-diphosphate farnesyltransferase/squalene synthase	Pleurotus pulmonarius
ENSOPET00005013352	2.10296	0.898038	2.26916	42.3398	71.144	48.2656	2.37857	2.62714	1.70313	68.7022	68.7761	56.9004	4.85666	7.24771e-17	2.513e-15	0	94.37	KAG9220309.1	hypothetical protein CCMSSC00406_0006374	Pleurotus cornucopiae
ENSOPET00005008066	6153.26	6870.89	5369.96	11624.4	3609.99	7084.19	237.857	300.369	445.367	9579.53	10956.2	7478.85	4.83197	1.52754e-19	7.07106e-18	1.46e-74	92.86	XP_036635713.1	uncharacterized protein PC9H_000206	Pleurotus ostreatus
ENSOPET00005009429	44.1622	51.1882	43.114	622.396	800.944	869.988	11.1	23.6442	12.7734	477.591	466.048	406.305	4.82829	2.58255e-32	3.44438e-30	0	88.96	KAF9488042.1	hypothetical protein BDN71DRAFT_545506	Pleurotus eryngii
ENSOPET00005009440	44.1622	51.1882	43.114	622.396	800.944	869.988	11.1	23.6442	12.7734	477.591	466.048	406.305	4.82829	2.58255e-32	3.44438e-30	0	90.97	KAF9488042.1	hypothetical protein BDN71DRAFT_545506	Pleurotus eryngii
ENSOPET00005009709	31.5444	42.2078	28.3645	383.175	82.6189	184.616	22.2	10.5086	16.1797	462.078	421.706	472.985	4.79454	5.96933e-15	1.71632e-13	2.22e-156	83.62	XP_036625758.1	phosphatidylinositol N-acetylglucosaminyltransferase subunit gpi1	Pleurotus ostreatus
ENSOPET00005009698	32.5959	44.0039	28.3645	381.058	76.8815	183.409	22.2	10.5086	16.1797	464.294	418.086	473.874	4.794	1.58383e-14	4.30141e-13	4.72e-86	67.06	KAJ8689063.1	pig-Q	Pleurotus ostreatus
ENSOPET00005009408	44.1622	51.1882	43.114	596.992	736.685	808.449	9.51429	23.6442	12.7734	445.456	440.71	375.187	4.77933	1.30318e-31	1.6105e-29	0	88.58	KAF9488042.1	hypothetical protein BDN71DRAFT_545506	Pleurotus eryngii
ENSOPET00005024259	1055.69	718.43	852.068	578.997	593.25	465.763	65.8072	9.63284	24.6953	753.508	1038.88	915.741	4.75727	5.27893e-34	8.36586e-32	7.12e-158	94.2	KAF9496629.1	hypothetical protein BDN71DRAFT_1415190	Pleurotus eryngii
ENSOPET00005022862	149.31	121.235	116.862	2318.11	3006.41	2088.7	70.5643	86.6955	124.328	2235.04	1970.07	2861.03	4.64926	4.19202e-35	6.97143e-33	7.72e-43	79	KAF9496788.1	hypothetical protein BDN71DRAFT_1505462	Pleurotus eryngii
ENSOPET00005028719	6582.27	7784.19	7002.62	5536.99	2301.85	5273.02	150.643	59.5485	104.742	2094.31	3183.61	2415.6	4.61052	1.82044e-32	2.46455e-30	0	95.51	KAG9218136.1	hypothetical protein CCMSSC00406_0008075	Pleurotus cornucopiae
ENSOPET00005028731	6588.58	7792.28	7004.89	5536.99	2309.89	5279.05	152.229	59.5485	104.742	2095.42	3189.04	2422.71	4.60584	1.52583e-32	2.12749e-30	0	98.61	KDQ22995.1	laccase	Pleurotus ostreatus PC15
ENSOPET00005028737	6589.63	7792.28	7004.89	5536.99	2311.03	5279.05	152.229	60.4242	104.742	2095.42	3189.04	2422.71	4.60185	1.56389e-32	2.12792e-30	0	96.62	KAG9218136.1	hypothetical protein CCMSSC00406_0008075	Pleurotus cornucopiae
ENSOPET00005011337	801.228	514.576	597.923	903.955	1074.05	1163.2	51.5357	25.3957	22.9922	952.966	446.14	950.415	4.5554	5.99438e-30	6.56482e-28	3.31e-262	88.14	KAG9225913.1	hypothetical protein CCMSSC00406_0006465	Pleurotus cornucopiae
ENSOPET00005028788	4.20592	10.7765	6.80747	141.838	52.7843	130.317	4.75714	5.25428	3.40625	101.945	104.974	108.466	4.55491	6.87852e-13	1.543e-11	5.26e-245	90.6	KAF9500625.1	hypothetical protein BDN71DRAFT_1440038	Pleurotus eryngii
ENSOPET00005011325	800.177	514.576	596.788	903.955	1074.05	1162	51.5357	25.3957	22.9922	952.966	445.235	950.415	4.55484	6.65765e-30	7.20337e-28	1.07e-113	73.68	KAG9225913.1	hypothetical protein CCMSSC00406_0006465	Pleurotus cornucopiae
ENSOPET00005009131	7.36036	4.49019	5.67289	122.786	90.6513	115.838	7.92857	3.50285	9.36719	116.351	185.514	182.259	4.54082	3.90841e-23	2.46596e-21	0	96.37	KAG9225666.1	hypothetical protein CCMSSC00406_0007523	Pleurotus cornucopiae
ENSOPET00005009145	7.36036	4.49019	5.67289	122.786	90.6513	115.838	7.92857	3.50285	9.36719	116.351	185.514	182.259	4.54082	3.90841e-23	2.46596e-21	0	93.14	KAG9225666.1	hypothetical protein CCMSSC00406_0007523	Pleurotus cornucopiae
ENSOPET00005005766	59.9344	63.7607	44.2486	541.95	395.882	453.697	18.2357	14.8871	17.8828	438.808	379.173	356.517	4.52524	1.04349e-28	1.03355e-26	2.3e-234	98.25	KAG9222181.1	hypothetical protein CCMSSC00406_0009006	Pleurotus cornucopiae
ENSOPET00005005782	57.8314	63.7607	44.2486	541.95	394.735	453.697	18.2357	14.8871	17.8828	438.808	377.363	356.517	4.52302	1.11146e-28	1.09685e-26	7.62e-137	66.96	KAG9222181.1	hypothetical protein CCMSSC00406_0009006	Pleurotus cornucopiae
ENSOPET00005026172	2.10296	2.69411	1.13458	182.061	131.961	127.904	9.51429	5.25428	12.7734	195.026	221.712	201.819	4.4892	2.20091e-24	1.64707e-22	4.35e-288	96.71	XP_036632506.1	uncharacterized protein PC9H_006949	Pleurotus ostreatus
ENSOPET00005009640	2.10296	2.69411	3.40374	103.733	165.238	118.251	2.37857	6.12999	1.70313	72.0265	85.0651	68.4583	4.46515	5.477e-18	2.14471e-16	8.98e-16	57.69	KAF9487422.1	hypothetical protein BDN71DRAFT_1513988	Pleurotus eryngii
ENSOPET00005009652	2.10296	2.69411	3.40374	103.733	165.238	118.251	2.37857	6.12999	1.70313	72.0265	85.0651	68.4583	4.46515	5.477e-18	2.14471e-16	3.7e-16	57.69	KAF9487422.1	hypothetical protein BDN71DRAFT_1513988	Pleurotus eryngii
ENSOPET00005010839	2.10296	3.59215	4.53831	131.253	102.126	80.8449	2.37857	8.75713	1.70313	58.7293	149.316	74.6818	4.46083	3.92138e-09	4.80864e-08
ENSOPET00005014369	2453.1	1731.42	1721.16	2031.25	2579.55	2187.64	53.1214	33.2771	41.7266	1242.18	349.31	1192.24	4.4414	1.61161e-30	1.8243e-28	3.76e-208	70.73	KAG9220450.1	hypothetical protein CCMSSC00406_0003906	Pleurotus cornucopiae
ENSOPET00005007887	8.41184	12.5725	12.4804	129.136	100.979	167.723	11.8929	7.0057	7.66406	154.026	209.043	210.709	4.43302	1.16894e-23	7.93257e-22	0	94.88	XP_036625797.1	uncharacterized protein PC9H_002515	Pleurotus ostreatus
ENSOPET00005013744	8.41184	9.87842	9.07663	239.22	160.648	225.642	3.17143	5.25428	5.96094	87.5399	129.408	93.3523	4.43086	1.25689e-20	6.38903e-19	8.21e-118	97.93	XP_036636007.1	uncharacterized protein PC9H_000507	Pleurotus ostreatus
ENSOPET00005014383	2478.34	1747.58	1735.91	2078.89	2610.53	2220.22	53.1214	35.9042	42.5781	1263.23	357.455	1214.47	4.42916	9.22653e-31	1.06683e-28	0	99.57	KAG9220450.1	hypothetical protein CCMSSC00406_0003906	Pleurotus cornucopiae
ENSOPET00005014397	2478.34	1747.58	1735.91	2078.89	2610.53	2220.22	53.1214	35.9042	42.5781	1263.23	357.455	1214.47	4.42916	9.22653e-31	1.06683e-28	5.05e-237	100	KAG9220450.1	hypothetical protein CCMSSC00406_0003906	Pleurotus cornucopiae
ENSOPET00005002663	14.7207	10.7765	11.3458	100.557	200.81	152.037	3.96429	4.37856	9.36719	70.9184	146.602	162.7	4.42419	5.27045e-11	9.11954e-10
ENSOPET00005028781	4.20592	10.7765	6.80747	127.019	48.1944	121.871	4.75714	5.25428	3.40625	88.648	94.1146	104.91	4.42222	3.07634e-12	6.34121e-11	3.35e-273	90.38	KAF9500625.1	hypothetical protein BDN71DRAFT_1440038	Pleurotus eryngii
ENSOPET00005002682	23.1326	38.6156	34.0374	371.532	278.839	308.9	16.65	11.3843	17.0313	191.701	449.759	324.51	4.42188	2.08151e-15	6.21708e-14	0	88.87	KAG9223320.1	hypothetical protein CCMSSC00406_0010311	Pleurotus cornucopiae
ENSOPET00005002654	14.7207	10.7765	11.3458	100.557	200.81	152.037	3.96429	4.37856	9.36719	70.9184	145.697	162.7	4.42076	5.25429e-11	9.09742e-10
ENSOPET00005007899	8.41184	12.5725	12.4804	129.136	100.979	167.723	12.6857	7.0057	7.66406	156.242	215.378	212.488	4.41633	1.20701e-23	8.14988e-22	0	98.61	KAG9225492.1	hypothetical protein CCMSSC00406_0002995	Pleurotus cornucopiae
ENSOPET00005007907	8.41184	12.5725	12.4804	129.136	100.979	167.723	12.6857	7.0057	7.66406	156.242	215.378	212.488	4.41633	1.20701e-23	8.14988e-22	0	98.68	XP_036625797.1	uncharacterized protein PC9H_002515	Pleurotus ostreatus
ENSOPET00005028896	48.3681	65.5568	38.5757	450.919	405.062	556.261	19.8214	24.52	17.8828	414.43	436.185	472.985	4.41085	1.71661e-28	1.66357e-26	1e-287	94.84	KDQ32171.1	hypothetical protein PLEOSDRAFT_1100680	Pleurotus ostreatus PC15
ENSOPET00005028907	48.3681	65.5568	38.5757	450.919	405.062	556.261	19.8214	24.52	17.8828	414.43	436.185	472.985	4.41085	1.71661e-28	1.66357e-26	0	94.77	KDQ32171.1	hypothetical protein PLEOSDRAFT_1100680	Pleurotus ostreatus PC15
ENSOPET00005028889	48.3681	65.5568	38.5757	450.919	402.767	555.055	19.8214	24.52	17.8828	413.321	436.185	469.429	4.40575	1.96261e-28	1.89515e-26	3.14e-250	91.62	KAF9492961.1	FMN-linked oxidoreductase	Pleurotus eryngii
ENSOPET00005024362	614.065	427.466	498.08	1404.62	1181.91	1362.3	42.8143	45.5371	69.8281	1122.51	759.252	1453.63	4.39822	2.79243e-31	3.35852e-29	0	95.61	KAF9493495.1	subtilisin-like protein	Pleurotus eryngii
ENSOPET00005024351	614.065	427.466	498.08	1404.62	1180.76	1362.3	42.8143	45.5371	69.8281	1122.51	759.252	1452.74	4.39783	2.82301e-31	3.38021e-29	0	80.97	KAF9493495.1	subtilisin-like protein	Pleurotus eryngii
ENSOPET00005029218	9.46332	3.59215	9.07663	102.674	52.7843	77.225	8.72143	4.37856	5.10938	124.107	114.928	144.029	4.39484	2.92641e-20	1.43869e-18	5.26e-163	90.12	KAJ8693582.1	hypothetical protein PTI98_008563	Pleurotus ostreatus
ENSOPET00005023271	1106.16	1132.43	980.276	4099.55	744.718	2321.58	126.857	48.1642	44.2813	1699.83	1260.59	1597.66	4.37743	2.90487e-06	1.95357e-05	1.2e-104	98.04	KAF4562597.1	hypothetical protein EYR36_003991	Pleurotus pulmonarius
ENSOPET00005028263	103.045	118.541	94.17	1647.02	2309.89	1846.16	65.8072	62.1756	63.0156	1257.69	1394.53	1269.59	4.35989	3.93618e-31	4.67157e-29	8.54e-284	88.99	KAF9500803.1	hypothetical protein BDN71DRAFT_1502000	Pleurotus eryngii
ENSOPET00005004909	2.10296	1.79608	1.13458	88.9136	53.9318	44.6457	2.37857	2.62714	4.25781	72.0265	64.2513	53.3442	4.35542	6.0515e-14	1.55122e-12	3.04e-127	94.9	KAG9220117.1	hypothetical protein CCMSSC00406_0007188	Pleurotus cornucopiae
ENSOPET00005007882	5.2574	8.08234	9.07663	71.9777	47.0469	66.3653	6.34286	3.50285	2.55469	44.324	101.354	104.021	4.33173	6.22462e-11	1.0634e-09
ENSOPET00005004903	2.10296	1.79608	1.13458	87.8552	51.6368	43.4391	2.37857	2.62714	4.25781	70.9184	63.3464	50.677	4.31937	8.81952e-13	1.94282e-11	1.16e-119	94.59	KAG9220117.1	hypothetical protein CCMSSC00406_0007188	Pleurotus cornucopiae
ENSOPET00005030619	2079.83	2078.96	1437.51	2387.97	476.206	1630.17	175.221	113.843	137.953	2796.85	3159.17	2540.07	4.31443	1.71504e-20	8.58825e-19	6.18e-40	85.39	KAF4564437.1	hypothetical protein EYR36_002371	Pleurotus pulmonarius
ENSOPET00005030624	2079.83	2078.96	1437.51	2387.97	476.206	1630.17	175.221	113.843	137.953	2796.85	3159.17	2540.07	4.31443	1.71504e-20	8.58825e-19	1.78e-60	90.78	XP_036629781.1	uncharacterized protein PC9H_008846	Pleurotus ostreatus
ENSOPET00005023320	1313.3	1016.58	968.93	1785.68	772.257	1779.8	93.5572	36.7799	61.3125	1021.67	1418.96	1348.72	4.30541	7.97933e-21	4.11035e-19	1.16e-293	84.57	KDQ26239.1	DyP-type peroxidase	Pleurotus ostreatus PC15
ENSOPET00005023332	1315.4	1019.27	968.93	1789.92	777.995	1781	94.35	37.6556	61.3125	1022.78	1421.67	1355.83	4.29706	6.55565e-21	3.42943e-19	0	92.11	KAJ8692033.1	dye-decolorizing heme-containing peroxidase, variant 2	Pleurotus ostreatus
ENSOPET00005015293	3025.11	2815.35	2924.94	2390.08	812.419	2022.33	49.95	70.9327	82.6016	1334.15	1096.8	1564.76	4.29546	5.95793e-28	5.59277e-26	6.31e-143	83.7	XP_036630338.1	uncharacterized protein PC9H_007183	Pleurotus ostreatus
ENSOPET00005031121	49.4196	29.6353	48.7869	179.944	239.824	205.129	15.0643	9.63284	18.7344	368.997	77.8256	404.527	4.29294	3.62126e-06	2.37604e-05	6.08e-231	97.63	XP_036629666.1	uncharacterized protein PC9H_008730	Pleurotus ostreatus
ENSOPET00005012287	16579.7	15584.6	15068.3	21632.5	29715.3	24852	1409.7	1433.54	1212.63	25098.5	32817	21320.8	4.28808	4.52408e-32	5.92963e-30	5.7e-307	89.72	KAG9226816.1	hypothetical protein CCMSSC00406_0003511	Pleurotus cornucopiae
ENSOPET00005002782	42.0592	44.0039	41.9794	284.735	212.285	179.789	10.3071	13.1357	33.2109	208.323	399.987	489.877	4.27681	2.98811e-11	5.4357e-10	1.45e-60	60.84	KAF4573406.1	hypothetical protein EYR36_007921	Pleurotus pulmonarius
ENSOPET00005023168	1460.51	2130.15	1698.46	3283.45	2163.01	3019.02	185.529	105.961	103.039	1945.82	3221.62	2412.93	4.26407	4.87414e-31	5.75939e-29	4.6e-251	97.02	XP_036627399.1	uncharacterized protein PC9H_010523	Pleurotus ostreatus
ENSOPET00005026161	1.05148	1.79608	1.13458	135.487	82.6189	72.3985	7.92857	3.50285	12.7734	129.648	169.225	164.478	4.25874	5.28946e-21	2.79967e-19	3.19e-203	97.63	KAG9224370.1	hypothetical protein CCMSSC00406_0007856	Pleurotus cornucopiae
ENSOPET00005012294	16113.9	15128.3	14504.5	20266	26547.1	22896	1362.92	1367.86	1168.34	23195.9	31176.4	20155.2	4.25655	9.99916e-32	1.25296e-29	7.48e-297	97.45	KAJ8700796.1	Exopolyphosphatase	Pleurotus ostreatus
ENSOPET00005008146	41.0077	41.3098	36.3065	527.131	134.256	263.048	26.9571	34.1528	45.1328	609.455	677.806	703.254	4.22771	3.4768e-15	1.0237e-13
ENSOPET00005015286	3127.1	2903.36	3045.21	2494.87	880.121	2186.43	57.8786	77.0627	91.9688	1433.88	1157.43	1632.33	4.2183	8.28148e-28	7.6408e-26	1.53e-162	99.59	XP_036630338.1	uncharacterized protein PC9H_007183	Pleurotus ostreatus
ENSOPET00005023280	1110.36	1136.02	984.814	4103.79	744.718	2322.78	142.714	54.2942	49.3906	1700.93	1261.5	1599.44	4.21056	5.57156e-06	3.50136e-05	8.37e-112	97.06	KAJ8691074.1	hypothetical protein PTI98_010679	Pleurotus ostreatus
ENSOPET00005023288	1110.36	1136.02	984.814	4103.79	744.718	2322.78	142.714	54.2942	49.3906	1700.93	1261.5	1597.66	4.20999	5.59746e-06	3.51518e-05	1.02e-104	98.04	KAF4562597.1	hypothetical protein EYR36_003991	Pleurotus pulmonarius
ENSOPET00005016903	148.259	145.482	130.477	1596.21	1741.88	1709.81	81.6643	87.5713	94.5235	1258.8	2006.27	1567.43	4.19548	6.28535e-30	6.85561e-28	0	88.97	KAG9218548.1	hypothetical protein CCMSSC00406_0001338	Pleurotus cornucopiae
ENSOPET00005023296	1110.36	1136.92	984.814	4103.79	744.718	2322.78	143.507	56.0456	50.2422	1702.04	1262.4	1599.44	4.19144	5.96038e-06	3.72054e-05	1.02e-104	98.04	KAF4562597.1	hypothetical protein EYR36_003991	Pleurotus pulmonarius
ENSOPET00005011835	114.611	110.459	127.073	1392.98	1321.9	1345.4	47.5714	74.4356	63.0156	1212.26	1081.41	1057.99	4.17911	5.81054e-29	5.88502e-27	2.03e-196	98.29	KAF4582728.1	RNA polymerase II elongation factor	Pleurotus pulmonarius
ENSOPET00005011821	114.611	110.459	127.073	1387.69	1312.72	1335.75	47.5714	74.4356	63.0156	1200.07	1072.36	1052.66	4.16762	7.75107e-29	7.79185e-27	2.68e-188	76.55	KAF4565401.1	RNA polymerase II elongation factor	Pleurotus pulmonarius
ENSOPET00005027704	377.481	574.744	399.372	2803.96	2360.38	2517.05	146.679	87.5713	80.0469	1428.34	2703.08	1510.53	4.16599	3.69236e-24	2.65978e-22
ENSOPET00005008663	1220.77	1316.52	1135.71	3608.41	2945.59	2718.56	96.7286	105.086	109.852	2494.33	1288.65	1804.81	4.16421	2.82713e-29	2.94076e-27	1.15e-274	85.27	XP_036637165.1	uncharacterized protein PC9H_001670	Pleurotus ostreatus
ENSOPET00005021589	2.10296	2.69411	1.13458	39.1643	72.2915	54.2988	1.58571	6.12999	2.55469	76.4589	56.1068	48.8988	4.14312	4.14705e-14	1.08472e-12	2.18e-249	97.46	KAF9493518.1	NAD(P)-binding protein	Pleurotus eryngii
ENSOPET00005005860	618.27	734.595	665.998	2194.26	3441.31	1801.51	131.614	82.317	76.6406	1515.88	1999.03	1614.55	4.14184	3.10504e-17	1.11389e-15	6.02e-59	97	XP_036627204.1	uncharacterized protein PC9H_011869	Pleurotus ostreatus
ENSOPET00005024335	472.115	271.207	374.411	1061.67	882.416	1005.13	34.8857	42.9099	56.2031	879.832	496.817	971.753	4.13139	7.99341e-28	7.40036e-26	6.78e-133	99.48	KDQ25273.1	hypothetical protein PLEOSDRAFT_1077898	Pleurotus ostreatus PC15
ENSOPET00005002872	33.6474	35.0235	29.499	157.716	162.943	137.557	7.13572	13.1357	10.2188	146.269	193.659	193.817	4.12974	8.32417e-22	4.7513e-20	9.26e-122	65.28	KAJ8703532.1	hypothetical protein PTI98_002149	Pleurotus ostreatus
ENSOPET00005005867	641.403	761.536	713.65	2350.92	4321.43	2138.17	145.093	86.6955	81.75	1663.26	2103.1	1705.24	4.12525	6.07186e-12	1.21532e-10	4.78e-152	100	KAG9217483.1	hypothetical protein CCMSSC00406_0008595	Pleurotus cornucopiae
ENSOPET00005005879	641.403	761.536	713.65	2350.92	4321.43	2138.17	145.093	86.6955	81.75	1663.26	2103.1	1705.24	4.12525	6.07186e-12	1.21532e-10	3.38e-134	97.1	KDQ23554.1	hypothetical protein PLEOSDRAFT_52838	Pleurotus ostreatus PC15
ENSOPET00005010641	24.184	46.698	28.3645	66.6852	19.5072	63.952	4.75714	2.62714	3.40625	59.8374	57.0117	71.1255	4.1227	3.87537e-12	7.90358e-11	4.26e-167	92.13	KAJ8689143.1	hypothetical protein PTI98_013197	Pleurotus ostreatus
ENSOPET00005010653	24.184	46.698	28.3645	66.6852	21.8022	63.952	4.75714	2.62714	3.40625	59.8374	57.0117	71.1255	4.1227	5.25213e-13	1.18706e-11	2.06e-211	95.95	XP_036625819.1	uncharacterized protein PC9H_002537	Pleurotus ostreatus
ENSOPET00005008678	1233.39	1329.1	1149.33	3611.59	2952.48	2719.77	99.1072	109.464	114.961	2496.55	1295.89	1807.48	4.11342	9.37851e-29	9.32348e-27	0	91.01	XP_036637165.1	uncharacterized protein PC9H_001670	Pleurotus ostreatus
ENSOPET00005008686	1233.39	1329.1	1149.33	3611.59	2952.48	2719.77	99.1072	109.464	114.961	2496.55	1295.89	1807.48	4.11342	9.37851e-29	9.32348e-27	0	87.61	XP_036637165.1	uncharacterized protein PC9H_001670	Pleurotus ostreatus
ENSOPET00005008696	1237.59	1335.38	1153.87	3612.65	2955.92	2719.77	101.486	109.464	115.813	2497.66	1297.7	1808.37	4.10007	1.30665e-28	1.28476e-26	0	90.66	XP_036637165.1	uncharacterized protein PC9H_001670	Pleurotus ostreatus
ENSOPET00005005555	11478	7293.87	7753.71	2876.99	2531.35	4217.21	206.936	111.215	218	2868.87	2351.96	3643.41	4.04728	3.8581e-19	1.7152e-17	0	97.4	KAG9217584.1	hypothetical protein CCMSSC00406_0010101	Pleurotus cornucopiae
ENSOPET00005005550	11478	7292.97	7752.58	2873.82	2531.35	4211.18	206.936	111.215	218	2867.76	2348.34	3639.85	4.04594	4.02199e-19	1.78218e-17	0	99.13	KAG9217584.1	hypothetical protein CCMSSC00406_0010101	Pleurotus cornucopiae
ENSOPET00005005565	11478	7293.87	7753.71	2873.82	2531.35	4211.18	206.936	111.215	218	2867.76	2348.34	3639.85	4.04594	3.94246e-19	1.74982e-17	0	99.48	KAG9217584.1	hypothetical protein CCMSSC00406_0010101	Pleurotus cornucopiae
ENSOPET00005030573	13.6692	8.08234	5.67289	267.799	66.5541	53.0922	15.8571	10.5086	11.9219	257.079	123.978	247.161	4.03632	0.000206843	0.000875777	6.23e-127	95.5	XP_036629585.1	uncharacterized protein PC9H_008649	Pleurotus ostreatus
ENSOPET00005003831	13.6692	10.7765	12.4804	97.3816	156.058	132.731	7.92857	11.3843	4.25781	131.864	120.358	128.026	4.01188	7.75043e-19	3.34622e-17	9.34e-50	96.63	KAF4586455.1	hypothetical protein EYR38_010731	Pleurotus pulmonarius
ENSOPET00005007131	331.216	707.654	403.91	1154.82	1210.6	1280.25	100.693	106.837	141.359	1580.15	1729.36	2280.46	4.002	5.04274e-28	4.76689e-26	0	90.35	KAF9496915.1	Piwi-domain-containing protein	Pleurotus eryngii
ENSOPET00005007138	331.216	707.654	403.91	1154.82	1195.68	1281.45	100.693	106.837	141.359	1580.15	1727.55	2280.46	4.00153	5.11145e-28	4.81495e-26	0	97.14	KAF9496915.1	Piwi-domain-containing protein	Pleurotus eryngii
ENSOPET00005016176	10984.8	11033.3	10528.9	17428.1	9539.04	12728.9	911.786	488.648	499.016	11057.7	11245.8	8081.64	3.99971	2.16824e-28	2.07881e-26	2.24e-177	100	KAG9221129.1	hypothetical protein CCMSSC00406_0005432	Pleurotus cornucopiae
ENSOPET00005003293	3.15444	2.69411	3.40374	59.2758	43.6044	37.4059	4.75714	3.50285	2.55469	45.4321	54.2969	71.1255	3.98171	3.14131e-13	7.39126e-12
ENSOPET00005030973	375.379	371.788	361.931	2728.8	3709.82	2840.43	114.964	155.877	98.7813	1991.26	2075.05	1734.57	3.97215	1.19239e-27	1.09266e-25	7.41e-181	91.33	KAG9221795.1	hypothetical protein CCMSSC00406_0006738	Pleurotus cornucopiae
ENSOPET00005019518	20493.4	21142.5	19762.1	16627.9	10025.6	14403.7	437.657	254.832	778.328	9534.1	6668.56	6835.17	3.96931	4.96326e-28	4.70828e-26	1.37e-186	75.12	KAF4574769.1	Ribosome bioproteinsis protein erb1	Pleurotus pulmonarius
ENSOPET00005019534	20493.4	21142.5	19762.1	16627.9	10025.6	14403.7	437.657	254.832	778.328	9534.1	6668.56	6835.17	3.96931	4.96326e-28	4.70828e-26	4.07e-215	92.05	KAF4574769.1	Ribosome bioproteinsis protein erb1	Pleurotus pulmonarius
ENSOPET00005000263	9307.7	6152.46	7302.15	8149.36	9496.58	10164.7	1476.3	66.5542	69.8281	9961.82	5710.22	9577.94	3.96875	2.2359e-27	2.00791e-25	3.89e-173	51.39	KAG9217861.1	hypothetical protein CCMSSC00406_0005231	Pleurotus cornucopiae
ENSOPET00005030400	51.5225	53.8823	44.2486	472.089	324.738	234.088	17.4429	7.88141	22.9922	55.405	521.25	179.592	3.96827	0.000333068	0.00133371	0	94.73	KAG9218317.1	hypothetical protein CCMSSC00406_0007312	Pleurotus cornucopiae
ENSOPET00005030406	51.5225	53.8823	44.2486	472.089	325.886	234.088	17.4429	7.88141	22.9922	55.405	519.44	180.481	3.96651	0.000315862	0.00127543	1.16e-306	99.05	KAG9218317.1	hypothetical protein CCMSSC00406_0007312	Pleurotus cornucopiae
ENSOPET00005013060	8.41184	11.6745	9.07663	201.114	192.777	202.716	12.6857	12.26	16.1797	206.107	217.188	217.822	3.96249	2.00088e-21	1.12303e-19	0	95.06	KAG9225666.1	hypothetical protein CCMSSC00406_0007523	Pleurotus cornucopiae
ENSOPET00005011302	2947.3	2888.09	2610.67	18079.1	28976.3	16118.3	478.093	917.747	929.906	8779.48	17416.6	9922.01	3.95696	7.1564e-11	1.20727e-09	9.13e-248	92.2	KAJ8689051.1	hypothetical protein PTI98_013114	Pleurotus ostreatus
ENSOPET00005009734	1.05148	3.59215	3.40374	119.61	98.6837	89.2914	4.75714	6.12999	10.2188	87.5399	136.647	102.243	3.95106	1.37152e-17	5.08956e-16	0	89.13	KAF9488037.1	hypothetical protein BDN71DRAFT_1436417	Pleurotus eryngii
ENSOPET00005009742	1.05148	3.59215	3.40374	119.61	98.6837	89.2914	4.75714	6.12999	10.2188	87.5399	136.647	102.243	3.95106	1.37152e-17	5.08956e-16	0	92.04	KAF9488037.1	hypothetical protein BDN71DRAFT_1436417	Pleurotus eryngii
ENSOPET00005009726	1.05148	3.59215	3.40374	119.61	98.6837	89.2914	4.75714	6.12999	10.2188	87.5399	136.647	101.354	3.94712	1.49234e-17	5.52267e-16	1.33e-252	91.03	KDQ22897.1	hypothetical protein PLEOSDRAFT_163784	Pleurotus ostreatus PC15
ENSOPET00005000282	10156.2	7564.17	8403.82	8678.61	10528.2	11004.6	1678.48	72.6841	84.3047	10502.6	6628.75	11044	3.94021	3.60462e-27	3.21564e-25	0	49.82	KAJ8690362.1	hypothetical protein PTI98_011791	Pleurotus ostreatus
ENSOPET00005001903	4022.96	2642.93	3048.61	3187.13	4165.37	3691.11	185.529	111.215	99.6328	2503.2	1287.74	2247.57	3.92925	6.96966e-27	6.01826e-25	0	97	KAG9217802.1	hypothetical protein CCMSSC00406_0005172	Pleurotus cornucopiae
ENSOPET00005001915	4022.96	2642.93	3048.61	3187.13	4165.37	3691.11	185.529	111.215	99.6328	2503.2	1287.74	2247.57	3.92925	6.96966e-27	6.01826e-25	0	96.44	KAG9217802.1	hypothetical protein CCMSSC00406_0005172	Pleurotus cornucopiae
ENSOPET00005001927	4022.96	2642.93	3048.61	3187.13	4165.37	3691.11	185.529	111.215	99.6328	2503.2	1287.74	2247.57	3.92925	6.96966e-27	6.01826e-25	0	97.38	KAG9217802.1	hypothetical protein CCMSSC00406_0005172	Pleurotus cornucopiae
ENSOPET00005001948	4022.96	2642.93	3048.61	3187.13	4165.37	3691.11	185.529	111.215	99.6328	2503.2	1287.74	2247.57	3.92925	6.96966e-27	6.01826e-25	0	97	KAG9217802.1	hypothetical protein CCMSSC00406_0005172	Pleurotus cornucopiae
ENSOPET00005025543	7.36036	8.98038	4.53831	60.3343	34.4245	49.4723	4.75714	4.37856	5.10938	83.1075	69.681	63.1239	3.92191	3.58614e-14	9.43498e-13
ENSOPET00005000934	197.678	209.243	113.458	39.1643	35.572	57.9188	7.13572	2.62714	5.96094	42.1078	82.3503	112.023	3.9107	1.53614e-10	2.44304e-09	3.52e-16	51.02	KAF9490870.1	hypothetical protein BDN71DRAFT_1453778	Pleurotus eryngii
ENSOPET00005030566	10.5148	8.98038	10.2112	39.1643	44.7519	18.0996	3.96429	5.25428	2.55469	84.2156	62.4414	30.2284	3.90923	1.3889e-06	1.00398e-05	2.07e-102	100	XP_036629630.1	uncharacterized protein PC9H_008694	Pleurotus ostreatus
ENSOPET00005030560	10.5148	8.08234	7.94205	29.6379	43.6044	14.4797	3.17143	5.25428	2.55469	77.567	60.6315	26.6721	3.90833	6.77815e-06	4.16918e-05	5.63e-68	89.26	XP_036629630.1	uncharacterized protein PC9H_008694	Pleurotus ostreatus
ENSOPET00005005537	4441.45	2343.88	2637.9	793.872	763.077	1209.05	50.7429	33.2771	57.0547	704.752	539.349	858.841	3.89788	3.5603e-09	4.39587e-08	3.41e-36	97.01	KAJ8690810.1	hypothetical protein PTI98_012208	Pleurotus ostreatus
ENSOPET00005015249	949.487	1356.94	1225.34	1494.6	1464.19	1468.48	82.4572	55.1699	70.6797	1111.42	959.245	1030.43	3.896	4.99065e-26	4.13702e-24	5.05e-299	76.35	XP_036632841.1	cytochrome P450-dit2	Pleurotus ostreatus
ENSOPET00005017749	1.05148	4.49019	1.13458	44.4568	36.7195	31.3727	2.37857	6.12999	2.55469	33.243	64.2513	66.6802	3.89138	7.30702e-12	1.45069e-10	0	99.84	KAG9220495.1	hypothetical protein CCMSSC00406_0003951	Pleurotus cornucopiae
ENSOPET00005015281	1235.49	2128.35	1402.34	3055.88	441.782	1199.4	97.5214	77.9384	94.5235	1253.26	1509.45	1202.02	3.87628	4.90446e-06	3.12884e-05	1.4e-95	100	XP_036633139.1	uncharacterized protein PC9H_005060	Pleurotus ostreatus
ENSOPET00005015290	1235.49	2128.35	1402.34	3055.88	441.782	1199.4	97.5214	77.9384	94.5235	1253.26	1509.45	1202.02	3.87628	4.90446e-06	3.12884e-05	5.38e-117	100	KAJ8698260.1	hypothetical protein PTI98_004989	Pleurotus ostreatus
ENSOPET00005013045	8.41184	9.87842	9.07663	187.354	182.45	185.823	11.8929	12.26	15.3281	181.728	197.279	196.484	3.86557	2.85298e-20	1.40516e-18	0	94.73	KAG9225666.1	hypothetical protein CCMSSC00406_0007523	Pleurotus cornucopiae
ENSOPET00005015262	970.516	1365.02	1249.17	1543.29	1523.86	1509.51	85.6286	56.0456	77.4922	1149.1	975.534	1041.99	3.85285	1.28319e-25	1.03504e-23	0	99.46	XP_036632841.1	cytochrome P450-dit2	Pleurotus ostreatus
ENSOPET00005029999	4.20592	0.898038	3.40374	88.9136	36.7195	61.5387	4.75714	5.25428	5.96094	94.1885	67.8711	68.4583	3.85123	2.34932e-11	4.33216e-10	7.08e-56	96.84	KAF4564518.1	hypothetical protein EYR36_002455	Pleurotus pulmonarius
ENSOPET00005031112	35.7503	25.1451	39.7102	151.365	222.612	165.31	13.4786	11.3843	22.1406	293.647	57.9167	324.51	3.84634	2.28826e-05	0.000124996	1.47e-32	50.89	KAF4564529.1	hypothetical protein EYR36_002466	Pleurotus pulmonarius
ENSOPET00005021205	8521.2	8962.42	8415.17	18575.5	25062.2	16585.3	1018.82	748.734	656.555	14095	8516.47	12148.2	3.84189	1.13177e-26	9.64902e-25	0	98.49	KAF9493491.1	terpene synthase	Pleurotus eryngii
ENSOPET00005021191	8507.53	8950.75	8395.88	18548	25046.1	16552.7	1017.24	748.734	655.703	14070.7	8504.7	12128.7	3.84103	1.15536e-26	9.75751e-25	0	92.02	KAF9493491.1	terpene synthase	Pleurotus eryngii
ENSOPET00005013771	1921.05	1888.57	1832.34	3683.57	1885.32	2279.34	150.643	279.352	254.617	3725.43	3526.58	2548.07	3.83944	5.33385e-24	3.74217e-22	3.2e-82	96.97	XP_036631202.1	uncharacterized protein PC9H_008062	Pleurotus ostreatus
ENSOPET00005013776	1921.05	1888.57	1832.34	3683.57	1886.46	2281.76	150.643	279.352	254.617	3725.43	3526.58	2548.07	3.83944	4.91977e-24	3.46972e-22	3.07e-167	93	XP_036631202.1	uncharacterized protein PC9H_008062	Pleurotus ostreatus
ENSOPET00005029811	435.313	444.529	399.372	1976.21	2392.51	1656.72	90.3857	107.713	160.094	1973.53	1637.96	1489.19	3.83188	6.53554e-26	5.40104e-24	2.55e-285	96.15	KAF9500623.1	hypothetical protein BDN71DRAFT_1381431	Pleurotus eryngii
ENSOPET00005003659	196.627	94.294	131.611	370.474	309.821	396.985	9.51429	21.8928	17.8828	327.998	135.742	235.603	3.82664	3.88832e-18	1.54052e-16	4.33e-80	55.99	KAF9502549.1	NAD(P)-binding protein	Pleurotus eryngii
ENSOPET00005010364	14.7207	14.3686	14.7495	188.412	257.037	180.996	17.4429	9.63284	15.3281	154.026	230.762	211.599	3.81398	2.94864e-20	1.44698e-18	1.2e-222	78.06	KAF9496924.1	hypothetical protein BDN71DRAFT_675065	Pleurotus eryngii
ENSOPET00005001070	83.067	91.5999	115.727	85.7382	57.3742	69.9852	6.34286	4.37856	6.8125	69.8103	74.2058	102.243	3.81196	5.69614e-16	1.79066e-14
ENSOPET00005004317	68.3462	78.1293	88.4971	74.0947	35.572	62.7453	7.13572	1.75143	5.10938	59.8374	59.7266	76.46	3.80789	1.99018e-14	5.34039e-13
ENSOPET00005003843	14.7207	9.87842	13.6149	99.4986	172.123	138.764	9.51429	14.0114	5.10938	136.296	127.598	134.249	3.79743	6.37714e-18	2.47917e-16	1.27e-136	73.7	KAF4586455.1	hypothetical protein EYR38_010731	Pleurotus pulmonarius
ENSOPET00005009368	317.547	456.203	424.332	1233.15	1962.2	1259.73	80.8714	75.3113	83.4531	865.426	1475.97	985.089	3.79508	1.39874e-16	4.687e-15	0	84.03	KAG9226875.1	hypothetical protein CCMSSC00406_0003452	Pleurotus cornucopiae
ENSOPET00005021833	13.6692	19.7568	17.0187	45.5153	112.453	61.5387	6.34286	1.75143	3.40625	13.2972	70.586	75.5709	3.79337	4.7409e-05	0.000237583	0	97.5	KAF9493598.1	hypothetical protein BDN71DRAFT_1450074	Pleurotus eryngii
ENSOPET00005030633	11.5663	16.1647	12.4804	209.582	346.54	226.848	36.4714	27.1471	13.625	395.592	374.649	299.616	3.79186	6.4916e-22	3.729e-20	2e-285	97.44	KAJ8693702.1	hypothetical protein PTI98_008676	Pleurotus ostreatus
ENSOPET00005025269	519.431	473.266	459.504	290.028	438.339	378.885	22.9929	11.3843	14.4766	270.376	164.701	237.382	3.78291	4.31797e-21	2.31734e-19	2.6e-31	63.16	KAF4596607.1	hypothetical protein EYR38_007994	Pleurotus pulmonarius
ENSOPET00005008819	22.0811	31.4313	24.9607	492.201	460.141	372.852	83.25	69.1813	53.6484	988.426	1072.36	761.043	3.77536	2.8287e-24	2.07087e-22	8.99e-247	94.91	KAG9227069.1	hypothetical protein CCMSSC00406_0008269	Pleurotus cornucopiae
ENSOPET00005008832	22.0811	31.4313	24.9607	492.201	460.141	372.852	83.25	69.1813	53.6484	988.426	1072.36	761.043	3.77536	2.8287e-24	2.07087e-22	3.17e-264	90.69	KAG9227069.1	hypothetical protein CCMSSC00406_0008269	Pleurotus cornucopiae
ENSOPET00005009144	268.128	459.795	292.721	2550.97	2932.97	2550.84	293.357	219.804	235.883	2359.15	4348.28	3534.94	3.77335	1.83235e-20	9.14175e-19	0	93.92	KAF4565334.1	hypothetical protein EYR36_001904	Pleurotus pulmonarius
ENSOPET00005017540	132.487	239.776	239.396	543.008	1525.01	564.708	88.8	83.1927	109.852	1144.67	1205.39	1500.75	3.77219	4.85938e-09	5.85233e-08	0	94.87	KDQ28431.1	hypothetical protein PLEOSDRAFT_1112991	Pleurotus ostreatus PC15
ENSOPET00005017546	132.487	239.776	239.396	546.184	1525.01	564.708	88.8	84.0684	109.852	1145.78	1207.2	1502.53	3.76947	4.51904e-09	5.46934e-08	0	94.87	KDQ28431.1	hypothetical protein PLEOSDRAFT_1112991	Pleurotus ostreatus PC15
ENSOPET00005016054	2714.92	2571.08	2634.49	8385.4	6149.37	7117.97	210.9	542.942	327.852	4620.78	6868.56	3250.44	3.76835	1.01454e-23	6.91969e-22	1.41e-158	97.74	KDQ27416.1	hypothetical protein PLEOSDRAFT_158699	Pleurotus ostreatus PC15
ENSOPET00005023920	3101.87	3118.89	2710.51	3207.24	1880.73	2634.1	148.264	133.984	182.234	1864.93	2319.38	2136.43	3.7664	9.42817e-26	7.72049e-24	0	89.08	KAF4597358.1	hypothetical protein EYR40_007810	Pleurotus pulmonarius
ENSOPET00005023930	3101.87	3118.89	2710.51	3207.24	1880.73	2634.1	148.264	133.984	182.234	1864.93	2319.38	2136.43	3.7664	9.42817e-26	7.72049e-24	0	97.82	XP_036628573.1	uncharacterized protein PC9H_009686	Pleurotus ostreatus
ENSOPET00005021626	227.12	182.302	266.626	142.897	45.8994	136.35	15.0643	7.0057	10.2188	132.972	186.419	116.468	3.75476	8.18327e-17	2.81925e-15	1.95e-108	93.46	KAF9491367.1	hypothetical protein BDN71DRAFT_82461	Pleurotus eryngii
ENSOPET00005028992	59.9344	93.396	98.7083	893.37	1176.17	979.792	43.6071	49.9156	59.6094	592.834	745.677	727.259	3.75383	3.40617e-24	2.46778e-22	0	84.71	KAJ8693714.1	hypothetical protein PTI98_008688	Pleurotus ostreatus
ENSOPET00005025368	8468.62	10323.8	8997.21	7012.53	5021.39	6059.75	804.75	469.382	699.133	6303.98	11390.6	8856.91	3.75014	3.52714e-26	2.94194e-24	2.79e-297	100	KAG9225129.1	hypothetical protein CCMSSC00406_0007460	Pleurotus cornucopiae
ENSOPET00005023205	8.41184	8.08234	9.07663	95.2646	36.7195	90.4981	7.92857	6.12999	6.8125	87.5399	85.9701	104.021	3.73307	5.31695e-13	1.2007e-11	6.36e-84	93.23	KAJ8692480.1	hypothetical protein PTI98_009789	Pleurotus ostreatus
ENSOPET00005004613	105.148	80.8234	110.054	529.248	990.279	745.704	21.4071	40.2828	36.6172	444.348	384.603	474.763	3.72919	7.96785e-15	2.25722e-13	0	70.82	KAF9490752.1	hypothetical protein BDN71DRAFT_154961	Pleurotus eryngii
ENSOPET00005009717	1.05148	3.59215	3.40374	97.3816	79.1764	71.1918	4.75714	6.12999	10.2188	68.7022	117.643	93.3523	3.72815	1.66725e-15	5.01871e-14	8.51e-195	93.17	XP_036625918.1	uncharacterized protein PC9H_002636	Pleurotus ostreatus
ENSOPET00005009388	327.01	464.286	434.544	1235.26	1969.08	1268.18	85.6286	78.8141	88.5625	872.075	1485.02	994.869	3.72777	2.36461e-16	7.72182e-15	0	97.8	XP_036635771.1	Lanosterol synthase (Oxidosqualene--lanosterol cyclase)	Pleurotus ostreatus
ENSOPET00005000250	1823.27	2451.64	1992.32	1159.05	1597.3	1497.44	387.707	12.26	20.4375	1177.91	1666.01	2713.44	3.72455	2.70417e-17	9.77341e-16	1.44e-192	63.78	KAF4586345.1	putative NRPS-like protein biosynthetic cluster	Pleurotus pulmonarius
ENSOPET00005021636	227.12	182.302	266.626	142.897	45.8994	136.35	15.8571	7.0057	10.2188	132.972	186.419	116.468	3.71976	1.30858e-16	4.40132e-15	2.18e-96	96.12	KAF9491367.1	hypothetical protein BDN71DRAFT_82461	Pleurotus eryngii
ENSOPET00005021656	227.12	182.302	266.626	142.897	45.8994	136.35	15.8571	7.0057	10.2188	132.972	186.419	116.468	3.71976	1.30858e-16	4.40132e-15	6.01e-96	96.09	KAF9491367.1	hypothetical protein BDN71DRAFT_82461	Pleurotus eryngii
ENSOPET00005016060	2740.16	2617.78	2665.13	8420.33	6172.32	7157.79	226.757	563.083	341.477	4667.32	6923.76	3282.44	3.71667	2.44206e-23	1.57021e-21	2.17e-210	97.93	KDQ27416.1	hypothetical protein PLEOSDRAFT_158699	Pleurotus ostreatus PC15
ENSOPET00005004604	43.1107	25.1451	44.2486	360.947	788.322	602.114	13.4786	29.7742	18.7344	309.16	223.522	277.39	3.70801	1.10646e-08	1.24516e-07	3.65e-102	88.95	KAF9490752.1	hypothetical protein BDN71DRAFT_154961	Pleurotus eryngii
ENSOPET00005006155	676.102	466.082	444.755	2390.08	2102.19	1964.41	126.064	97.2041	130.289	1550.23	1406.29	1643	3.70147	1.36091e-24	1.0416e-22	0	97.67	KDQ24005.1	hypothetical protein PLEOSDRAFT_1079208	Pleurotus ostreatus PC15
ENSOPET00005006141	676.102	466.082	444.755	2390.08	2101.04	1962	126.064	97.2041	130.289	1548.02	1404.48	1643	3.7002	1.40145e-24	1.06959e-22	2.32e-299	82.88	KDQ24005.1	hypothetical protein PLEOSDRAFT_1079208	Pleurotus ostreatus PC15
ENSOPET00005028213	93.5818	103.274	107.785	141.838	127.371	152.037	4.75714	12.26	14.4766	128.54	137.552	134.249	3.6681	7.79016e-18	3.01112e-16	7.07e-254	80.73	KAF9497818.1	hypothetical protein BDN71DRAFT_1444231	Pleurotus eryngii
ENSOPET00005030955	1655.03	2430.09	2153.43	8288.02	4169.96	6577.4	597.814	395.822	297.195	4595.29	7463.11	4303.98	3.66401	4.52498e-13	1.03575e-11	1.28e-89	94.41	KAF9500721.1	hypothetical protein BDN71DRAFT_1440196, partial	Pleurotus eryngii
ENSOPET00005030964	1655.03	2430.09	2153.43	8288.02	4169.96	6577.4	597.814	395.822	297.195	4595.29	7463.11	4303.98	3.66401	4.52498e-13	1.03575e-11	8e-90	94.41	KAF9500721.1	hypothetical protein BDN71DRAFT_1440196, partial	Pleurotus eryngii
ENSOPET00005006412	913.736	1043.52	999.564	1024.62	962.74	742.084	92.7643	88.447	99.6328	1071.53	1075.98	1410.06	3.66306	4.32319e-24	3.05698e-22	1.16e-239	70.45	KAF9498195.1	MFS general substrate transporter	Pleurotus eryngii
ENSOPET00005007671	26.287	36.8196	30.6336	364.123	237.529	345.099	27.75	26.2714	28.9531	380.078	363.789	304.062	3.65873	4.75131e-21	2.53978e-19	0	93.94	KAF9500247.1	kinase-like protein	Pleurotus eryngii
ENSOPET00005020824	993.649	1068.67	853.203	937.827	268.511	512.822	17.4429	7.88141	17.8828	331.322	47.0573	163.589	3.64887	4.48438e-09	5.43227e-08	5.51e-136	98.46	QGX75188.1	zinc cluster transcription factor 41, partial	Pleurotus ostreatus
ENSOPET00005022448	24.184	12.5725	15.8841	68.8022	51.6368	39.8192	7.13572	4.37856	5.10938	87.5399	47.0573	72.9037	3.64181	5.17716e-13	1.17208e-11	5.8e-97	96.18	KAF9488901.1	hypothetical protein BDN71DRAFT_405495	Pleurotus eryngii
ENSOPET00005023134	2.10296	1.79608	2.26916	44.4568	4.58994	24.1328	2.37857	7.88141	5.10938	53.1888	64.2513	73.7928	3.6372	9.28629e-09	1.05964e-07	2.32e-42	61.83	KAJ8693132.1	hypothetical protein PTI98_010374	Pleurotus ostreatus
ENSOPET00005006837	18.9266	27.8392	19.2878	1387.69	611.609	949.626	25.3714	25.3957	114.961	547.402	773.731	738.817	3.63572	4.84223e-09	5.8374e-08	3.15e-46	97.3	KAF9489021.1	hypothetical protein BDN71DRAFT_1435685	Pleurotus eryngii
ENSOPET00005007681	29.4415	39.5137	30.6336	364.123	237.529	345.099	27.75	28.0228	28.9531	380.078	363.789	304.062	3.62859	8.07793e-21	4.1532e-19	0	93.43	KAF9500247.1	kinase-like protein	Pleurotus eryngii
ENSOPET00005002200	15.7722	9.87842	12.4804	66.6852	100.979	84.4649	4.75714	8.75713	9.36719	89.7561	116.738	75.5709	3.62378	5.04186e-15	1.459e-13	5.35e-108	92.71	KAF9494641.1	SET domain-containing protein	Pleurotus eryngii
ENSOPET00005008946	11.5663	7.1843	10.2112	147.131	196.22	208.749	13.4786	14.0114	17.0313	200.566	187.324	160.922	3.62375	2.5936e-18	1.04916e-16	1.75e-186	96.56	KAF4565475.1	hypothetical protein EYR36_002046	Pleurotus pulmonarius
ENSOPET00005001891	250.252	268.513	238.261	205.348	255.889	160.483	19.0286	4.37856	12.7734	128.54	103.164	213.377	3.62078	2.32581e-18	9.45093e-17
ENSOPET00005005526	2.10296	29.6353	20.4224	219.109	359.163	250.981	31.7143	10.5086	28.9531	263.728	295.918	312.952	3.61586	3.80975e-20	1.85939e-18	1.15e-205	97.63	KAF9490415.1	TIP120-domain-containing protein	Pleurotus eryngii
ENSOPET00005029828	486.835	526.25	428.871	2071.48	2491.19	1729.12	103.864	141.865	190.75	2026.72	1740.22	1570.1	3.61205	8.91712e-24	6.14415e-22	0	96.4	KAG9221838.1	hypothetical protein CCMSSC00406_0005663	Pleurotus cornucopiae
ENSOPET00005010406	5.2574	5.38823	10.2112	39.1643	61.9642	37.4059	8.72143	8.75713	16.1797	98.6209	229.857	81.7944	3.60755	0.0010279	0.00352907	0	75.85	KAJ8689299.1	hypothetical protein PTI98_013336	Pleurotus ostreatus
ENSOPET00005028537	55.7285	34.1254	30.6336	418.106	359.163	434.391	44.4	30.6499	19.5859	336.863	439.805	369.853	3.59873	4.98983e-21	2.65674e-19	4.84e-163	97.42	XP_036629665.1	uncharacterized protein PC9H_008729	Pleurotus ostreatus
ENSOPET00005028550	55.7285	34.1254	30.6336	418.106	359.163	434.391	44.4	30.6499	19.5859	336.863	439.805	369.853	3.59873	4.98983e-21	2.65674e-19	3.64e-224	97.75	XP_036629665.1	uncharacterized protein PC9H_008729	Pleurotus ostreatus
ENSOPET00005028528	55.7285	34.1254	30.6336	418.106	359.163	434.391	44.4	30.6499	19.5859	336.863	438.9	369.853	3.59759	5.12918e-21	2.72018e-19	6.68e-217	96.08	XP_036629665.1	uncharacterized protein PC9H_008729	Pleurotus ostreatus
ENSOPET00005022580	470.012	485.839	444.755	1185.52	517.516	849.475	37.2643	57.797	60.4609	704.752	615.365	557.446	3.59367	4.52184e-15	1.31558e-13	1.39e-93	97.84	XP_036628596.1	ergosterol biosynthesis protein	Pleurotus ostreatus
ENSOPET00005028515	55.7285	34.1254	30.6336	414.93	354.573	430.771	44.4	30.6499	19.5859	335.754	438.9	367.186	3.59283	5.78982e-21	3.04061e-19	3.64e-224	97.75	XP_036629665.1	uncharacterized protein PC9H_008729	Pleurotus ostreatus
ENSOPET00005026600	6.30888	7.1843	3.40374	86.7967	69.9966	60.332	8.72143	5.25428	3.40625	57.6212	62.4414	88.9069	3.58763	3.28534e-13	7.69655e-12	1.2e-199	93.16	KAJ8693826.1	hypothetical protein PTI98_008783	Pleurotus ostreatus
ENSOPET00005025749	7601.15	10759.4	10167	23725.1	25435.1	29022.1	1537.35	2798.78	2807.6	21670	37562.6	26282.7	3.58143	1.03216e-24	7.92236e-23	0	93.17	KAG9224442.1	hypothetical protein CCMSSC00406_0007635	Pleurotus cornucopiae
ENSOPET00005022391	977.877	782.191	721.592	1205.63	2473.98	964.106	107.036	183.9	149.023	2660.55	742.058	1835.93	3.57372	7.00096e-06	4.29056e-05	1.34e-215	86.46	KAF9496553.1	hypothetical protein BDN71DRAFT_1415402	Pleurotus eryngii
ENSOPET00005006855	12132	14666.8	14063.1	11199.9	5964.63	10442.3	359.957	579.722	731.492	6777.14	4058.69	8913.81	3.5629	4.15905e-24	2.95644e-22	0	99.77	KAG9222223.1	hypothetical protein CCMSSC00406_0006520	Pleurotus cornucopiae
ENSOPET00005029791	76.7581	230.796	153.168	591.699	1030.44	643.14	81.6643	50.7913	72.3828	446.564	1143.85	822.389	3.55815	2.0631e-08	2.21884e-07	0	98.43	KAF4564457.1	hypothetical protein EYR36_002391	Pleurotus pulmonarius
ENSOPET00005020829	993.649	1068.67	855.472	937.827	268.511	512.822	18.2357	10.5086	17.8828	331.322	47.0573	165.367	3.54369	9.07297e-09	1.0375e-07	5.51e-136	98.46	QGX75188.1	zinc cluster transcription factor 41, partial	Pleurotus ostreatus
ENSOPET00005004825	4.20592	4.49019	6.80747	85.7382	33.2771	51.8856	3.96429	7.0057	3.40625	36.5673	56.1068	74.6818	3.54116	1.11994e-06	8.27999e-06
ENSOPET00005026593	6.30888	7.1843	3.40374	83.6212	69.9966	59.1254	8.72143	5.25428	3.40625	55.405	59.7266	87.1288	3.54055	7.59113e-13	1.6972e-11	8.24e-198	91.86	KAJ8693826.1	hypothetical protein PTI98_008783	Pleurotus ostreatus
ENSOPET00005012869	291.26	280.188	266.626	478.44	541.613	498.343	99.1072	87.5713	68.125	1268.77	819.883	869.51	3.53725	5.58925e-22	3.24526e-20	6.4e-225	99.03	KAG9226930.1	hypothetical protein CCMSSC00406_0003397	Pleurotus cornucopiae
ENSOPET00005009236	6.30888	1.79608	5.67289	133.37	137.698	138.764	11.8929	4.37856	15.3281	131.864	140.267	91.5741	3.52479	9.99888e-16	3.07863e-14	5.46e-80	72.97	KAF9489913.1	hypothetical protein BDN71DRAFT_1455340	Pleurotus eryngii
ENSOPET00005006460	280.745	347.541	297.26	726.128	817.009	876.021	124.479	81.4413	96.2266	846.589	1420.77	1178.91	3.51171	1.602e-22	9.74258e-21	1.11e-236	98.85	KAG9222054.1	hypothetical protein CCMSSC00406_0008039	Pleurotus cornucopiae
ENSOPET00005015517	11009	5706.13	6975.39	2290.58	1491.73	2466.37	62.6357	91.9498	61.3125	896.453	380.078	1185.13	3.51121	4.21261e-07	3.44123e-06	2.58e-144	99.49	KAG9220606.1	hypothetical protein CCMSSC00406_0003705	Pleurotus cornucopiae
ENSOPET00005025740	7307.79	10078.7	9596.27	22322.6	22544.6	26759.7	1462.03	2706.83	2693.49	20474.4	33817	23854.6	3.5094	6.4174e-24	4.47905e-22	5.03e-257	90.56	KAG9224442.1	hypothetical protein CCMSSC00406_0007635	Pleurotus cornucopiae
ENSOPET00005031081	31.5444	22.451	39.7102	97.3816	246.709	129.111	3.96429	7.88141	4.25781	52.0807	72.3959	58.6786	3.50762	4.76292e-05	0.000238511	2.11e-289	96.95	KAJ8694675.1	hypothetical protein PTI98_007330	Pleurotus ostreatus
ENSOPET00005006419	932.663	1075.85	1019.99	1075.43	1014.38	804.829	109.414	103.334	115.813	1133.59	1130.28	1469.63	3.5063	1.36252e-22	8.36166e-21	1.16e-239	70.45	KAF9498195.1	MFS general substrate transporter	Pleurotus eryngii
ENSOPET00005004837	4.20592	4.49019	6.80747	80.4457	33.2771	51.8856	3.96429	7.0057	3.40625	36.5673	51.5821	72.9037	3.48578	4.04427e-07	3.31478e-06
ENSOPET00005029891	13.6692	8.08234	5.67289	41.2813	61.9642	47.059	15.8571	10.5086	11.9219	68.7022	120.358	238.271	3.48041	0.00133054	0.00440098	6.23e-127	95.5	XP_036629585.1	uncharacterized protein PC9H_008649	Pleurotus ostreatus
ENSOPET00005015521	11005.8	5701.64	6970.85	2284.23	1487.14	2456.72	65.8072	92.8255	62.1641	894.237	380.078	1186.91	3.47858	5.33544e-07	4.26028e-06	4.89e-131	87.21	KAG9220606.1	hypothetical protein CCMSSC00406_0003705	Pleurotus cornucopiae
ENSOPET00005002606	69.3977	96.0901	62.4018	143.955	52.7843	82.0516	14.2714	17.5143	18.7344	120.783	222.617	218.711	3.47593	1.12302e-10	1.82371e-09	2.91e-114	96.72	KAJ8690330.1	hypothetical protein PTI98_011762	Pleurotus ostreatus
ENSOPET00005004129	26.287	18.8588	19.2878	151.365	218.022	193.063	15.0643	22.7685	27.25	171.756	287.774	264.054	3.47481	1.0988e-18	4.64723e-17	0	82.79	KAF9494641.1	SET domain-containing protein	Pleurotus eryngii
ENSOPET00005004143	26.287	18.8588	19.2878	151.365	218.022	193.063	15.0643	22.7685	27.25	171.756	287.774	264.054	3.47481	1.0988e-18	4.64723e-17	0	88.78	KAF9494641.1	SET domain-containing protein	Pleurotus eryngii
ENSOPET00005004151	26.287	18.8588	19.2878	151.365	218.022	193.063	15.0643	22.7685	27.25	171.756	287.774	264.054	3.47481	1.0988e-18	4.64723e-17	0	84.61	KAF9494641.1	SET domain-containing protein	Pleurotus eryngii
ENSOPET00005006468	468.96	487.635	483.33	1330.53	2075.8	2140.58	192.664	170.764	157.539	1748.58	2186.36	1835.04	3.4693	1.69278e-22	1.02483e-20	0	99.22	KAG9222054.1	hypothetical protein CCMSSC00406_0008039	Pleurotus cornucopiae
ENSOPET00005010130	394.305	332.274	297.26	364.123	689.638	644.346	0.792857	6.12999	11.0703	91.9723	9.95443	96.0195	3.45959	1.68267e-09	2.20062e-08	0	98.67	KAG9225749.1	hypothetical protein CCMSSC00406_0007759	Pleurotus cornucopiae
ENSOPET00005031161	75.7066	87.1097	45.3831	992.869	769.962	898.947	149.057	53.4185	78.3438	1091.48	1046.12	943.303	3.45564	2.4225e-21	1.34289e-19	2.27e-133	88.79	XP_036629638.1	uncharacterized protein PC9H_008702	Pleurotus ostreatus
ENSOPET00005010112	394.305	332.274	297.26	364.123	689.638	644.346	0.792857	6.12999	11.0703	91.9723	9.04948	96.0195	3.45298	1.87358e-09	2.4186e-08	0	98.47	KAG9225749.1	hypothetical protein CCMSSC00406_0007759	Pleurotus cornucopiae
ENSOPET00005010124	394.305	332.274	297.26	364.123	688.491	644.346	0.792857	6.12999	11.0703	91.9723	9.04948	96.0195	3.45298	1.78586e-09	2.32317e-08	0	98.67	KAG9225749.1	hypothetical protein CCMSSC00406_0007759	Pleurotus cornucopiae
ENSOPET00005021162	11796.6	13537.9	12400.9	7246.46	7666.34	8044.67	269.571	339.776	352.547	4155.38	1364.66	4985.01	3.44906	1.45743e-22	8.92377e-21	1.21e-217	99.69	XP_036627367.1	uncharacterized protein PC9H_010491	Pleurotus ostreatus
ENSOPET00005021171	11796.6	13537	12400.9	7246.46	7666.34	8044.67	269.571	339.776	352.547	4155.38	1363.76	4984.12	3.44881	1.46679e-22	8.96075e-21	9.5e-244	99.72	XP_036627367.1	uncharacterized protein PC9H_010491	Pleurotus ostreatus
ENSOPET00005008152	65.1918	75.4352	64.671	590.641	257.037	337.859	54.7071	70.9327	86.8594	691.455	810.834	817.055	3.44819	5.28277e-20	2.55517e-18
ENSOPET00005015464	25.2355	32.3294	48.7869	141.838	232.939	96.5313	10.3071	18.39	19.5859	198.35	153.841	174.258	3.4467	2.47473e-11	4.54787e-10	0	95.01	KAG9219629.1	hypothetical protein CCMSSC00406_0006049	Pleurotus cornucopiae
ENSOPET00005012994	84.1184	121.235	79.4205	354.596	169.828	215.989	7.92857	18.39	21.2891	179.512	183.705	154.698	3.44345	1.47874e-11	2.82543e-10	8.52e-229	90.48	KAG9226800.1	hypothetical protein CCMSSC00406_0009718	Pleurotus cornucopiae
ENSOPET00005009785	329.113	315.211	222.377	1603.62	1086.67	1264.56	107.829	212.798	344.883	1254.37	2873.21	3101.96	3.44137	7.24107e-08	6.92024e-07	1.04e-121	98.79	KAF9495177.1	hypothetical protein BDN71DRAFT_1447800	Pleurotus eryngii
ENSOPET00005021183	11208.8	12879.7	11763.3	6834.71	7520.61	7773.18	246.579	327.516	334.664	3867.27	1289.55	4696.95	3.43871	1.8405e-22	1.10928e-20	1.99e-143	72.87	XP_036627367.1	uncharacterized protein PC9H_010491	Pleurotus ostreatus
ENSOPET00005015866	10602.1	12634.5	11505.8	10813.6	12652.2	12111.1	626.357	688.31	695.727	8089.13	6815.17	6767.6	3.43028	1.70851e-22	1.03204e-20	3.28e-242	98.37	XP_036631196.1	uncharacterized protein PC9H_008056	Pleurotus ostreatus
ENSOPET00005019343	672.947	940.246	662.594	1498.83	1219.78	980.999	222	189.154	206.078	1392.88	3364.6	1849.26	3.42005	7.70659e-08	7.32193e-07	0	95.45	KAJ8698165.1	hypothetical protein PTI98_004903	Pleurotus ostreatus
ENSOPET00005019348	672.947	940.246	663.728	1499.89	1235.84	985.826	222.793	189.154	206.93	1395.1	3366.41	1849.26	3.41709	7.29498e-08	6.96929e-07	0	95.79	KAJ8698165.1	hypothetical protein PTI98_004903	Pleurotus ostreatus
ENSOPET00005002602	103.045	81.7215	80.5551	219.109	117.043	127.904	26.1643	18.39	14.4766	157.35	226.237	243.605	3.40937	2.48922e-16	8.08952e-15	2.95e-108	96.57	XP_036626734.1	uncharacterized protein PC9H_011394	Pleurotus ostreatus
ENSOPET00005013991	35.7503	26.0431	18.1533	500.669	429.159	403.018	39.6429	26.2714	35.7656	388.943	419.896	268.499	3.40537	3.7419e-19	1.66905e-17	8.26e-115	98.77	KAF4563127.1	hypothetical protein EYR36_003566	Pleurotus pulmonarius
ENSOPET00005031074	28.39	16.1647	37.4411	84.6797	240.972	119.457	3.96429	6.12999	4.25781	49.8645	56.1068	45.3425	3.39821	0.000625049	0.00230583	1.08e-196	96.35	KAJ8694674.1	hypothetical protein PTI98_007330	Pleurotus ostreatus
ENSOPET00005002593	23.1326	56.5764	23.8261	37.0474	20.6547	15.6863	6.34286	6.12999	6.8125	35.4592	78.7305	88.9069	3.39659	2.25908e-06	1.55816e-05
ENSOPET00005006482	10.5148	12.5725	7.94205	78.3287	49.3418	76.0184	3.96429	12.26	4.25781	72.0265	79.6355	63.1239	3.39047	1.59653e-12	3.38946e-11	4.55e-117	76.58	KAJ8703440.1	hypothetical protein PTI98_002062	Pleurotus ostreatus
ENSOPET00005011613	190.318	401.423	313.144	323.9	1076.34	466.97	30.1286	28.8985	36.6172	238.242	393.653	365.408	3.38228	8.80677e-05	0.000408933
ENSOPET00005011917	124.075	115.847	82.8242	263.565	66.5541	106.184	30.9214	35.0285	33.2109	347.944	323.067	362.74	3.38197	6.85292e-14	1.74834e-12
ENSOPET00005011923	124.075	115.847	82.8242	263.565	66.5541	106.184	30.9214	35.0285	33.2109	347.944	323.067	362.74	3.38197	6.85292e-14	1.74834e-12
ENSOPET00005028838	424.798	462.49	335.835	864.791	160.648	585.221	51.5357	91.0741	90.2656	755.724	761.966	908.629	3.38114	1.61763e-10	2.56508e-09	4.46e-118	92.67	XP_036629696.1	uncharacterized protein PC9H_008760	Pleurotus ostreatus
ENSOPET00005009916	120.92	91.5999	113.458	295.32	181.303	298.04	37.2643	31.5257	27.25	327.998	353.835	315.62	3.37654	9.45112e-19	4.04163e-17
ENSOPET00005009924	120.92	91.5999	113.458	295.32	181.303	298.04	37.2643	31.5257	27.25	327.998	353.835	315.62	3.37654	9.45112e-19	4.04163e-17
ENSOPET00005009932	120.92	91.5999	113.458	295.32	181.303	298.04	37.2643	31.5257	27.25	327.998	353.835	315.62	3.37654	9.45112e-19	4.04163e-17
ENSOPET00005019109	3213.32	4298.01	3113.28	4615.04	1162.4	2778.89	433.693	256.584	267.391	3001.84	3975.44	2965.05	3.37599	2.38106e-11	4.38769e-10	1.12e-130	99.03	KAG9221129.1	hypothetical protein CCMSSC00406_0005432	Pleurotus cornucopiae
ENSOPET00005002414	8543.28	9138.44	6468.23	7385.13	2406.28	4292.02	633.493	768.876	886.477	6511.2	9623.22	7572.2	3.3726	2.08785e-17	7.6425e-16	1.85e-121	99.44	KAG9217706.1	hypothetical protein CCMSSC00406_0003605	Pleurotus cornucopiae
ENSOPET00005008957	380.636	361.909	266.626	1583.51	1287.48	1268.18	109.414	204.041	385.758	1251.05	2819.82	3145.53	3.36747	4.08823e-08	4.12668e-07	3.01e-237	99.76	KAG9226981.1	hypothetical protein CCMSSC00406_0003346	Pleurotus cornucopiae
ENSOPET00005008968	379.584	364.603	266.626	1584.57	1288.63	1269.39	108.621	208.42	384.055	1252.15	2824.34	3154.42	3.36649	4.30939e-08	4.32884e-07	2.09e-247	92.86	KAG9226981.1	hypothetical protein CCMSSC00406_0003346	Pleurotus cornucopiae
ENSOPET00005026550	3.15444	4.49019	9.07663	64.5682	39.0145	37.4059	8.72143	2.62714	5.96094	55.405	55.2018	65.7911	3.3492	5.68543e-11	9.7748e-10	3.64e-66	93.69	KAG9224982.1	hypothetical protein CCMSSC00406_0001867	Pleurotus cornucopiae
ENSOPET00005026555	3.15444	4.49019	9.07663	65.6267	39.0145	37.4059	8.72143	2.62714	5.96094	55.405	55.2018	65.7911	3.3492	5.59801e-11	9.66149e-10	3.64e-66	93.69	KAG9224982.1	hypothetical protein CCMSSC00406_0001867	Pleurotus cornucopiae
ENSOPET00005005562	44491.3	40354.2	41371.3	41830.7	46622.3	40362.1	2494.33	4236.7	4377.88	37013.9	41483.7	34094	3.34131	5.97096e-22	3.44101e-20	3.08e-214	100	KAG9217705.1	hypothetical protein CCMSSC00406_0003606	Pleurotus cornucopiae
ENSOPET00005009792	343.834	332.274	239.396	1647.02	1172.73	1312.83	122.893	233.815	385.758	1296.48	2971.85	3214.87	3.33326	1.10484e-07	1.02182e-06	1.02e-267	97.9	KAG9226981.1	hypothetical protein CCMSSC00406_0003346	Pleurotus cornucopiae
ENSOPET00005008467	191.369	198.466	190.609	448.802	182.45	317.347	37.2643	47.2885	50.2422	457.645	485.052	414.306	3.33159	3.0841e-19	1.38713e-17	4.49e-270	92.46	KAJ8689009.1	hypothetical protein PTI98_013075	Pleurotus ostreatus
ENSOPET00005010225	11908	14917.3	14016.6	16653.3	13660.8	12103.8	1554.79	1551.76	2105.91	10430.5	27714	14237.6	3.32904	1.70855e-10	2.7013e-09	0	98.07	KAG9225651.1	hypothetical protein CCMSSC00406_0007508	Pleurotus cornucopiae
ENSOPET00005029085	193.472	276.596	207.628	1727.47	2997.23	2169.54	138.75	150.623	145.617	1311.99	1594.52	1448.29	3.32355	1.71873e-15	5.16788e-14	1.03e-291	90.65	KAF9489220.1	hypothetical protein BDN71DRAFT_1456383	Pleurotus eryngii
ENSOPET00005009338	1399.52	1666.76	1452.26	7644.46	4560.1	5836.52	627.943	486.896	738.305	6316.17	7101.13	5117.48	3.32219	2.3251e-21	1.29156e-19	7.21e-130	94.87	XP_036625748.1	uncharacterized protein PC9H_002465	Pleurotus ostreatus
ENSOPET00005009344	1399.52	1666.76	1452.26	7644.46	4560.1	5836.52	627.943	486.896	738.305	6316.17	7101.13	5117.48	3.32219	2.3251e-21	1.29156e-19	6.83e-127	93.33	XP_036625748.1	uncharacterized protein PC9H_002465	Pleurotus ostreatus
ENSOPET00005018616	260.767	282.882	264.357	851.031	802.092	937.56	68.1857	83.1927	120.922	448.781	1123.95	1147.79	3.32061	9.54551e-12	1.8703e-10	0	91.09	KAG9227614.1	hypothetical protein CCMSSC00406_0000740	Pleurotus cornucopiae
ENSOPET00005018630	260.767	282.882	264.357	851.031	802.092	937.56	68.1857	83.1927	120.922	448.781	1123.95	1147.79	3.32061	9.54551e-12	1.8703e-10	0	91.09	KAG9227614.1	hypothetical protein CCMSSC00406_0000740	Pleurotus cornucopiae
ENSOPET00005004121	11.5663	9.87842	7.94205	85.7382	118.191	109.804	11.1	14.8871	18.7344	83.1075	171.94	189.372	3.31288	3.03147e-09	3.78457e-08	8.36e-205	88.65	KAG9217897.1	hypothetical protein CCMSSC00406_0005267	Pleurotus cornucopiae
ENSOPET00005022887	1258.62	1371.3	1133.44	534.54	626.527	359.579	72.9429	77.9384	95.375	1064.88	488.672	890.847	3.31125	6.01502e-20	2.87834e-18	1.07e-238	87.98	KAG9227459.1	hypothetical protein CCMSSC00406_0000895	Pleurotus cornucopiae
ENSOPET00005010209	11901.7	14911.9	14006.4	16330.5	13121.5	11687.5	1550.83	1549.14	2103.36	10150.2	27417.2	14074	3.31102	3.55633e-10	5.30516e-09	0	97.55	KAG9225651.1	hypothetical protein CCMSSC00406_0007508	Pleurotus cornucopiae
ENSOPET00005021847	1.05148	3.59215	3.40374	48.6908	51.6368	47.059	9.51429	5.25428	5.96094	53.1888	74.2058	78.2381	3.31031	1.45211e-11	2.77654e-10	3.39e-69	96.19	KDQ24426.1	hypothetical protein PLEOSDRAFT_1094291, partial	Pleurotus ostreatus PC15
ENSOPET00005013923	1527.8	1391.96	1418.22	1760.28	2454.47	2184.02	152.229	141.865	146.469	1398.42	1584.56	1349.61	3.29781	1.1425e-20	5.82957e-19	4.89e-130	94.84	KAJ8697072.1	hypothetical protein PTI98_006880	Pleurotus ostreatus
ENSOPET00005002619	137.744	152.666	116.862	283.677	139.993	164.103	38.0571	29.7742	28.1016	218.296	349.31	374.298	3.29548	1.20288e-13	2.96766e-12	2.79e-193	77.67	XP_036626734.1	uncharacterized protein PC9H_011394	Pleurotus ostreatus
ENSOPET00005016440	3.15444	2.69411	2.26916	89.9721	48.1944	73.6051	6.34286	6.12999	4.25781	52.0807	58.8216	53.3442	3.2953	6.75468e-11	1.14813e-09	1.84e-33	77.63	KAF9487753.1	cytochrome P450	Pleurotus eryngii
ENSOPET00005010237	11954.3	14964	14065.4	16700.9	13774.4	12123.1	1569.86	1614.81	2161.27	10459.4	27732.1	14266.9	3.29466	2.04672e-10	3.19285e-09	0	98.07	KAG9225651.1	hypothetical protein CCMSSC00406_0007508	Pleurotus cornucopiae
ENSOPET00005017533	756.014	810.928	671.671	1055.32	469.321	994.272	116.55	94.577	82.6016	1033.86	177.37	1668.78	3.29352	5.23557e-05	0.000259661	1.65e-217	98.8	KAG9221532.1	hypothetical protein CCMSSC00406_0009355	Pleurotus cornucopiae
ENSOPET00005011926	126.178	119.439	87.3625	267.799	68.8491	106.184	32.5071	36.7799	36.6172	349.052	323.972	363.629	3.2911	2.11446e-13	5.07263e-12
ENSOPET00005006231	115.663	175.117	138.419	826.685	721.768	772.25	100.693	60.4242	97.0781	550.726	1101.32	843.727	3.27295	2.44001e-16	7.94878e-15	0	83.96	XP_036635394.1	uncharacterized protein PC9H_004336	Pleurotus ostreatus
ENSOPET00005031126	2134.51	2071.77	1868.65	10933.2	4953.69	6710.13	360.75	900.232	921.391	9444.34	5571.77	6011.89	3.26834	7.81711e-09	9.12086e-08	2.87e-37	100	KAF4564616.1	histone H2B	Pleurotus pulmonarius
ENSOPET00005031132	2134.51	2071.77	1868.65	10933.2	4953.69	6710.13	360.75	900.232	921.391	9444.34	5571.77	6011.89	3.26834	7.81711e-09	9.12086e-08	3.17e-72	100	KAF4564616.1	histone H2B	Pleurotus pulmonarius
ENSOPET00005016070	2862.13	2697.71	2772.91	8553.7	6319.2	7342.41	364.714	731.22	503.274	4877.86	7070.36	3410.47	3.26363	2.14794e-20	1.06374e-18	2.17e-210	97.93	KDQ27416.1	hypothetical protein PLEOSDRAFT_158699	Pleurotus ostreatus PC15
ENSOPET00005023294	629.837	628.627	622.884	1631.14	1598.45	1592.77	138.75	133.984	188.195	1292.05	1797.23	1337.16	3.26353	2.08979e-20	1.03685e-18	9.98e-82	73.96	XP_036632195.1	uncharacterized protein PC9H_006632	Pleurotus ostreatus
ENSOPET00005012498	21444.9	24159	23980.5	31133.5	34057.3	28734.9	1179.77	3135.05	3071.59	22341.5	26721.3	21674.6	3.25953	3.18707e-21	1.7346e-19	3.24e-137	98.81	KAG9226306.1	hypothetical protein CCMSSC00406_0003185	Pleurotus cornucopiae
ENSOPET00005013762	5.2574	4.49019	11.3458	113.259	106.716	109.804	4.75714	10.5086	15.3281	84.2156	113.119	95.1304	3.25695	1.37066e-13	3.35089e-12	8.52e-178	93	KAJ8701081.1	hypothetical protein PTI98_004044	Pleurotus ostreatus
ENSOPET00005000515	5286.84	3961.25	3997.12	7374.54	9614.77	7529.44	1159.95	671.671	717.016	10939.2	6873.08	6483.09	3.25288	3.04511e-20	1.49161e-18	4.98e-164	98.31	XP_036626960.1	uncharacterized protein PC9H_011622	Pleurotus ostreatus
ENSOPET00005023007	45408.2	57061.3	50791.7	29792.4	33374.6	36539.5	1872.73	2529.06	2722.45	16059.7	26831.7	24328.5	3.23808	3.97159e-21	2.14426e-19	0	99.54	KAG9224443.1	hypothetical protein CCMSSC00406_0007636	Pleurotus cornucopiae
ENSOPET00005012492	20929.7	22679.1	23137.5	30323.8	33807.2	28134	1117.93	3064.99	2951.52	21717.7	25066.2	20525.9	3.23794	5.52433e-21	2.91826e-19	3.94e-49	100	KAF4579019.1	hypothetical protein EYR36_000828	Pleurotus pulmonarius
ENSOPET00005023026	45408.2	57061.3	50792.8	29792.4	33374.6	36543.1	1876.69	2532.56	2722.45	16059.7	26832.6	24328.5	3.23659	4.11546e-21	2.21307e-19	0	99.54	KAG9224443.1	hypothetical protein CCMSSC00406_0007636	Pleurotus cornucopiae
ENSOPET00005030541	14.7207	14.3686	17.0187	284.735	291.461	317.347	25.3714	32.4014	28.9531	265.944	251.576	293.393	3.22501	4.14172e-17	1.47012e-15	1.17e-205	92.55	KAF9500692.1	hypothetical protein BDN71DRAFT_1440152	Pleurotus eryngii
ENSOPET00005019330	351.194	595.399	346.046	684.847	516.368	395.778	124.479	116.47	131.141	597.266	1904.01	969.975	3.22174	6.90355e-05	0.000331886	3.21e-202	99.34	KAJ8698165.1	hypothetical protein PTI98_004903	Pleurotus ostreatus
ENSOPET00005027991	15.7722	20.6549	20.4224	111.142	204.252	101.358	6.34286	7.0057	8.51563	87.5399	58.8216	56.9004	3.2167	4.44618e-06	2.86429e-05	4.04e-77	64.57	KAF4569373.1	hypothetical protein EYR36_009163	Pleurotus pulmonarius
ENSOPET00005010703	120.92	196.67	152.034	614.986	679.311	720.365	94.35	70.9327	66.4219	611.671	856.986	681.027	3.21377	4.65663e-19	2.04656e-17	0	94.89	KAF4583906.1	hypothetical protein EYR40_002404	Pleurotus pulmonarius
ENSOPET00005027561	39.9563	17.9608	21.557	166.184	574.89	287.181	80.8714	47.2885	41.7266	377.862	661.517	525.44	3.20335	4.47448e-06	2.87977e-05	1.6e-225	94.44	KDQ27115.1	hypothetical protein PLEOSDRAFT_1113348	Pleurotus ostreatus PC15
ENSOPET00005019536	88.3244	95.192	80.5551	545.125	654.066	436.804	50.7429	68.3056	74.9375	345.727	745.677	689.029	3.1982	3.12965e-11	5.6664e-10	0	98.34	KAG9220315.1	hypothetical protein CCMSSC00406_0006380	Pleurotus cornucopiae
ENSOPET00005015473	717.11	742.677	609.269	753.649	438.339	820.516	89.5929	76.187	74.0859	751.292	150.221	1298.04	3.19691	1.44559e-05	8.26871e-05	6.1e-217	98.5	KAG9221532.1	hypothetical protein CCMSSC00406_0009355	Pleurotus cornucopiae
ENSOPET00005030538	12.6178	17.9608	1.13458	187.354	156.058	123.077	6.34286	0.875713	26.3984	108.594	116.738	82.6835	3.19574	1.55134e-13	3.76869e-12	0	93.27	KAJ8701501.1	hypothetical protein PTI98_000269	Pleurotus ostreatus
ENSOPET00005021630	35.7503	171.525	113.458	48.6908	106.716	102.564	11.1	10.5086	17.0313	13.2972	194.564	143.14	3.18332	0.000969107	0.00335803	1.97e-74	100	KDQ25983.1	hypothetical protein PLEOSDRAFT_1045079	Pleurotus ostreatus PC15
ENSOPET00005024727	160.877	141.89	138.419	430.808	487.681	372.852	70.5643	69.1813	73.2344	756.833	483.242	691.696	3.18113	2.622e-18	1.05906e-16	0	90.89	KAG9223956.1	hypothetical protein CCMSSC00406_0004428	Pleurotus cornucopiae
ENSOPET00005011827	32.5959	31.4313	23.8261	406.462	1039.62	666.066	80.8714	35.0285	34.0625	405.565	487.767	462.316	3.17631	3.39633e-06	2.24046e-05	5.78e-254	93.21	XP_036636952.1	uncharacterized protein PC9H_001457	Pleurotus ostreatus
ENSOPET00005028918	19.9781	6.28627	14.7495	278.384	260.479	288.387	65.8072	54.2942	35.7656	495.321	479.623	431.199	3.17336	1.42229e-17	5.2707e-16	1.72e-286	97.95	KAJ8693702.1	hypothetical protein PTI98_008676	Pleurotus ostreatus
ENSOPET00005024738	8601.11	9778.74	9849.28	13555.1	14527.2	15178.3	1243.99	1729.53	1492.79	14293.4	16430.2	9392.13	3.16701	5.85443e-20	2.81148e-18	7.01e-72	99.11	XP_036632080.1	Dynein light chain	Pleurotus ostreatus
ENSOPET00005024744	8601.11	9778.74	9849.28	13555.1	14527.2	15179.5	1243.99	1729.53	1492.79	14293.4	16430.2	9392.13	3.16701	5.85443e-20	2.81148e-18
ENSOPET00005011138	978.928	581.031	662.594	722.953	709.145	755.357	95.1429	133.984	137.953	1217.8	670.567	1397.62	3.16216	4.28414e-14	1.1184e-12	0	98.93	KAF9501076.1	cytochrome P450	Pleurotus eryngii
ENSOPET00005020223	130.384	116.745	98.7083	332.368	360.31	271.494	61.05	35.0285	27.25	464.294	275.104	363.629	3.16089	6.03191e-17	2.11046e-15	3.11e-185	81.27	KAJ8691725.1	hypothetical protein PTI98_011264	Pleurotus ostreatus
ENSOPET00005020230	130.384	116.745	98.7083	332.368	360.31	271.494	61.05	35.0285	27.25	464.294	275.104	363.629	3.16089	6.03191e-17	2.11046e-15	3.11e-185	81.27	KAJ8691725.1	hypothetical protein PTI98_011264	Pleurotus ostreatus
ENSOPET00005011363	1324.87	1371.3	1220.81	4640.45	7057.03	5604.85	124.479	339.776	320.188	2621.77	2376.39	2008.41	3.15897	1.16575e-19	5.46201e-18	4.65e-171	100	KAG9225910.1	hypothetical protein CCMSSC00406_0006468	Pleurotus cornucopiae
ENSOPET00005019001	21.0296	38.6156	32.9028	150.306	165.238	129.111	16.65	26.2714	23.8438	186.161	209.043	200.041	3.15632	1.53334e-15	4.64153e-14	0	98.71	KAF4574623.1	hypothetical protein EYR36_005971	Pleurotus pulmonarius
ENSOPET00005028928	21.0296	8.98038	15.8841	286.852	274.249	300.454	66.6	54.2942	40.875	509.726	490.482	441.867	3.15614	1.72473e-17	6.33915e-16	1.72e-286	97.95	KAJ8693702.1	hypothetical protein PTI98_008676	Pleurotus ostreatus
ENSOPET00005009342	4323.69	4644.65	3913.16	160.891	291.461	372.852	26.1643	17.5143	16.1797	33.243	431.66	68.4583	3.15549	2.98675e-17	1.07431e-15	0	99.57	KAG9226658.1	hypothetical protein CCMSSC00406_0006117	Pleurotus cornucopiae
ENSOPET00005008998	180.855	245.164	199.686	2744.68	3519.34	2959.89	332.207	240.821	217.148	1986.82	3266.86	1755.91	3.14908	2.89912e-15	8.58299e-14	2.02e-251	99.7	XP_036625796.1	C-4 sterol methyl oxidase	Pleurotus ostreatus
ENSOPET00005009007	180.855	245.164	199.686	2744.68	3519.34	2959.89	332.207	240.821	217.148	1985.72	3266.86	1755.91	3.14886	2.96419e-15	8.766e-14	2.54e-251	99.7	XP_036625796.1	C-4 sterol methyl oxidase	Pleurotus ostreatus
ENSOPET00005030876	39.9563	70.945	48.7869	797.047	764.225	541.782	55.5	42.9099	45.1328	169.539	619.89	480.987	3.14575	2.60183e-08	2.73385e-07	0	99.05	KAJ8693852.1	hypothetical protein PTI98_008805	Pleurotus ostreatus
ENSOPET00005026251	225.017	168.831	173.591	777.994	605.872	672.099	60.2571	40.2828	51.0938	668.185	205.423	467.65	3.14492	7.91428e-11	1.32352e-09	7.74e-257	97.18	KDQ26601.1	hypothetical protein PLEOSDRAFT_1105502	Pleurotus ostreatus PC15
ENSOPET00005019524	53.6255	44.9019	49.9215	352.479	508.336	276.321	23.7857	32.4014	51.9453	197.242	387.318	370.742	3.14316	1.82196e-09	2.36102e-08	8.85e-166	95.79	KAG9220315.1	hypothetical protein CCMSSC00406_0006380	Pleurotus cornucopiae
ENSOPET00005002565	108.302	114.051	68.0747	964.29	703.408	1233.19	142.714	64.8027	70.6797	756.833	809.929	888.18	3.14151	8.9853e-18	3.42879e-16	1.13e-233	97.64	KAF9489197.1	thioredoxin reductase	Pleurotus eryngii
ENSOPET00005016334	337.525	1247.37	837.319	397.994	1063.72	1151.14	95.1429	71.8084	109	230.485	1285.93	918.409	3.14133	0.000103333	0.000471845	0	98.08	XP_036632703.1	uncharacterized protein PC9H_004618	Pleurotus ostreatus
ENSOPET00005009995	43.1107	17.9608	39.7102	383.175	411.947	323.38	37.2643	77.9384	54.5	550.726	521.25	424.086	3.14009	1.11967e-17	4.20713e-16	5.1e-134	95.88	KAG9225443.1	hypothetical protein CCMSSC00406_0002946	Pleurotus cornucopiae
ENSOPET00005026246	225.017	168.831	173.591	777.994	605.872	672.099	60.2571	40.2828	51.9453	668.185	205.423	467.65	3.13685	8.61478e-11	1.42649e-09	1.28e-257	97.18	KDQ26601.1	hypothetical protein PLEOSDRAFT_1105502	Pleurotus ostreatus PC15
ENSOPET00005001512	7.36036	6.28627	3.40374	213.816	165.238	148.417	13.4786	22.7685	35.7656	211.647	210.853	208.931	3.1323	1.64792e-15	4.96607e-14	5.79e-239	85.93	KAF4586440.1	hypothetical protein EYR38_010716	Pleurotus pulmonarius
ENSOPET00005023308	828.567	811.826	793.07	1782.51	1678.77	1736.36	173.636	159.38	225.664	1425.02	1980.03	1477.63	3.12758	3.67361e-19	1.6413e-17	3.82e-177	97.96	XP_036632195.1	uncharacterized protein PC9H_006632	Pleurotus ostreatus
ENSOPET00005013120	172.443	144.584	138.419	202.173	270.806	222.022	22.2	20.1414	28.1016	182.837	205.423	226.713	3.12599	6.72396e-16	2.10151e-14	2.85e-217	98.08	KAG9226744.1	hypothetical protein CCMSSC00406_0008444	Pleurotus cornucopiae
ENSOPET00005021104	259.716	222.713	145.226	491.142	153.763	293.214	20.6143	33.2771	46.8359	275.917	225.332	362.74	3.10056	1.75074e-07	1.55975e-06	3.03e-84	76.22	KAF9489555.1	hypothetical protein BDN71DRAFT_298957	Pleurotus eryngii
ENSOPET00005027159	38.9048	37.7176	41.9794	42.3398	9.17988	32.5793	6.34286	7.0057	5.10938	58.7293	47.9623	51.566	3.09996	7.65071e-10	1.07465e-08
ENSOPET00005015031	33.6474	40.4117	53.3252	527.131	348.835	514.029	35.6786	46.4128	50.2422	462.078	323.972	344.959	3.09536	9.2005e-17	3.14158e-15
ENSOPET00005002298	113.56	177.812	124.804	191.588	394.735	248.568	19.8214	24.52	33.2109	159.566	285.964	216.044	3.09266	5.88554e-10	8.44315e-09	5.56e-285	84.96	XP_036635474.1	uncharacterized protein PC9H_004417	Pleurotus ostreatus
ENSOPET00005021904	255.51	175.117	218.974	1307.24	1122.24	1168.03	178.393	150.623	147.32	1548.02	1174.62	1321.16	3.08566	2.88719e-18	1.15922e-16	6.21e-270	98.69	KAG9227115.1	hypothetical protein CCMSSC00406_0009647	Pleurotus cornucopiae
ENSOPET00005031170	97.7877	136.502	79.4205	1252.2	932.905	1093.22	258.471	94.577	126.883	1309.77	1453.35	1310.49	3.08541	3.16394e-18	1.26656e-16	0	93.45	XP_036629638.1	uncharacterized protein PC9H_008702	Pleurotus ostreatus
ENSOPET00005022314	2521.45	2687.83	2340.64	4261.5	2455.62	3247.07	1090.97	338.025	293.789	3068.33	7379.85	4170.62	3.08501	4.23406e-08	4.25793e-07	1.72e-246	99.4	KAJ8691537.1	hypothetical protein PTI98_011099	Pleurotus ostreatus
ENSOPET00005031166	97.7877	136.502	79.4205	1251.14	932.905	1093.22	258.471	94.577	126.883	1309.77	1453.35	1308.71	3.08478	3.21284e-18	1.28423e-16	0	93.45	XP_036629638.1	uncharacterized protein PC9H_008702	Pleurotus ostreatus
ENSOPET00005011429	2749.62	3499.65	3003.23	1595.15	1411.41	1367.12	206.143	361.669	311.672	2128.66	2940.18	2376.48	3.0816	4.34425e-19	1.91552e-17	1.88e-282	99.47	KAG9220648.1	hypothetical protein CCMSSC00406_0003747	Pleurotus cornucopiae
ENSOPET00005030799	2.10296	1.79608	5.67289	78.3287	185.893	124.284	11.1	9.63284	12.7734	93.0804	106.784	83.5725	3.08052	5.50725e-07	4.38059e-06
ENSOPET00005026760	25.2355	23.349	21.557	95.2646	26.3921	67.5719	13.4786	12.26	11.0703	73.1346	140.267	97.7976	3.07971	7.72413e-07	5.91553e-06	7.7e-233	97.01	KAG9224559.1	hypothetical protein CCMSSC00406_0002290	Pleurotus cornucopiae
ENSOPET00005007949	77.8096	101.478	81.6897	454.095	619.642	381.299	80.8714	42.9099	33.2109	359.025	716.719	248.05	3.07591	4.66072e-06	2.98679e-05	3.7e-210	97.39	KAF9489927.1	hypothetical protein BDN71DRAFT_1498813	Pleurotus eryngii
ENSOPET00005019059	296.517	250.553	179.263	915.599	398.177	492.309	99.1072	158.504	252.063	916.399	1541.13	1834.15	3.0739	8.68314e-08	8.18805e-07	3.23e-135	98.95	KAG9219521.1	hypothetical protein CCMSSC00406_0009760	Pleurotus cornucopiae
ENSOPET00005011215	29.4415	29.6353	32.9028	160.891	197.367	252.188	15.8571	25.3957	22.9922	241.566	137.552	158.254	3.06427	2.86327e-12	5.9338e-11
ENSOPET00005015629	1353.26	1262.64	1075.58	991.811	717.178	754.151	203.764	105.961	173.719	1359.64	1854.24	829.502	3.06414	3.08132e-14	8.13861e-13	3.78e-131	76.57	KAF4575390.1	hypothetical protein EYR36_006749	Pleurotus pulmonarius
ENSOPET00005020276	283.9	216.427	211.032	402.228	190.482	370.439	88.8	36.7799	38.3203	393.376	401.797	574.339	3.06277	5.4717e-15	1.5783e-13	1.69e-180	89.37	KAF9498701.1	hypothetical protein BDN71DRAFT_353372	Pleurotus eryngii
ENSOPET00005010082	2513.04	3192.53	3248.3	4188.47	5106.31	3901.07	256.093	466.755	504.977	3106.01	4063.22	3012.17	3.05176	7.3207e-19	3.17596e-17	0	98.74	KDQ33896.1	hypothetical protein PLEOSDRAFT_1074008	Pleurotus ostreatus PC15
ENSOPET00005010329	2513.04	3193.42	3248.3	4197.99	5125.81	3907.1	256.886	468.506	508.383	3109.33	4066.84	3017.5	3.04652	8.21473e-19	3.54101e-17	0	100	KDQ33896.1	hypothetical protein PLEOSDRAFT_1074008	Pleurotus ostreatus PC15
ENSOPET00005010547	15.7722	17.9608	7.94205	76.2117	78.029	84.4649	7.13572	12.26	6.8125	76.4589	66.9662	72.0146	3.03919	4.84753e-11	8.46385e-10	1.74e-139	91.19	KAF4565628.1	hypothetical protein EYR36_002204	Pleurotus pulmonarius
ENSOPET00005017664	2165	2123.86	2009.34	2262.01	3483.76	2474.82	284.636	190.905	382.352	1467.12	3698.52	1865.27	3.03484	6.83268e-11	1.15773e-09	0	100	KAG9220921.1	hypothetical protein CCMSSC00406_0002479	Pleurotus cornucopiae
ENSOPET00005002577	108.302	114.051	68.0747	908.189	703.408	1213.88	142.714	64.8027	70.6797	703.644	754.727	813.498	3.0297	1.51562e-16	5.04725e-15	2.68e-224	98.14	KAF9489197.1	thioredoxin reductase	Pleurotus eryngii
ENSOPET00005002584	108.302	114.051	68.0747	908.189	703.408	1213.88	142.714	64.8027	70.6797	703.644	754.727	813.498	3.0297	1.51562e-16	5.04725e-15	4.08e-220	99.37	KAF9489197.1	thioredoxin reductase	Pleurotus eryngii
ENSOPET00005011441	2868.44	3623.58	3219.93	1694.65	1616.81	1616.9	215.657	422.969	334.664	2297.09	3113.02	2508.06	3.02423	1.44216e-18	6.00514e-17	0	100	KAG9220648.1	hypothetical protein CCMSSC00406_0003747	Pleurotus cornucopiae
ENSOPET00005010337	2514.09	3194.32	3248.3	4199.05	5129.26	3907.1	264.021	474.636	516.047	3109.33	4068.65	3017.5	3.02251	1.41095e-18	5.88427e-17	0	100	KDQ33896.1	hypothetical protein PLEOSDRAFT_1074008	Pleurotus ostreatus PC15
ENSOPET00005008122	11350.7	12483.6	12699.3	15209.5	11107.7	14667.9	1263.81	1186.59	1500.45	11468.8	8425.97	12171.4	3.02081	1.82348e-18	7.47736e-17	0	99.09	KAJ8688934.1	hypothetical protein PTI98_013005	Pleurotus ostreatus
ENSOPET00005024777	28.39	30.5333	29.499	64.5682	60.8167	41.0258	6.34286	12.26	13.625	107.486	57.0117	96.9086	3.01991	2.01021e-11	3.7505e-10	1.16e-282	87.21	KDQ24413.1	hypothetical protein PLEOSDRAFT_1078544	Pleurotus ostreatus PC15
ENSOPET00005020707	1620.33	1588.63	1356.96	4563.18	5525.14	4489.91	466.993	385.314	846.453	4119.92	5288.52	4369.78	3.01983	1.67757e-18	6.92121e-17	0	98.43	KAF4562638.1	hypothetical protein EYR36_004032	Pleurotus pulmonarius
ENSOPET00005030533	12.6178	17.9608	1.13458	157.716	125.076	101.358	6.34286	0.875713	26.3984	90.8642	109.499	72.0146	3.01834	4.69869e-12	9.4751e-11	2.87e-170	92.64	KAG9218223.1	hypothetical protein CCMSSC00406_0005904	Pleurotus cornucopiae
ENSOPET00005000127	116.714	99.6822	127.073	437.159	779.142	382.505	46.7786	56.0456	44.2813	402.24	421.706	362.74	3.01202	5.37449e-09	6.42102e-08	1.22e-197	71.4	KAF4584557.1	hypothetical protein EYR38_001786	Pleurotus pulmonarius
ENSOPET00005020692	1627.69	1600.3	1359.23	4568.47	5534.32	4481.46	471.75	390.568	849.859	4109.94	5289.42	4379.56	3.00856	2.14476e-18	8.78146e-17	0	97.57	KAJ8691017.1	hypothetical protein PTI98_010631	Pleurotus ostreatus
ENSOPET00005014056	275.488	252.349	258.684	1080.72	961.592	1294.73	72.15	59.5485	100.484	485.348	697.715	682.805	3.00651	2.29308e-17	8.38234e-16	1.21e-217	99.66	KAJ8696018.1	hypothetical protein PTI98_005920	Pleurotus ostreatus
ENSOPET00005009531	23.1326	43.1058	43.114	195.822	258.184	207.542	19.0286	23.6442	34.0625	147.377	238.001	231.158	3.00622	5.36456e-15	1.54905e-13	0	90.66	KAF9496861.1	DNA mismatch repair protein MutL	Pleurotus eryngii
ENSOPET00005005594	5571.79	5636.09	4366.99	12286	9210.86	10240.8	1218.62	1856.51	1790.84	12274.4	14954.3	11844.2	3.00537	1.57159e-18	6.53397e-17	1.01e-259	96.44	XP_036635043.1	uncharacterized protein PC9H_003980	Pleurotus ostreatus
ENSOPET00005013651	1155.58	831.583	840.723	2311.75	1217.48	2390.36	99.9	165.51	222.258	1472.67	1118.52	1323.82	3.00504	4.39016e-13	1.01004e-11	1.25e-99	89.6	XP_036630502.1	uncharacterized protein PC9H_007349	Pleurotus ostreatus
ENSOPET00005031519	99.8906	88.0077	85.0934	370.474	363.753	293.214	145.886	91.0741	100.484	515.267	1283.22	864.175	2.98015	1.64491e-05	9.28464e-05	0	99.05	XP_036629600.1	uncharacterized protein PC9H_008664	Pleurotus ostreatus
ENSOPET00005031525	99.8906	88.0077	85.0934	370.474	358.015	290.8	145.886	91.0741	100.484	515.267	1283.22	863.286	2.97966	1.72273e-05	9.69545e-05	0	99.05	XP_036629600.1	uncharacterized protein PC9H_008664	Pleurotus ostreatus
ENSOPET00005018879	37.8533	46.698	61.2672	173.593	104.421	165.31	15.8571	7.88141	15.3281	111.918	97.7344	97.7976	2.97634	2.37909e-12	4.94561e-11	1.22e-80	87.5	KDQ30234.1	hypothetical protein PLEOSDRAFT_1081782	Pleurotus ostreatus PC15
ENSOPET00005008326	229.223	211.039	249.607	857.382	388.997	779.49	54.7071	67.4299	64.7188	525.24	477.813	465.872	2.97476	4.08361e-11	7.23827e-10	1.85e-54	96.2	KAF4578406.1	hypothetical protein EYR36_000213	Pleurotus pulmonarius
ENSOPET00005022021	3609.73	3447.57	2805.81	7354.43	9378.39	7167.45	1037.06	966.787	1322.48	8545.67	8627.78	8888.03	2.96992	5.05893e-18	1.98677e-16	0	97.87	KDQ24745.1	hypothetical protein PLEOSDRAFT_46323	Pleurotus ostreatus PC15
ENSOPET00005022030	4076.59	3790.62	3249.43	8835.26	11216.7	8940	1180.56	1176.96	1573.69	10647.7	9840.41	10211.9	2.96519	5.99473e-18	2.33387e-16	0	98.64	XP_036628708.1	uncharacterized protein PC9H_009821	Pleurotus ostreatus
ENSOPET00005022041	4076.59	3790.62	3249.43	8835.26	11216.7	8940	1180.56	1176.96	1573.69	10647.7	9840.41	10211.9	2.96519	5.99473e-18	2.33387e-16	0	98.03	XP_036628708.1	uncharacterized protein PC9H_009821	Pleurotus ostreatus
ENSOPET00005020283	294.415	221.815	222.377	403.287	197.367	372.852	92.7643	42.9099	43.4297	398.916	407.227	586.786	2.95925	9.14662e-15	2.56153e-13	1.69e-180	89.37	KAF9498701.1	hypothetical protein BDN71DRAFT_353372	Pleurotus eryngii
ENSOPET00005006871	8423.41	9406.05	9819.78	11189.4	10654.4	10698.1	405.943	909.865	796.211	6064.63	5542.81	4786.75	2.95649	6.80246e-18	2.63691e-16	2.42e-180	72.49	KAF9499720.1	translation elongation factor Tu	Pleurotus eryngii
ENSOPET00005011850	38.9048	47.596	40.8448	457.27	1201.42	736.051	106.243	42.0342	48.5391	441.024	568.308	518.327	2.9564	2.53267e-05	0.000136931	0	98.22	KAG9225936.1	hypothetical protein CCMSSC00406_0006442	Pleurotus cornucopiae
ENSOPET00005007587	14.7207	23.349	14.7495	377.883	408.505	335.446	30.1286	41.1585	28.9531	319.133	203.613	250.718	2.94787	8.06622e-15	2.2803e-13	4.16e-117	99.47	KAG9225505.1	hypothetical protein CCMSSC00406_0003008	Pleurotus cornucopiae
ENSOPET00005002286	10.5148	7.1843	4.53831	47.6323	28.6871	32.5793	11.1	10.5086	12.7734	76.4589	79.6355	108.466	2.94387	9.18713e-11	1.51013e-09	8.52e-146	83.46	XP_036635307.1	uncharacterized protein PC9H_004247	Pleurotus ostreatus
ENSOPET00005011221	31.5444	30.5333	37.4411	170.418	228.349	255.808	18.2357	30.6499	24.6953	254.863	146.602	163.589	2.94098	1.34583e-12	2.87533e-11	3.05e-155	92.68	KAJ8700771.1	hypothetical protein PTI98_003762	Pleurotus ostreatus
ENSOPET00005002305	199.781	264.023	221.243	359.889	584.07	477.83	34.8857	52.5428	62.1641	352.376	446.14	345.848	2.93544	6.26184e-16	1.96163e-14	0	85.62	XP_036635474.1	uncharacterized protein PC9H_004417	Pleurotus ostreatus
ENSOPET00005023302	1500.46	1430.57	1386.45	1825.91	957.002	1785.83	179.979	158.504	263.984	1317.53	1950.16	1336.27	2.93392	2.37646e-17	8.67536e-16	3.31e-212	94.08	XP_036632196.1	uncharacterized protein PC9H_006633	Pleurotus ostreatus
ENSOPET00005030803	3.15444	3.59215	6.80747	79.3872	188.187	127.904	11.8929	12.26	13.625	95.2966	108.594	84.4616	2.93222	9.76523e-07	7.29373e-06
ENSOPET00005014052	277.591	254.145	264.357	1084.96	962.74	1294.73	78.4929	63.927	105.594	489.78	702.24	688.14	2.92236	1.24208e-16	4.19335e-15	1.21e-217	99.66	KAJ8696018.1	hypothetical protein PTI98_005920	Pleurotus ostreatus
ENSOPET00005020668	4179.63	4394.1	4092.42	6249.36	4299.62	6535.17	197.421	515.795	533.078	3937.08	2732.04	2778.34	2.92228	2.39766e-17	8.74091e-16	2.2e-123	99.44	KAF9490565.1	hypothetical protein BDN71DRAFT_1511127	Pleurotus eryngii
ENSOPET00005000969	3232.25	3742.12	3602.29	4696.55	10477.7	5495.04	657.279	589.355	562.031	2794.63	6895.71	3990.14	2.91912	2.24635e-06	1.55078e-05	0	96.56	KDQ30177.1	hypothetical protein PLEOSDRAFT_1036613	Pleurotus ostreatus PC15
ENSOPET00005007393	4103.93	4201.92	4741.4	4008.52	3444.75	4074.83	511.393	377.432	379.797	3845.11	2356.49	3391.8	2.91878	4.33281e-17	1.53593e-15	0	99.05	KAG9226676.1	hypothetical protein CCMSSC00406_0006099	Pleurotus cornucopiae
ENSOPET00005025278	69.3977	114.949	88.4971	197.939	126.223	147.21	14.2714	37.6556	22.1406	214.971	199.994	142.251	2.91132	8.72354e-14	2.19646e-12	2.23e-156	98.13	XP_036627530.1	uncharacterized protein PC9H_010654	Pleurotus ostreatus
ENSOPET00005027822	2466.77	2445.36	2521.03	3989.47	3265.74	3874.52	196.629	412.461	356.805	2683.82	2268.71	2216.45	2.89183	4.58814e-17	1.61792e-15	1.07e-139	96.19	XP_036629594.1	54S ribosomal protein L25, mitochondrial	Pleurotus ostreatus
ENSOPET00005027832	2466.77	2445.36	2521.03	3989.47	3265.74	3874.52	196.629	412.461	356.805	2683.82	2268.71	2216.45	2.89183	4.58814e-17	1.61792e-15	5.56e-123	87.26	XP_036629594.1	54S ribosomal protein L25, mitochondrial	Pleurotus ostreatus
ENSOPET00005007524	1244.95	1166.55	1120.96	2438.77	2223.83	2573.77	126.857	270.595	215.445	1790.69	1342.94	1408.29	2.88958	8.48177e-17	2.91464e-15	6.33e-173	83.28	XP_036625742.1	mitochondrial 37S ribosomal protein rsm10	Pleurotus ostreatus
ENSOPET00005017070	358.555	314.313	285.914	1707.35	2336.28	1455.21	128.443	336.274	397.68	2622.87	1395.43	2348.03	2.88404	1.29382e-10	2.08598e-09	3.25e-102	100	KAG9219309.1	hypothetical protein CCMSSC00406_0001719	Pleurotus cornucopiae
ENSOPET00005030826	258.664	255.941	248.473	1036.27	2206.61	1349.02	34.8857	133.108	95.375	747.968	569.212	624.127	2.88187	4.14426e-06	2.68261e-05	2.98e-221	92.16	KAF9500633.1	DnaJ-domain-containing protein	Pleurotus eryngii
ENSOPET00005030732	79.9125	76.3332	103.247	755.766	344.245	512.822	70.5643	36.7799	36.6172	302.511	413.561	344.959	2.88171	1.10435e-07	1.02172e-06	2.76e-250	97.77	XP_036629669.1	uncharacterized protein PC9H_008733	Pleurotus ostreatus
ENSOPET00005001527	902.17	891.752	822.569	1132.59	305.231	646.76	74.5286	121.724	105.594	790.076	779.161	649.021	2.87754	2.2795e-10	3.52334e-09	2.09e-80	96.72	XP_036634785.1	uncharacterized protein PC9H_003720	Pleurotus ostreatus
ENSOPET00005028114	8.41184	2.69411	3.40374	22.2284	28.6871	13.2731	7.92857	8.75713	11.9219	48.7564	67.8711	93.3523	2.87578	4.33622e-07	3.5283e-06
ENSOPET00005024373	1499.41	2073.57	1747.25	1817.44	1403.37	1774.97	133.993	279.352	254.617	1289.83	1957.4	1653.67	2.87521	4.44275e-17	1.57076e-15	0	98.1	KAG9224560.1	hypothetical protein CCMSSC00406_0002289	Pleurotus cornucopiae
ENSOPET00005007804	1580.38	2056.51	1936.73	2249.3	1614.51	2282.96	97.5214	218.052	212.039	1374.04	1321.22	1173.57	2.87435	9.99951e-17	3.39718e-15	3.28e-191	98.21	XP_036636807.1	54S ribosomal protein L17 mitochondrial	Pleurotus ostreatus
ENSOPET00005016882	50.4711	37.7176	57.8635	111.142	129.666	109.804	3.96429	17.5143	13.625	75.3508	80.5404	100.465	2.86846	1.7095e-11	3.22745e-10
ENSOPET00005024586	2567.72	2563	2861.41	4980.22	9121.36	6513.45	361.543	594.609	654	3384.14	4549.18	3824.78	2.86839	3.99382e-13	9.23584e-12	5.97e-239	98.56	XP_036627654.1	uncharacterized protein PC9H_010778	Pleurotus ostreatus
ENSOPET00005024911	594.086	544.211	524.175	800.223	877.826	865.162	168.879	117.345	84.3047	1236.64	648.848	819.722	2.86808	9.42657e-16	2.90573e-14	1.12e-150	91.19	KDQ24196.1	hypothetical protein PLEOSDRAFT_170681	Pleurotus ostreatus PC15
ENSOPET00005030948	1514.13	1523.97	1454.53	5318.94	6366.24	5690.52	455.1	542.942	490.5	3776.41	3911.19	3172.2	2.86702	7.03858e-17	2.44679e-15	1.06e-179	95.11	KAJ8693730.1	hypothetical protein PTI98_008701	Pleurotus ostreatus
ENSOPET00005011839	36.8018	40.4117	37.4411	429.749	1157.81	697.438	103.864	41.1585	48.5391	405.565	529.395	473.874	2.86363	8.1794e-05	0.000384441	0	96.45	KAG9225936.1	hypothetical protein CCMSSC00406_0006442	Pleurotus cornucopiae
ENSOPET00005022616	3646.53	3715.18	3535.35	3682.51	3587.04	3113.13	227.55	593.733	447.07	2919.84	3039.72	3267.33	2.86289	4.42198e-17	1.56547e-15	6.42e-248	96.83	KAJ8691683.1	hypothetical protein PTI98_011230	Pleurotus ostreatus
ENSOPET00005013197	767.581	580.133	613.807	603.343	429.159	534.542	200.593	57.797	57.9063	680.374	719.434	899.738	2.862	7.81979e-16	2.42431e-14	1.81e-258	98.52	KAJ8696840.1	hypothetical protein PTI98_006673	Pleurotus ostreatus
ENSOPET00005013207	767.581	580.133	613.807	603.343	429.159	534.542	200.593	57.797	57.9063	680.374	719.434	899.738	2.862	7.81979e-16	2.42431e-14	6.35e-258	98.52	KAJ8696840.1	hypothetical protein PTI98_006673	Pleurotus ostreatus
ENSOPET00005029908	3757.99	4516.23	3671.5	7117.33	3370.16	5803.94	1313.76	481.642	648.891	5364.31	8016.94	4338.66	2.85788	7.36514e-11	1.24093e-09	3.43e-247	90.86	KAG9221923.1	hypothetical protein CCMSSC00406_0005748	Pleurotus cornucopiae
ENSOPET00005029915	3780.07	4548.56	3696.46	7138.5	3394.26	5866.69	1324.07	487.772	652.297	5388.69	8072.14	4361.77	2.85455	7.39775e-11	1.24409e-09	4.05e-300	99	KAG9221923.1	hypothetical protein CCMSSC00406_0005748	Pleurotus cornucopiae
ENSOPET00005029880	3780.07	4548.56	3696.46	7138.5	3394.26	5864.27	1324.07	487.772	652.297	5387.58	8071.23	4361.77	2.85439	7.39465e-11	1.24409e-09	6.29e-296	98.73	KAG9221923.1	hypothetical protein CCMSSC00406_0005748	Pleurotus cornucopiae
ENSOPET00005029894	3780.07	4548.56	3696.46	7131.09	3385.08	5857.04	1324.07	487.772	653.149	5383.15	8064.9	4357.33	2.85266	7.82187e-11	1.30969e-09	3.78e-285	91.9	XP_036629631.1	uncharacterized protein PC9H_008695	Pleurotus ostreatus
ENSOPET00005022979	26838	41507.3	34435.6	14147.9	21277.8	18623.3	1364.51	1831.11	2059.08	7033.11	16373.2	14536.3	2.85214	1.85734e-15	5.57844e-14	0	99.75	KAG9224443.1	hypothetical protein CCMSSC00406_0007636	Pleurotus cornucopiae
ENSOPET00005023331	297.569	371.788	282.51	426.574	126.223	265.461	155.4	49.0399	37.4688	315.809	866.036	562.781	2.85038	1.67048e-05	9.42109e-05	2.94e-55	67.12	KAJ8691536.1	hypothetical protein PTI98_011098	Pleurotus ostreatus
ENSOPET00005023325	297.569	371.788	282.51	426.574	126.223	265.461	155.4	49.0399	37.4688	314.701	866.036	562.781	2.84947	1.73524e-05	9.75568e-05	7.37e-61	77.78	KAJ8691536.1	hypothetical protein PTI98_011098	Pleurotus ostreatus
ENSOPET00005021198	7.36036	7.1843	10.2112	89.9721	169.828	133.937	11.1	14.8871	11.0703	60.9455	94.1146	112.023	2.84945	3.26739e-08	3.36622e-07
ENSOPET00005007815	1589.84	2066.39	1953.74	2251.42	1622.54	2286.58	99.9	225.058	214.594	1375.15	1326.65	1178.02	2.84616	1.78475e-16	5.86378e-15	3.03e-204	98.31	XP_036636807.1	54S ribosomal protein L17 mitochondrial	Pleurotus ostreatus
ENSOPET00005031105	757.066	900.732	880.433	1502.01	1608.77	1627.76	91.1786	141.865	134.547	949.642	851.556	798.384	2.82211	6.77588e-16	2.11529e-14	1.25e-267	95.32	KDQ32072.1	hypothetical protein PLEOSDRAFT_154273	Pleurotus ostreatus PC15
ENSOPET00005031101	757.066	899.834	879.298	1498.83	1608.77	1627.76	91.1786	141.865	134.547	947.426	848.842	797.495	2.81887	7.25544e-16	2.25454e-14	8.08e-263	95.25	KDQ32072.1	hypothetical protein PLEOSDRAFT_154273	Pleurotus ostreatus PC15
ENSOPET00005005059	266.025	208.345	257.549	494.318	179.008	293.214	53.1214	42.9099	69.8281	415.538	429.85	321.843	2.81506	1.8861e-10	2.95771e-09
ENSOPET00005023578	227.12	180.506	155.437	851.031	828.484	763.804	101.486	83.1927	96.2266	586.185	543.874	846.394	2.81476	1.47281e-15	4.47843e-14	0	94.91	KAF4581504.1	hypothetical protein EYR38_002833	Pleurotus pulmonarius
ENSOPET00005028001	19.9781	31.4313	23.8261	117.493	212.285	106.184	8.72143	14.0114	9.36719	97.5128	66.0612	61.3458	2.80876	1.32317e-05	7.62188e-05	4.04e-77	64.57	KAF4569373.1	hypothetical protein EYR36_009163	Pleurotus pulmonarius
ENSOPET00005015068	8479.14	8113.77	7843.34	8513.48	7888.96	6380.72	1073.53	1180.46	954.602	8274.19	7209.72	6964.97	2.80663	2.42948e-16	7.92404e-15	9.6e-270	97.04	XP_036630371.1	uncharacterized protein PC9H_007217	Pleurotus ostreatus
ENSOPET00005029176	18.9266	15.2666	21.557	1405.68	741.275	1252.49	57.8786	89.3227	77.4922	690.347	184.609	694.363	2.80411	3.04371e-05	0.000161546	3.39e-252	98.34	KAF4564574.1	Versatile peroxidase vpl2	Pleurotus pulmonarius
ENSOPET00005022624	4292.14	4220.78	4288.71	4635.15	6500.5	4570.76	292.564	732.971	557.774	3678.89	3562.78	3793.66	2.80112	1.73108e-16	5.70133e-15	0	96.27	KAJ8691683.1	hypothetical protein PTI98_011230	Pleurotus ostreatus
ENSOPET00005017811	1646.62	1690.11	1637.2	3053.76	5793.65	3422.03	728.636	538.563	545	3309.9	6283.96	3017.5	2.79891	6.95394e-07	5.39436e-06	0	96.61	KAF9495458.1	hypothetical protein BDN71DRAFT_882716	Pleurotus eryngii
ENSOPET00005030831	271.282	266.717	256.415	1052.14	2221.53	1349.02	35.6786	143.617	107.297	762.373	590.931	638.352	2.7969	5.23144e-06	3.31341e-05	2.98e-221	92.16	KAF9500633.1	DnaJ-domain-containing protein	Pleurotus eryngii
ENSOPET00005027783	129.332	162.545	136.149	562.061	181.303	337.859	118.929	79.6898	74.0859	578.428	687.761	626.794	2.79525	2.46211e-11	4.52776e-10	0	94.68	XP_036628408.1	uncharacterized protein PC9H_009519	Pleurotus ostreatus
ENSOPET00005014482	242.892	313.415	314.278	543.008	491.123	539.368	27.75	64.8027	57.9063	427.727	282.344	333.401	2.79395	1.58882e-14	4.3025e-13	0	95.41	KAG9226993.1	hypothetical protein CCMSSC00406_0008965	Pleurotus cornucopiae
ENSOPET00005014485	242.892	313.415	314.278	543.008	491.123	539.368	27.75	64.8027	57.9063	427.727	282.344	333.401	2.79395	1.58882e-14	4.3025e-13	0	98.52	KAG9226993.1	hypothetical protein CCMSSC00406_0008965	Pleurotus cornucopiae
ENSOPET00005030821	269.179	263.125	255.28	1050.03	2218.09	1347.82	35.6786	143.617	107.297	760.157	589.121	632.128	2.78945	5.73481e-06	3.59557e-05	1.25e-134	92.63	KAF9500633.1	DnaJ-domain-containing protein	Pleurotus eryngii
ENSOPET00005012946	3029.32	2683.34	2896.58	3535.38	3693.75	2518.26	187.114	370.426	357.656	2711.52	1837.05	1762.14	2.78565	7.14668e-16	2.22331e-14	7.28e-215	100	KAG9226211.1	hypothetical protein CCMSSC00406_0005122	Pleurotus cornucopiae
ENSOPET00005002677	2320.62	2334.9	1935.59	2124.4	2021.87	2264.87	463.821	370.426	412.156	2484.36	3256	2838.8	2.78307	4.05163e-16	1.28872e-14	0	82.52	KAG9223236.1	hypothetical protein CCMSSC00406_0000075	Pleurotus cornucopiae
ENSOPET00005020146	15466.2	18404.4	15729.8	18191.3	12237.9	15331.6	1529.42	2839.06	2608.34	12973.6	21091.6	13922.8	2.78204	1.43102e-16	4.7892e-15	0	98.63	KAF4577126.1	hypothetical protein EYR36_005113	Pleurotus pulmonarius
ENSOPET00005004618	1149.27	1289.58	1223.08	2836.77	3489.5	3615.1	187.114	414.212	364.469	2387.96	2131.15	2115.99	2.78033	4.76327e-16	1.5009e-14	3.2e-145	85.17	XP_036626181.1	uncharacterized protein PC9H_001914	Pleurotus ostreatus
ENSOPET00005001960	177.7	244.266	217.839	525.014	765.372	707.092	62.6357	81.4413	86.0078	438.808	570.117	564.559	2.77373	4.2031e-15	1.2255e-13	0	98.93	KDQ23426.1	hypothetical protein PLEOSDRAFT_1049443	Pleurotus ostreatus PC15
ENSOPET00005011127	28963	38286.1	29383.3	32036.4	20402.3	28274	7425.11	5241.14	6126.99	32870.7	60810.7	34703	2.77218	1.36839e-11	2.62577e-10	0	99.78	KAG9221412.1	hypothetical protein CCMSSC00406_0008332	Pleurotus cornucopiae
ENSOPET00005019933	232.377	317.007	276.837	445.627	394.735	416.291	49.95	42.9099	35.7656	228.269	352.93	296.949	2.77129	2.88006e-14	7.6145e-13	9.63e-308	99.55	XP_036633464.1	uncharacterized protein PC9H_005389	Pleurotus ostreatus
ENSOPET00005031331	933.715	1189.9	966.661	551.476	641.444	438.011	118.929	81.4413	108.148	797.832	617.175	687.251	2.76851	5.09093e-15	1.47162e-13	0	88.98	XP_036629267.1	uncharacterized protein PC9H_008325	Pleurotus ostreatus
ENSOPET00005024795	28.39	30.5333	30.6336	64.5682	64.2591	42.2324	10.3071	14.0114	14.4766	108.594	57.9167	97.7976	2.76827	3.42752e-10	5.13575e-09	1.08e-282	87.39	KDQ24413.1	hypothetical protein PLEOSDRAFT_1078544	Pleurotus ostreatus PC15
ENSOPET00005011119	28629.7	37455.4	28835.3	31859.7	20316.2	28113.5	7373.57	5206.11	6063.13	32661.3	60089.5	34207.8	2.76767	1.18582e-11	2.29506e-10	3.13e-171	99.59	KAG9221412.1	hypothetical protein CCMSSC00406_0008332	Pleurotus cornucopiae
ENSOPET00005002686	2334.29	2358.25	1944.67	2129.69	2035.64	2272.1	472.543	376.556	415.563	2489.9	3272.29	2846.8	2.76709	5.66906e-16	1.78423e-14	0	98.85	KAG9223236.1	hypothetical protein CCMSSC00406_0000075	Pleurotus cornucopiae
ENSOPET00005017824	1656.08	1713.46	1653.08	3075.99	5808.57	3447.37	746.872	557.829	557.774	3330.95	6303.87	3032.62	2.76583	7.44347e-07	5.73283e-06	0	94.81	KAF9495458.1	hypothetical protein BDN71DRAFT_882716	Pleurotus eryngii
ENSOPET00005018671	11290.8	12366	11849.5	3520.56	1930.07	3802.13	547.864	717.209	562.883	4824.67	2834.3	4754.74	2.76363	6.91904e-16	2.15748e-14	0	99.52	KAG9220649.1	hypothetical protein CCMSSC00406_0003748	Pleurotus cornucopiae
ENSOPET00005009778	44.1622	34.1254	35.1719	249.805	176.713	196.682	19.8214	43.7856	78.3438	188.377	377.363	397.414	2.76238	5.56938e-08	5.46014e-07	1.62e-26	96.77	KAG9226975.1	hypothetical protein CCMSSC00406_0003352	Pleurotus cornucopiae
ENSOPET00005006876	9627.35	10498.1	10916.9	12544.2	11688.3	11743	551.829	1184.84	1006.55	6962.19	6173.56	5474.89	2.76219	4.73333e-16	1.49321e-14	0	99.55	KAF4572850.1	translation elongation factor Tu	Pleurotus pulmonarius
ENSOPET00005024381	1485.74	2048.42	1693.93	1839.67	1432.06	1785.83	185.529	290.737	256.32	1319.75	1973.69	1667.01	2.7594	5.89195e-16	1.85006e-14	0	97.9	KDQ24353.1	hypothetical protein PLEOSDRAFT_33155	Pleurotus ostreatus PC15
ENSOPET00005031333	934.766	1190.8	966.661	551.476	641.444	438.011	118.929	84.0684	108.148	797.832	617.175	687.251	2.75628	6.39663e-15	1.82942e-13	0	88.98	XP_036629267.1	uncharacterized protein PC9H_008325	Pleurotus ostreatus
ENSOPET00005022070	817	730.105	690.958	563.12	319.001	516.442	91.9714	68.3056	80.8984	491.997	396.367	734.371	2.75027	7.31024e-15	2.07748e-13	0	97.93	XP_036627581.1	uncharacterized protein PC9H_010705	Pleurotus ostreatus
ENSOPET00005002832	67.2947	52.9842	56.7289	91.0306	167.533	106.184	34.8857	28.8985	24.6953	152.918	281.439	160.922	2.75015	1.07703e-07	9.97585e-07
ENSOPET00005008214	968.413	886.364	919.009	2165.68	3412.62	2471.2	145.093	304.748	285.273	1686.53	1618.95	1619.88	2.74419	1.16178e-15	3.54868e-14	0	97.81	XP_036625926.1	Nucleoporin nup84	Pleurotus ostreatus
ENSOPET00005002712	55.7285	83.5175	65.8056	448.802	314.411	360.786	53.1214	63.927	58.7578	257.079	517.63	401.859	2.74253	4.89383e-11	8.53917e-10	0	88.79	KAG9223432.1	hypothetical protein CCMSSC00406_0007619	Pleurotus cornucopiae
ENSOPET00005003667	309.135	163.443	199.686	501.727	498.008	550.228	33.3	64.8027	50.2422	459.862	214.473	318.287	2.74229	7.47907e-14	1.8973e-12	8.31e-192	98.55	KAJ8702453.1	hypothetical protein PTI98_001164	Pleurotus ostreatus
ENSOPET00005008202	968.413	886.364	919.009	2163.57	3402.29	2466.37	145.093	304.748	285.273	1682.1	1618.05	1618.11	2.7421	1.21145e-15	3.69205e-14	0	97.81	XP_036625926.1	Nucleoporin nup84	Pleurotus ostreatus
ENSOPET00005031206	137.744	183.2	190.609	777.994	1321.9	988.239	102.279	98.0798	114.961	601.698	801.784	703.254	2.74012	1.53984e-13	3.74412e-12	9.64e-290	88.18	KAF9500803.1	hypothetical protein BDN71DRAFT_1502000	Pleurotus eryngii
ENSOPET00005031210	137.744	183.2	190.609	779.053	1321.9	988.239	102.279	98.0798	114.961	601.698	801.784	703.254	2.74012	1.40052e-13	3.4177e-12	0	88.31	KAJ8693714.1	hypothetical protein PTI98_008688	Pleurotus ostreatus
ENSOPET00005002272	13.6692	8.98038	9.07663	55.0418	42.4569	34.9926	15.0643	13.1357	16.1797	84.2156	92.3047	119.135	2.73595	3.08336e-10	4.65633e-09	2.36e-145	83.46	XP_036635307.1	uncharacterized protein PC9H_004247	Pleurotus ostreatus
ENSOPET00005007150	4767.41	4790.14	4799.27	3552.31	3481.47	3163.81	784.136	369.551	327	3173.6	2753.76	3882.57	2.72798	1.98173e-15	5.9322e-14	1.76e-258	86.64	XP_036626272.1	uncharacterized protein PC9H_002008	Pleurotus ostreatus
ENSOPET00005009089	133.538	108.663	120.265	246.63	173.27	202.716	15.8571	45.5371	50.2422	303.62	209.043	226.713	2.7275	3.62456e-13	8.46181e-12	7.52e-88	99.19	KAF9492117.1	Trm112p-domain-containing protein	Pleurotus eryngii
ENSOPET00005011270	8.41184	10.7765	11.3458	128.078	63.1117	133.937	13.4786	21.0171	17.0313	114.134	117.643	109.356	2.72694	4.9246e-11	8.58174e-10	4.68e-115	90.96	XP_036625917.1	uncharacterized protein PC9H_002635	Pleurotus ostreatus
ENSOPET00005011281	8.41184	10.7765	11.3458	128.078	63.1117	133.937	13.4786	21.0171	17.0313	114.134	117.643	109.356	2.72694	4.9246e-11	8.58174e-10	4.13e-180	91.67	XP_036625917.1	uncharacterized protein PC9H_002635	Pleurotus ostreatus
ENSOPET00005009081	133.538	108.663	120.265	245.571	172.123	202.716	15.8571	45.5371	50.2422	302.511	209.043	226.713	2.72534	3.7666e-13	8.74794e-12	7.52e-88	99.19	KAF9492117.1	Trm112p-domain-containing protein	Pleurotus eryngii
ENSOPET00005031390	3.15444	8.98038	2.26916	89.9721	50.4893	62.7453	4.75714	9.63284	10.2188	53.1888	48.8672	60.4567	2.72331	1.15396e-08	1.2916e-07	9.42e-182	84.23	KAJ8693791.1	hypothetical protein PTI98_008750	Pleurotus ostreatus
ENSOPET00005007157	4868.35	4920.35	5000.09	3692.03	3638.67	3341.19	819.814	402.828	359.359	3415.17	2882.26	4051.49	2.70966	2.89193e-15	8.57112e-14	0	99.56	XP_036626272.1	uncharacterized protein PC9H_002008	Pleurotus ostreatus
ENSOPET00005024677	63.0888	38.6156	44.2486	147.131	136.551	132.731	11.1	20.1414	22.1406	90.8642	123.978	134.249	2.70918	1.63732e-11	3.09812e-10	6.35e-91	87.1	KAF4580749.1	hypothetical protein EYR38_003035	Pleurotus pulmonarius
ENSOPET00005024686	63.0888	38.6156	44.2486	147.131	136.551	132.731	11.1	20.1414	22.1406	90.8642	123.978	134.249	2.70918	1.63732e-11	3.09812e-10	1.36e-70	74.19	KAF4580749.1	hypothetical protein EYR38_003035	Pleurotus pulmonarius
ENSOPET00005024689	63.0888	38.6156	44.2486	147.131	136.551	132.731	11.1	20.1414	22.1406	90.8642	123.978	134.249	2.70918	1.63732e-11	3.09812e-10	6.35e-91	87.1	KAF4580749.1	hypothetical protein EYR38_003035	Pleurotus pulmonarius
ENSOPET00005030963	1528.85	1534.75	1467.01	4865.91	5705.29	5099.26	458.271	544.693	495.609	3345.36	3614.36	2832.57	2.70806	2.08802e-15	6.22273e-14	3.33e-93	89.57	XP_036629560.1	uncharacterized protein PC9H_008624	Pleurotus ostreatus
ENSOPET00005030967	1528.85	1534.75	1467.01	4865.91	5705.29	5099.26	458.271	544.693	495.609	3345.36	3614.36	2832.57	2.70806	2.08802e-15	6.22273e-14	1.94e-152	97.8	XP_036629560.1	uncharacterized protein PC9H_008624	Pleurotus ostreatus
ENSOPET00005004972	42.0592	44.0039	43.114	52.9248	88.3563	66.3653	5.55	8.75713	9.36719	56.5131	58.8216	39.1191	2.70578	1.02265e-08	1.15567e-07
ENSOPET00005024596	2356.37	2168.76	2641.3	4553.65	9028.41	6247.99	352.821	579.722	636.117	3145.9	3763.68	3317.12	2.70473	1.5284e-09	2.02143e-08	0	99.09	XP_036627654.1	uncharacterized protein PC9H_010778	Pleurotus ostreatus
ENSOPET00005024609	2356.37	2168.76	2641.3	4553.65	9028.41	6247.99	352.821	579.722	636.117	3145.9	3763.68	3317.12	2.70473	1.5284e-09	2.02143e-08	0	99.1	KAJ8691500.1	hypothetical protein PTI98_011066	Pleurotus ostreatus
ENSOPET00005024617	2357.42	2168.76	2641.3	4554.71	9029.56	6247.99	352.821	579.722	636.117	3145.9	3763.68	3317.12	2.70473	1.52665e-09	2.0211e-08	0	98.97	XP_036627654.1	uncharacterized protein PC9H_010778	Pleurotus ostreatus
ENSOPET00005001693	47.3166	32.3294	22.6916	84.6797	71.144	72.3985	11.1	22.7685	16.1797	89.7561	109.499	126.248	2.70128	6.85591e-11	1.16094e-09	2.56e-57	81.1	KAG9223538.1	hypothetical protein CCMSSC00406_0009050	Pleurotus cornucopiae
ENSOPET00005005578	7367.72	7243.58	6895.97	13298.9	11868.4	12728.9	991.864	1887.16	1646.07	10527	10109.2	8764.45	2.69982	1.57862e-15	4.76298e-14	5.02e-146	100	KDQ30474.1	hypothetical protein PLEOSDRAFT_1088400	Pleurotus ostreatus PC15
ENSOPET00005002693	56.7799	89.8038	66.9401	458.329	325.886	371.645	53.1214	68.3056	63.8672	263.728	523.965	411.639	2.69434	2.80254e-11	5.11886e-10	0	88.79	KAG9223432.1	hypothetical protein CCMSSC00406_0007619	Pleurotus cornucopiae
ENSOPET00005002724	56.7799	89.8038	66.9401	458.329	325.886	371.645	53.1214	68.3056	63.8672	263.728	523.965	411.639	2.69434	2.80254e-11	5.11886e-10	0	88.46	KAG9223432.1	hypothetical protein CCMSSC00406_0007619	Pleurotus cornucopiae
ENSOPET00005009492	34.6989	50.2901	63.5364	240.279	244.414	237.708	19.0286	51.667	36.6172	191.701	247.051	255.163	2.69294	4.27952e-13	9.86267e-12	9.45e-287	88.57	KAF9496861.1	DNA mismatch repair protein MutL	Pleurotus eryngii
ENSOPET00005008212	11.5663	13.4706	9.07663	59.2758	112.453	68.7785	15.8571	14.8871	6.8125	78.6751	71.4909	90.6851	2.681	1.21355e-09	1.63572e-08	1.21e-113	74.9	KAF9488115.1	hypothetical protein BDN71DRAFT_1436363	Pleurotus eryngii
ENSOPET00005006301	382.739	255.941	274.568	877.493	990.279	780.697	184.736	141.865	199.266	1406.18	712.194	1250.92	2.67968	1.54483e-11	2.93921e-10	1.64e-190	99.64	KAJ8702196.1	hypothetical protein PTI98_000935	Pleurotus ostreatus
ENSOPET00005017183	209.245	185.894	142.957	227.577	349.983	334.24	45.1929	35.9042	28.9531	231.593	207.233	265.832	2.67876	6.40099e-13	1.43948e-11	0	98.76	KAG9221349.1	hypothetical protein CCMSSC00406_0009989	Pleurotus cornucopiae
ENSOPET00005006312	383.79	255.941	274.568	881.727	991.427	780.697	184.736	142.741	201.82	1407.29	718.529	1257.14	2.67614	1.14078e-11	2.22005e-10	4.68e-282	98.76	BAD16612.1	ribonuclease T2	Pleurotus ostreatus
ENSOPET00005008275	7754.67	8360.73	8328.94	10749	9200.53	11857.7	594.643	1229.5	1130.88	7284.65	5633.3	5938.09	2.67379	3.36172e-15	9.90898e-14	4.95e-299	67.34	KAF4578432.1	adenylate kinase	Pleurotus pulmonarius
ENSOPET00005000037	50.4711	52.0862	81.6897	381.058	109.011	236.502	64.2214	56.9213	66.4219	375.646	388.223	432.977	2.67378	8.92217e-09	1.02156e-07
ENSOPET00005029162	1.05148	3.59215	4.53831	255.097	177.86	224.435	18.2357	16.6385	12.7734	109.702	46.1524	147.586	2.67093	9.1115e-08	8.55605e-07	3.42e-46	91.14	KAJ8693783.1	hypothetical protein PTI98_008743	Pleurotus ostreatus
ENSOPET00005008330	174.546	175.117	166.783	1557.05	1883.02	1638.62	242.614	210.171	195.859	927.48	2122.1	1080.22	2.67057	4.57047e-08	4.56894e-07	0	88.92	XP_036625953.1	uncharacterized protein PC9H_002672	Pleurotus ostreatus
ENSOPET00005024657	136.692	105.968	106.65	643.565	1109.62	734.844	57.8786	98.9555	169.461	535.212	672.377	869.51	2.67032	9.48498e-10	1.30708e-08	2.69e-79	100	KAG9224053.1	hypothetical protein CCMSSC00406_0004331	Pleurotus cornucopiae
ENSOPET00005024662	136.692	105.968	106.65	643.565	1109.62	734.844	57.8786	98.9555	169.461	535.212	672.377	869.51	2.67032	9.48498e-10	1.30708e-08	1.2e-80	100	KAG9224053.1	hypothetical protein CCMSSC00406_0004331	Pleurotus cornucopiae
ENSOPET00005010314	1968.37	1990.95	1839.15	1985.74	2686.26	2261.25	183.943	289.861	254.617	1616.72	1518.5	1478.52	2.66309	7.51908e-15	2.13233e-13	0	99.2	KAG9225686.1	hypothetical protein CCMSSC00406_0007543	Pleurotus cornucopiae
ENSOPET00005010323	1968.37	1990.95	1839.15	1985.74	2686.26	2261.25	183.943	289.861	254.617	1616.72	1518.5	1478.52	2.66309	7.51908e-15	2.13233e-13	0	99.2	KAG9225686.1	hypothetical protein CCMSSC00406_0007543	Pleurotus cornucopiae
ENSOPET00005014234	1525.7	1612.88	1353.55	577.939	764.225	616.594	86.4214	57.797	58.7578	362.349	489.577	428.531	2.65728	5.18914e-14	1.34166e-12	0	93.58	KAG9227060.1	hypothetical protein CCMSSC00406_0008260	Pleurotus cornucopiae
ENSOPET00005011786	2422.61	2905.15	3078.11	1762.4	1653.53	2334.85	131.614	119.973	154.984	690.347	913.093	960.195	2.65661	1.01876e-14	2.84124e-13	0	99.83	KAG9226296.1	hypothetical protein CCMSSC00406_0003175	Pleurotus cornucopiae
ENSOPET00005024643	136.692	110.459	110.054	643.565	1109.62	734.844	59.4643	98.0798	172.016	535.212	672.377	869.51	2.65596	1.05547e-09	1.43831e-08	2.01e-79	100	KAG9224053.1	hypothetical protein CCMSSC00406_0004331	Pleurotus cornucopiae
ENSOPET00005008320	174.546	175.117	166.783	1544.35	1883.02	1630.17	242.614	211.047	195.859	905.318	2117.58	1070.44	2.65583	9.15366e-08	8.59264e-07	0	88.92	XP_036625953.1	uncharacterized protein PC9H_002672	Pleurotus ostreatus
ENSOPET00005028771	209.245	207.447	200.82	717.66	625.379	557.468	60.2571	94.577	84.3047	641.59	350.215	513.882	2.6545	1.04985e-13	2.60442e-12	0	96.99	KAF9496417.1	oligopeptide transporter	Pleurotus eryngii
ENSOPET00005028779	209.245	207.447	200.82	717.66	625.379	557.468	60.2571	94.577	84.3047	641.59	350.215	513.882	2.6545	1.04985e-13	2.60442e-12	0	97.14	KAF9496417.1	oligopeptide transporter	Pleurotus eryngii
ENSOPET00005030416	170.34	264.023	229.185	413.872	484.239	415.084	26.9571	68.3056	65.5703	336.863	327.591	346.737	2.65242	1.56887e-13	3.80784e-12	1.28e-270	95.05	KAF9500724.1	hypothetical protein BDN71DRAFT_1440200	Pleurotus eryngii
ENSOPET00005007388	4116.55	4206.41	4764.1	4021.23	3497.53	4117.06	597.021	479.89	464.102	3891.65	2379.11	3417.58	2.65237	1.15099e-14	3.17387e-13	0	99.05	KAG9226676.1	hypothetical protein CCMSSC00406_0006099	Pleurotus cornucopiae
ENSOPET00005018231	695.029	740.881	783.994	970.641	242.119	656.413	103.071	135.735	143.914	889.805	748.392	761.932	2.64875	2.36624e-10	3.64538e-09	5.18e-67	100	KAG9219530.1	hypothetical protein CCMSSC00406_0009769	Pleurotus cornucopiae
ENSOPET00005006898	7153.22	8509.81	8749.87	10437.8	10110.5	10688.4	532.007	1221.62	1199	6054.66	6829.65	5630.48	2.64861	3.73461e-15	1.09363e-13	4.5e-285	97.96	XP_036634838.1	pyruvate dehydrogenase complex dihydrolipoamide acetyltransferase component (E2)	Pleurotus ostreatus
ENSOPET00005001191	249.201	284.678	262.088	2188.97	2584.14	1742.39	322.693	380.935	345.734	2365.79	2242.46	1970.18	2.64823	1.11637e-14	3.08473e-13	0	98.48	KAG9223147.1	hypothetical protein CCMSSC00406_0000164	Pleurotus cornucopiae
ENSOPET00005018859	106.2	127.521	130.477	286.852	83.7664	197.889	22.2	35.0285	41.7266	203.89	223.522	192.928	2.64822	4.19907e-08	4.22905e-07
ENSOPET00005006903	7171.1	8523.28	8769.16	10447.4	10150.6	10708.9	532.8	1225.12	1199.85	6060.2	6838.69	5640.26	2.64799	3.77644e-15	1.10468e-13	7.87e-291	98.22	XP_036634838.1	pyruvate dehydrogenase complex dihydrolipoamide acetyltransferase component (E2)	Pleurotus ostreatus
ENSOPET00005025665	18.9266	13.4706	11.3458	120.669	78.029	88.0848	13.4786	28.8985	38.3203	176.188	182.8	146.696	2.64764	1.80022e-11	3.38685e-10	5.06e-128	96.28	KAF4581423.1	hypothetical protein EYR38_002749	Pleurotus pulmonarius
ENSOPET00005008812	648.763	712.144	655.786	1003.45	673.573	795.176	46.7786	119.097	110.703	660.428	551.114	518.327	2.6449	4.59467e-14	1.19368e-12	1.32e-243	95.08	XP_036636806.1	nuclease	Pleurotus ostreatus
ENSOPET00005008826	648.763	712.144	655.786	1003.45	673.573	795.176	46.7786	119.097	110.703	660.428	551.114	518.327	2.6449	4.59467e-14	1.19368e-12	3.76e-248	99.43	XP_036636806.1	nuclease	Pleurotus ostreatus
ENSOPET00005030952	1305.94	1350.65	1242.36	3657.1	4116.03	3396.69	394.05	462.376	395.125	2632.85	2872.31	2314.25	2.64334	8.86386e-15	2.48751e-13	3.19e-168	93.7	XP_036629559.1	oxygen-dependent protoporphyrinogen oxidase	Pleurotus ostreatus
ENSOPET00005006907	7252.06	8633.74	8881.48	10550	10392.8	10815.1	543.107	1236.51	1224.55	6112.28	6894.8	5716.72	2.63984	4.46883e-15	1.30156e-13	3.31e-286	97.99	XP_036634838.1	pyruvate dehydrogenase complex dihydrolipoamide acetyltransferase component (E2)	Pleurotus ostreatus
ENSOPET00005010757	2452.05	3143.13	2513.09	4811.92	2767.73	4705.9	409.114	695.316	642.078	3672.24	4051.45	3157.09	2.63924	6.82491e-15	1.94778e-13	0	95.82	KAF4583974.1	hypothetical protein EYR40_002472	Pleurotus pulmonarius
ENSOPET00005010743	2452.05	3143.13	2513.09	4811.92	2764.29	4705.9	409.114	695.316	642.078	3670.03	4049.64	3157.97	2.63882	6.87923e-15	1.9612e-13	0	94.22	KAF4583974.1	hypothetical protein EYR40_002472	Pleurotus pulmonarius
ENSOPET00005001979	192.421	279.29	258.684	537.716	856.024	740.878	70.5643	91.0741	104.742	450.997	600.886	606.345	2.63808	4.49266e-14	1.17057e-12	0	81.54	KAG9220118.1	hypothetical protein CCMSSC00406_0007187	Pleurotus cornucopiae
ENSOPET00005005616	972.619	1881.39	1394.4	1876.71	1927.77	1818.41	662.036	486.02	658.258	2311.5	4630.62	4285.31	2.63591	1.58479e-09	2.09088e-08	0	100	KAG9222185.1	hypothetical protein CCMSSC00406_0009002	Pleurotus cornucopiae
ENSOPET00005008803	606.704	633.117	594.519	929.359	624.232	742.084	42.8143	108.588	103.039	613.888	504.961	462.316	2.63558	6.9853e-14	1.77706e-12	4.29e-122	100	XP_036636806.1	nuclease	Pleurotus ostreatus
ENSOPET00005021830	1684.47	2125.66	1802.85	2562.62	1545.66	2192.47	232.307	323.138	286.977	1669.91	1942.02	1619	2.63445	1.0989e-14	3.0427e-13	1.86e-176	95.33	KAG9219536.1	hypothetical protein CCMSSC00406_0009775	Pleurotus cornucopiae
ENSOPET00005011794	2457.31	3060.51	3230.15	1790.97	1745.32	2436.21	135.579	126.978	163.5	698.103	950.196	994.869	2.63315	1.48572e-14	4.0431e-13	0	99.03	KAJ8700126.1	mRNA binding protein puf3	Pleurotus ostreatus
ENSOPET00005018869	155.619	189.486	169.052	451.978	143.436	314.933	28.5429	56.0456	61.3125	302.511	304.063	297.838	2.63199	4.56477e-08	4.56494e-07	7.7e-64	100	KAG9219140.1	hypothetical protein CCMSSC00406_0001550	Pleurotus cornucopiae
ENSOPET00005026461	2539.33	2615.98	2568.69	3802.12	2434.96	3477.54	218.829	448.365	406.195	2533.12	2020.75	2085.76	2.62893	1.26233e-14	3.46317e-13	6.92e-217	99.68	KAG9223860.1	hypothetical protein CCMSSC00406_0007722	Pleurotus cornucopiae
ENSOPET00005013769	1282.81	1377.59	1316.11	3117.27	1285.18	1970.44	255.3	511.416	355.102	3150.33	1269.64	2509.84	2.62698	2.3436e-06	1.61068e-05	6.44e-173	97.73	KAG9221225.1	hypothetical protein CCMSSC00406_0007399	Pleurotus cornucopiae
ENSOPET00005013778	1282.81	1377.59	1316.11	3117.27	1285.18	1970.44	256.093	511.416	355.102	3150.33	1269.64	2509.84	2.62596	2.36019e-06	1.62167e-05	1.61e-154	90.91	KAG9221225.1	hypothetical protein CCMSSC00406_0007399	Pleurotus cornucopiae
ENSOPET00005011483	17.8752	25.1451	15.8841	521.838	605.872	477.83	48.3643	64.8027	63.8672	441.024	300.443	351.182	2.62573	4.56466e-13	1.04306e-11	1.74e-293	99.09	KAG9225505.1	hypothetical protein CCMSSC00406_0003008	Pleurotus cornucopiae
ENSOPET00005011491	17.8752	25.1451	15.8841	521.838	605.872	477.83	48.3643	64.8027	63.8672	441.024	300.443	351.182	2.62573	4.56466e-13	1.04306e-11	4.4e-290	98.62	KAG9225505.1	hypothetical protein CCMSSC00406_0003008	Pleurotus cornucopiae
ENSOPET00005021842	1739.15	2239.71	1907.23	2683.29	1628.28	2305.89	250.543	345.906	300.602	1726.42	2100.39	1708.79	2.62548	1.21319e-14	3.33515e-13	7.35e-252	100	KAG9219536.1	hypothetical protein CCMSSC00406_0009775	Pleurotus cornucopiae
ENSOPET00005013758	1282.81	1378.49	1319.51	3118.33	1288.63	1976.48	256.886	513.168	357.656	3154.76	1275.07	2515.18	2.62258	2.26302e-06	1.55968e-05	3.33e-153	92.55	KAG9221225.1	hypothetical protein CCMSSC00406_0007399	Pleurotus cornucopiae
ENSOPET00005024765	1410.04	1259.05	1633.79	2802.9	3464.26	2683.57	527.25	443.111	585.875	1776.28	5788.05	2016.41	2.62208	0.00021822	0.000916169	2.98e-214	91.69	XP_036628812.1	uncharacterized protein PC9H_009926	Pleurotus ostreatus
ENSOPET00005011501	17.8752	25.1451	15.8841	521.838	605.872	477.83	48.3643	64.8027	63.8672	438.808	299.538	351.182	2.6216	4.91578e-13	1.11949e-11	1.51e-265	98.25	KAJ8689097.1	hypothetical protein PTI98_013156	Pleurotus ostreatus
ENSOPET00005024775	1412.14	1260.85	1637.2	2805.01	3468.85	2685.98	527.25	443.986	587.578	1778.5	5790.76	2017.3	2.62056	0.00021783	0.000915104	1.3e-243	97.71	KAJ8692408.1	hypothetical protein PTI98_009724	Pleurotus ostreatus
ENSOPET00005024780	1412.14	1260.85	1637.2	2805.01	3468.85	2685.98	527.25	443.986	587.578	1778.5	5790.76	2017.3	2.62056	0.00021783	0.000915104	6.7e-222	91.4	KAJ8692408.1	hypothetical protein PTI98_009724	Pleurotus ostreatus
ENSOPET00005019148	13518.9	19680.5	18868	17078.8	18528.4	19115.6	873.729	1887.16	1795.09	8308.54	10740.8	8821.35	2.61292	6.11975e-15	1.75209e-13	0	100	KAG9221223.1	hypothetical protein CCMSSC00406_0007397	Pleurotus cornucopiae
ENSOPET00005023915	93.5818	63.7607	88.4971	208.524	240.972	243.741	20.6143	35.0285	40.0234	229.377	164.701	189.372	2.60853	6.61587e-12	1.31833e-10
ENSOPET00005023929	93.5818	63.7607	88.4971	208.524	240.972	243.741	20.6143	35.0285	40.0234	229.377	164.701	189.372	2.60853	6.61587e-12	1.31833e-10
ENSOPET00005002478	350.143	344.847	307.471	419.164	279.986	358.372	61.8429	103.334	107.297	521.915	497.722	635.685	2.60292	1.21704e-13	2.99437e-12	0	98.86	KAG9217566.1	hypothetical protein CCMSSC00406_0008493	Pleurotus cornucopiae
ENSOPET00005027360	36.8018	44.9019	48.7869	70.9192	98.6837	92.9114	5.55	10.5086	9.36719	34.3511	54.2969	65.7911	2.60268	1.04398e-08	1.17829e-07	0	97.55	KAJ8694673.1	hypothetical protein PTI98_007330	Pleurotus ostreatus
ENSOPET00005002701	59.9344	94.294	71.4784	463.621	331.623	381.299	60.2571	72.6841	68.9766	268.16	532.11	423.197	2.59913	5.6119e-11	9.67662e-10	0	88.79	KAG9223432.1	hypothetical protein CCMSSC00406_0007619	Pleurotus cornucopiae
ENSOPET00005028757	77.8096	100.58	74.8822	223.343	261.626	138.764	19.8214	33.2771	29.8047	154.026	142.077	205.375	2.59669	1.43207e-11	2.74016e-10	1.19e-235	96.34	XP_036629309.1	uncharacterized protein PC9H_008367	Pleurotus ostreatus
ENSOPET00005017601	166.134	114.949	123.669	213.816	81.4714	154.45	15.8571	29.7742	24.6953	144.053	124.883	153.809	2.58764	9.74873e-10	1.34141e-08
ENSOPET00005011561	1735.99	1735.91	1895.88	5526.41	9154.63	7948.14	608.121	888.848	757.891	4159.81	4922.01	4467.57	2.58712	1.59062e-14	4.3025e-13	0	99.08	KAF4583882.1	DEIH-box ATPase	Pleurotus pulmonarius
ENSOPET00005011573	1735.99	1735.91	1895.88	5526.41	9154.63	7948.14	608.121	888.848	757.891	4159.81	4922.01	4467.57	2.58712	1.59062e-14	4.3025e-13	0	99.13	KAF4583882.1	DEIH-box ATPase	Pleurotus pulmonarius
ENSOPET00005011549	1735.99	1735.01	1895.88	5517.94	9152.34	7946.94	608.121	888.848	757.891	4156.48	4913.87	4464.02	2.58552	1.64528e-14	4.44144e-13	0	94.41	KAF4583882.1	DEIH-box ATPase	Pleurotus pulmonarius
ENSOPET00005022504	5417.23	6027.63	5710.33	12015	10924.1	11786.5	643.8	1345.09	1090.85	5792.04	7879.39	4808.09	2.58504	1.38602e-14	3.79093e-13	4.35e-285	97.11	KAF4596409.1	Bifunctional acetohydroxyacid reductoisomerase	Pleurotus pulmonarius
ENSOPET00005022509	5417.23	6028.53	5710.33	12037.2	10932.1	11796.1	646.179	1346.85	1091.7	5799.8	7889.34	4818.76	2.58493	1.38974e-14	3.79725e-13	2.67e-293	99.27	KAF4596409.1	Bifunctional acetohydroxyacid reductoisomerase	Pleurotus pulmonarius
ENSOPET00005011532	1721.27	1682.92	1851.63	5490.42	8808.09	7813	593.85	880.967	750.227	4142.08	4802.56	4389.34	2.5832	1.76198e-14	4.74587e-13	0	99.43	KAG9225546.1	hypothetical protein CCMSSC00406_0003049	Pleurotus cornucopiae
ENSOPET00005020798	2674.97	2569.29	2797.87	1341.11	704.556	1216.29	115.757	251.329	193.305	1525.85	276.009	1554.98	2.5826	2.7444e-10	4.18195e-09	1.5e-297	99.04	XP_036627339.1	uncharacterized protein PC9H_010463	Pleurotus ostreatus
ENSOPET00005025132	38.9048	33.2274	27.2299	562.061	640.296	681.752	107.829	77.0627	91.9688	572.888	302.253	783.27	2.58257	9.45543e-08	8.85108e-07	1.06e-280	97.47	KAJ8692015.1	anthranilate phosphoribosyltransferase	Pleurotus ostreatus
ENSOPET00005017134	225.017	177.812	211.032	433.983	566.857	605.734	88.0072	84.0684	70.6797	483.132	631.654	336.068	2.57933	3.75352e-13	8.72994e-12	3.46e-57	100	KAG9219030.1	hypothetical protein CCMSSC00406_0001440	Pleurotus cornucopiae
ENSOPET00005010658	9717.78	11556	10260	13590	8959.56	12364.4	818.229	1416.9	1357.39	7809.89	7283.93	6328.4	2.57604	2.3621e-14	6.29449e-13	2.78e-251	100	KAG9226302.1	hypothetical protein CCMSSC00406_0003181	Pleurotus cornucopiae
ENSOPET00005018834	150.362	190.384	158.841	384.234	439.487	396.985	11.8929	27.1471	25.5469	180.62	50.6771	153.809	2.57595	3.80969e-11	6.77918e-10	0	99.78	KAG9218854.1	hypothetical protein CCMSSC00406_0001032	Pleurotus cornucopiae
ENSOPET00005011468	3.15444	0.898038	2.26916	140.78	188.187	143.59	12.6857	17.5143	23.8438	117.459	90.4948	113.801	2.57376	3.43846e-10	5.14928e-09	3.07e-50	97.85	KDQ22756.1	hypothetical protein PLEOSDRAFT_1051361	Pleurotus ostreatus PC15
ENSOPET00005001501	6285.75	7203.16	8351.63	10284.3	11808.8	10386.8	454.307	1116.53	1091.7	5691.2	5807.05	4351.99	2.57363	2.231e-14	5.96875e-13	3.47e-211	97.69	KAF9502530.1	mitochondrial carrier	Pleurotus eryngii
ENSOPET00005001515	6299.42	7234.59	8385.67	10341.5	11843.2	10439.9	458.271	1121.79	1102.77	5756.58	5839.63	4374.22	2.57357	2.25395e-14	6.02417e-13	2.17e-214	100	KAJ8702431.1	Mitochondrial DNA replication protein yhm2	Pleurotus ostreatus
ENSOPET00005029926	1872.69	1628.14	1692.79	4373.7	2468.24	3362.91	1050.54	885.345	1792.54	8082.48	7165.38	6945.41	2.57349	3.31761e-14	8.74558e-13	2.79e-107	100	KAG9225122.1	hypothetical protein CCMSSC00406_0007467	Pleurotus cornucopiae
ENSOPET00005029934	1872.69	1628.14	1692.79	4373.7	2468.24	3362.91	1050.54	885.345	1792.54	8082.48	7165.38	6945.41	2.57349	3.31761e-14	8.74558e-13	3.41e-120	100	KAG9225122.1	hypothetical protein CCMSSC00406_0007467	Pleurotus cornucopiae
ENSOPET00005000649	717.11	866.607	559.347	395.877	243.267	377.679	149.85	172.515	252.063	600.59	1424.39	1394.06	2.57339	7.82709e-07	5.98042e-06	4.15e-219	94.6	KAG9217565.1	hypothetical protein CCMSSC00406_0008492	Pleurotus cornucopiae
ENSOPET00005025122	38.9048	33.2274	27.2299	561.003	638.001	681.752	107.829	77.0627	91.9688	566.239	301.348	779.714	2.57288	9.86e-08	9.20119e-07	6.68e-247	97.44	XP_036627228.1	anthranilate phosphoribosyltransferase	Pleurotus ostreatus
ENSOPET00005007675	404.82	930.367	689.824	1241.62	1909.41	1632.59	270.364	215.425	253.766	968.48	1903.11	1518.53	2.56953	1.09429e-10	1.78028e-09	0	96.62	KAG9225423.1	hypothetical protein CCMSSC00406_0002926	Pleurotus cornucopiae
ENSOPET00005007687	404.82	930.367	689.824	1241.62	1909.41	1632.59	270.364	215.425	253.766	968.48	1903.11	1518.53	2.56953	1.09429e-10	1.78028e-09	0	95.87	KAG9225423.1	hypothetical protein CCMSSC00406_0002926	Pleurotus cornucopiae
ENSOPET00005002657	19.9781	11.6745	22.6916	51.8663	19.5072	25.3395	3.17143	11.3843	11.0703	75.3508	15.3841	61.3458	2.56916	0.00315916	0.00932315	6.3e-96	97.18	KAJ8702370.1	hypothetical protein PTI98_001090	Pleurotus ostreatus
ENSOPET00005008030	1152.42	801.05	839.588	1904.23	2024.16	1508.3	313.971	321.386	309.969	2596.28	1092.27	1912.39	2.56678	1.85849e-09	2.40141e-08	7.49e-106	98.68	KAJ8702197.1	hypothetical protein PTI98_000936	Pleurotus ostreatus
ENSOPET00005004614	173.494	197.568	164.514	321.783	298.346	292.007	63.4286	49.0399	59.6094	220.512	481.433	316.509	2.56525	2.22881e-11	4.12123e-10	0	89.41	KAG9223320.1	hypothetical protein CCMSSC00406_0010311	Pleurotus cornucopiae
ENSOPET00005023901	1337.48	1330.89	1420.49	2184.74	1542.22	1949.93	103.864	308.251	275.055	1666.58	1185.48	1214.47	2.56506	7.14863e-14	1.8169e-12	1.76e-59	94.06	KAF4590186.1	hypothetical protein EYR38_009484	Pleurotus pulmonarius
ENSOPET00005008103	848.545	871.097	658.056	405.404	231.792	244.948	97.5214	107.713	177.977	695.887	766.491	804.608	2.56457	1.31193e-13	3.21573e-12	0	99.6	KAG9226198.1	hypothetical protein CCMSSC00406_0005109	Pleurotus cornucopiae
ENSOPET00005003886	3252.23	3694.53	3940.39	4147.19	4866.48	4921.89	244.2	422.093	430.891	2340.31	2097.67	2048.42	2.56361	4.29115e-14	1.11915e-12	6.54e-198	89.04	KAG9217815.1	hypothetical protein CCMSSC00406_0005185	Pleurotus cornucopiae
ENSOPET00005021352	8.41184	8.98038	13.6149	91.0306	43.6044	71.1918	10.3071	10.5086	14.4766	52.0807	98.6394	57.7895	2.56269	4.13091e-06	2.67655e-05	2.36e-214	86.5	KDQ25172.1	hypothetical protein PLEOSDRAFT_1106116	Pleurotus ostreatus PC15
ENSOPET00005022092	262.87	242.47	271.164	698.607	1233.55	831.376	39.6429	108.588	76.6406	566.239	393.653	367.186	2.56108	1.5495e-08	1.69764e-07	2.54e-148	97.8	KAG9224553.1	hypothetical protein CCMSSC00406_0002296	Pleurotus cornucopiae
ENSOPET00005016672	6287.85	7073.85	6168.7	2034.43	1489.44	2345.71	218.829	235.567	260.578	1225.56	1656.96	1317.6	2.55447	5.20361e-14	1.34411e-12	6.43e-236	87.29	XP_036632611.1	uncharacterized protein PC9H_004526	Pleurotus ostreatus
ENSOPET00005016908	795.971	845.054	685.285	1387.69	989.132	1089.6	210.107	183.9	160.945	1347.45	837.982	1073.11	2.55379	2.11949e-13	5.08016e-12	1.2e-297	100	KAG9221038.1	hypothetical protein CCMSSC00406_0002362	Pleurotus cornucopiae
ENSOPET00005008313	161.928	156.259	150.899	1321	1715.49	1445.56	211.693	184.775	174.57	821.102	1666.91	864.175	2.55344	5.63672e-09	6.71645e-08	3.48e-197	97.9	KAF9489918.1	hypothetical protein BDN71DRAFT_1525719	Pleurotus eryngii
ENSOPET00005012108	2841.1	3316.45	2938.56	1239.5	961.592	1273.01	229.929	282.855	234.18	1317.53	1488.64	1566.54	2.54942	6.26639e-14	1.60326e-12	2.37e-255	98.18	KAG9225590.1	hypothetical protein CCMSSC00406_0003093	Pleurotus cornucopiae
ENSOPET00005007121	77.8096	88.9058	85.0934	239.22	146.878	202.716	22.2	29.7742	27.25	161.783	156.556	144.918	2.5478	4.12362e-11	7.29445e-10	0	93.81	KDQ22687.1	hypothetical protein PLEOSDRAFT_1109787	Pleurotus ostreatus PC15
ENSOPET00005007129	77.8096	88.9058	85.0934	239.22	146.878	202.716	22.2	29.7742	27.25	161.783	156.556	144.918	2.5478	4.12362e-11	7.29445e-10	0	93.81	KDQ22687.1	hypothetical protein PLEOSDRAFT_1109787	Pleurotus ostreatus PC15
ENSOPET00005009135	2066.16	2219.05	1945.8	1361.23	1334.52	1251.29	60.2571	91.9498	172.016	462.078	860.606	569.004	2.54462	9.80041e-14	2.44701e-12	0	99.13	KAG9226902.1	hypothetical protein CCMSSC00406_0003425	Pleurotus cornucopiae
ENSOPET00005016634	71.5007	84.4156	97.5738	213.816	309.821	212.369	30.1286	18.39	24.6953	170.647	114.928	140.473	2.54083	8.79924e-11	1.45614e-09	8.6e-181	62.47	KAF4601545.1	hypothetical protein EYR38_006199	Pleurotus pulmonarius
ENSOPET00005007221	382.739	370.89	323.355	2418.66	2296.12	2276.93	742.114	245.2	369.578	2133.09	3460.52	2294.69	2.53941	9.72019e-14	2.43375e-12	3.78e-101	95.05	KAG9225357.1	hypothetical protein CCMSSC00406_0006256	Pleurotus cornucopiae
ENSOPET00005014309	15.7722	9.87842	14.7495	79.3872	55.0793	53.0922	6.34286	10.5086	9.36719	68.7022	37.1029	46.2316	2.53576	1.46637e-07	1.32747e-06
ENSOPET00005009060	43.1107	19.7568	30.6336	75.1532	83.7664	72.3985	15.8571	16.6385	21.2891	135.188	84.1602	92.4632	2.53541	1.77032e-09	2.30407e-08	3.24e-226	98.74	KAG9226506.1	hypothetical protein CCMSSC00406_0005827	Pleurotus cornucopiae
ENSOPET00005009074	43.1107	19.7568	30.6336	75.1532	83.7664	72.3985	15.8571	16.6385	21.2891	135.188	84.1602	92.4632	2.53541	1.77032e-09	2.30407e-08	3.24e-226	98.74	KAG9226506.1	hypothetical protein CCMSSC00406_0005827	Pleurotus cornucopiae
ENSOPET00005016662	6510.77	7322.6	6606.65	2158.27	1733.85	2588.24	227.55	258.335	277.609	1307.56	1727.55	1381.61	2.53229	7.82349e-14	1.9798e-12	5.07e-286	93.97	KAJ8698922.1	Zinc resistance conferring protein	Pleurotus ostreatus
ENSOPET00005008762	14630.3	17212.7	16812.2	17492.7	20161.3	18056.2	1010.89	2119.22	1973.07	10723.1	9920.95	8800.01	2.52851	5.4587e-14	1.40595e-12	0	100	KAF9500831.1	chaperonin GroL	Pleurotus eryngii
ENSOPET00005008744	14593.5	17173.2	16750.9	17367.8	20117.7	17928.3	1005.34	2103.46	1955.19	10605.6	9861.22	8750.22	2.52846	5.42912e-14	1.39967e-12	0	95.35	KAF9500831.1	chaperonin GroL	Pleurotus eryngii
ENSOPET00005007232	36.8018	46.698	60.1327	351.421	157.205	259.428	62.6357	57.797	42.5781	446.564	114.023	378.744	2.52667	0.00112816	0.0038183	9.9e-170	97.23	KAJ8689130.1	hypothetical protein PTI98_013186	Pleurotus ostreatus
ENSOPET00005007241	36.8018	46.698	60.1327	351.421	157.205	259.428	62.6357	57.797	42.5781	446.564	114.023	378.744	2.52667	0.00112816	0.0038183	1.47e-220	97.52	KAJ8689130.1	hypothetical protein PTI98_013186	Pleurotus ostreatus
ENSOPET00005016922	1861.12	1944.25	1838.02	2708.69	2222.68	2420.52	244.2	328.392	272.5	2036.69	1277.79	1551.43	2.52553	1.90704e-13	4.59137e-12	3.29e-142	100	KAG9221038.1	hypothetical protein CCMSSC00406_0002362	Pleurotus cornucopiae
ENSOPET00005000325	178.752	158.953	161.11	1694.65	2385.62	1587.94	289.393	464.128	475.172	2201.8	2391.78	2471.61	2.5236	8.25473e-14	2.08426e-12	4.02e-142	95.54	KAF9490421.1	hypothetical protein BDN71DRAFT_191879	Pleurotus eryngii
ENSOPET00005000339	178.752	158.953	164.514	1694.65	2385.62	1587.94	290.186	464.128	475.172	2202.9	2391.78	2471.61	2.5229	8.38631e-14	2.1155e-12	2.6e-204	94.21	KAF9490421.1	hypothetical protein BDN71DRAFT_191879	Pleurotus eryngii
ENSOPET00005024787	30.4929	31.4313	31.7682	66.6852	66.5541	43.4391	13.4786	16.6385	16.1797	107.486	58.8216	99.5758	2.52181	5.13011e-09	6.15152e-08	1.31e-282	87.39	KDQ24413.1	hypothetical protein PLEOSDRAFT_1078544	Pleurotus ostreatus PC15
ENSOPET00005000365	178.752	158.953	164.514	1694.65	2385.62	1589.15	290.186	464.128	477.727	2202.9	2392.68	2471.61	2.52009	8.86328e-14	2.22956e-12	5.84e-192	90.26	KAF9490421.1	hypothetical protein BDN71DRAFT_191879	Pleurotus eryngii
ENSOPET00005025808	2523.55	3103.62	2884.1	3236.88	1721.23	2693.22	244.2	417.715	384.055	2054.42	2117.58	1826.15	2.51968	1.02781e-13	2.55681e-12	9.76e-186	87.7	KDQ26795.1	hypothetical protein PLEOSDRAFT_1066088	Pleurotus ostreatus PC15
ENSOPET00005008801	307.032	215.529	267.761	753.649	1339.11	838.615	124.479	117.345	90.2656	718.049	662.422	521.884	2.51814	4.87669e-09	5.86793e-08	3.6e-230	96.12	XP_036625912.1	uncharacterized protein PC9H_002630	Pleurotus ostreatus
ENSOPET00005017119	271.282	221.815	225.781	529.248	842.254	562.295	113.379	141.865	131.992	682.59	757.442	777.047	2.51737	3.66961e-13	8.55215e-12	0	96.28	KAG9220274.1	hypothetical protein CCMSSC00406_0006339	Pleurotus cornucopiae
ENSOPET00005015190	2160.79	2875.52	2347.44	4111.2	2261.69	2810.27	671.55	625.259	664.219	3301.03	4617.95	3303.78	2.51675	8.52496e-14	2.14847e-12	4.31e-245	100	KAG9220737.1	hypothetical protein CCMSSC00406_0003836	Pleurotus cornucopiae
ENSOPET00005004136	3174.42	3722.37	3015.71	4739.94	4499.29	3932.44	422.593	597.236	606.313	3161.41	3335.64	2807.68	2.51651	9.44721e-14	2.37201e-12	0	98.79	KAJ8703018.1	Phosphoinositide phosphatase sac1	Pleurotus ostreatus
ENSOPET00005000349	178.752	159.851	164.514	1694.65	2385.62	1589.15	290.979	465.003	480.281	2202.9	2391.78	2472.5	2.51515	9.78042e-14	2.44429e-12	4e-204	94.21	KAF9490421.1	hypothetical protein BDN71DRAFT_191879	Pleurotus eryngii
ENSOPET00005000376	179.803	162.545	164.514	1694.65	2385.62	1589.15	291.771	465.003	481.133	2202.9	2391.78	2472.5	2.51323	1.01711e-13	2.53488e-12	4e-204	94.21	KAF9490421.1	hypothetical protein BDN71DRAFT_191879	Pleurotus eryngii
ENSOPET00005012856	116.714	185.894	104.381	121.727	29.8346	59.1254	25.3714	12.26	26.3984	70.9184	173.75	120.024	2.50987	2.91901e-05	0.000155694
ENSOPET00005015185	1987.3	2433.68	2021.82	3715.32	2073.5	2504.99	584.336	549.072	576.508	2988.55	3927.48	2812.13	2.50824	1.15992e-13	2.86691e-12	3.79e-103	99.49	KAJ8696371.1	hypothetical protein PTI98_006246	Pleurotus ostreatus
ENSOPET00005003711	250.252	290.964	268.895	474.206	448.666	415.084	43.6071	76.187	79.1953	365.673	403.607	360.962	2.50587	1.61258e-12	3.42084e-11	0	91.45	KAJ8703172.1	hypothetical protein PTI98_001820	Pleurotus ostreatus
ENSOPET00005020809	282.848	373.584	307.471	59.2758	41.3094	56.7121	7.92857	13.1357	10.2188	26.5944	90.4948	60.4567	2.50474	1.89023e-09	2.43892e-08
ENSOPET00005008154	1038.86	1569.77	1378.51	1542.23	2487.75	1893.22	218.036	246.075	275.906	825.535	1824.38	1530.98	2.49818	3.22103e-11	5.80842e-10	0	93.85	KAG9225385.1	hypothetical protein CCMSSC00406_0006228	Pleurotus cornucopiae
ENSOPET00005008162	1038.86	1569.77	1378.51	1542.23	2487.75	1893.22	218.036	246.075	275.906	825.535	1824.38	1530.98	2.49818	3.22103e-11	5.80842e-10	0	94.95	KAG9225385.1	hypothetical protein CCMSSC00406_0006228	Pleurotus cornucopiae
ENSOPET00005021357	8.41184	9.87842	13.6149	91.0306	43.6044	71.1918	11.1	11.3843	14.4766	52.0807	98.6394	57.7895	2.49604	5.82225e-06	3.64107e-05	2.36e-214	86.5	KDQ25172.1	hypothetical protein PLEOSDRAFT_1106116	Pleurotus ostreatus PC15
ENSOPET00005009273	3818.98	3317.35	4128.73	5679.89	6352.47	4801.22	244.993	840.684	750.227	3985.84	3387.22	2963.27	2.49316	1.38502e-13	3.38295e-12	0	99.55	KAG9226307.1	hypothetical protein CCMSSC00406_0003186	Pleurotus cornucopiae
ENSOPET00005015972	19.9781	13.4706	23.8261	122.786	82.6189	89.2914	23.7857	16.6385	17.8828	94.1885	111.309	121.803	2.48887	1.28314e-09	1.71986e-08	1.55e-143	93.98	KAF9491336.1	LamB/YcsF	Pleurotus eryngii
ENSOPET00005000329	1486.79	1799.67	1439.78	2061.95	1885.32	1904.08	722.293	334.522	473.469	2396.82	3235.19	2903.7	2.47971	2.58043e-13	6.10892e-12	0	97.51	KAF4604855.1	hypothetical protein EYR40_003637	Pleurotus pulmonarius
ENSOPET00005020660	15.7722	17.0627	12.4804	68.8022	181.303	132.731	23.7857	47.2885	91.1172	292.538	306.777	304.062	2.47763	1.39849e-11	2.67781e-10	6.87e-112	97.63	KAG9227113.1	hypothetical protein CCMSSC00406_0009645	Pleurotus cornucopiae
ENSOPET00005027989	170.34	129.317	157.706	388.468	290.314	422.324	44.4	44.6613	38.3203	262.62	211.758	233.825	2.47501	1.88555e-11	3.53031e-10	7.67e-188	100	KAG9224325.1	hypothetical protein CCMSSC00406_0004824	Pleurotus cornucopiae
ENSOPET00005027999	170.34	129.317	157.706	388.468	290.314	422.324	44.4	44.6613	38.3203	262.62	211.758	233.825	2.47501	1.88555e-11	3.53031e-10	4.11e-122	89.95	KAG9224325.1	hypothetical protein CCMSSC00406_0004824	Pleurotus cornucopiae
ENSOPET00005028003	170.34	129.317	157.706	388.468	290.314	422.324	44.4	44.6613	38.3203	262.62	211.758	233.825	2.47501	1.88555e-11	3.53031e-10	4.55e-202	100	KAG9224325.1	hypothetical protein CCMSSC00406_0004824	Pleurotus cornucopiae
ENSOPET00005009139	2105.06	2260.36	1976.44	1396.16	1259.94	1211.47	72.15	98.0798	183.086	473.159	904.043	585.897	2.4741	3.66139e-13	8.54039e-12	0	99.13	KAG9226902.1	hypothetical protein CCMSSC00406_0003425	Pleurotus cornucopiae
ENSOPET00005007217	382.739	370.89	323.355	2294.82	2196.29	2204.53	742.114	245.2	368.727	2057.74	3303.97	2169.33	2.47345	3.75561e-13	8.72994e-12	6.14e-41	94.49	KAG9225357.1	hypothetical protein CCMSSC00406_0006256	Pleurotus cornucopiae
ENSOPET00005018646	2718.08	2602.51	2777.45	3214.65	4167.66	3752.65	310.8	380.935	326.148	2186.28	1761.03	1705.24	2.47333	4.0224e-13	9.29395e-12	1.82e-177	100	KAJ8697949.1	hypothetical protein PTI98_004716	Pleurotus ostreatus
ENSOPET00005020688	3144.98	1610.18	1442.05	4809.8	1762.54	3867.28	193.457	616.502	1252.65	2569.68	4389	4493.36	2.47306	3.81385e-06	2.48546e-05	2.16e-37	100	KAG9219322.1	hypothetical protein CCMSSC00406_0001732	Pleurotus cornucopiae
ENSOPET00005026906	575.16	664.548	756.764	716.602	798.649	736.051	206.936	68.3056	133.695	412.213	1371.9	483.654	2.47132	3.34772e-05	0.000175503	0	99.55	KAG9225011.1	hypothetical protein CCMSSC00406_0001838	Pleurotus cornucopiae
ENSOPET00005009559	543.615	459.795	478.792	1790.97	1495.17	1472.1	353.614	307.375	292.938	1461.58	2224.36	1602.1	2.47079	3.14542e-13	7.39449e-12	1.49e-103	100	XP_036625935.1	U4/U6-U5 snRNP complex subunit dib1	Pleurotus ostreatus
ENSOPET00005010077	668.742	692.387	582.039	1053.2	1320.75	1100.46	86.4214	153.25	143.914	848.805	588.216	686.362	2.46875	1.1033e-12	2.39323e-11	1.52e-237	91.98	KAG9225452.1	hypothetical protein CCMSSC00406_0002955	Pleurotus cornucopiae
ENSOPET00005016425	303.878	319.702	300.663	1108.25	566.857	966.519	172.843	250.454	246.953	1059.34	1405.38	1242.03	2.46739	3.93438e-13	9.10619e-12	9.87e-243	99.71	KAG9221290.1	hypothetical protein CCMSSC00406_0010388	Pleurotus cornucopiae
ENSOPET00005004116	1706.55	2056.51	1674.64	2781.73	2842.32	2526.71	277.5	366.048	389.164	1835.01	2151.06	1722.13	2.4666	3.01581e-13	7.10839e-12	0	87.73	KAJ8703018.1	Phosphoinositide phosphatase sac1	Pleurotus ostreatus
ENSOPET00005013082	1456.3	1633.53	1480.63	2751.03	1705.16	2062.15	150.643	365.172	344.883	1645.53	1869.62	1236.7	2.46491	3.32045e-13	7.77206e-12	1.31e-211	90.94	KAG9220911.1	hypothetical protein CCMSSC00406_0002489	Pleurotus cornucopiae
ENSOPET00005018827	1274.39	1204.27	1048.35	1175.99	647.181	996.685	272.743	200.538	170.313	969.588	1342.94	1238.47	2.46401	5.04234e-13	1.14541e-11	2.36e-195	94.98	KAG9219099.1	hypothetical protein CCMSSC00406_0001509	Pleurotus cornucopiae
ENSOPET00005029152	1233.39	1229.41	1263.92	3108.8	4950.25	4491.12	294.15	549.947	420.672	2725.93	2361.92	1889.27	2.46376	3.89431e-13	9.03675e-12
ENSOPET00005029158	1233.39	1229.41	1263.92	3108.8	4950.25	4491.12	294.15	549.947	420.672	2725.93	2360.11	1889.27	2.46338	3.92578e-13	9.10192e-12
ENSOPET00005007535	1273.34	1179.12	1143.66	2466.3	2262.84	2596.69	193.457	350.285	300.602	1840.55	1362.85	1433.18	2.45716	5.85796e-13	1.31956e-11	8.96e-209	93.82	KAG9225558.1	hypothetical protein CCMSSC00406_0003061	Pleurotus cornucopiae
ENSOPET00005027719	5490.83	7117.85	6576.02	7126.85	5056.96	6521.89	544.693	1148.93	1222.84	4692.81	6374.46	4922.78	2.45488	1.73181e-13	4.18822e-12	0	99.73	KAG9224256.1	hypothetical protein CCMSSC00406_0004755	Pleurotus cornucopiae
ENSOPET00005021980	322.804	374.482	368.738	901.838	421.127	521.269	118.929	152.374	148.172	660.428	1034.36	604.567	2.45457	1.01892e-07	9.46901e-07	0	93.22	KDQ25991.1	hypothetical protein PLEOSDRAFT_1106874	Pleurotus ostreatus PC15
ENSOPET00005007323	3557.16	4767.68	3975.56	4604.46	3063.78	4469.4	371.85	699.694	727.234	3051.71	3718.43	3082.4	2.45348	2.36292e-13	5.60383e-12	0	96.1	KAG9225885.1	hypothetical protein CCMSSC00406_0006493	Pleurotus cornucopiae
ENSOPET00005007332	3557.16	4767.68	3975.56	4604.46	3063.78	4469.4	371.85	699.694	727.234	3051.71	3718.43	3082.4	2.45348	2.36292e-13	5.60383e-12	0	100	KAG9225885.1	hypothetical protein CCMSSC00406_0006493	Pleurotus cornucopiae
ENSOPET00005027728	5491.88	7119.65	6577.15	7126.85	5058.11	6521.89	544.693	1150.69	1224.55	4693.91	6375.36	4922.78	2.45335	1.78501e-13	4.313e-12	0	97.91	XP_036632399.1	oligosaccharyl transferase stt3 subunit	Pleurotus ostreatus
ENSOPET00005010055	668.742	692.387	582.039	1041.56	1292.07	1079.94	85.6286	152.374	143.063	828.859	577.357	680.138	2.45287	1.49199e-12	3.18507e-11	9.08e-195	89.23	KAF9496936.1	hypothetical protein BDN71DRAFT_1468202	Pleurotus eryngii
ENSOPET00005000184	3924.12	5014.64	4498.6	5288.24	5511.37	4156.88	386.121	677.801	722.125	2804.6	4007.11	2951.71	2.45062	2.22883e-13	5.30918e-12	1.19e-220	98.71	KAJ8702146.1	mitochondrial aspartate-glutamate transporter agc1	Pleurotus ostreatus
ENSOPET00005013100	1464.71	1641.61	1499.91	2785.96	1757.95	2108	156.986	373.929	352.547	1671.02	1895.87	1259.81	2.4498	4.43023e-13	1.01665e-11	1.91e-237	98.24	KAJ8696596.1	acetolactate synthase, regulatory subunit, variant 2	Pleurotus ostreatus
ENSOPET00005013105	1464.71	1641.61	1499.91	2785.96	1757.95	2108	156.986	373.929	352.547	1671.02	1895.87	1259.81	2.4498	4.43023e-13	1.01665e-11	5.93e-241	99.71	KAG9220911.1	hypothetical protein CCMSSC00406_0002489	Pleurotus cornucopiae
ENSOPET00005008070	8.41184	9.87842	6.80747	56.1003	57.3742	61.5387	9.51429	8.75713	14.4766	53.1888	71.4909	54.2332	2.44978	1.01616e-07	9.463e-07	4.68e-164	88.03	KAG9225666.1	hypothetical protein CCMSSC00406_0007523	Pleurotus cornucopiae
ENSOPET00005013094	1460.51	1638.02	1482.89	2754.21	1712.05	2068.18	152.229	370.426	355.953	1664.37	1881.39	1253.59	2.44954	4.45682e-13	1.02188e-11	1.39e-239	99.71	KAG9220911.1	hypothetical protein CCMSSC00406_0002489	Pleurotus cornucopiae
ENSOPET00005003678	363.812	189.486	238.261	551.476	634.559	633.486	46.7786	88.447	67.2734	515.267	242.526	344.07	2.44396	1.00083e-11	1.95386e-10	8.31e-192	98.55	KAJ8702453.1	hypothetical protein PTI98_001164	Pleurotus ostreatus
ENSOPET00005016563	29687.5	30369.9	26762.4	21010.1	27939	26195	2464.2	5725.41	6234.29	24085.7	27696.8	26660.5	2.44318	1.8772e-13	4.52446e-12	0	89.77	XP_036632714.1	uncharacterized protein PC9H_004629	Pleurotus ostreatus
ENSOPET00005016580	29693.8	30370.7	26768.1	21015.4	27958.5	26201	2464.2	5727.16	6235.14	24090.1	27702.3	26664.1	2.44317	1.87757e-13	4.52446e-12	0	98.7	XP_036632714.1	uncharacterized protein PC9H_004629	Pleurotus ostreatus
ENSOPET00005011502	549.924	642.995	477.658	1296.66	1715.49	1224.74	234.686	198.787	204.375	1106.99	1163.76	1194.91	2.44185	9.48767e-13	2.0798e-11	1.15e-250	99.7	KAG9226540.1	hypothetical protein CCMSSC00406_0005793	Pleurotus cornucopiae
ENSOPET00005018839	1381.65	1235.7	1152.73	1305.13	872.088	1198.19	293.357	227.685	195.859	1145.78	1437.96	1309.6	2.44116	7.86268e-13	1.7492e-11	3.09e-128	99.46	KAG9219099.1	hypothetical protein CCMSSC00406_0001509	Pleurotus cornucopiae
ENSOPET00005011784	49.4196	56.5764	40.8448	148.189	97.5362	143.59	25.3714	20.1414	15.3281	90.8642	115.833	123.581	2.44057	1.16702e-09	1.57914e-08	5.04e-248	94.4	XP_036635584.1	uncharacterized protein PC9H_000076	Pleurotus ostreatus
ENSOPET00005011791	49.4196	56.5764	40.8448	148.189	97.5362	143.59	25.3714	20.1414	15.3281	90.8642	115.833	123.581	2.44057	1.16702e-09	1.57914e-08	9.12e-270	94.56	XP_036635584.1	uncharacterized protein PC9H_000076	Pleurotus ostreatus
ENSOPET00005018850	1441.58	1313.83	1208.33	1343.23	885.858	1225.95	309.214	232.94	203.523	1174.59	1504.93	1365.61	2.43956	7.75706e-13	1.72999e-11	3.11e-297	99.49	KAG9219099.1	hypothetical protein CCMSSC00406_0001509	Pleurotus cornucopiae
ENSOPET00005005536	9.46332	13.4706	14.7495	81.5042	44.7519	77.225	19.0286	18.39	21.2891	117.459	99.5443	101.354	2.43903	5.75588e-09	6.84935e-08	3.43e-92	92.64	KAF4584663.1	hypothetical protein EYR38_001893	Pleurotus pulmonarius
ENSOPET00005006258	3126.05	4019.62	3157.53	11594.8	2343.16	7524.61	2352.41	2332.9	2144.23	12057.2	15087.3	9883.78	2.43877	4.69125e-06	3.00207e-05	1.23e-131	99.47	XP_036635274.1	ER membrane protein DP1/Yop1	Pleurotus ostreatus
ENSOPET00005006265	3126.05	4019.62	3157.53	11594.8	2343.16	7524.61	2352.41	2332.9	2144.23	12057.2	15087.3	9883.78	2.43877	4.69125e-06	3.00207e-05	1.23e-131	99.47	XP_036635274.1	ER membrane protein DP1/Yop1	Pleurotus ostreatus
ENSOPET00005008512	74.6551	106.867	93.0354	259.331	317.853	217.195	92.7643	59.5485	60.4609	264.836	479.623	408.972	2.43854	1.06251e-10	1.7338e-09	3.96e-290	90.87	KAG9225362.1	hypothetical protein CCMSSC00406_0006251	Pleurotus cornucopiae
ENSOPET00005018858	1442.63	1313.83	1208.33	1344.29	885.858	1225.95	309.214	233.815	203.523	1174.59	1504.93	1365.61	2.43787	8.00061e-13	1.77695e-11	8.92e-271	99.17	KAG9219099.1	hypothetical protein CCMSSC00406_0001509	Pleurotus cornucopiae
ENSOPET00005018870	1442.63	1313.83	1208.33	1344.29	885.858	1225.95	309.214	233.815	203.523	1174.59	1504.93	1365.61	2.43787	8.00061e-13	1.77695e-11	3.11e-297	99.49	KAG9219099.1	hypothetical protein CCMSSC00406_0001509	Pleurotus cornucopiae
ENSOPET00005022302	49.4196	43.1058	58.9981	191.588	112.453	156.863	52.3286	34.1528	42.5781	219.404	229.857	249.828	2.43744	6.99669e-11	1.18106e-09	2.37e-240	91.36	KAF9495903.1	kinase-like protein, partial	Pleurotus eryngii
ENSOPET00005022307	49.4196	43.1058	58.9981	191.588	112.453	156.863	52.3286	34.1528	42.5781	219.404	229.857	249.828	2.43744	6.99669e-11	1.18106e-09	1.53e-287	91.67	KAF9495903.1	kinase-like protein, partial	Pleurotus eryngii
ENSOPET00005017503	3418.36	3818.46	3459.33	5021.5	2441.85	4674.53	375.021	759.243	585.024	3817.41	2758.28	2731.22	2.43649	2.23267e-12	4.65559e-11	2.1e-91	98.92	KAJ8697925.1	54S ribosomal protein L12, mitochondrial	Pleurotus ostreatus
ENSOPET00005016005	22.0811	14.3686	23.8261	123.844	82.6189	89.2914	24.5786	18.39	17.8828	95.2966	111.309	122.692	2.43603	2.35004e-09	2.98503e-08	4.77e-180	95.06	KAF9491336.1	LamB/YcsF	Pleurotus eryngii
ENSOPET00005010652	9887.07	11690.7	10383.7	13778.4	9230.37	12543	998.207	1554.39	1512.38	8039.27	7455.87	6488.43	2.43511	4.30388e-13	9.91032e-12	6.34e-258	100	KAG9226302.1	hypothetical protein CCMSSC00406_0003181	Pleurotus cornucopiae
ENSOPET00005005771	37.8533	25.1451	26.0953	261.448	223.76	223.229	75.3214	63.0513	58.7578	294.755	435.28	335.179	2.43392	1.34453e-11	2.58551e-10	5.74e-178	88.36	KAF4584665.1	Homocysteine synthase	Pleurotus pulmonarius
ENSOPET00005006250	3111.33	4011.54	3139.38	11457.2	2152.68	7390.68	2343.69	2312.76	2137.42	11896.6	14972.4	9825.99	2.43328	6.63363e-06	4.09056e-05	1.09e-81	83.33	KAG9223518.1	hypothetical protein CCMSSC00406_0007010	Pleurotus cornucopiae
ENSOPET00005015981	21.0296	13.4706	23.8261	122.786	82.6189	89.2914	24.5786	18.39	17.8828	95.2966	111.309	121.803	2.43213	2.53708e-09	3.19998e-08	3.01e-133	95.07	XP_036630168.1	uncharacterized protein PC9H_007012	Pleurotus ostreatus
ENSOPET00005015992	21.0296	13.4706	23.8261	122.786	82.6189	89.2914	24.5786	18.39	17.8828	95.2966	111.309	121.803	2.43213	2.53708e-09	3.19998e-08	1.11e-136	94.58	KAF9491336.1	LamB/YcsF	Pleurotus eryngii
ENSOPET00005005777	37.8533	25.1451	26.0953	265.682	230.644	225.642	75.3214	63.927	60.4609	299.187	439.805	338.735	2.43202	1.32693e-11	2.55384e-10	7.7e-215	95.57	KAF4584665.1	Homocysteine synthase	Pleurotus pulmonarius
ENSOPET00005005528	9.46332	13.4706	14.7495	79.3872	44.7519	77.225	19.0286	18.39	21.2891	116.351	99.5443	100.465	2.42995	6.65044e-09	7.84111e-08	1.61e-92	92.64	KAF4584663.1	hypothetical protein EYR38_001893	Pleurotus pulmonarius
ENSOPET00005002143	930.56	1065.07	1032.47	1191.87	1679.92	1050.98	89.5929	162.883	140.508	801.157	632.559	682.805	2.42915	1.86277e-12	3.93915e-11	3.64e-89	100	KAG9219987.1	hypothetical protein CCMSSC00406_0006900	Pleurotus cornucopiae
ENSOPET00005010795	22363.9	25046.3	22140.2	30423.3	24708.8	28716.8	4715.91	5425.04	5228.59	25161.6	32521.1	25069.1	2.42872	3.4613e-13	8.08769e-12	8.97e-188	82.61	XP_036625795.1	uncharacterized protein PC9H_002513	Pleurotus ostreatus
ENSOPET00005013988	695.029	786.681	627.422	951.588	945.527	974.966	231.514	206.668	197.563	988.426	1347.47	1082	2.42659	1.1166e-12	2.41819e-11	0	94.84	KAF9495511.1	hypothetical protein BDN71DRAFT_1495816	Pleurotus eryngii
ENSOPET00005028434	216.605	268.513	235.992	910.306	781.437	873.608	98.3143	140.114	116.664	699.211	641.608	568.115	2.4265	3.067e-12	6.33166e-11	3.5e-295	99.25	KDQ32191.1	hypothetical protein PLEOSDRAFT_1100697	Pleurotus ostreatus PC15
ENSOPET00005004961	1892.66	1543.73	1575.93	1457.55	1446.98	1945.11	353.614	186.527	178.828	1413.94	1064.22	1380.72	2.42418	1.91012e-12	4.03295e-11	0	99.34	KAG9217533.1	hypothetical protein CCMSSC00406_0008460	Pleurotus cornucopiae
ENSOPET00005011071	38.9048	30.5333	36.3065	75.1532	17.2123	33.7859	7.92857	11.3843	10.2188	54.2969	49.7722	54.2332	2.42235	1.51132e-05	8.59647e-05
ENSOPET00005028399	216.605	268.513	235.992	908.189	780.29	869.988	98.3143	140.114	116.664	696.995	637.989	567.226	2.42141	3.38484e-12	6.95583e-11	1.95e-207	80.55	KDQ32191.1	hypothetical protein PLEOSDRAFT_1100697	Pleurotus ostreatus PC15
ENSOPET00005028415	216.605	268.513	235.992	908.189	780.29	869.988	99.1072	140.114	116.664	696.995	637.989	567.226	2.41819	3.60172e-12	7.3703e-11	1.38e-211	80.21	KDQ32191.1	hypothetical protein PLEOSDRAFT_1100697	Pleurotus ostreatus PC15
ENSOPET00005030769	2635.01	2595.33	2410.98	3813.76	2716.1	3387.04	268.779	580.597	550.109	2782.44	2566.43	2123.1	2.41659	7.84445e-13	1.74803e-11	8.75e-160	92.13	KAJ8693658.1	hypothetical protein PTI98_008637	Pleurotus ostreatus
ENSOPET00005005406	470.012	604.38	570.693	559.944	836.516	644.346	80.0786	216.301	195.859	513.05	1422.58	690.807	2.41568	1.36872e-05	7.8691e-05	0	99.87	KAG9217511.1	hypothetical protein CCMSSC00406_0008623	Pleurotus cornucopiae
ENSOPET00005031672	27.3385	38.6156	24.9607	86.7967	72.2915	86.8781	11.1	7.88141	13.625	85.3237	36.1979	52.4551	2.41567	1.56526e-07	1.41035e-06	2.97e-137	100	KAG9221541.1	hypothetical protein CCMSSC00406_0009364	Pleurotus cornucopiae
ENSOPET00005021356	97.7877	258.635	174.725	119.61	273.101	166.516	21.4071	28.0228	25.5469	74.2427	163.796	161.811	2.41494	4.90757e-05	0.000245205	5.72e-141	94.02	XP_036628376.1	uncharacterized protein PC9H_009485	Pleurotus ostreatus
ENSOPET00005010271	247.098	195.772	280.241	1080.72	2565.78	1426.25	65.8072	211.047	172.016	1005.05	695	688.14	2.41155	0.000633676	0.00233381
ENSOPET00005026051	4251.14	4681.47	3908.62	8532.53	4811.4	5301.98	1405.74	1501.85	2930.23	16494.1	4924.73	9630.4	2.41106	0.000612945	0.00226614	3.64e-181	92.59	KAG9224320.1	hypothetical protein CCMSSC00406_0004819	Pleurotus cornucopiae
ENSOPET00005026061	4251.14	4681.47	3908.62	8532.53	4811.4	5301.98	1405.74	1501.85	2931.08	16495.2	4924.73	9630.4	2.4109	0.000613985	0.00226877	8.4e-207	100	KAG9224320.1	hypothetical protein CCMSSC00406_0004819	Pleurotus cornucopiae
ENSOPET00005012060	9.46332	11.6745	10.2112	37.0474	44.7519	45.8524	11.1	8.75713	9.36719	42.1078	59.7266	53.3442	2.40869	4.38364e-07	3.56258e-06	8.13e-193	100	KAG9220262.1	hypothetical protein CCMSSC00406_0006327	Pleurotus cornucopiae
ENSOPET00005010066	667.69	691.489	579.77	992.869	1124.53	1009.96	86.4214	150.623	143.914	797.832	565.593	649.021	2.40125	4.1234e-12	8.39038e-11	5.69e-206	85.63	KAF9496936.1	hypothetical protein BDN71DRAFT_1468202	Pleurotus eryngii
ENSOPET00005023169	14085.6	9781.43	9803.89	56131	23047.2	41376.9	16310.7	13341.5	18766.7	67181.9	117632	70918.4	2.40099	7.28942e-06	4.45215e-05	1.19e-98	98.55	AAL57035.1	PriA	Pleurotus ostreatus
ENSOPET00005017224	344.886	268.513	243.934	421.281	530.138	558.675	88.0072	79.6898	63.0156	438.808	342.975	435.644	2.39967	1.37915e-11	2.64265e-10	0	99.09	KAG9221349.1	hypothetical protein CCMSSC00406_0009989	Pleurotus cornucopiae
ENSOPET00005012754	1045.17	1092.91	1026.79	3887.86	8378.93	5014.8	575.614	556.077	538.188	3226.79	2931.13	2643.2	2.39794	3.20487e-05	0.0001691	1.31e-246	98.31	XP_036625854.1	uncharacterized protein PC9H_002572	Pleurotus ostreatus
ENSOPET00005005258	342.783	288.27	348.316	673.203	305.231	661.239	137.957	99.8312	81.75	295.863	966.485	417.863	2.39458	0.000375578	0.00148379	4.69e-20	95.83	KAF9491093.1	Phosphoenolpyruvate/pyruvate domain-containing protein	Pleurotus eryngii
ENSOPET00005020676	3200.71	1670.35	1485.16	4886.02	1799.26	3955.37	239.443	675.174	1319.92	2689.36	4487.64	4570.71	2.39433	4.49274e-06	2.89014e-05	5.58e-29	98.33	KAG9219322.1	hypothetical protein CCMSSC00406_0001732	Pleurotus cornucopiae
ENSOPET00005017207	344.886	268.513	243.934	421.281	530.138	558.675	88.0072	80.5656	63.0156	438.808	342.975	435.644	2.3942	1.50906e-11	2.87726e-10	0	99.11	KAG9221349.1	hypothetical protein CCMSSC00406_0009989	Pleurotus cornucopiae
ENSOPET00005017239	344.886	268.513	243.934	421.281	530.138	558.675	88.0072	80.5656	63.0156	438.808	342.975	435.644	2.3942	1.50906e-11	2.87726e-10	0	99.09	KAG9221349.1	hypothetical protein CCMSSC00406_0009989	Pleurotus cornucopiae
ENSOPET00005012763	1049.38	1094.71	1027.93	3900.56	8434.01	5029.28	579.579	561.332	540.742	3233.44	2939.27	2654.76	2.39212	3.69285e-05	0.000190994	1.57e-166	99.16	XP_036625854.1	uncharacterized protein PC9H_002572	Pleurotus ostreatus
ENSOPET00005012772	1049.38	1094.71	1027.93	3900.56	8437.45	5029.28	579.579	561.332	540.742	3233.44	2939.27	2654.76	2.39212	3.73978e-05	0.000193125	1.31e-246	98.31	XP_036625854.1	uncharacterized protein PC9H_002572	Pleurotus ostreatus
ENSOPET00005019753	459.497	515.474	368.738	852.089	237.529	542.988	51.5357	70.9327	68.9766	528.564	138.457	337.846	2.392	0.000534771	0.00201163	8.01e-124	98.28	KAF4575490.1	hypothetical protein EYR36_006850	Pleurotus pulmonarius
ENSOPET00005024540	138.795	178.71	175.86	146.072	110.159	149.623	31.7143	28.8985	38.3203	121.891	248.861	148.475	2.39184	1.54302e-10	2.45254e-09	2.27e-92	63.23	XP_036629381.1	uncharacterized protein PC9H_008443	Pleurotus ostreatus
ENSOPET00005025150	2771.7	3012.02	3005.5	4238.22	4514.2	4430.79	229.136	549.947	459.844	2606.25	1958.31	1931.06	2.39038	1.53046e-12	3.25946e-11	2.48e-193	92.88	KDQ25498.1	hypothetical protein PLEOSDRAFT_1044428	Pleurotus ostreatus PC15
ENSOPET00005025159	2771.7	3012.02	3006.63	4239.28	4514.2	4430.79	229.136	549.947	459.844	2606.25	1958.31	1931.06	2.39038	1.53045e-12	3.25946e-11	2.24e-210	99.32	KDQ25498.1	hypothetical protein PLEOSDRAFT_1044428	Pleurotus ostreatus PC15
ENSOPET00005019659	80.964	164.341	88.4971	85.7382	10.3274	43.4391	9.51429	16.6385	26.3984	43.2159	146.602	85.3507	2.38852	0.00130216	0.00432305
ENSOPET00005005265	362.761	317.007	386.891	730.362	319.001	702.265	153.021	110.34	95.375	324.673	1083.22	468.54	2.387	0.000528407	0.00199102	2.8e-237	99.71	KAG9217783.1	hypothetical protein CCMSSC00406_0003528	Pleurotus cornucopiae
ENSOPET00005030775	2639.22	2598.02	2413.25	3823.29	2724.13	3390.66	289.393	589.355	563.734	2792.41	2586.34	2136.43	2.38126	1.5816e-12	3.3604e-11	1.48e-184	98.18	KAJ8693658.1	hypothetical protein PTI98_008637	Pleurotus ostreatus
ENSOPET00005002634	14260.2	16109.9	17639.3	18506.7	20706.4	16179.8	1093.35	2900.36	2598.97	11723.7	12967.9	9637.51	2.3805	8.4844e-13	1.87206e-11	2.13e-307	100	KAG9220059.1	hypothetical protein CCMSSC00406_0007919	Pleurotus cornucopiae
ENSOPET00005002615	14256	16098.2	17623.4	18490.9	20691.4	16146.1	1092.56	2899.48	2595.56	11701.5	12959.8	9631.29	2.38007	8.54016e-13	1.88282e-11	0	99.58	KAG9220059.1	hypothetical protein CCMSSC00406_0007919	Pleurotus cornucopiae
ENSOPET00005012372	63043.6	65712.1	68246	75424.2	107660	79810.9	5907.58	13461.5	11490.1	59290	52423.7	48917.5	2.37998	9.82164e-13	2.14255e-11	0	100	KAG9226230.1	hypothetical protein CCMSSC00406_0005141	Pleurotus cornucopiae
ENSOPET00005023393	75.7066	61.9646	56.7289	141.838	98.6837	115.838	18.2357	22.7685	28.1016	120.783	114.023	123.581	2.37464	2.04699e-09	2.62609e-08	2.63e-170	90.4	KAF9487741.1	hypothetical protein BDN71DRAFT_599220	Pleurotus eryngii
ENSOPET00005011056	2006.22	2539.65	2113.72	2241.89	2553.15	2436.21	553.414	755.74	624.195	2642.82	4401.67	2959.71	2.37143	1.11918e-12	2.42183e-11	4.85e-183	90.88	KDQ32798.1	hypothetical protein PLEOSDRAFT_172622	Pleurotus ostreatus PC15
ENSOPET00005030797	382.739	465.184	469.716	1199.28	1673.03	1286.28	113.379	240.821	211.188	1008.37	957.435	959.306	2.37118	3.28693e-12	6.76495e-11	0	98.86	KAJ8693883.1	DNA mismatch repair protein msh6	Pleurotus ostreatus
ENSOPET00005014303	17.8752	10.7765	14.7495	82.5627	57.3742	54.2988	6.34286	9.63284	13.625	68.7022	38.0078	46.2316	2.36928	5.72559e-07	4.53819e-06
ENSOPET00005014772	485.784	540.619	543.463	827.744	463.584	714.331	77.7	105.086	116.664	504.186	486.862	555.668	2.36882	8.52187e-12	1.67827e-10	1.3e-264	99.46	KAG9220873.1	hypothetical protein CCMSSC00406_0002527	Pleurotus cornucopiae
ENSOPET00005010822	23469	25928.2	23140.9	30733.4	25035.8	29031.8	4935.54	5751.68	5522.38	25509.6	32856.9	25330.5	2.36833	1.14675e-12	2.47752e-11	5.59e-274	100	XP_036625795.1	uncharacterized protein PC9H_002513	Pleurotus ostreatus
ENSOPET00005005808	42.0592	27.8392	26.0953	267.799	238.677	235.295	83.25	64.8027	67.2734	304.728	456.999	349.404	2.36743	3.5636e-11	6.37073e-10	3.91e-247	85.48	KAF4584665.1	Homocysteine synthase	Pleurotus pulmonarius
ENSOPET00005005813	42.0592	27.8392	26.0953	267.799	238.677	235.295	83.25	64.8027	67.2734	304.728	456.999	349.404	2.36743	3.5636e-11	6.37073e-10	2.65e-247	85.48	KAF4584665.1	Homocysteine synthase	Pleurotus pulmonarius
ENSOPET00005005793	42.0592	27.8392	26.0953	267.799	238.677	234.088	83.25	64.8027	67.2734	303.62	456.999	349.404	2.36599	3.64656e-11	6.51039e-10	5.14e-246	85.48	KAF4584665.1	Homocysteine synthase	Pleurotus pulmonarius
ENSOPET00005029322	43910.9	47265.5	45316.2	48040.9	65076.1	57358.9	4658.83	8516.3	7962.96	33070.1	40868.4	34972.4	2.36523	9.59081e-13	2.1007e-11	0	95.37	XP_036631886.1	Alpha subunit of the F1 sector of mitochondrial F1F0 ATP synthase	Pleurotus ostreatus
ENSOPET00005029339	43925.6	47282.6	45337.8	48089.6	65157.6	57421.6	4659.62	8524.19	7972.33	33107.8	40882.9	34996.4	2.36501	9.63751e-13	2.10921e-11	0	100	XP_036631886.1	Alpha subunit of the F1 sector of mitochondrial F1F0 ATP synthase	Pleurotus ostreatus
ENSOPET00005019173	1025.19	1079.44	989.352	1489.3	975.362	1431.08	109.414	254.832	243.547	1145.78	1090.46	891.737	2.36358	3.78757e-12	7.73037e-11	1.29e-65	92.04	KAG9219525.1	hypothetical protein CCMSSC00406_0009764	Pleurotus cornucopiae
ENSOPET00005007100	17.8752	16.1647	18.1533	133.37	51.6368	92.9114	6.34286	16.6385	20.4375	95.2966	57.9167	70.2365	2.36356	6.10325e-05	0.000297338	4.8e-174	98.73	XP_036625871.1	uncharacterized protein PC9H_002589	Pleurotus ostreatus
ENSOPET00005001405	257.613	346.643	242.8	346.128	244.414	372.852	49.95	54.2942	92.8203	244.89	361.074	408.083	2.36339	1.83086e-11	3.4397e-10	9.82e-288	69.06	KAJ8690828.1	hypothetical protein PTI98_012227	Pleurotus ostreatus
ENSOPET00005030808	398.511	518.168	506.022	1260.67	1818.76	1375.57	121.307	251.329	226.516	1041.61	1020.78	1018.87	2.36253	3.51256e-12	7.19635e-11	0	98.38	KAJ8693883.1	DNA mismatch repair protein msh6	Pleurotus ostreatus
ENSOPET00005027504	2446.79	2863.84	2387.15	3214.65	1635.17	2741.49	287.014	451.868	389.164	1951.36	2079.57	1769.25	2.36227	2.28806e-12	4.76373e-11	1.5e-220	97.5	KAG9223885.1	hypothetical protein CCMSSC00406_0007747	Pleurotus cornucopiae
ENSOPET00005011796	656.124	573.846	576.366	1180.22	1331.08	1258.53	273.536	204.041	188.195	904.21	1307.65	1208.25	2.36094	3.51171e-12	7.19635e-11	2.61e-217	100	KAG9225687.1	hypothetical protein CCMSSC00406_0007544	Pleurotus cornucopiae
ENSOPET00005011231	72.5521	116.745	105.516	184.178	329.328	339.066	42.8143	44.6613	51.9453	275.917	228.952	209.82	2.35787	1.61221e-10	2.55799e-09	3.05e-155	92.68	KAJ8700771.1	hypothetical protein PTI98_003762	Pleurotus ostreatus
ENSOPET00005019180	1025.19	1080.34	989.352	1489.3	976.509	1431.08	112.586	253.957	244.398	1146.88	1090.46	891.737	2.35664	4.36305e-12	8.86463e-11	2.3e-61	96.12	KAG9219525.1	hypothetical protein CCMSSC00406_0009764	Pleurotus cornucopiae
ENSOPET00005030421	208.193	303.537	270.03	440.334	520.958	458.524	30.9214	90.1984	86.0078	368.997	339.356	350.293	2.35363	2.44306e-11	4.4958e-10	1.83e-193	92.94	KAF9500724.1	hypothetical protein BDN71DRAFT_1440200	Pleurotus eryngii
ENSOPET00005005048	70.4492	49.3921	55.5943	117.493	41.3094	57.9188	23.7857	12.26	23.8438	118.567	96.8295	90.6851	2.35354	1.97773e-07	1.735e-06
ENSOPET00005029289	311.238	298.149	275.703	392.702	240.972	270.288	340.136	63.927	105.594	555.158	1149.28	899.738	2.35323	7.89328e-06	4.77246e-05	4.18e-65	81.29	KDQ24422.1	hypothetical protein PLEOSDRAFT_1113783	Pleurotus ostreatus PC15
ENSOPET00005026041	28544.5	20575	20872.8	26325.8	6094.29	26306	8030.06	3848.76	6182.34	40697.2	19512.5	31947.8	2.35121	9.33771e-06	5.54968e-05	1.84e-58	94.25	XP_036632193.1	uncharacterized protein PC9H_006630	Pleurotus ostreatus
ENSOPET00005003976	72.5521	72.7411	69.2093	183.12	71.144	191.856	43.6071	35.9042	29.8047	148.485	218.997	190.261	2.3511	5.32314e-08	5.24162e-07
ENSOPET00005001818	33.6474	38.6156	39.7102	364.123	230.644	295.627	77.7	63.927	86.8594	387.835	453.379	324.51	2.35105	4.94013e-11	8.59767e-10	5.16e-175	100	KAG9217634.1	hypothetical protein CCMSSC00406_0003677	Pleurotus cornucopiae
ENSOPET00005029011	5397.25	3970.23	4370.4	1358.05	1067.16	1516.75	470.164	95.4527	96.2266	1381.8	541.159	1450.96	2.34986	1.53213e-11	2.91711e-10	0	87.31	KDQ22522.1	hypothetical protein PLEOSDRAFT_1068826	Pleurotus ostreatus PC15
ENSOPET00005029022	5397.25	3970.23	4370.4	1358.05	1067.16	1516.75	470.164	95.4527	96.2266	1381.8	541.159	1450.96	2.34986	1.53213e-11	2.91711e-10	0	88.7	KDQ22522.1	hypothetical protein PLEOSDRAFT_1068826	Pleurotus ostreatus PC15
ENSOPET00005009197	332.268	189.486	255.28	3297.21	3766.04	2990.06	543.9	574.467	598.649	2483.25	3192.66	3073.51	2.34928	2.21557e-12	4.63789e-11	9.69e-184	94.27	KAG9225468.1	hypothetical protein CCMSSC00406_0002971	Pleurotus cornucopiae
ENSOPET00005004800	2265.94	2113.08	2305.46	3190.31	3709.82	3405.14	218.829	511.416	425.781	2375.77	1736.6	1778.14	2.34922	3.67444e-12	7.50517e-11	2.38e-167	92.11	KAF4605127.1	hypothetical protein EYR40_003910	Pleurotus pulmonarius
ENSOPET00005004219	5389.89	6383.25	6223.16	7530.14	4809.11	5889.61	608.914	993.934	1212.63	5267.91	4920.2	4157.29	2.34914	2.4811e-12	5.15369e-11	1.95e-212	89.97	KAG9222977.1	hypothetical protein CCMSSC00406_0000334	Pleurotus cornucopiae
ENSOPET00005009188	332.268	189.486	255.28	3295.1	3764.9	2988.85	543.9	574.467	598.649	2482.14	3192.66	3073.51	2.3491	2.22231e-12	4.64839e-11	9.69e-184	94.27	KAG9225468.1	hypothetical protein CCMSSC00406_0002971	Pleurotus cornucopiae
ENSOPET00005027515	2458.36	2880.01	2390.56	3216.77	1640.9	2751.14	288.6	461.5	392.57	1962.45	2082.29	1773.69	2.34822	2.98568e-12	6.16849e-11	2.04e-230	100	KAG9223885.1	hypothetical protein CCMSSC00406_0007747	Pleurotus cornucopiae
ENSOPET00005022906	48.3681	52.9842	56.7289	175.71	123.928	119.457	49.95	38.5314	33.2109	121.891	344.785	152.92	2.34809	0.000932448	0.0032473	0	98.2	KDQ24412.1	hypothetical protein PLEOSDRAFT_1113777	Pleurotus ostreatus PC15
ENSOPET00005017701	1598.25	2108.59	2096.7	2263.06	1609.92	1976.48	361.543	425.596	461.547	1440.53	3449.66	1466.08	2.34777	7.55435e-07	5.80495e-06	0	99.46	KAG9221384.1	hypothetical protein CCMSSC00406_0009833	Pleurotus cornucopiae
ENSOPET00005004228	5407.76	6395.83	6248.12	7543.9	4834.35	5923.4	609.707	999.188	1216.88	5288.96	4927.44	4161.73	2.34716	2.58331e-12	5.36186e-11	1.94e-249	99.43	KAG9222977.1	hypothetical protein CCMSSC00406_0000334	Pleurotus cornucopiae
ENSOPET00005027400	32.5959	28.7372	22.6916	86.7967	106.716	94.118	35.6786	15.7628	14.4766	65.3779	133.027	136.917	2.3468	2.60755e-08	2.73879e-07
ENSOPET00005027523	2458.36	2882.7	2391.69	3216.77	1643.2	2751.14	290.979	462.376	392.57	1962.45	2084.1	1775.47	2.34501	3.17883e-12	6.54747e-11	8.14e-226	94.4	KAG9223885.1	hypothetical protein CCMSSC00406_0007747	Pleurotus cornucopiae
ENSOPET00005022919	48.3681	52.9842	56.7289	175.71	123.928	119.457	49.95	38.5314	34.0625	121.891	345.69	153.809	2.3422	0.000958619	0.00332468	0	98.19	KDQ24412.1	hypothetical protein PLEOSDRAFT_1113777	Pleurotus ostreatus PC15
ENSOPET00005022948	48.3681	52.9842	56.7289	175.71	123.928	119.457	49.95	38.5314	34.0625	121.891	345.69	153.809	2.3422	0.000958619	0.00332468	0	98.26	KDQ24412.1	hypothetical protein PLEOSDRAFT_1113777	Pleurotus ostreatus PC15
ENSOPET00005011789	665.587	589.113	588.846	1189.75	1333.38	1263.35	283.05	211.047	190.75	910.859	1328.46	1229.58	2.34063	5.02858e-12	1.01328e-10	2.61e-217	100	KAG9225687.1	hypothetical protein CCMSSC00406_0007544	Pleurotus cornucopiae
ENSOPET00005027851	595.138	672.631	663.728	1502.01	1580.09	1224.74	185.529	213.674	227.367	1060.45	1113.99	997.536	2.33984	6.45967e-12	1.29007e-10	4.48e-195	99.47	XP_036628359.1	Transcription factor iws1	Pleurotus ostreatus
ENSOPET00005027865	595.138	672.631	663.728	1502.01	1580.09	1224.74	185.529	213.674	227.367	1060.45	1113.99	997.536	2.33984	6.45967e-12	1.29007e-10	3.7e-187	98.93	KAF9489434.1	hypothetical protein BDN71DRAFT_1401636, partial	Pleurotus eryngii
ENSOPET00005017886	2987.26	3488.88	3668.09	4063.57	8601.54	5875.13	229.136	602.49	492.203	2385.74	2205.36	2107.09	2.33906	7.5203e-07	5.78209e-06	3.79e-155	99.56	KDQ29568.1	hypothetical protein PLEOSDRAFT_1038902	Pleurotus ostreatus PC15
ENSOPET00005031061	3130.26	2584.55	2889.77	6598.66	5901.51	6961.11	291.771	1161.19	925.649	4821.34	3707.57	3500.27	2.33835	2.93827e-12	6.07987e-11	1.36e-19	57.83	KIM67283.1	hypothetical protein SCLCIDRAFT_21150	Scleroderma citrinum Foug A
ENSOPET00005031064	3299.55	2758.77	3114.42	7152.26	6633.61	7974.69	321.107	1261.03	1005.7	5302.26	4008.02	3775.88	2.33823	2.97095e-12	6.14277e-11	8.61e-89	100	XP_036629554.1	histone H2A	Pleurotus ostreatus
ENSOPET00005030040	6504.46	7328.89	6155.09	18120.4	17051.6	14706.5	3453.69	3076.38	2906.38	12247.8	21953.1	13512.1	2.33807	1.88812e-12	3.98963e-11	6.9e-238	98.52	XP_036629667.1	uncharacterized protein PC9H_008731	Pleurotus ostreatus
ENSOPET00005000450	4613.9	4271.97	4845.79	6336.16	5783.32	6859.75	482.85	1124.41	943.531	5724.45	3591.74	3579.39	2.33786	4.50033e-12	9.12977e-11	6.16e-74	99.19	KDQ30709.1	hypothetical protein PLEOSDRAFT_1111461	Pleurotus ostreatus PC15
ENSOPET00005030029	6503.41	7327.99	6155.09	18115.1	17012.6	14694.5	3453.69	3076.38	2906.38	12241.2	21932.3	13497	2.33678	1.93753e-12	4.08762e-11	5.05e-177	99.62	XP_036629667.1	uncharacterized protein PC9H_008731	Pleurotus ostreatus
ENSOPET00005028474	307.032	354.725	407.314	872.201	1146.34	849.475	122.1	177.77	167.758	683.698	982.774	692.585	2.33478	7.47994e-12	1.47957e-10	0	77.52	KAG9221586.1	hypothetical protein CCMSSC00406_0007225	Pleurotus cornucopiae
ENSOPET00005016775	103.045	120.337	90.7663	63.5097	39.0145	47.059	39.6429	15.7628	19.5859	116.351	180.085	81.7944	2.33446	3.46287e-07	2.87764e-06	2.52e-99	89.38	KAF9498906.1	hypothetical protein BDN71DRAFT_313793	Pleurotus eryngii
ENSOPET00005004026	1280.7	1197.98	1231.02	1979.39	850.286	1849.78	148.264	320.511	285.273	1438.31	1214.44	1142.45	2.33145	4.30434e-10	6.31608e-09	3.41e-87	100	KAJ8703131.1	39S ribosomal protein L51, mitochondrial	Pleurotus ostreatus
ENSOPET00005010812	21006.5	23788.1	20453	25249.4	20152.1	24158.2	4306.01	4797.15	4715.95	20165.2	27974.7	21399.9	2.33117	2.23053e-12	4.65559e-11	5.02e-176	81.08	XP_036625795.1	uncharacterized protein PC9H_002513	Pleurotus ostreatus
ENSOPET00005026229	1122.98	1086.63	1172.02	2692.81	1900.23	2313.13	414.664	493.026	496.461	2049.99	2939.27	2073.31	2.33049	3.50878e-12	7.19635e-11	1.81e-278	95.74	XP_036628692.1	uncharacterized protein PC9H_009805	Pleurotus ostreatus
ENSOPET00005026221	1124.03	1089.32	1177.69	2697.05	1905.97	2315.54	414.664	494.778	499.016	2054.42	2949.23	2080.42	2.33046	3.49378e-12	7.17423e-11	1.81e-278	95.74	XP_036628692.1	uncharacterized protein PC9H_009805	Pleurotus ostreatus
ENSOPET00005013969	23.1326	31.4313	28.3645	92.0891	103.274	56.7121	111.793	28.0228	23.8438	298.079	307.682	215.155	2.32654	7.3929e-08	7.05534e-07
ENSOPET00005025485	672.947	738.187	730.669	991.811	2056.29	924.287	150.643	167.261	270.797	739.103	1321.22	890.847	2.32568	1.92666e-05	0.000107045	0	96.36	KAG9227205.1	hypothetical protein CCMSSC00406_0004256	Pleurotus cornucopiae
ENSOPET00005022696	2843.2	3160.2	2666.26	2666.35	1855.48	2066.98	320.314	421.218	585.875	2160.8	2294.04	2197.78	2.32531	4.18587e-12	8.51106e-11	3.58e-155	77.13	KDQ25139.1	hypothetical protein PLEOSDRAFT_46446	Pleurotus ostreatus PC15
ENSOPET00005025493	672.947	738.187	730.669	991.811	2056.29	924.287	150.643	167.261	270.797	739.103	1320.32	890.847	2.32524	1.9254e-05	0.000107015	0	96.36	KAG9227205.1	hypothetical protein CCMSSC00406_0004256	Pleurotus cornucopiae
ENSOPET00005020335	125.126	118.541	104.381	81.5042	82.6189	53.0922	9.51429	10.5086	11.9219	46.5402	53.392	59.5676	2.31991	1.16311e-07	1.07276e-06	1.11e-18	97.62	KAG9219496.1	hypothetical protein CCMSSC00406_0005390	Pleurotus cornucopiae
ENSOPET00005000195	5638.04	6572.74	6185.72	7884.74	8178.12	7726.12	555.793	1059.61	1107.88	4429.08	5248.7	3903.01	2.31815	3.35938e-12	6.90879e-11	0	86.1	KAG9222449.1	hypothetical protein CCMSSC00406_0002784	Pleurotus cornucopiae
ENSOPET00005022707	2932.58	3372.13	2797.87	2763.73	1935.81	2141.79	336.171	439.608	628.453	2252.77	2432.5	2316.91	2.31802	4.61008e-12	9.33836e-11	0	99.16	KAG9224715.1	hypothetical protein CCMSSC00406_0002134	Pleurotus cornucopiae
ENSOPET00005022719	2932.58	3372.13	2797.87	2763.73	1935.81	2141.79	336.171	439.608	628.453	2252.77	2432.5	2316.91	2.31802	4.61008e-12	9.33836e-11	0	99.8	KAG9224715.1	hypothetical protein CCMSSC00406_0002134	Pleurotus cornucopiae
ENSOPET00005026783	3707.52	3403.56	3855.3	5628.02	6245.76	6737.88	598.607	1102.52	834.531	4521.05	4271.36	3819.44	2.31435	4.63072e-12	9.35204e-11	1.88e-94	99.3	XP_036628467.1	uncharacterized protein PC9H_009579	Pleurotus ostreatus
ENSOPET00005028617	3923.07	4843.12	4529.24	2136.04	1461.9	1829.27	623.186	216.301	227.367	2187.39	834.362	2281.35	2.31347	1.85164e-11	3.47631e-10	0	97.62	KAG9224068.1	hypothetical protein CCMSSC00406_0010201	Pleurotus cornucopiae
ENSOPET00005003823	1830.63	1574.26	1849.36	3152.2	4672.56	3393.07	831.707	610.372	676.141	3953.7	3324.78	3232.66	2.31099	8.97766e-12	1.76417e-10	1.07e-115	98.8	KDQ31177.1	hypothetical protein PLEOSDRAFT_61253	Pleurotus ostreatus PC15
ENSOPET00005006612	3116.59	3683.75	3428.7	4163.06	3374.75	4337.87	270.364	633.14	579.063	2648.36	2359.2	2346.25	2.3104	5.27302e-12	1.06174e-10	2.12e-236	89.58	KAJ8702199.1	hypothetical protein PTI98_000938	Pleurotus ostreatus
ENSOPET00005029434	3705.42	5200.54	4460.03	4961.17	3783.26	3886.59	762.729	917.747	899.25	3402.98	5415.21	3958.14	2.30818	3.60294e-12	7.3703e-11	4.34e-306	92.18	XP_036632171.1	C-24(28) sterol reductase	Pleurotus ostreatus
ENSOPET00005026751	1249.16	1521.28	1168.62	1729.58	1000.61	1581.91	339.343	396.698	523.711	2117.58	2503.99	1615.44	2.30772	7.77996e-12	1.53553e-10	1.51e-262	100	KAG9224071.1	hypothetical protein CCMSSC00406_0010204	Pleurotus cornucopiae
ENSOPET00005003292	273.385	390.647	285.914	407.521	741.275	463.35	92.7643	77.9384	83.4531	324.673	490.482	441.867	2.30623	1.70248e-09	2.22545e-08	0	86.25	KAF9486843.1	hypothetical protein BDN71DRAFT_1425728	Pleurotus eryngii
ENSOPET00005003302	273.385	390.647	285.914	409.638	741.275	463.35	92.7643	77.9384	83.4531	324.673	490.482	441.867	2.30623	1.48622e-09	1.97243e-08	0	86.25	KAF9486843.1	hypothetical protein BDN71DRAFT_1425728	Pleurotus eryngii
ENSOPET00005006179	6544.41	6992.12	7677.69	7077.1	6100.03	7249.5	382.95	832.803	744.266	3527.08	3156.46	3009.5	2.30608	5.35948e-12	1.07673e-10	1.15e-183	98.94	KAG9217663.1	hypothetical protein CCMSSC00406_0003648	Pleurotus cornucopiae
ENSOPET00005006186	6544.41	6992.12	7677.69	7077.1	6100.03	7249.5	382.95	832.803	744.266	3527.08	3156.46	3009.5	2.30608	5.35948e-12	1.07673e-10	3.44e-177	91.5	KAG9217663.1	hypothetical protein CCMSSC00406_0003648	Pleurotus cornucopiae
ENSOPET00005006194	6544.41	6992.12	7677.69	7077.1	6100.03	7249.5	382.95	832.803	744.266	3527.08	3156.46	3009.5	2.30608	5.35948e-12	1.07673e-10	1.15e-183	98.94	KAG9217663.1	hypothetical protein CCMSSC00406_0003648	Pleurotus cornucopiae
ENSOPET00005009922	1199.74	1329.99	1471.55	1828.02	1910.56	2275.72	135.579	227.685	233.328	1237.75	818.978	893.515	2.30602	1.61409e-11	3.06561e-10	5.22e-74	94.02	XP_036636156.1	uncharacterized protein PC9H_000656	Pleurotus ostreatus
ENSOPET00005000762	49.4196	77.2313	48.7869	152.423	32.1296	109.804	23.7857	21.8928	42.5781	85.3237	136.647	214.266	2.30533	0.000709268	0.00256799	5.93e-103	99.39	KAG9222350.1	hypothetical protein CCMSSC00406_0002685	Pleurotus cornucopiae
ENSOPET00005011955	660.33	711.246	656.921	2109.58	3802.76	2641.34	243.407	247.827	249.508	1483.75	1117.61	1059.77	2.30525	3.62835e-07	3.00496e-06	1.02e-148	99.5	KAG9226775.1	hypothetical protein CCMSSC00406_0009673	Pleurotus cornucopiae
ENSOPET00005017246	346.989	269.411	247.338	424.457	535.875	568.328	88.8	85.8198	73.2344	442.132	346.595	435.644	2.30448	6.65323e-11	1.13231e-09	0	95.67	KAF9494149.1	DUF917-domain-containing protein	Pleurotus eryngii
ENSOPET00005028031	6.30888	3.59215	7.94205	93.1476	60.8167	84.4649	12.6857	24.52	22.1406	110.81	97.7344	84.4616	2.3037	3.35301e-08	3.4439e-07	4.32e-154	93.03	KAF4564518.1	hypothetical protein EYR36_002455	Pleurotus pulmonarius
ENSOPET00005029443	3714.88	5210.42	4481.59	4965.4	3785.55	3886.59	765.9	923.001	902.656	3404.08	5415.21	3960.8	2.30201	4.05444e-12	8.25629e-11	0	99.37	XP_036632171.1	C-24(28) sterol reductase	Pleurotus ostreatus
ENSOPET00005028124	2184.98	2168.76	2382.61	3723.79	5194.66	3998.81	271.95	576.219	482.836	2506.52	2089.53	1962.18	2.30079	7.96869e-12	1.57163e-10	3.38e-275	99.46	XP_036629716.1	ornithine carbamoyltransferase	Pleurotus ostreatus
ENSOPET00005023732	305.981	281.086	307.471	346.128	136.551	298.04	46.7786	63.927	56.2031	274.809	246.146	301.395	2.30069	1.40913e-10	2.25838e-09	2.86e-127	100	KAG9223655.1	hypothetical protein CCMSSC00406_0008538	Pleurotus cornucopiae
ENSOPET00005014449	145.104	145.482	116.862	193.705	41.3094	131.524	51.5357	21.8928	40.875	163.999	206.328	192.039	2.29864	9.55846e-08	8.93837e-07	3.82e-123	100	KAG9220246.1	hypothetical protein CCMSSC00406_0006311	Pleurotus cornucopiae
ENSOPET00005013141	8.41184	17.9608	14.7495	65.6267	39.0145	57.9188	10.3071	26.2714	32.3594	64.2698	115.833	158.254	2.29518	0.00014382	0.0006327	0	83.15	KAG9220317.1	hypothetical protein CCMSSC00406_0006382	Pleurotus cornucopiae
ENSOPET00005013146	8.41184	17.9608	14.7495	65.6267	39.0145	57.9188	10.3071	26.2714	32.3594	64.2698	115.833	158.254	2.29518	0.00014382	0.0006327	0	83.64	KAG9220317.1	hypothetical protein CCMSSC00406_0006382	Pleurotus cornucopiae
ENSOPET00005015721	126.178	123.929	125.938	105.85	65.4066	77.225	33.3	25.3957	32.3594	93.0804	163.796	189.372	2.29303	1.42771e-09	1.90134e-08	0	99.64	KAG9221097.1	hypothetical protein CCMSSC00406_0005464	Pleurotus cornucopiae
ENSOPET00005004808	2273.3	2122.06	2310	3191.36	3715.56	3412.38	235.479	526.303	445.367	2380.2	1742.03	1784.36	2.29072	1.12376e-11	2.1891e-10	1.85e-184	98.12	KAF9496111.1	hypothetical protein BDN71DRAFT_1446521	Pleurotus eryngii
ENSOPET00005029564	1156.63	1369.51	1245.77	1655.49	1673.03	1510.71	83.25	204.917	206.93	979.561	745.677	696.141	2.29005	2.09906e-11	3.892e-10	1.05e-267	89.32	KAG9218202.1	hypothetical protein CCMSSC00406_0005883	Pleurotus cornucopiae
ENSOPET00005003891	3828.44	4358.18	4495.2	4746.3	5488.42	5517.97	387.707	625.259	555.219	2730.36	2503.99	2432.49	2.28954	8.59061e-12	1.69057e-10	3.36e-294	95.81	KAJ8690485.1	hypothetical protein PTI98_011910	Pleurotus ostreatus
ENSOPET00005029121	526.792	854.034	749.956	984.401	1301.25	1273.01	197.421	173.391	263.133	590.617	1582.75	924.632	2.28891	1.90168e-07	1.67265e-06	0	99.83	KAJ8695247.1	methylenetetrahydrofolate reductase (NAD(P)H) met13	Pleurotus ostreatus
ENSOPET00005028420	1311.2	1662.27	1195.85	1541.17	511.778	1455.21	175.221	231.188	288.68	1164.61	1133.9	1098	2.28878	7.8855e-09	9.18082e-08	1.39e-141	90.04	KDQ22401.1	hypothetical protein PLEOSDRAFT_1072880	Pleurotus ostreatus PC15
ENSOPET00005004947	57.8314	69.1489	46.5177	251.922	305.231	243.741	62.6357	102.458	68.9766	361.241	532.11	249.828	2.28804	1.05862e-06	7.8547e-06	5.57e-264	98.54	KAJ8690011.1	hypothetical protein PTI98_012855	Pleurotus ostreatus
ENSOPET00005030574	10.5148	8.98038	7.94205	128.078	45.8994	59.1254	34.0929	16.6385	22.9922	120.783	85.0651	153.809	2.28642	0.000209882	0.000886735
ENSOPET00005030579	10.5148	8.98038	7.94205	128.078	45.8994	59.1254	34.0929	16.6385	22.9922	120.783	85.0651	153.809	2.28642	0.000209882	0.000886735
ENSOPET00005018043	18.9266	15.2666	14.7495	137.604	196.22	109.804	23.7857	52.5428	37.4688	162.891	257.005	135.139	2.28611	5.90325e-06	3.68744e-05	3.6e-104	53.46	KAG9221134.1	hypothetical protein CCMSSC00406_0005427	Pleurotus cornucopiae
ENSOPET00005001695	12781.8	14656	11847.3	13990.1	7070.8	12333.1	1754.59	2201.54	2099.1	9198.34	12167	8138.54	2.28465	6.39226e-12	1.2785e-10	0	99.77	KAF4605263.1	aspartate transaminase aat1	Pleurotus pulmonarius
ENSOPET00005018063	22.0811	17.9608	19.2878	191.588	249.004	161.69	29.3357	63.0513	51.9453	203.89	311.302	187.594	2.28369	1.60378e-08	1.75213e-07	4.25e-225	97.52	KAG9221134.1	hypothetical protein CCMSSC00406_0005427	Pleurotus cornucopiae
ENSOPET00005000782	205.039	269.411	221.243	468.914	168.68	278.734	57.0857	49.0399	56.2031	198.35	356.55	234.714	2.28223	9.33035e-06	5.54654e-05
ENSOPET00005029632	2591.9	2191.21	2570.96	2855.82	3582.45	3245.86	696.922	407.206	540.742	2457.77	2475.94	3066.4	2.28205	1.1606e-11	2.24786e-10	4.73e-215	99	KAG9224179.1	hypothetical protein CCMSSC00406_0006847	Pleurotus cornucopiae
ENSOPET00005004938	57.8314	69.1489	46.5177	251.922	305.231	243.741	62.6357	102.458	68.9766	359.025	530.3	248.05	2.28069	1.2118e-06	8.86906e-06	6.44e-235	86.38	XP_036626091.1	uncharacterized protein PC9H_001824	Pleurotus ostreatus
ENSOPET00005001703	12790.2	14678.4	11862	13996.5	7071.95	12339.1	1768.07	2211.17	2112.73	9199.45	12196.9	8158.99	2.27844	7.18793e-12	1.4281e-10	0	99.77	KAF4605263.1	aspartate transaminase aat1	Pleurotus pulmonarius
ENSOPET00005006914	1293.32	1205.17	1447.72	1761.34	1395.34	1586.73	90.3857	229.437	252.914	1001.72	924.857	845.505	2.27503	1.88564e-11	3.53031e-10	0	94.03	KAJ8702756.1	hypothetical protein PTI98_001447	Pleurotus ostreatus
ENSOPET00005003982	76.7581	74.5372	70.3439	191.588	89.5038	193.063	47.5714	40.2828	31.5078	154.026	228.952	194.706	2.27494	2.15042e-09	2.74831e-08
ENSOPET00005028571	8.41184	7.1843	2.26916	87.8552	61.9642	133.937	15.8571	11.3843	9.36719	68.7022	43.4375	64.9021	2.27384	0.000124522	0.000556527	1.4e-129	76.84	KAF9500783.1	NAD(P)-binding protein	Pleurotus eryngii
ENSOPET00005006289	516.277	532.537	535.521	764.234	605.872	602.114	77.7	120.848	115.813	554.05	429.85	536.109	2.27359	5.55183e-11	9.58794e-10	0	94.39	KAF9502511.1	hypothetical protein BDN71DRAFT_1491747	Pleurotus eryngii
ENSOPET00005006296	516.277	532.537	535.521	764.234	605.872	602.114	77.7	120.848	115.813	554.05	429.85	536.109	2.27359	5.55183e-11	9.58794e-10	0	94.39	KAF9502511.1	hypothetical protein BDN71DRAFT_1491747	Pleurotus eryngii
ENSOPET00005007620	137.744	108.663	125.938	503.844	563.415	497.136	71.3572	64.8027	78.3438	415.538	299.538	321.843	2.27323	2.10657e-10	3.28051e-09	2.31e-120	100	KAG9219855.1	hypothetical protein CCMSSC00406_0009602	Pleurotus cornucopiae
ENSOPET00005000639	1861.12	1827.51	1353.55	1036.27	453.256	869.988	366.3	557.829	716.164	1890.42	2970.95	3066.4	2.27296	3.17646e-11	5.73957e-10	0	99.33	KAG9217565.1	hypothetical protein CCMSSC00406_0008492	Pleurotus cornucopiae
ENSOPET00005027549	1311.2	1666.76	1465.88	1665.01	1944.99	1542.09	179.979	280.228	277.609	933.021	1524.84	1107.78	2.27283	1.08845e-11	2.12184e-10	3.91e-93	98.67	XP_036628816.1	DnaJ- protein scj1	Pleurotus ostreatus
ENSOPET00005030722	563.593	750.76	453.831	1294.54	2054	1355.06	1519.91	303.872	298.898	3046.17	3888.56	3323.34	2.2728	1.53988e-09	2.03462e-08
ENSOPET00005000625	1865.33	1830.2	1355.82	1041.56	456.699	871.195	369.471	557.829	717.867	1893.74	2975.47	3069.07	2.27059	3.09128e-11	5.60647e-10	9.15e-304	99.29	KAG9217565.1	hypothetical protein CCMSSC00406_0008492	Pleurotus cornucopiae
ENSOPET00005005904	49623.6	53514.1	51769.7	70849.4	61267.6	60745.9	5047.33	11153.1	9873.02	44911.3	45400.4	35316.5	2.26851	8.2788e-12	1.6316e-10	0	77.35	KAJ8514699.1	hypothetical protein ONZ45_g7790	Pleurotus djamor
ENSOPET00005003989	75.7066	74.5372	70.3439	191.588	86.0613	184.616	45.9857	40.2828	30.6563	150.702	225.332	186.705	2.26688	4.27265e-09	5.20622e-08	2.05e-44	77.64	KAF9498205.1	hypothetical protein BDN71DRAFT_1429088	Pleurotus eryngii
ENSOPET00005016056	1417.4	1534.75	1488.57	2643.06	2915.76	2468.79	202.971	374.805	296.344	1716.45	1384.57	1105.11	2.26659	2.41867e-11	4.45396e-10	3.98e-175	99.58	KAG9218803.1	hypothetical protein CCMSSC00406_0001083	Pleurotus cornucopiae
ENSOPET00005015708	126.178	122.133	122.534	104.791	63.1117	73.6051	33.3	25.3957	32.3594	91.9723	160.176	185.815	2.266	2.27415e-09	2.89285e-08	0	99.64	KAG9221097.1	hypothetical protein CCMSSC00406_0005464	Pleurotus cornucopiae
ENSOPET00005015714	126.178	122.133	122.534	104.791	63.1117	73.6051	33.3	25.3957	32.3594	91.9723	160.176	185.815	2.266	2.27415e-09	2.89285e-08	0	99.64	KAG9221097.1	hypothetical protein CCMSSC00406_0005464	Pleurotus cornucopiae
ENSOPET00005032195	173.494	88.9058	129.342	1312.53	1274.86	1209.05	150.643	199.662	165.203	1053.8	722.149	702.365	2.26529	5.6333e-11	9.70375e-10
ENSOPET00005022312	300.723	338.56	315.413	350.362	275.396	425.944	22.2	22.7685	83.4531	203.89	207.233	206.264	2.26529	4.0151e-10	5.92392e-09	2.78e-253	72.38	KAJ8691849.1	hypothetical protein PTI98_011375	Pleurotus ostreatus
ENSOPET00005023707	251.304	194.874	245.069	802.34	680.458	674.512	166.5	68.3056	88.5625	607.239	474.193	472.096	2.2643	1.48268e-10	2.36781e-09	2.72e-94	99.26	KAJ8693100.1	hypothetical protein PTI98_010346	Pleurotus ostreatus
ENSOPET00005004148	7534.91	7514.78	7617.56	10703.5	10438.7	10692	799.993	1671.74	1473.2	7461.95	5973.56	5488.23	2.26212	1.34861e-11	2.5915e-10	0	96.99	KAJ8703018.1	Phosphoinositide phosphatase sac1	Pleurotus ostreatus
ENSOPET00005024185	3642.33	3953.16	3732.76	2824.07	2259.4	2556.87	152.229	380.059	353.398	1504.8	1476.88	1266.92	2.26212	1.57028e-11	2.98552e-10	3.95e-256	100	KAG9219526.1	hypothetical protein CCMSSC00406_0009765	Pleurotus cornucopiae
ENSOPET00005027629	33.6474	45.7999	24.9607	116.435	61.9642	76.0184	15.8571	28.0228	43.4297	116.351	127.598	174.258	2.26	5.38313e-09	6.42565e-08
ENSOPET00005027635	33.6474	45.7999	24.9607	116.435	61.9642	76.0184	15.8571	28.0228	43.4297	116.351	127.598	174.258	2.26	5.38313e-09	6.42565e-08
ENSOPET00005017633	1219.72	1089.32	1251.44	1661.84	2330.54	1682.06	349.65	353.788	447.922	1683.2	1966.45	1863.49	2.25954	1.67412e-11	3.16287e-10	0	99.85	KAG9220454.1	hypothetical protein CCMSSC00406_0003910	Pleurotus cornucopiae
ENSOPET00005008896	6445.57	8102.1	5439.17	9455.54	3246.23	10414.5	1831.5	2127.98	1884.51	7921.81	10149.9	9898.9	2.25889	4.75554e-08	4.73639e-07	0	98.49	XP_036625759.1	uncharacterized protein PC9H_002477	Pleurotus ostreatus
ENSOPET00005005715	1128.24	1370.41	772.648	25842.1	18671.9	20397.1	577.993	1934.45	3685.56	3990.27	13806.8	11863.7	2.25868	8.13564e-07	6.17589e-06	1.3e-96	92.52	KAJ8690206.1	hypothetical protein PTI98_011658	Pleurotus ostreatus
ENSOPET00005019116	23478.5	21188.3	20951.1	27044.6	20400	26613.7	2938.33	5073	4731.28	22595.3	18538.8	19828	2.25825	1.20055e-11	2.32125e-10	1.1e-205	99.66	XP_036627721.1	Mitochondrial porin	Pleurotus ostreatus
ENSOPET00005019104	23478.5	21188.3	20951.1	27044.6	20400	26612.5	2938.33	5073	4731.28	22595.3	18538.8	19827.1	2.25823	1.20108e-11	2.32125e-10	2.99e-204	99.66	XP_036627721.1	Mitochondrial porin	Pleurotus ostreatus
ENSOPET00005029109	492.093	787.579	696.631	875.376	1266.82	1190.95	179.186	147.995	245.25	487.564	1430.72	817.944	2.25702	1.2427e-06	9.06817e-06	0	85.95	KAG9224058.1	hypothetical protein CCMSSC00406_0004326	Pleurotus cornucopiae
ENSOPET00005025109	217.656	237.98	237.127	349.304	188.187	287.181	46.7786	76.187	54.5	286.998	293.203	267.61	2.2562	2.85405e-10	4.33922e-09	2.59e-296	96.52	XP_036628712.1	uncharacterized protein PC9H_009825	Pleurotus ostreatus
ENSOPET00005017647	1219.72	1094.71	1251.44	1662.9	2330.54	1683.26	350.443	355.539	450.477	1683.2	1974.6	1866.16	2.25599	1.77803e-11	3.34978e-10	0	99.85	KAG9220454.1	hypothetical protein CCMSSC00406_0003910	Pleurotus cornucopiae
ENSOPET00005005571	7376.14	7416.9	7000.35	10661.2	9713.46	10333.7	952.222	1824.11	1583.05	7701.3	6742.77	6367.51	2.25519	1.35371e-11	2.59945e-10	2.8e-195	100	KDQ30474.1	hypothetical protein PLEOSDRAFT_1088400	Pleurotus ostreatus PC15
ENSOPET00005029867	33.6474	27.8392	20.4224	48.6908	24.0972	41.0258	17.4429	10.5086	14.4766	77.567	58.8216	65.7911	2.25255	5.77622e-07	4.57697e-06	4.07e-69	84.62	KAF4597376.1	terpene cyclase	Pleurotus pulmonarius
ENSOPET00005021922	52.574	35.9215	38.5757	173.593	456.699	240.122	27.75	73.5599	31.5078	120.783	251.576	258.719	2.24837	0.00148855	0.0048648
ENSOPET00005009550	18948.7	20936	19169.8	27030.8	12099.1	17515.6	3468.75	3824.24	3875.46	19269.9	14876.4	18843.8	2.2463	1.74619e-11	3.29441e-10	1.76e-83	97.89	KAG9226578.1	hypothetical protein CCMSSC00406_0006197	Pleurotus cornucopiae
ENSOPET00005009535	18948.7	20936.9	19169.8	27028.7	12094.5	17514.4	3468.75	3824.24	3875.46	19271	14874.6	18841.2	2.2462	1.74971e-11	3.29874e-10	1.18e-89	100	KAG9226578.1	hypothetical protein CCMSSC00406_0006197	Pleurotus cornucopiae
ENSOPET00005008889	607.756	678.917	655.786	808.691	395.882	742.084	73.7357	140.99	89.4141	499.753	485.957	456.982	2.24596	8.00135e-11	1.33394e-09	3.49e-158	97.42	KAF9500990.1	hypothetical protein BDN71DRAFT_962957	Pleurotus eryngii
ENSOPET00005008898	607.756	679.815	655.786	808.691	395.882	742.084	73.7357	140.99	89.4141	499.753	485.957	456.982	2.24596	8.00059e-11	1.33394e-09	1.82e-158	97.42	KAF9500990.1	hypothetical protein BDN71DRAFT_962957	Pleurotus eryngii
ENSOPET00005019684	744.448	996.822	870.222	1133.65	422.274	985.826	86.4214	218.052	223.109	641.59	1123.04	736.149	2.24491	1.71639e-07	1.53218e-06	6.21e-270	98.53	KDQ25362.1	hypothetical protein PLEOSDRAFT_51796	Pleurotus ostreatus PC15
ENSOPET00005015973	371.173	293.658	317.682	590.641	238.677	372.852	92.7643	66.5542	112.406	497.537	399.987	390.301	2.24472	8.64763e-09	9.93924e-08	1.51e-54	98.84	XP_036630275.1	uncharacterized protein PC9H_007120	Pleurotus ostreatus
ENSOPET00005030956	1510.98	1523.07	1448.86	3416.82	2888.22	2746.31	454.307	541.19	487.945	2267.17	2708.51	2053.75	2.24446	2.10905e-11	3.90783e-10	1.78e-78	93.02	KAJ8693730.1	hypothetical protein PTI98_008701	Pleurotus ostreatus
ENSOPET00005019674	744.448	996.822	870.222	1133.65	422.274	987.032	86.4214	218.052	223.109	640.482	1123.04	736.149	2.24427	1.76764e-07	1.57168e-06	1.21e-268	98.53	KDQ25362.1	hypothetical protein PLEOSDRAFT_51796	Pleurotus ostreatus PC15
ENSOPET00005019666	744.448	996.822	867.953	1132.59	421.127	985.826	86.4214	218.052	223.109	640.482	1121.23	736.149	2.24322	1.78006e-07	1.58012e-06	4.82e-249	96.13	KDQ25362.1	hypothetical protein PLEOSDRAFT_51796	Pleurotus ostreatus PC15
ENSOPET00005015908	13.6692	8.08234	6.80747	60.3343	37.867	43.4391	15.8571	7.88141	16.1797	68.7022	58.8216	61.3458	2.24227	9.68046e-07	7.23243e-06
ENSOPET00005022956	53.6255	61.9646	61.2672	183.12	126.223	121.871	53.1214	42.9099	40.875	126.323	352.93	168.034	2.24122	0.000817306	0.00290068	0	97.83	KDQ24412.1	hypothetical protein PLEOSDRAFT_1113777	Pleurotus ostreatus PC15
ENSOPET00005025263	35.7503	29.6353	27.2299	35.9889	30.9821	34.9926	5.55	14.0114	22.1406	75.3508	45.2474	76.46	2.24043	5.22832e-07	4.18592e-06	2.33e-117	99.46	KAG9224996.1	hypothetical protein CCMSSC00406_0001853	Pleurotus cornucopiae
ENSOPET00005014840	6945.03	7161.85	7480.28	8915.71	12931	10269.7	452.721	1374.87	1160.68	5749.93	3975.44	4384	2.23927	2.02994e-11	3.78206e-10	1.7e-206	98.06	KAG9221014.1	hypothetical protein CCMSSC00406_0002386	Pleurotus cornucopiae
ENSOPET00005014828	6946.08	7162.75	7479.14	8914.65	12927.6	10270.9	452.721	1376.62	1161.53	5749.93	3980.87	4384.89	2.23866	2.05029e-11	3.81207e-10	5.11e-118	91.45	KAF4598508.1	peptidylprolyl isomerase fpr4	Pleurotus pulmonarius
ENSOPET00005014847	6946.08	7162.75	7480.28	8915.71	12931	10272.1	452.721	1376.62	1161.53	5749.93	3980.87	4384.89	2.23866	2.05028e-11	3.81207e-10	1.7e-206	98.06	KAG9221014.1	hypothetical protein CCMSSC00406_0002386	Pleurotus cornucopiae
ENSOPET00005014857	6946.08	7162.75	7480.28	8915.71	12931	10272.1	452.721	1376.62	1161.53	5749.93	3980.87	4384.89	2.23866	2.05028e-11	3.81207e-10	1.58e-205	98.06	KAG9221014.1	hypothetical protein CCMSSC00406_0002386	Pleurotus cornucopiae
ENSOPET00005032196	190.318	98.7842	142.957	1469.19	1426.32	1303.17	162.536	224.182	184.789	1160.18	767.396	769.045	2.23831	8.31153e-11	1.38223e-09
ENSOPET00005030729	20196.8	16635.3	13683	47461.9	52623.6	53409.5	46805.5	10527.8	8022.57	123108	94471.2	90588.2	2.23732	2.91458e-09	3.65047e-08	0	99.3	KAG9223637.1	hypothetical protein CCMSSC00406_0008520	Pleurotus cornucopiae
ENSOPET00005005428	504.711	466.082	502.618	756.824	862.908	789.143	84.8357	166.385	145.617	694.779	580.977	593.898	2.23615	7.82689e-11	1.30972e-09	4.91e-198	92.31	KAG9223239.1	hypothetical protein CCMSSC00406_0000072	Pleurotus cornucopiae
ENSOPET00005001412	280.745	366.4	249.607	350.362	244.414	372.852	57.0857	56.0456	103.891	245.998	366.504	409.861	2.236	1.50976e-10	2.40393e-09	0	84.31	KAJ8690828.1	hypothetical protein PTI98_012227	Pleurotus ostreatus
ENSOPET00005021641	501.556	335.866	456.101	637.214	640.296	710.712	42.0214	94.577	66.4219	394.484	251.576	310.285	2.23591	2.5721e-10	3.94394e-09
ENSOPET00005016541	579.366	573.846	530.983	707.075	304.083	542.988	48.3643	109.464	88.5625	470.943	287.774	400.081	2.23361	1.42559e-09	1.89944e-08	1.95e-172	94.38	KAF9487514.1	hypothetical protein BDN71DRAFT_1458425	Pleurotus eryngii
ENSOPET00005025731	1857.97	2304.37	2009.34	4204.35	2165.3	2678.74	822.986	775.881	750.227	3662.27	4232.44	3142.86	2.23225	2.73755e-11	5.01376e-10	1.26e-250	99.41	KAG9224999.1	hypothetical protein CCMSSC00406_0001850	Pleurotus cornucopiae
ENSOPET00005013084	567.799	654.67	688.689	663.677	901.923	942.387	45.1929	105.961	104.742	397.808	444.33	358.295	2.22992	1.09885e-10	1.78553e-09	3.23e-271	97.32	KAG9221127.1	hypothetical protein CCMSSC00406_0005434	Pleurotus cornucopiae
ENSOPET00005001181	10805	9993.37	10056.9	12216.1	11408.3	10351.8	991.072	2085.95	1843.63	8324.05	7700.21	7032.54	2.22827	2.02308e-11	3.7719e-10	2.25e-272	99.06	KAG9217806.1	hypothetical protein CCMSSC00406_0005176	Pleurotus cornucopiae
ENSOPET00005009527	17982.4	20022.7	17562.1	24145.3	7481.6	13484.2	3233.27	3403.89	3373.04	16502.9	13359.8	17026.6	2.22779	8.20868e-08	7.77056e-07	3.18e-67	92.98	KAG9226578.1	hypothetical protein CCMSSC00406_0006197	Pleurotus cornucopiae
ENSOPET00005020071	1420.55	1659.57	1659.89	1939.16	4665.67	2780.1	133.993	475.512	392.57	1411.72	1767.36	1507.86	2.22566	2.78833e-05	0.000149345	0	98.08	KDQ25327.1	hypothetical protein PLEOSDRAFT_1066452	Pleurotus ostreatus PC15
ENSOPET00005020078	1421.6	1660.47	1659.89	1939.16	4665.67	2780.1	133.993	475.512	392.57	1411.72	1767.36	1507.86	2.22566	2.782e-05	0.000149065	0	98.41	KDQ25327.1	hypothetical protein PLEOSDRAFT_1066452	Pleurotus ostreatus PC15
ENSOPET00005013979	23.1326	30.5333	27.2299	80.4457	84.9139	45.8524	109.414	28.0228	22.9922	267.052	281.439	201.819	2.22555	1.77161e-07	1.57428e-06
ENSOPET00005001041	71.5007	87.1097	79.4205	257.214	177.86	246.155	33.3	34.1528	36.6172	178.404	155.651	152.031	2.22366	3.87662e-09	4.76896e-08	3.09e-69	91.41	KAF9488483.1	hypothetical protein BDN71DRAFT_1513026	Pleurotus eryngii
ENSOPET00005010635	3368.94	3575.99	3708.94	4211.75	3613.43	4028.97	360.75	632.264	578.211	2740.33	2289.52	2300.02	2.2219	3.36996e-11	6.04461e-10	3.66e-211	94.36	KAG9226116.1	hypothetical protein CCMSSC00406_0005027	Pleurotus cornucopiae
ENSOPET00005020623	492.093	519.964	510.56	1296.66	682.753	1096.84	123.686	193.532	207.781	836.616	799.974	811.72	2.2214	6.68694e-11	1.13733e-09	2.39e-18	35.03	KAF4571011.1	hypothetical protein EYR36_008338	Pleurotus pulmonarius
ENSOPET00005007796	1026.24	1253.66	1027.93	1407.8	550.793	938.767	250.543	252.205	297.195	1122.51	1322.13	1273.15	2.21647	4.7811e-11	8.36412e-10	1.9e-235	99.41	KAG9226532.1	hypothetical protein CCMSSC00406_0005801	Pleurotus cornucopiae
ENSOPET00005017108	200.833	172.423	164.514	298.496	458.994	206.336	91.1786	105.961	103.891	383.403	504.056	510.326	2.21516	1.71372e-10	2.70787e-09	1.45e-297	95.46	KAG9220274.1	hypothetical protein CCMSSC00406_0006339	Pleurotus cornucopiae
ENSOPET00005027197	22.0811	25.1451	22.6916	187.354	44.7519	168.93	45.1929	20.1414	26.3984	111.918	192.754	120.913	2.21394	0.00130705	0.00433393	5.53e-87	90.86	KDQ24776.1	hypothetical protein PLEOSDRAFT_161185	Pleurotus ostreatus PC15
ENSOPET00005028937	297.569	693.285	509.426	714.485	870.941	503.169	82.4572	192.657	242.695	491.997	1042.5	866.843	2.21335	7.33354e-07	5.65949e-06	0	96.81	KAG9218219.1	hypothetical protein CCMSSC00406_0005900	Pleurotus cornucopiae
ENSOPET00005010643	3373.15	3577.78	3711.21	4212.81	3613.43	4032.59	363.129	637.519	580.766	2741.44	2292.23	2300.02	2.21333	3.94543e-11	7.01147e-10	4.44e-229	100	KAG9226116.1	hypothetical protein CCMSSC00406_0005027	Pleurotus cornucopiae
ENSOPET00005016202	296.517	281.086	256.415	334.485	159.5	270.288	40.4357	80.5656	69.8281	269.268	294.108	320.954	2.2123	3.81927e-10	5.64736e-09	1.32e-123	91.3	KAG9221194.1	hypothetical protein CCMSSC00406_0007368	Pleurotus cornucopiae
ENSOPET00005021640	1799.08	2598.92	2544.86	2426.07	2935.27	2985.23	508.221	549.072	602.906	1976.85	3092.21	2621.87	2.2118	2.54474e-11	4.67015e-10	0	98.75	XP_036627782.1	uncharacterized protein PC9H_010908	Pleurotus ostreatus
ENSOPET00005002612	406.923	415.792	485.6	903.955	1092.41	970.139	176.014	140.114	156.688	688.13	797.259	704.143	2.21127	1.04831e-10	1.71271e-09	0	96.44	KDQ23685.1	hypothetical protein PLEOSDRAFT_1047931	Pleurotus ostreatus PC15
ENSOPET00005017255	9438.09	10152.3	9879.91	11463.5	12050.9	11880.6	951.429	2010.64	1739.74	8147.86	6929.19	6694.69	2.21117	3.02372e-11	5.49676e-10	4.09e-225	100	XP_036633039.1	pyruvate dehydrogenase E1, beta subunit	Pleurotus ostreatus
ENSOPET00005013566	225.017	182.302	207.628	896.546	636.854	673.306	218.036	123.475	150.727	1003.94	645.228	629.461	2.21074	4.08702e-10	6.02344e-09	3.72e-178	97.81	KAG9220385.1	hypothetical protein CCMSSC00406_0006650	Pleurotus cornucopiae
ENSOPET00005014368	3996.68	4643.75	4356.78	4362.06	5778.73	3323.09	1450.14	2048.29	1954.34	13521	4698.49	7006.76	2.20987	0.000544996	0.00204637	1.07e-162	97.07	KAJ8697211.1	hypothetical protein PTI98_007009	Pleurotus ostreatus
ENSOPET00005017265	9463.32	10181.1	9904.87	11494.2	12088.8	11944.5	955.393	2021.14	1751.66	8183.32	6958.15	6724.92	2.20935	3.12537e-11	5.66245e-10	1.34e-263	100	XP_036633039.1	pyruvate dehydrogenase E1, beta subunit	Pleurotus ostreatus
ENSOPET00005001158	11178.3	10210.7	10380.3	12384.4	11775.5	10605.2	1010.89	2161.26	1883.66	8503.56	7730.97	7144.56	2.20921	2.91836e-11	5.31959e-10	1.42e-262	97.37	KAG9217806.1	hypothetical protein CCMSSC00406_0005176	Pleurotus cornucopiae
ENSOPET00005024708	35.7503	26.0431	19.2878	62.4513	14.9173	55.5055	11.1	18.39	15.3281	62.0536	66.0612	79.1272	2.20916	1.41807e-06	1.02314e-05	1.63e-137	93.24	KAJ8693108.1	hypothetical protein PTI98_010354	Pleurotus ostreatus
ENSOPET00005023793	2681.28	3369.44	2920.41	3845.52	2822.81	3784.03	522.493	763.621	826.016	3244.52	3199.9	3320.67	2.20893	3.32813e-11	5.97357e-10	1.75e-257	97.23	KAJ8692901.1	RNA export factor gle2	Pleurotus ostreatus
ENSOPET00005018053	23.1326	18.8588	20.4224	191.588	251.299	164.103	30.9214	67.4299	55.3516	206.107	313.112	191.15	2.20842	2.31322e-08	2.46034e-07	1.61e-224	95.76	KAG9221134.1	hypothetical protein CCMSSC00406_0005427	Pleurotus cornucopiae
ENSOPET00005004208	478.424	459.795	633.095	781.17	1030.44	869.988	50.7429	125.227	129.438	622.752	434.375	353.85	2.20789	2.41211e-10	3.70916e-09	8.8e-13	64.81	XP_036634895.1	NADH-cytochrome b5 reductase	Pleurotus ostreatus
ENSOPET00005023804	2681.28	3369.44	2922.67	3848.69	2826.25	3786.44	522.493	766.248	826.016	3244.52	3201.71	3320.67	2.20741	3.41842e-11	6.12746e-10	5.08e-266	99.72	KAJ8692901.1	RNA export factor gle2	Pleurotus ostreatus
ENSOPET00005021258	2260.68	2395.97	2383.75	3283.45	4132.09	2934.55	222	444.862	459.844	1977.96	1741.12	1483.86	2.20722	5.04384e-11	8.76685e-10	1.81e-169	99.13	XP_036627848.1	2-hexaprenyl-6-methoxy-1,4-benzoquinone methyltransferase	Pleurotus ostreatus
ENSOPET00005026108	529.946	669.936	567.289	699.666	649.476	723.985	61.8429	108.588	132.844	363.457	493.197	543.221	2.2066	9.84464e-11	1.61329e-09	0	96.22	KAG9224951.1	hypothetical protein CCMSSC00406_0001898	Pleurotus cornucopiae
ENSOPET00005009329	3554	4708.41	4592.77	5023.62	6385.75	6804.25	474.921	681.304	692.32	2730.36	3092.21	2708.99	2.20642	3.32672e-11	5.97357e-10	0	99.47	KAG9226528.1	hypothetical protein CCMSSC00406_0005805	Pleurotus cornucopiae
ENSOPET00005007271	6387.74	6669.73	6451.21	12064.7	17669	13818.5	2500.67	2711.21	2624.52	10950.2	15149.7	10061.6	2.2062	2.85114e-11	5.20411e-10	0	100	XP_036625755.1	glycogen synthase isoform 1	Pleurotus ostreatus
ENSOPET00005008914	89.3758	39.5137	104.381	120.669	154.91	114.631	7.92857	21.8928	23.8438	95.2966	61.5365	90.6851	2.20548	6.15858e-08	5.97689e-07	2.47e-80	83.33	KDQ32875.1	hypothetical protein PLEOSDRAFT_1073265	Pleurotus ostreatus PC15
ENSOPET00005008927	89.3758	39.5137	104.381	120.669	154.91	114.631	7.92857	21.8928	23.8438	95.2966	61.5365	90.6851	2.20548	6.15858e-08	5.97689e-07	1.18e-99	92.21	KAF4579433.1	hypothetical protein EYR36_001244	Pleurotus pulmonarius
ENSOPET00005025115	220.811	240.674	239.396	351.421	188.187	288.387	46.7786	80.5656	57.9063	289.214	295.013	269.388	2.20411	6.2485e-10	8.89751e-09	2.59e-296	96.52	XP_036628712.1	uncharacterized protein PC9H_009825	Pleurotus ostreatus
ENSOPET00005022303	333.319	367.298	353.989	408.579	413.094	500.756	24.5786	27.1471	97.0781	218.296	237.096	230.269	2.20408	6.642e-10	9.42297e-09	0	97.34	KDQ25510.1	hypothetical protein PLEOSDRAFT_1066597	Pleurotus ostreatus PC15
ENSOPET00005017808	1603.51	1607.49	1687.12	2801.84	2464.8	3354.46	196.629	533.309	413.008	2440.04	1287.74	1538.09	2.20392	8.02063e-11	1.33633e-09	2.31e-106	100	KAG9219291.1	hypothetical protein CCMSSC00406_0001701	Pleurotus cornucopiae
ENSOPET00005013248	118.817	144.584	81.6897	190.529	71.144	123.077	22.2	28.0228	31.5078	139.621	104.069	132.471	2.2024	1.11954e-06	8.27933e-06	1.55e-172	99.59	XP_036635795.1	uncharacterized protein PC9H_000288	Pleurotus ostreatus
ENSOPET00005027572	8.41184	7.1843	3.40374	62.4513	34.4245	32.5793	15.8571	7.0057	11.0703	53.1888	37.1029	65.7911	2.20154	1.38698e-05	7.96221e-05
ENSOPET00005024063	45.2137	60.1686	41.9794	417.047	371.785	298.04	107.829	90.1984	76.6406	313.592	675.091	273.833	2.20054	0.000363883	0.00144304	5.68e-193	86.13	KAF9496776.1	calcium/proton exchanger	Pleurotus eryngii
ENSOPET00005025286	2676.02	2694.11	2888.64	3442.23	3152.14	3928.82	214.864	547.32	428.336	2315.93	1489.54	1665.23	2.20013	6.56408e-11	1.11784e-09	4.38e-203	92.37	KDQ25764.1	hypothetical protein PLEOSDRAFT_160378	Pleurotus ostreatus PC15
ENSOPET00005022930	54.677	63.7607	66.9401	186.295	126.223	125.491	53.9143	47.2885	41.7266	128.54	357.455	169.812	2.19797	0.000900639	0.003152	0	97.29	KDQ24412.1	hypothetical protein PLEOSDRAFT_1113777	Pleurotus ostreatus PC15
ENSOPET00005001365	594.086	450.815	568.424	1544.35	1874.99	1479.34	227.55	184.775	222.258	1149.1	805.404	955.75	2.19726	1.46642e-10	2.34323e-09	1.38e-179	98.43	XP_036634772.1	uncharacterized protein PC9H_003706	Pleurotus ostreatus
ENSOPET00005015247	1172.4	1069.56	1232.15	1532.7	2913.46	1976.48	84.0429	239.07	191.602	999.507	683.236	676.582	2.19653	4.21876e-07	3.44417e-06	1.12e-36	98.57	KDQ28977.1	hypothetical protein PLEOSDRAFT_27314, partial	Pleurotus ostreatus PC15
ENSOPET00005026352	361.709	429.262	373.276	1403.57	842.254	1295.93	302.079	211.047	262.281	1446.07	890.469	1216.25	2.19593	1.83015e-10	2.87331e-09	0	99.65	KAG9225127.1	hypothetical protein CCMSSC00406_0007462	Pleurotus cornucopiae
ENSOPET00005025767	73.6036	65.5568	71.4784	86.7967	103.274	86.8781	11.8929	18.39	16.1797	70.9184	75.1107	66.6802	2.19474	1.64175e-07	1.47105e-06	5.17e-62	85.83	KDQ24748.1	hypothetical protein PLEOSDRAFT_1107678	Pleurotus ostreatus PC15
ENSOPET00005024169	3579.24	3885.81	3661.28	2657.88	2173.34	2397.6	151.436	370.426	344.031	1386.23	1380.95	1188.69	2.19173	5.84138e-11	1.00289e-09	8.8e-245	99.7	KAG9219526.1	hypothetical protein CCMSSC00406_0009765	Pleurotus cornucopiae
ENSOPET00005017928	412.18	501.105	442.486	587.465	364.9	512.822	61.8429	97.2041	125.18	441.024	414.466	442.757	2.19145	2.63834e-10	4.03632e-09	4.64e-288	96.26	XP_036630960.1	uncharacterized protein PC9H_007814	Pleurotus ostreatus
ENSOPET00005004284	2778.01	3186.24	2976	4374.76	3976.03	3956.58	648.557	631.389	701.688	3079.41	3239.72	2729.44	2.191	6.02172e-11	1.03069e-09	0	98.78	KAF4584527.1	phosphatidylserine decarboxylase 1	Pleurotus pulmonarius
ENSOPET00005017904	412.18	501.105	442.486	587.465	364.9	512.822	61.8429	97.2041	125.18	441.024	414.466	441.867	2.19046	2.68882e-10	4.10654e-09	1.96e-292	98.23	XP_036630960.1	uncharacterized protein PC9H_007814	Pleurotus ostreatus
ENSOPET00005017910	412.18	501.105	442.486	587.465	364.9	512.822	61.8429	97.2041	125.18	441.024	414.466	441.867	2.19046	2.68882e-10	4.10654e-09	1.96e-292	98.23	XP_036630960.1	uncharacterized protein PC9H_007814	Pleurotus ostreatus
ENSOPET00005022218	108.302	158.055	98.7083	74.0947	83.7664	84.4649	7.92857	21.8928	21.2891	65.3779	94.1146	73.7928	2.19041	6.29279e-08	6.09178e-07	6.95e-118	93.98	KAJ8698987.1	hypothetical protein PTI98_005629	Pleurotus ostreatus
ENSOPET00005004290	2778.01	3186.24	2976	4374.76	3976.03	3956.58	648.557	632.264	701.688	3079.41	3239.72	2729.44	2.19036	6.08973e-11	1.04167e-09	0	98.78	KAF4584527.1	phosphatidylserine decarboxylase 1	Pleurotus pulmonarius
ENSOPET00005025778	78.861	77.2313	86.228	100.557	110.159	98.9446	15.8571	23.6442	18.7344	95.2966	88.6849	81.7944	2.19023	6.94354e-08	6.67378e-07	3.61e-63	85.83	KDQ24748.1	hypothetical protein PLEOSDRAFT_1107678	Pleurotus ostreatus PC15
ENSOPET00005022209	110.405	161.647	98.7083	77.2702	84.9139	85.6715	8.72143	21.8928	22.9922	66.486	99.5443	78.2381	2.18799	5.1783e-08	5.11771e-07	2.19e-95	93.12	KAJ8698987.1	hypothetical protein PTI98_005629	Pleurotus ostreatus
ENSOPET00005000590	52.574	163.443	95.3046	51.8663	94.0937	150.83	12.6857	21.0171	34.9141	29.9187	148.412	134.249	2.18759	0.00300658	0.00892075	1.24e-223	91.08	KAJ8702581.1	hypothetical protein PTI98_001286	Pleurotus ostreatus
ENSOPET00005028676	311.238	296.353	319.951	1539.05	2158.42	1444.35	191.079	371.302	304.859	1318.64	1486.83	1142.45	2.18659	7.61958e-11	1.2782e-09	1.99e-184	75.69	XP_036628482.1	uncharacterized protein PC9H_009594	Pleurotus ostreatus
ENSOPET00005028687	311.238	296.353	319.951	1539.05	2158.42	1444.35	191.079	371.302	304.859	1318.64	1486.83	1142.45	2.18659	7.61958e-11	1.2782e-09	1.65e-257	76.16	KAG9224740.1	hypothetical protein CCMSSC00406_0002109	Pleurotus cornucopiae
ENSOPET00005031136	1739.15	2307.06	2043.38	2977.55	4274.38	3442.55	386.914	573.592	654.852	1951.36	2969.14	2432.49	2.18648	3.72779e-11	6.64222e-10	0	97.05	KAJ8693482.1	killer toxin resistant protein	Pleurotus ostreatus
ENSOPET00005031123	1739.15	2307.06	2043.38	2977.55	4274.38	3442.55	386.914	573.592	654.852	1951.36	2969.14	2431.6	2.1863	3.7408e-11	6.661e-10	0	91.76	KAG9221600.1	hypothetical protein CCMSSC00406_0007239	Pleurotus cornucopiae
ENSOPET00005029224	895.861	660.956	739.745	1228.91	1023.56	895.328	921.3	248.702	268.242	1805.1	2681.36	2051.08	2.18444	4.4735e-10	6.54292e-09	5.38e-41	90.36	KDQ24422.1	hypothetical protein PLEOSDRAFT_1113783	Pleurotus ostreatus PC15
ENSOPET00005029230	895.861	660.956	739.745	1228.91	1023.56	895.328	921.3	248.702	268.242	1805.1	2681.36	2051.08	2.18444	4.4735e-10	6.54292e-09	7.13e-52	90.72	KDQ24422.1	hypothetical protein PLEOSDRAFT_1113783	Pleurotus ostreatus PC15
ENSOPET00005022992	42.0592	34.1254	21.557	103.733	133.108	115.838	10.3071	21.0171	22.1406	85.3237	58.8216	98.6867	2.1833	1.17451e-07	1.08142e-06	7.84e-220	94.07	KAJ8692018.1	hypothetical protein PTI98_011533	Pleurotus ostreatus
ENSOPET00005031117	1634	1918.21	1780.15	2827.24	3818.83	3149.33	352.821	532.433	590.984	1860.5	2637.92	2205.78	2.18314	4.39432e-11	7.76311e-10	0	84.42	KAG9221600.1	hypothetical protein CCMSSC00406_0007239	Pleurotus cornucopiae
ENSOPET00005022137	2637.11	2456.13	2592.51	3693.09	4988.12	4649.19	879.279	803.904	769.813	3931.54	2887.69	4311.1	2.18188	7.37604e-11	1.24199e-09	0	79.03	KAG9218840.1	hypothetical protein CCMSSC00406_0001046	Pleurotus cornucopiae
ENSOPET00005023918	479.475	543.313	490.138	766.351	752.75	833.789	127.65	161.131	150.727	710.292	686.856	595.676	2.18085	2.11198e-10	3.28515e-09	1.52e-215	91.99	KAJ8692820.1	hypothetical protein PTI98_010098	Pleurotus ostreatus
ENSOPET00005017193	179.803	180.506	142.957	210.641	347.688	322.173	53.1214	57.797	40.0234	213.863	213.568	256.941	2.18079	1.58819e-09	2.09434e-08	0	98.72	KAG9221349.1	hypothetical protein CCMSSC00406_0009989	Pleurotus cornucopiae
ENSOPET00005016344	7988.1	6962.49	7514.31	9695.82	9947.54	9081.18	935.572	1960.72	1656.29	8248.7	6582.59	5792.29	2.17954	6.52985e-11	1.11272e-09	7.69e-100	100	XP_036630676.1	delta subunit of the central stalk of mitochondrial F1F0 ATP synthase, atp16	Pleurotus ostreatus
ENSOPET00005019103	1909.49	2119.37	2236.25	2164.62	2275.46	2269.69	168.879	328.392	327.852	1296.48	1223.49	1213.58	2.17787	8.46781e-11	1.40475e-09	0	94.42	KAG9219407.1	hypothetical protein CCMSSC00406_0005301	Pleurotus cornucopiae
ENSOPET00005012544	72.5521	55.6784	36.3065	1363.34	1233.55	1172.85	280.671	175.143	196.711	1152.42	905.853	893.515	2.17749	2.62729e-10	4.02169e-09	2.21e-231	99.38	XP_036636758.1	uncharacterized protein PC9H_001263	Pleurotus ostreatus
ENSOPET00005002896	820.155	896.242	877.029	738.83	338.508	536.955	189.493	139.238	147.32	906.426	556.543	689.918	2.17708	3.66048e-10	5.44244e-09	3.7e-141	98.53	XP_036634986.1	uncharacterized protein PC9H_003921	Pleurotus ostreatus
ENSOPET00005027617	429.004	410.403	371.007	697.549	587.512	563.501	78.4929	100.707	93.6719	445.456	375.554	410.75	2.17443	4.54789e-10	6.63012e-09	2.08e-220	95.95	KAJ8695678.1	hypothetical protein PTI98_008251	Pleurotus ostreatus
ENSOPET00005015424	7122.73	7398.94	6999.22	8984.51	2999.52	8257.04	1362.13	1770.69	1761.03	7747.84	7455.87	6875.17	2.17362	1.25629e-09	1.68752e-08	1.63e-128	98.09	XP_036630703.1	ATP synthase F0 subcomplex subunit OSCP atp5	Pleurotus ostreatus
ENSOPET00005026344	360.658	431.956	373.276	1401.45	839.959	1293.52	304.457	211.922	269.945	1446.07	887.754	1213.58	2.17357	3.04851e-10	4.60886e-09	0	98.9	KAG9225127.1	hypothetical protein CCMSSC00406_0007462	Pleurotus cornucopiae
ENSOPET00005023928	479.475	543.313	490.138	767.409	752.75	833.789	129.236	162.007	151.578	711.4	687.761	595.676	2.17148	2.48941e-10	3.82586e-09	1.98e-185	89.61	KAJ8692820.1	hypothetical protein PTI98_010098	Pleurotus ostreatus
ENSOPET00005026791	4850.48	4687.76	5284.87	7027.35	7851.09	7962.62	826.157	1452.81	1310.55	5585.93	5599.82	4947.67	2.16819	6.47003e-11	1.10322e-09	4.12e-184	99.62	XP_036628467.1	uncharacterized protein PC9H_009579	Pleurotus ostreatus
ENSOPET00005031696	16.8237	17.9608	19.2878	147.131	112.453	146.004	43.6071	23.6442	34.9141	125.215	169.225	164.478	2.16733	1.49597e-08	1.64301e-07	1.79e-303	92.62	KDQ32181.1	hypothetical protein PLEOSDRAFT_1074503	Pleurotus ostreatus PC15
ENSOPET00005003971	3844.21	3997.17	4174.11	6376.38	7174.07	6637.73	1554.79	1720.78	1374.42	6545.55	8840.44	5499.78	2.16722	6.82298e-11	1.15682e-09	1.01e-236	90.63	KDQ30437.1	hypothetical protein PLEOSDRAFT_1036765	Pleurotus ostreatus PC15
ENSOPET00005003301	1150.32	1284.19	1094.87	1074.37	750.455	1229.57	55.5	150.623	148.172	554.05	561.068	475.652	2.1667	2.0735e-10	3.23276e-09	8.5e-199	90.21	KAJ8702193.1	Elongation factor Ts, mitochondrial	Pleurotus ostreatus
ENSOPET00005004274	2720.18	3090.15	2901.12	4221.28	3783.26	3781.61	627.943	613.874	679.547	2924.28	3084.97	2616.53	2.16652	9.46378e-11	1.55466e-09	3.13e-264	81.29	KAJ8703268.1	phosphatidylserine decarboxylase 1	Pleurotus ostreatus
ENSOPET00005027993	7060.69	6378.76	7522.26	7957.77	10533.9	7122.8	357.579	1028.09	797.914	4047.89	2738.37	3007.72	2.1652	9.03507e-11	1.49059e-09	2.78e-150	96.57	XP_036629328.1	Mitochondrial acidic protein mam33	Pleurotus ostreatus
ENSOPET00005006711	2337.44	2465.11	2429.13	2276.82	3315.08	3004.54	186.321	361.669	292.938	1616.72	1040.69	1112.23	2.16437	1.70138e-10	2.69154e-09	3.36e-185	93.91	KAG9222600.1	hypothetical protein CCMSSC00406_0004514	Pleurotus cornucopiae
ENSOPET00005022150	3036.68	2844.09	3074.71	4403.34	5675.46	5562.61	1050.54	963.284	953.75	4745.99	3399.89	5144.16	2.16299	1.01732e-10	1.6651e-09	0	99.44	KAG9218840.1	hypothetical protein CCMSSC00406_0001046	Pleurotus cornucopiae
ENSOPET00005009642	62.0373	48.4941	64.671	109.025	133.108	123.077	19.0286	29.7742	24.6953	109.702	106.784	112.023	2.16015	4.13299e-08	4.16873e-07	0	99.64	KAG9225812.1	hypothetical protein CCMSSC00406_0007822	Pleurotus cornucopiae
ENSOPET00005031036	906.376	1283.3	1161.81	1221.5	1397.64	1384.02	192.664	155.001	154.133	638.266	860.606	741.484	2.15855	1.91027e-10	2.99213e-09	0	100	KAG9218004.1	hypothetical protein CCMSSC00406_0010421	Pleurotus cornucopiae
ENSOPET00005031302	978.928	947.43	982.545	1425.79	1054.54	1198.19	136.371	186.527	208.633	920.831	728.483	723.702	2.1585	2.60064e-10	3.98543e-09	1.11e-206	98.95	XP_036629435.1	Mitochondrial ATPase complex subunit atp10	Pleurotus ostreatus
ENSOPET00005008994	2015.69	2448.95	2230.58	2505.46	1152.07	2117.65	249.75	357.291	327.852	1469.34	1335.7	1364.72	2.15709	1.37013e-10	2.19849e-09	2.86e-210	94.74	KAF9496035.1	hypothetical protein BDN71DRAFT_1446736	Pleurotus eryngii
ENSOPET00005028012	7068.05	6386.85	7531.33	7966.24	10550	7134.87	369.471	1031.59	803.024	4057.86	2744.71	3022.84	2.15634	1.06946e-10	1.74198e-09	1.12e-181	99.63	KAJ8693438.1	Mitochondrial acidic protein mam33	Pleurotus ostreatus
ENSOPET00005028007	7071.21	6388.64	7539.27	7980	10551.1	7143.31	365.507	1036.84	802.172	4057.86	2749.23	3020.17	2.15632	1.06392e-10	1.73486e-09	6.38e-142	98.62	KAJ8693438.1	Mitochondrial acidic protein mam33	Pleurotus ostreatus
ENSOPET00005028409	91.4788	181.404	133.88	107.967	146.878	114.631	26.9571	30.6499	38.3203	97.5128	167.415	161.811	2.15334	8.58072e-09	9.87498e-08	2.01e-109	84.16	KAJ8701569.1	hypothetical protein PTI98_000334	Pleurotus ostreatus
ENSOPET00005031043	908.479	1267.13	1149.33	1219.39	1391.9	1369.54	192.664	154.125	153.281	638.266	850.651	734.371	2.15249	2.17175e-10	3.37424e-09	0	100	KAG9218004.1	hypothetical protein CCMSSC00406_0010421	Pleurotus cornucopiae
ENSOPET00005006597	3029.32	3135.95	3238.09	3960.89	6556.73	4447.68	252.129	612.123	493.055	2390.17	1779.13	1864.38	2.15229	1.61214e-10	2.55799e-09	2.09e-247	99.7	KAF4585041.1	mitochondrial 37S ribosomal protein nam9	Pleurotus pulmonarius
ENSOPET00005011766	13.6692	26.0431	30.6336	63.5097	28.6871	45.8524	39.6429	21.0171	24.6953	114.134	166.51	98.6867	2.15191	2.69777e-06	1.82706e-05	3e-148	99.09	KAG9226643.1	hypothetical protein CCMSSC00406_0006132	Pleurotus cornucopiae
ENSOPET00005015604	136.692	276.596	158.841	197.939	515.221	347.513	55.5	36.7799	63.0156	106.378	342.07	240.938	2.1503	0.000666994	0.00243886	1.73e-160	98.92	KAG9221467.1	hypothetical protein CCMSSC00406_0010158	Pleurotus cornucopiae
ENSOPET00005003312	1154.53	1303.05	1105.08	1108.25	777.995	1287.49	56.2929	161.131	151.578	575.104	575.547	486.321	2.14933	2.69946e-10	4.12046e-09	1.8e-236	95.76	XP_036634374.1	Elongation factor Ts, mitochondrial	Pleurotus ostreatus
ENSOPET00005005124	297.569	418.486	383.488	660.501	257.037	450.077	107.036	76.187	98.7813	293.647	538.444	418.752	2.14911	2.10711e-06	1.46384e-05	1.4e-51	90.29	XP_036629176.1	uncharacterized protein PC9H_010293	Pleurotus ostreatus
ENSOPET00005011755	13.6692	26.0431	30.6336	63.5097	28.6871	44.6457	39.6429	21.0171	24.6953	114.134	166.51	97.7976	2.14852	3.56293e-06	2.34234e-05	3e-148	99.09	KAG9226643.1	hypothetical protein CCMSSC00406_0006132	Pleurotus cornucopiae
ENSOPET00005002777	28125	29918.1	29812.2	38748.4	47633.2	39757.6	6150.19	7187.85	6971.74	29696	33944.6	26378.7	2.14806	8.92203e-11	1.47465e-09	0	99.8	KAG9222712.1	hypothetical protein CCMSSC00406_0004626	Pleurotus cornucopiae
ENSOPET00005006406	1851.66	1669.45	1917.44	2907.69	2982.31	3261.55	256.093	456.246	440.258	2096.53	1471.45	1538.09	2.14732	1.89107e-10	2.96378e-09	6.17e-127	96.35	KDQ30249.1	hypothetical protein PLEOSDRAFT_1092050	Pleurotus ostreatus PC15
ENSOPET00005002783	28130.3	29923.5	29813.3	38748.4	47632.1	39758.8	6153.36	7190.48	6981.11	29698.2	33945.5	26378.7	2.14703	9.09321e-11	1.49652e-09	0	99.77	KAF9496108.1	cell division control/GTP binding protein	Pleurotus eryngii
ENSOPET00005025034	305.981	281.984	313.144	599.109	364.9	495.929	26.9571	118.221	113.258	510.834	267.865	365.408	2.14634	1.62801e-09	2.13744e-08	8.13e-132	97.92	XP_036628668.1	uncharacterized protein PC9H_009781	Pleurotus ostreatus
ENSOPET00005025040	305.981	281.984	313.144	599.109	364.9	495.929	26.9571	118.221	113.258	510.834	267.865	365.408	2.14634	1.62801e-09	2.13744e-08	2.53e-214	98.67	XP_036628668.1	uncharacterized protein PC9H_009781	Pleurotus ostreatus
ENSOPET00005000527	137.744	165.239	166.783	107.967	136.551	103.771	26.9571	7.88141	26.3984	62.0536	107.689	101.354	2.14633	5.33789e-08	5.24847e-07
ENSOPET00005011947	14419	14398.2	15383.8	15219.1	11456.5	13985	1768.86	3173.58	2927.67	11520.9	11824.1	11482.3	2.14576	7.99541e-11	1.33394e-09	4.89e-201	100	XP_036635969.1	atp3 gamma subunit of the F1 sector of mitochondrial F1F0 ATP synthase	Pleurotus ostreatus
ENSOPET00005011938	14417.9	14398.2	15382.6	15184.1	11423.2	13957.2	1768.07	3173.58	2926.82	11489.9	11811.4	11467.2	2.14362	8.30049e-11	1.38124e-09	2.09e-196	99.67	XP_036635969.1	atp3 gamma subunit of the F1 sector of mitochondrial F1F0 ATP synthase	Pleurotus ostreatus
ENSOPET00005002114	1019.94	1165.65	1044.95	945.237	1375.83	1007.55	92.7643	231.188	229.07	724.698	943.861	772.601	2.14216	1.65623e-10	2.62319e-09	0	80.59	XP_036635604.1	uncharacterized protein PC9H_000096	Pleurotus ostreatus
ENSOPET00005025279	598.292	721.125	701.17	612.869	608.167	644.346	45.1929	104.21	86.8594	403.349	308.587	330.734	2.14182	8.28081e-10	1.15234e-08	4.71e-90	85.38	KDQ25764.1	hypothetical protein PLEOSDRAFT_160378	Pleurotus ostreatus PC15
ENSOPET00005009926	2271.2	2474.99	2575.49	3399.89	3177.38	3296.54	295.736	436.105	424.93	1862.72	1818.04	1421.62	2.14107	1.7539e-10	2.76649e-09	7.21e-119	80.24	KAJ8700141.1	GrpE, mitochondrial	Pleurotus ostreatus
ENSOPET00005001337	553.079	601.686	721.592	1142.12	861.761	1270.59	191.079	148.871	166.055	813.346	736.628	680.138	2.13989	4.53366e-10	6.61655e-09
ENSOPET00005022704	2624.5	3316.45	3264.18	2517.1	2932.97	2215.39	861.043	695.316	834.531	5643.56	2847.87	2035.08	2.13841	2.52985e-05	0.000136833	0	99.22	KDQ25629.1	hypothetical protein PLEOSDRAFT_1113522	Pleurotus ostreatus PC15
ENSOPET00005007971	18.9266	16.1647	10.2112	58.2173	57.3742	48.2656	15.0643	14.8871	6.8125	49.8645	48.8672	63.1239	2.13835	2.84599e-06	1.9178e-05	2.12e-196	84.64	KDQ34191.1	hypothetical protein PLEOSDRAFT_1100120	Pleurotus ostreatus PC15
ENSOPET00005024743	401.666	386.156	399.372	622.396	607.019	540.575	176.807	216.301	172.867	923.048	683.236	884.624	2.13786	4.19879e-10	6.16792e-09	0	97.56	KAG9223956.1	hypothetical protein CCMSSC00406_0004428	Pleurotus cornucopiae
ENSOPET00005024093	48.3681	64.6587	45.3831	428.691	385.555	306.487	118.929	92.8255	84.3047	322.457	692.285	288.058	2.13766	0.000385754	0.00151694	0	88.25	KAF9496776.1	calcium/proton exchanger	Pleurotus eryngii
ENSOPET00005011979	1072.51	1202.47	1215.13	1105.07	1191.09	1188.54	176.807	198.787	243.547	785.643	1001.78	937.079	2.13765	2.0333e-10	3.1756e-09	1.65e-228	86.47	KDQ33875.1	hypothetical protein PLEOSDRAFT_1087963	Pleurotus ostreatus PC15
ENSOPET00005026431	39.9563	36.8196	30.6336	92.0891	98.6837	73.6051	19.0286	21.8928	22.9922	65.3779	136.647	79.1272	2.13716	3.17182e-07	2.65132e-06	0	98.06	KAF9487737.1	MFS general substrate transporter	Pleurotus eryngii
ENSOPET00005014279	1134.55	1680.23	1371.71	2007.97	1916.3	1999.4	195.043	430.851	407.898	1484.85	1506.74	1555.87	2.13712	1.40663e-10	2.25572e-09	2.12e-205	99.12	KAG9221327.1	hypothetical protein CCMSSC00406_0009438	Pleurotus cornucopiae
ENSOPET00005023153	4226.95	4328.54	3915.43	6457.88	3134.93	5060.65	1398.6	1401.14	1227.1	6079.04	5862.26	5771.84	2.1371	1.44841e-10	2.31606e-09	0	98.84	KAF4596332.1	erg24, C-14 sterol reductase	Pleurotus pulmonarius
ENSOPET00005015255	1889.51	1743.09	2087.62	2841	5371.38	3779.2	160.157	433.478	344.031	1765.2	1163.76	1194.02	2.13654	1.28502e-06	9.34659e-06	1.59e-170	98.83	KAG9219353.1	hypothetical protein CCMSSC00406_0001763	Pleurotus cornucopiae
ENSOPET00005022370	14016.2	14604.8	14156.1	17486.4	21589.9	19851.7	1502.46	2807.53	2556.39	10954.7	9253.1	9935.35	2.13421	1.17931e-10	1.90821e-09	0	100	XP_036628517.1	citrate (Si)-synthase	Pleurotus ostreatus
ENSOPET00005022376	14016.2	14605.7	14158.4	17486.4	21589.9	19851.7	1503.26	2808.41	2556.39	10955.8	9253.1	9936.24	2.13395	1.18502e-10	1.91631e-09	0	100	XP_036628517.1	citrate (Si)-synthase	Pleurotus ostreatus
ENSOPET00005016501	979.98	1323.71	1210.6	963.231	1474.52	923.08	114.171	176.894	200.117	510.834	942.956	701.476	2.13353	1.76234e-10	2.77233e-09	6.92e-216	100	KAG9221246.1	hypothetical protein CCMSSC00406_0008919	Pleurotus cornucopiae
ENSOPET00005025027	305.981	281.984	313.144	592.758	360.31	492.309	26.9571	118.221	113.258	504.186	264.245	365.408	2.13333	1.7564e-09	2.29e-08	2.27e-153	87.31	XP_036628668.1	uncharacterized protein PC9H_009781	Pleurotus ostreatus
ENSOPET00005025303	6030.24	8154.19	7290.8	8768.58	6578.53	6976.8	876.107	1854.76	1875.99	6256.33	7896.58	6048.34	2.13259	9.13718e-11	1.50284e-09	0	97.55	KAF9497197.1	glycosyltransferase family 39 protein	Pleurotus eryngii
ENSOPET00005016781	250.252	281.984	297.26	363.064	392.44	331.826	31.7143	84.9441	83.4531	281.457	320.352	275.612	2.13246	1.24495e-09	1.6745e-08	0	91.15	KAG9220820.1	hypothetical protein CCMSSC00406_0002580	Pleurotus cornucopiae
ENSOPET00005007877	37567.3	41842.3	40167.5	43548.6	57791.9	52725.4	4764.28	8723.85	9488.11	30846.2	39571.6	30313.7	2.1323	8.46383e-11	1.40475e-09	8.99e-295	99.64	KAG9222308.1	hypothetical protein CCMSSC00406_0002643	Pleurotus cornucopiae
ENSOPET00005021772	118.817	148.176	119.131	185.237	400.472	249.775	15.8571	36.7799	35.7656	125.215	145.697	116.468	2.13159	2.4158e-05	0.000131192	2.53e-179	88.17	KAF9493422.1	PNK3P-domain-containing protein	Pleurotus eryngii
ENSOPET00005003177	849.596	718.43	812.358	1242.67	1105.03	1427.46	112.586	204.917	199.266	999.507	605.41	658.8	2.1311	5.38699e-10	7.7834e-09	9.54e-125	95.08	XP_036634805.1	uncharacterized protein PC9H_003740	Pleurotus ostreatus
ENSOPET00005027562	2445.74	2766.86	2890.91	3534.32	4064.39	3709.21	357.579	606.869	611.422	2158.58	2731.13	2009.3	2.13024	1.33783e-10	2.15307e-09	1.91e-255	99.15	XP_036628816.1	DnaJ- protein scj1	Pleurotus ostreatus
ENSOPET00005016788	251.304	282.882	299.529	363.064	393.587	333.033	32.5071	84.9441	83.4531	281.457	320.352	277.39	2.12968	1.29628e-09	1.73574e-08	0	96.81	KAG9220820.1	hypothetical protein CCMSSC00406_0002580	Pleurotus cornucopiae
ENSOPET00005015379	2069.31	2250.48	2114.85	2483.23	2040.23	2062.15	339.343	505.286	414.711	1733.07	1936.59	1835.93	2.12823	1.63831e-10	2.59634e-09	0	95.72	KAG9219284.1	hypothetical protein CCMSSC00406_0001694	Pleurotus cornucopiae
ENSOPET00005026422	39.9563	36.8196	30.6336	92.0891	97.5362	73.6051	19.0286	21.8928	22.9922	65.3779	135.742	78.2381	2.12792	2.9033e-07	2.44507e-06	2.41e-294	83.59	KAF9487737.1	MFS general substrate transporter	Pleurotus eryngii
ENSOPET00005024536	60.9859	102.376	90.7663	63.5097	69.9966	62.7453	20.6143	9.63284	20.4375	29.9187	124.883	66.6802	2.12757	0.000104612	0.000477121	6.4e-77	65.96	XP_036629381.1	uncharacterized protein PC9H_008443	Pleurotus ostreatus
ENSOPET00005016429	203.987	165.239	222.377	746.24	625.379	577.981	145.093	192.657	168.609	813.346	735.723	662.357	2.12674	5.72201e-10	8.22607e-09	1.01e-74	87.84	KAG9221371.1	hypothetical protein CCMSSC00406_0009820	Pleurotus cornucopiae
ENSOPET00005008890	1209.2	1455.72	1459.07	1570.81	1122.24	1563.81	122.1	200.538	179.68	760.157	735.723	697.03	2.12617	3.41589e-10	5.12117e-09	0	99.55	KAG9226569.1	hypothetical protein CCMSSC00406_0005764	Pleurotus cornucopiae
ENSOPET00005015389	2072.47	2255.87	2119.39	2490.64	2050.56	2073.01	340.929	506.162	418.969	1746.37	1939.3	1840.37	2.1259	1.71865e-10	2.71408e-09	0	99.16	KAG9219284.1	hypothetical protein CCMSSC00406_0001694	Pleurotus cornucopiae
ENSOPET00005030751	300.723	252.349	233.723	194.763	161.795	195.476	23.7857	16.6385	20.4375	100.837	59.7266	104.91	2.12496	7.53603e-08	7.17798e-07	1.97e-233	98.48	KAJ8701255.1	hypothetical protein PTI98_000064	Pleurotus ostreatus
ENSOPET00005027224	3.15444	2.69411	4.53831	137.604	90.6513	131.524	53.9143	27.1471	35.7656	175.08	157.461	176.925	2.12461	3.26041e-08	3.36289e-07	3.36e-40	97.1	KAF9498528.1	hypothetical protein BDN71DRAFT_388886	Pleurotus eryngii
ENSOPET00005024722	1487.84	1577.85	1471.55	2073.59	1140.6	2307.1	208.521	387.941	336.367	1540.26	1335.7	1191.35	2.12439	2.72122e-10	4.15132e-09	1.49e-75	99.17	KDQ25994.1	hypothetical protein PLEOSDRAFT_1044393	Pleurotus ostreatus PC15
ENSOPET00005021785	132.487	169.729	131.611	190.529	417.684	253.395	16.65	36.7799	39.1719	126.323	152.031	125.359	2.12422	2.96677e-05	0.000157929	0	89.82	KAJ8692821.1	DNA kinase/phosphatase Pnk1	Pleurotus ostreatus
ENSOPET00005031861	1097.75	1716.15	1520.34	1425.79	2047.11	1896.84	165.707	313.505	373.836	975.128	1461.49	1282.04	2.12408	1.43513e-10	2.29731e-09	0	97.52	KAG9218230.1	hypothetical protein CCMSSC00406_0005911	Pleurotus cornucopiae
ENSOPET00005031863	1097.75	1716.15	1520.34	1425.79	2047.11	1896.84	165.707	313.505	373.836	975.128	1461.49	1282.04	2.12408	1.43513e-10	2.29731e-09	0	95.78	KAG9218230.1	hypothetical protein CCMSSC00406_0005911	Pleurotus cornucopiae
ENSOPET00005004615	430.055	440.039	426.602	366.24	242.119	304.074	38.85	84.0684	81.75	278.133	276.009	337.846	2.12374	1.25348e-09	1.68513e-08	1.87e-158	94.4	KAF9499806.1	hypothetical protein BDN71DRAFT_1502700	Pleurotus eryngii
ENSOPET00005011656	4591.81	6356.31	5020.51	3135.26	4080.46	3543.9	478.886	700.57	751.93	2541.98	3065.96	2806.79	2.12328	1.3701e-10	2.19849e-09	0	96.07	XP_036636083.1	uncharacterized protein PC9H_000583	Pleurotus ostreatus
ENSOPET00005025290	6050.22	8207.17	7318.03	8781.28	6615.25	7004.55	900.686	1864.39	1891.32	6266.31	7934.59	6078.57	2.12273	1.09837e-10	1.78553e-09	0	99.87	KAG9224052.1	hypothetical protein CCMSSC00406_0004332	Pleurotus cornucopiae
ENSOPET00005027740	5580.21	7220.23	6680.4	7220	5149.91	6595.5	844.393	1404.64	1516.63	4784.78	6584.4	5013.46	2.12119	1.13861e-10	1.84568e-09	0	69.51	XP_037222918.1	uncharacterized protein MIND_00317600	Mycena indigotica
ENSOPET00005009937	2445.74	2696.81	2877.29	3846.57	3582.45	3829.88	322.693	525.428	491.352	2176.31	2041.56	1608.33	2.12089	2.40714e-10	3.70364e-09	1.95e-151	99.6	KAG9226308.1	hypothetical protein CCMSSC00406_0003187	Pleurotus cornucopiae
ENSOPET00005022722	2626.6	3320.94	3270.99	2520.28	2939.86	2215.39	873.729	706.7	843.047	5651.31	2851.49	2036.86	2.12068	2.91734e-05	0.000155636	0	99.22	KDQ25629.1	hypothetical protein PLEOSDRAFT_1113522	Pleurotus ostreatus PC15
ENSOPET00005024709	1487.84	1576.95	1471.55	2072.53	1140.6	2307.1	210.9	387.941	337.219	1540.26	1334.8	1191.35	2.11908	3.00281e-10	4.54487e-09	7.4e-98	96.73	KDQ25994.1	hypothetical protein PLEOSDRAFT_1044393	Pleurotus ostreatus PC15
ENSOPET00005016795	1328.02	1333.59	1293.42	1541.17	728.653	1152.34	147.471	279.352	261.43	1236.64	920.332	832.169	2.11872	4.51859e-10	6.59812e-09	4.85e-204	96.25	XP_036630698.1	uncharacterized protein PC9H_007547	Pleurotus ostreatus
ENSOPET00005014375	4491.92	5591.19	5070.43	4589.64	6085.11	3540.28	1685.61	2272.47	2199.59	14081.7	5108.43	7525.08	2.11721	0.000384303	0.00151212	1.26e-297	94.21	KDQ28431.1	hypothetical protein PLEOSDRAFT_1112991	Pleurotus ostreatus PC15
ENSOPET00005011000	2113.48	1700.88	1448.86	399.053	259.332	317.347	172.05	56.0456	68.125	342.403	350.215	591.231	2.11573	6.02078e-09	7.13934e-08	3.5e-161	98.33	KAG9225985.1	hypothetical protein CCMSSC00406_0009082	Pleurotus cornucopiae
ENSOPET00005011007	2113.48	1700.88	1448.86	399.053	259.332	317.347	172.05	56.0456	68.125	342.403	350.215	591.231	2.11573	6.02078e-09	7.13934e-08	3.5e-161	98.33	KAG9225985.1	hypothetical protein CCMSSC00406_0009082	Pleurotus cornucopiae
ENSOPET00005004416	863.265	780.395	864.549	928.301	585.217	755.357	127.65	240.821	196.711	851.021	791.83	798.384	2.11082	4.49775e-10	6.57481e-09	7.98e-200	96.85	XP_036627007.1	uncharacterized protein PC9H_011669	Pleurotus ostreatus
ENSOPET00005011199	19110.7	19417.4	19087	24403.6	26741	22903.3	3703.44	5992.5	5594.77	21579.1	25011.9	19367.5	2.1089	1.58451e-10	2.517e-09	5.37e-217	97.16	XP_036636095.1	cell division control protein	Pleurotus ostreatus
ENSOPET00005011635	4621.26	6484.73	5107.87	3156.43	4107.99	3572.86	487.607	715.457	772.367	2561.93	3113.93	2845.02	2.10883	1.756e-10	2.7682e-09	0	95.53	KAJ8700475.1	hypothetical protein PTI98_003492	Pleurotus ostreatus
ENSOPET00005010866	298.62	193.976	198.551	1107.19	1343.7	1362.3	306.043	227.685	177.977	1080.4	1103.13	884.624	2.10802	6.52125e-10	9.26629e-09	3.07e-210	98.62	KAJ8689196.1	hypothetical protein PTI98_013244	Pleurotus ostreatus
ENSOPET00005000086	168.237	126.623	113.458	274.15	111.306	160.483	30.1286	42.0342	36.6172	165.107	155.651	147.586	2.10615	1.56522e-06	1.11735e-05	8.47e-119	94.92	XP_036635214.1	uncharacterized protein PC9H_004154	Pleurotus ostreatus
ENSOPET00005015860	2850.56	3620.89	3108.75	4086.85	4354.7	4118.27	586.714	794.271	705.094	2840.06	3386.32	2747.22	2.10489	2.20581e-10	3.41927e-09	2.88e-275	98.69	XP_036631063.1	ferrochelatase hem15	Pleurotus ostreatus
ENSOPET00005011190	19313.6	19628.4	19488.7	25053.5	29236.8	24084.6	3741.49	6194.79	5828.09	22461.2	25487.9	19813.8	2.10383	1.76259e-10	2.77233e-09	3.13e-230	100	XP_036636095.1	cell division control protein	Pleurotus ostreatus
ENSOPET00005018264	6273.13	8184.72	7274.92	7659.28	10475.4	10429	926.85	1876.65	2261.75	5537.18	9155.36	7074.32	2.10343	1.12462e-10	1.8252e-09	0	98.78	XP_036633442.1	uncharacterized protein PC9H_005367	Pleurotus ostreatus
ENSOPET00005019402	454.24	509.188	428.871	643.565	388.997	567.121	77.7	126.978	120.07	485.348	438.9	470.318	2.10242	1.07756e-09	1.46619e-08	1.02e-263	97.25	KDQ29142.1	hypothetical protein PLEOSDRAFT_1039336	Pleurotus ostreatus PC15
ENSOPET00005007286	3167.06	2866.54	3086.05	4765.35	4881.4	4117.06	505.843	954.527	692.32	3855.08	2538.38	2846.8	2.10179	3.56575e-10	5.31626e-09	3.6e-102	97.96	KAH0580322.1	hypothetical protein H2248_001830	Termitomyces sp. 'cryptogamus'
ENSOPET00005025738	2081.93	2486.67	2232.85	4513.43	2449.88	2974.37	907.822	936.137	863.484	3883.89	4398.95	3333.12	2.10111	2.88675e-10	4.38066e-09	3.34e-189	97.76	KAG9224999.1	hypothetical protein CCMSSC00406_0001850	Pleurotus cornucopiae
ENSOPET00005025745	2081.93	2486.67	2232.85	4513.43	2449.88	2974.37	907.822	936.137	863.484	3883.89	4398.95	3333.12	2.10111	2.88675e-10	4.38066e-09	3.51e-249	99.41	KAG9224999.1	hypothetical protein CCMSSC00406_0001850	Pleurotus cornucopiae
ENSOPET00005028111	179.803	171.525	147.495	393.76	270.806	334.24	38.0571	102.458	75.7891	390.051	245.241	292.504	2.10074	3.53429e-09	4.36576e-08	4.96e-303	98.06	XP_036629569.1	uncharacterized protein PC9H_008633	Pleurotus ostreatus
ENSOPET00005028123	179.803	171.525	147.495	393.76	270.806	334.24	38.0571	102.458	75.7891	390.051	245.241	292.504	2.10074	3.53429e-09	4.36576e-08	6.12e-301	98.03	KAJ8693741.1	p48 polypeptide of DNA primase	Pleurotus ostreatus
ENSOPET00005003979	3975.65	4148.94	4276.23	6482.23	7188.99	6687.2	1717.33	1802.22	1454.47	6664.12	9030.48	5631.37	2.10013	2.36657e-10	3.64538e-09	1.14e-277	96.51	KAF9498125.1	hypothetical protein BDN71DRAFT_1386533	Pleurotus eryngii
ENSOPET00005016654	8511.73	11867.6	11106.4	11302.6	15478.4	14255.3	2435.66	2205.92	2552.13	7355.57	13308.2	10171.8	2.09979	1.48628e-10	2.36818e-09	0	99.6	KAG9220720.1	hypothetical protein CCMSSC00406_0003819	Pleurotus cornucopiae
ENSOPET00005004637	474.218	496.615	498.08	424.457	387.85	380.092	42.0214	100.707	101.336	321.349	324.876	398.303	2.09752	1.26605e-09	1.69863e-08	1.52e-257	89.4	XP_036634872.1	uncharacterized protein PC9H_003807	Pleurotus ostreatus
ENSOPET00005029029	3355.27	3899.28	3282.34	4428.75	3828.01	3455.82	1945.67	1405.52	1462.13	5390.91	8703.79	6472.42	2.09524	2.26472e-10	3.50855e-09	0	98.82	XP_036628644.1	uncharacterized protein PC9H_009757	Pleurotus ostreatus
ENSOPET00005007300	3178.63	2883.6	3107.61	4771.7	4898.61	4138.78	508.221	964.159	700.836	3870.59	2549.24	2858.36	2.09401	4.08155e-10	6.01866e-09	2.62e-105	100	KAF9495567.1	Mago nashi protein	Pleurotus eryngii
ENSOPET00005028100	179.803	170.627	147.495	393.76	270.806	333.033	38.0571	102.458	75.7891	388.943	244.336	289.837	2.09345	4.01291e-09	4.91641e-08	1.37e-161	92.09	KDQ32007.1	hypothetical protein PLEOSDRAFT_1088181	Pleurotus ostreatus PC15
ENSOPET00005015277	1040.97	1025.56	1052.89	1623.73	1955.31	1406.94	167.293	276.725	286.125	964.047	1438.87	712.145	2.09301	4.10536e-10	6.04055e-09	6.34e-184	98.55	XP_036630259.1	Mitochondrial carrier protein ymc2	Pleurotus ostreatus
ENSOPET00005022750	2816.92	3681.06	3295.95	3590.42	2569.22	3572.86	478.093	717.209	736.602	2342.52	3305.78	2586.3	2.09168	2.26749e-10	3.50881e-09	0	98.58	XP_036633476.1	dolichyl-diphosphooligosaccharide--protein glycosyltransferase subunit 1	Pleurotus ostreatus
ENSOPET00005022766	2819.02	3681.96	3295.95	3593.59	2589.87	3586.14	478.093	718.084	738.305	2345.85	3308.49	2588.97	2.09128	2.2829e-10	3.52659e-09	0	98.58	XP_036633476.1	dolichyl-diphosphooligosaccharide--protein glycosyltransferase subunit 1	Pleurotus ostreatus
ENSOPET00005030192	511.019	502.003	519.637	775.877	747.012	728.811	103.864	133.108	140.508	503.078	563.783	541.443	2.09107	9.1942e-10	1.26896e-08	1.97e-141	91.63	KAJ8693749.1	hypothetical protein PTI98_008717	Pleurotus ostreatus
ENSOPET00005004627	473.166	496.615	496.945	424.457	383.26	380.092	42.0214	100.707	101.336	319.133	323.067	397.414	2.09071	1.41787e-09	1.89196e-08	1.38e-195	77.17	KAF9499806.1	hypothetical protein BDN71DRAFT_1502700	Pleurotus eryngii
ENSOPET00005026458	1428.96	1364.12	1345.61	1553.87	1004.05	1143.9	214.864	246.075	215.445	1060.45	919.428	900.627	2.09041	7.04385e-10	9.95637e-09	5.03e-204	100	KAG9223663.1	hypothetical protein CCMSSC00406_0008546	Pleurotus cornucopiae
ENSOPET00005018249	6321.5	8226.93	7333.92	7751.36	10533.9	10525.5	959.357	1905.55	2289.85	5608.1	9204.23	7137.45	2.09023	1.44856e-10	2.31606e-09	0	98.78	XP_036633442.1	uncharacterized protein PC9H_005367	Pleurotus ostreatus
ENSOPET00005006860	496.299	387.054	325.624	132.312	96.3887	153.243	200.593	83.1927	80.0469	326.89	435.28	786.826	2.08999	0.00019954	0.000847786	0	93.79	KAF9499902.1	MFS general substrate transporter	Pleurotus eryngii
ENSOPET00005017377	3110.28	3298.49	3252.84	3344.85	4095.37	3755.07	306.836	562.207	567.141	2180.74	1999.03	1934.61	2.08997	3.46257e-10	5.17963e-09	1.65e-256	91.04	KAF4567547.1	37S ribosomal protein S9, mitochondrial	Pleurotus pulmonarius
ENSOPET00005015270	1042.02	1026.46	1057.43	1630.08	1966.79	1409.36	168.086	278.477	286.125	966.264	1439.77	713.034	2.08985	4.3384e-10	6.36259e-09	3.81e-195	100	XP_036630259.1	Mitochondrial carrier protein ymc2	Pleurotus ostreatus
ENSOPET00005017394	3110.28	3298.49	3252.84	3344.85	4095.37	3755.07	306.836	563.959	567.141	2181.85	2002.65	1935.5	2.08953	3.48243e-10	5.20645e-09	1.15e-254	89.31	KAF4567547.1	37S ribosomal protein S9, mitochondrial	Pleurotus pulmonarius
ENSOPET00005015288	1045.17	1028.25	1063.1	1635.38	1978.26	1416.6	168.879	280.228	286.977	970.696	1445.2	716.59	2.08937	4.36068e-10	6.38831e-09	1.05e-173	100	KAG9220369.1	hypothetical protein CCMSSC00406_0006634	Pleurotus cornucopiae
ENSOPET00005015295	1045.17	1028.25	1063.1	1635.38	1978.26	1416.6	168.879	280.228	286.977	970.696	1445.2	716.59	2.08937	4.36068e-10	6.38831e-09	2.07e-210	100	XP_036630259.1	Mitochondrial carrier protein ymc2	Pleurotus ostreatus
ENSOPET00005017388	3110.28	3298.49	3252.84	3344.85	4095.37	3755.07	306.836	563.959	567.141	2181.85	2001.75	1935.5	2.08932	3.49674e-10	5.22204e-09	1.89e-258	100	KAG9220696.1	hypothetical protein CCMSSC00406_0003795	Pleurotus cornucopiae
ENSOPET00005019811	489.99	420.282	503.753	743.064	725.21	793.97	57.0857	162.883	119.219	576.212	389.128	476.541	2.0878	1.34376e-09	1.79663e-08	6.79e-124	95.6	KAG9218763.1	hypothetical protein CCMSSC00406_0001123	Pleurotus cornucopiae
ENSOPET00005005497	527.843	532.537	568.424	934.652	1014.38	1019.61	114.964	174.267	177.977	671.509	662.422	649.91	2.08616	8.31707e-10	1.15619e-08	6.81e-208	96.88	KDQ30404.1	hypothetical protein PLEOSDRAFT_1062426	Pleurotus ostreatus PC15
ENSOPET00005005508	527.843	532.537	568.424	934.652	1015.52	1019.61	114.964	174.267	177.977	671.509	662.422	649.91	2.08616	8.31648e-10	1.15619e-08	6.81e-208	96.88	KDQ30404.1	hypothetical protein PLEOSDRAFT_1062426	Pleurotus ostreatus PC15
ENSOPET00005002268	1096.69	1035.44	1172.02	1816.38	1786.63	1828.06	256.886	447.489	346.586	1626.69	1489.54	1345.16	2.08579	4.99382e-10	7.25666e-09	9.86e-88	85.02	KAF9498099.1	hypothetical protein BDN71DRAFT_436709	Pleurotus eryngii
ENSOPET00005029939	329.113	229.898	302.932	2292.7	3196.89	2447.07	287.014	386.189	349.992	1790.69	1331.18	1220.69	2.08546	7.35402e-10	1.03622e-08
ENSOPET00005024736	425.85	413.098	426.602	641.448	624.232	555.055	185.529	233.815	182.234	949.642	700.43	901.516	2.08457	1.0062e-09	1.38025e-08	0	97.56	KAG9223956.1	hypothetical protein CCMSSC00406_0004428	Pleurotus cornucopiae
ENSOPET00005024582	60.9859	62.8627	52.1906	85.7382	73.439	76.0184	16.65	16.6385	23.8438	80.8913	78.7305	82.6835	2.08445	4.37959e-07	3.56037e-06	2.33e-251	70.94	KAJ8698313.1	hypothetical protein PTI98_005036	Pleurotus ostreatus
ENSOPET00005024589	60.9859	62.8627	52.1906	85.7382	73.439	76.0184	16.65	16.6385	23.8438	80.8913	78.7305	82.6835	2.08445	4.37959e-07	3.56037e-06	1.47e-264	73.04	KAJ8698313.1	hypothetical protein PTI98_005036	Pleurotus ostreatus
ENSOPET00005003820	4279.53	3791.52	4391.95	5814.32	5989.87	5678.45	390.879	887.097	734.047	3709.92	2396.3	2418.27	2.08297	5.18659e-10	7.51651e-09	1.38e-104	98.09	KAG9222876.1	hypothetical protein CCMSSC00406_0000435	Pleurotus cornucopiae
ENSOPET00005015770	686.617	509.188	543.463	950.529	843.401	771.044	112.586	239.945	245.25	908.642	629.844	992.201	2.08184	7.17074e-10	1.01145e-08	1.85e-228	92.42	KAF9491460.1	hypothetical protein BDN71DRAFT_1311101	Pleurotus eryngii
ENSOPET00005005269	690.823	746.27	630.826	1370.75	805.534	990.652	252.129	348.534	342.328	1489.29	1284.12	1214.47	2.08031	7.0942e-10	1.0017e-08	9.16e-174	97.73	XP_036635095.1	uncharacterized protein PC9H_004032	Pleurotus ostreatus
ENSOPET00005000299	1228.13	851.34	820.3	1910.58	2010.39	1840.13	568.479	633.14	631.008	3031.76	2270.52	2438.72	2.07861	6.4048e-10	9.11524e-09	1.04e-222	99.68	KAF9499732.1	hypothetical protein BDN71DRAFT_1441300	Pleurotus eryngii
ENSOPET00005005275	690.823	747.168	630.826	1370.75	805.534	990.652	253.714	348.534	342.328	1489.29	1284.12	1214.47	2.07788	7.41689e-10	1.04398e-08	1.03e-50	97.89	KAF9498136.1	hypothetical protein BDN71DRAFT_1443866	Pleurotus eryngii
ENSOPET00005019185	1717.07	1705.37	1692.79	3176.55	4673.7	3557.18	316.35	674.299	541.594	2590.74	1900.39	1971.07	2.07638	5.4332e-10	7.83177e-09	0	96.02	KAJ8696374.1	hypothetical protein PTI98_006248	Pleurotus ostreatus
ENSOPET00005019198	1717.07	1705.37	1692.79	3176.55	4673.7	3557.18	316.35	674.299	541.594	2590.74	1900.39	1971.07	2.07638	5.4332e-10	7.83177e-09	0	96.02	KAJ8696374.1	hypothetical protein PTI98_006248	Pleurotus ostreatus
ENSOPET00005021736	833.824	878.281	955.315	1065.91	1463.04	1218.71	81.6643	180.397	172.016	688.13	540.254	601.9	2.07605	1.03569e-09	1.4135e-08	0	96.9	XP_036627667.1	uncharacterized protein PC9H_010791	Pleurotus ostreatus
ENSOPET00005023080	1522.54	2204.68	1932.19	2133.93	2064.32	1955.96	258.471	476.388	509.234	1398.42	2134.77	1711.46	2.07575	2.99033e-10	4.52853e-09	0	96.69	KAJ8691543.1	Serine/threonine kinase mps1	Pleurotus ostreatus
ENSOPET00005030200	631.94	757.944	736.341	914.54	1029.29	1020.82	153.021	170.764	191.602	595.05	790.925	785.937	2.07524	7.0668e-10	9.98357e-09	0	98.33	KAJ8693749.1	hypothetical protein PTI98_008717	Pleurotus ostreatus
ENSOPET00005012014	1131.39	1241.99	1259.38	1138.94	1208.3	1205.43	184.736	212.798	263.133	806.697	1017.16	956.639	2.07335	6.08812e-10	8.6921e-09	1.6e-272	97.86	KDQ33875.1	hypothetical protein PLEOSDRAFT_1087963	Pleurotus ostreatus PC15
ENSOPET00005029500	1058.84	1270.72	1135.71	1169.64	545.055	1031.68	153.814	244.324	229.07	804.481	961.055	873.066	2.07276	6.42982e-10	9.1412e-09	1.9e-190	99.63	KAG9223815.1	hypothetical protein CCMSSC00406_0004844	Pleurotus cornucopiae
ENSOPET00005013150	662.433	644.791	719.323	1120.95	1248.46	966.519	96.7286	253.957	240.141	890.913	768.301	824.167	2.0715	7.96284e-10	1.11443e-08	2.68e-225	99.09	KAG9225914.1	hypothetical protein CCMSSC00406_0006464	Pleurotus cornucopiae
ENSOPET00005012331	51.5225	58.3725	46.5177	377.883	345.393	317.347	74.5286	56.9213	64.7188	289.214	244.336	290.726	2.07103	8.33809e-09	9.64741e-08	2.1e-180	96.99	KDQ32538.1	hypothetical protein PLEOSDRAFT_1087496	Pleurotus ostreatus PC15
ENSOPET00005015696	454.24	414.894	386.891	561.003	320.148	488.69	73.7357	94.577	109.852	423.294	359.264	385.856	2.07054	2.77609e-09	3.48674e-08	0	95.18	KAG9220768.1	hypothetical protein CCMSSC00406_0002632	Pleurotus cornucopiae
ENSOPET00005006323	421.644	412.199	393.699	543.008	374.08	456.11	103.071	161.131	183.086	605.023	638.894	633.906	2.06978	1.22624e-09	1.65098e-08	0	99.35	KAG9222277.1	hypothetical protein CCMSSC00406_0006574	Pleurotus cornucopiae
ENSOPET00005013164	662.433	644.791	719.323	1123.06	1248.46	970.139	97.5214	253.957	240.141	890.913	768.301	824.167	2.06957	8.24709e-10	1.14848e-08	6.3e-301	95.2	KAG9225914.1	hypothetical protein CCMSSC00406_0006464	Pleurotus cornucopiae
ENSOPET00005013176	662.433	644.791	719.323	1123.06	1248.46	970.139	97.5214	253.957	240.141	890.913	768.301	824.167	2.06957	8.24709e-10	1.14848e-08	8.87e-307	100	KAG9225914.1	hypothetical protein CCMSSC00406_0006464	Pleurotus cornucopiae
ENSOPET00005006070	10.5148	8.98038	10.2112	59.2758	41.3094	33.7859	16.65	18.39	15.3281	69.8103	42.5326	98.6867	2.06686	0.000127328	0.000567536	1.95e-52	71.23	KDQ29982.1	hypothetical protein PLEOSDRAFT_165661	Pleurotus ostreatus PC15
ENSOPET00005021650	123.023	144.584	114.592	166.184	42.4569	131.524	19.8214	42.0342	40.0234	150.702	124.883	151.142	2.06645	4.69732e-07	3.78554e-06	2.89e-83	95.38	KAJ8691490.1	hypothetical protein PTI98_011056	Pleurotus ostreatus
ENSOPET00005012463	2254.37	1694.6	1577.06	2905.57	2473.98	3014.19	1201.18	443.111	537.336	2946.44	2743.8	3446.03	2.0662	8.24878e-10	1.14848e-08	1.36e-251	97.49	KAF9500934.1	hypothetical protein BDN71DRAFT_1380970	Pleurotus eryngii
ENSOPET00005002561	60.9859	51.1882	44.2486	327.075	337.36	255.808	47.5714	63.927	74.0859	280.349	234.382	262.275	2.06585	9.13887e-09	1.04459e-07	1.97e-199	93.77	KAG9220131.1	hypothetical protein CCMSSC00406_0007174	Pleurotus cornucopiae
ENSOPET00005004227	2541.43	2476.79	2425.73	2615.54	1251.91	2197.29	325.071	536.812	714.461	2277.15	2065.09	2254.68	2.06521	5.1677e-10	7.49316e-09	7.59e-160	99.58	KDQ30760.1	hypothetical protein PLEOSDRAFT_1092285	Pleurotus ostreatus PC15
ENSOPET00005021106	263.922	277.494	254.146	362.006	329.328	272.701	32.5071	85.8198	67.2734	296.971	223.522	256.052	2.06487	6.28864e-09	7.43406e-08	1.81e-142	92.06	KAF4574854.1	hypothetical protein EYR36_006205	Pleurotus pulmonarius
ENSOPET00005021100	263.922	277.494	254.146	363.064	330.476	272.701	31.7143	85.8198	68.125	296.971	222.617	256.941	2.06438	6.28455e-09	7.43249e-08	1.04e-151	94.04	KAF4574854.1	hypothetical protein EYR36_006205	Pleurotus pulmonarius
ENSOPET00005000477	3969.34	4241.43	4582.56	5316.82	6557.87	5730.34	333.793	815.288	693.172	2776.9	2603.54	2322.25	2.06389	4.72946e-10	6.88738e-09	1.42e-212	94.83	KAG9222128.1	hypothetical protein CCMSSC00406_0009579	Pleurotus cornucopiae
ENSOPET00005010787	3112.38	2575.57	3005.5	4631.98	2075.8	2828.37	702.472	1028.96	880.516	3930.43	3799.88	3169.53	2.06111	5.85694e-10	8.41108e-09	3.56e-214	94.65	KAJ8689112.1	2' O-ribose methyltransferase	Pleurotus ostreatus
ENSOPET00005007533	96.7362	92.4979	61.2672	321.783	139.993	225.642	115.757	98.0798	92.8203	452.105	383.698	443.646	2.06082	5.10912e-09	6.13117e-08
ENSOPET00005012467	2276.46	1742.19	1621.31	2948.97	2502.66	3078.14	1232.89	450.116	550.109	2970.82	2817.1	3527.83	2.06061	8.90016e-10	1.23216e-08	0	94.88	KAF9500934.1	hypothetical protein BDN71DRAFT_1380970	Pleurotus eryngii
ENSOPET00005002006	16.8237	10.7765	23.8261	71.9777	33.2771	63.952	24.5786	18.39	13.625	110.81	43.4375	81.7944	2.06033	0.00062462	0.00230487
ENSOPET00005014130	1578.27	1783.5	1716.62	2202.73	1901.38	2027.16	200.593	446.613	395.125	1541.37	1556.51	1249.14	2.06021	6.60721e-10	9.38349e-09	2.69e-235	99.7	KAG9220957.1	hypothetical protein CCMSSC00406_0002443	Pleurotus cornucopiae
ENSOPET00005002014	23.1326	16.1647	26.0953	94.2061	41.3094	71.1918	35.6786	28.8985	20.4375	158.458	70.586	125.359	2.05961	0.000229475	0.000958226	8.47e-226	87.85	KDQ24020.1	hypothetical protein PLEOSDRAFT_1114198, partial	Pleurotus ostreatus PC15
ENSOPET00005016665	24619.4	28623.2	25680.1	34526	23904.4	37658.1	3661.41	7729.91	8784.72	24452.5	33505.7	26150.2	2.05961	2.79167e-10	4.25158e-09	0	100	KAG9218902.1	hypothetical protein CCMSSC00406_0000984	Pleurotus cornucopiae
ENSOPET00005007291	3214.38	2941.07	3162.07	4786.52	4928.45	4173.77	523.286	991.307	718.719	3882.78	2557.38	2868.14	2.05933	7.53242e-10	1.05914e-08	4.19e-17	83.02	THH30974.1	hypothetical protein EUX98_g3203	Antrodiella citrinella
ENSOPET00005028492	3193.35	3707.1	3459.33	6386.96	2247.92	5692.93	819.022	1518.49	1505.56	5744.39	4988.08	5283.74	2.0592	6.53339e-08	6.31108e-07	2.3e-80	96.6	KAF9500745.1	histone-fold-containing protein	Pleurotus eryngii
ENSOPET00005021094	260.767	274.8	249.607	355.655	325.886	267.874	30.9214	85.8198	66.4219	291.43	218.997	252.496	2.05841	7.1018e-09	8.3368e-08	1.78e-113	94.58	KAJ8698176.1	hypothetical protein PTI98_004914	Pleurotus ostreatus
ENSOPET00005005563	3690.7	5166.41	4851.46	5074.43	6903.27	6637.73	522.493	1034.22	1093.41	3107.11	4258.69	3671.86	2.05831	3.30617e-10	4.96496e-09	0	99.34	KDQ23371.1	hypothetical protein PLEOSDRAFT_62301	Pleurotus ostreatus PC15
ENSOPET00005005583	3690.7	5166.41	4851.46	5074.43	6904.41	6637.73	522.493	1034.22	1093.41	3107.11	4258.69	3671.86	2.05831	3.30616e-10	4.96496e-09	0	91.28	KDQ23371.1	hypothetical protein PLEOSDRAFT_62301	Pleurotus ostreatus PC15
ENSOPET00005030185	11215.1	10884.2	10406.4	12097.5	8732.36	11543.9	1217.04	2501.91	2217.47	8488.05	8479.37	7734.01	2.05693	4.27116e-10	6.27081e-09	1.74e-141	69.18	KAG9223743.1	hypothetical protein CCMSSC00406_0004916	Pleurotus cornucopiae
ENSOPET00005029514	1113.52	1384.77	1246.9	1231.03	590.955	1105.28	172.05	255.708	248.656	836.616	1031.64	942.414	2.05494	8.11842e-10	1.13267e-08	0	99.81	KAG9223815.1	hypothetical protein CCMSSC00406_0004844	Pleurotus cornucopiae
ENSOPET00005028482	3193.35	3708	3455.93	6374.26	2219.24	5663.97	819.022	1517.61	1504.71	5716.69	4975.41	5262.4	2.05428	8.09162e-08	7.66428e-07	2.7e-54	94.9	KAH7913101.1	histone-fold-containing protein	Hygrophoropsis aurantiaca
ENSOPET00005010878	1802.24	1824.81	1961.69	2500.17	2134.32	2366.22	176.014	516.67	401.086	1970.2	1210.82	1358.5	2.05323	1.01771e-09	1.3932e-08	9.46e-116	100	KAF4576740.1	hypothetical protein EYR36_004719	Pleurotus pulmonarius
ENSOPET00005009002	599.344	608.87	635.364	828.802	634.559	704.678	54.7071	113.843	146.469	413.321	447.044	446.313	2.0524	1.8141e-09	2.35309e-08	5.2e-280	91.84	KAF4578849.1	hypothetical protein EYR36_000657	Pleurotus pulmonarius
ENSOPET00005031318	7791.47	8191.9	8545.65	17839.9	18498.6	13900.5	2979.56	3633.33	3460.75	13542.1	16935.2	11301	2.05217	5.0963e-10	7.39361e-09	6.92e-266	100	XP_036629643.1	Delta(24)-sterol C-methyltransferase	Pleurotus ostreatus
ENSOPET00005025068	313.341	432.854	364.2	634.039	663.246	757.77	51.5357	160.255	172.016	496.429	516.725	577.895	2.05153	1.40783e-09	1.87951e-08	0	91.07	XP_036628492.1	uncharacterized protein PC9H_009604	Pleurotus ostreatus
ENSOPET00005002273	284.951	282.882	264.357	677.437	170.975	551.435	231.514	190.03	218.852	946.318	733.008	975.309	2.05148	2.59238e-07	2.21017e-06	3.78e-169	78.31	KAF9490403.1	hypothetical protein BDN71DRAFT_190229	Pleurotus eryngii
ENSOPET00005029207	247.098	158.055	229.185	442.451	498.008	459.73	78.4929	112.091	126.031	532.996	386.413	392.969	2.05138	4.42485e-09	5.37465e-08	3.01e-146	96.76	KDQ32083.1	hypothetical protein PLEOSDRAFT_1062158	Pleurotus ostreatus PC15
ENSOPET00005031642	983.134	933.96	776.052	1036.27	299.493	611.767	137.957	199.662	164.352	752.4	637.989	689.918	2.05112	3.50439e-07	2.90856e-06	0	93.03	KDQ22291.1	hypothetical protein PLEOSDRAFT_36144	Pleurotus ostreatus PC15
ENSOPET00005031643	983.134	933.96	776.052	1036.27	299.493	611.767	137.957	199.662	164.352	752.4	637.989	689.918	2.05112	3.50439e-07	2.90856e-06	0	90.31	KDQ22291.1	hypothetical protein PLEOSDRAFT_36144	Pleurotus ostreatus PC15
ENSOPET00005030211	635.094	783.089	746.553	920.891	1055.69	1030.47	155.4	178.645	195.859	599.482	799.974	796.606	2.05111	1.03361e-09	1.41137e-08	0	97.21	XP_036629574.1	uncharacterized protein PC9H_008638	Pleurotus ostreatus
ENSOPET00005029254	1211.31	1391.06	1318.38	1527.41	1413.7	1499.85	114.171	190.905	163.5	662.644	658.802	619.681	2.05054	1.31652e-09	1.76197e-08	1.88e-138	97.54	XP_036637152.1	Mitochondrial GTP/GDP carrier protein 1	Pleurotus ostreatus
ENSOPET00005007376	1965.22	2420.21	1987.78	2436.66	729.8	1820.82	321.107	540.315	599.5	1726.42	2390.87	1934.61	2.05051	5.85808e-08	5.71406e-07	1.56e-175	84.35	KAG9226298.1	hypothetical protein CCMSSC00406_0003177	Pleurotus cornucopiae
ENSOPET00005029506	1108.26	1382.08	1237.83	1219.39	587.512	1101.66	170.464	254.832	247.805	825.535	1028.02	934.412	2.05032	8.74684e-10	1.21218e-08	0	99.81	KAG9223815.1	hypothetical protein CCMSSC00406_0004844	Pleurotus cornucopiae
ENSOPET00005019093	1986.25	2184.93	2297.52	2251.42	2285.79	2333.64	195.043	373.929	380.648	1370.72	1281.41	1280.26	2.04998	7.98987e-10	1.11763e-08	0	94.05	KAG9219407.1	hypothetical protein CCMSSC00406_0005301	Pleurotus cornucopiae
ENSOPET00005021722	846.442	963.595	990.487	1051.09	1510.09	1216.29	84.0429	183.9	174.57	675.941	543.874	612.569	2.04993	1.53283e-09	2.0263e-08	0	79.08	XP_036627667.1	uncharacterized protein PC9H_010791	Pleurotus ostreatus
ENSOPET00005027933	4153.35	3273.35	4663.12	7393.59	12652.2	9440.76	497.121	1461.56	1178.56	5722.23	3536.54	3728.76	2.04955	1.74689e-07	1.55683e-06	1.56e-70	99.14	KAJ8695363.1	ubiquinol--cytochrome-c reductase subunit 6	Pleurotus ostreatus
ENSOPET00005007384	1965.22	2423.8	1991.19	2436.66	732.095	1824.44	321.107	541.19	601.203	1728.64	2392.68	1935.5	2.04914	5.70427e-08	5.57817e-07	1.18e-230	100	KAG9226298.1	hypothetical protein CCMSSC00406_0003177	Pleurotus cornucopiae
ENSOPET00005029129	6837.78	7363.01	7301.01	8858.55	14700.4	10958.7	804.75	1860.89	1600.94	5751.04	6250.48	5651.81	2.04879	4.4239e-10	6.47741e-09	0	96.89	KDQ24692.1	hypothetical protein PLEOSDRAFT_1058689	Pleurotus ostreatus PC15
ENSOPET00005001172	474.218	563.07	580.904	809.749	541.613	645.553	57.8786	133.108	83.4531	497.537	274.199	363.629	2.04859	4.44707e-09	5.39434e-08	0	99.38	KAG9217774.1	hypothetical protein CCMSSC00406_0003537	Pleurotus cornucopiae
ENSOPET00005009019	599.344	608.87	635.364	828.802	634.559	703.472	55.5	113.843	146.469	412.213	447.044	446.313	2.04755	1.96686e-09	2.53174e-08	0	99.78	KAG9226136.1	hypothetical protein CCMSSC00406_0005047	Pleurotus cornucopiae
ENSOPET00005027941	4161.76	3277.84	4668.79	7401	12665.9	9449.21	497.121	1465.07	1182.82	5727.77	3539.25	3733.2	2.0474	1.7998e-07	1.59554e-06	1.86e-61	100	KAG9224122.1	hypothetical protein CCMSSC00406_0006790	Pleurotus cornucopiae
ENSOPET00005019119	1975.73	2184.93	2291.85	2251.42	2286.94	2327.61	198.214	371.302	376.391	1362.96	1276.88	1269.59	2.04719	8.48481e-10	1.1789e-08	0	99.4	KAG9219407.1	hypothetical protein CCMSSC00406_0005301	Pleurotus cornucopiae
ENSOPET00005004115	4887.28	5580.41	5025.05	6863.29	8275.66	7179.51	710.4	1278.54	1188.78	5194.77	3905.76	4022.15	2.046	7.89629e-10	1.10684e-08	0	98.1	XP_036635067.1	uncharacterized protein PC9H_004004	Pleurotus ostreatus
ENSOPET00005028723	354.349	252.349	309.74	1016.16	1239.28	1192.16	76.9072	230.312	192.453	688.13	702.24	673.026	2.04597	1.25651e-09	1.68752e-08	0	88.83	XP_036629625.1	uncharacterized protein PC9H_008689	Pleurotus ostreatus
ENSOPET00005027206	3.15444	2.69411	4.53831	139.721	91.7988	135.144	57.0857	29.7742	37.4688	176.188	158.366	178.703	2.04552	8.7284e-08	8.22784e-07	3.22e-46	74.56	KAG9225822.1	hypothetical protein CCMSSC00406_0008350	Pleurotus cornucopiae
ENSOPET00005018219	151.413	207.447	211.032	266.741	97.5362	197.889	52.3286	57.797	67.2734	222.728	286.869	222.267	2.04458	1.3752e-08	1.52466e-07	3.58e-209	98.28	KAF9498555.1	rhomboid-domain-containing protein	Pleurotus eryngii
ENSOPET00005029358	3009.34	2595.33	2890.91	3883.62	5452.85	5426.26	350.443	767.124	592.688	2909.87	2042.47	2096.43	2.04316	9.84185e-10	1.3517e-08	1.33e-136	99.52	XP_036631624.1	uncharacterized protein PC9H_006051	Pleurotus ostreatus
ENSOPET00005018209	151.413	207.447	209.897	266.741	97.5362	197.889	52.3286	57.797	67.2734	222.728	286.869	221.378	2.04282	1.45181e-08	1.59805e-07	3e-129	75.29	KAF9498555.1	rhomboid-domain-containing protein	Pleurotus eryngii
ENSOPET00005025079	315.444	432.854	364.2	635.097	664.394	758.977	51.5357	162.007	172.867	497.537	516.725	577.895	2.04278	1.62339e-09	2.13344e-08	0	96.59	XP_036628492.1	uncharacterized protein PC9H_009604	Pleurotus ostreatus
ENSOPET00005009010	599.344	611.564	636.499	829.861	636.854	709.505	56.2929	113.843	147.32	413.321	447.044	447.202	2.04226	2.14898e-09	2.74778e-08	1.19e-265	99.73	KAG9226136.1	hypothetical protein CCMSSC00406_0005047	Pleurotus cornucopiae
ENSOPET00005009029	599.344	611.564	636.499	829.861	636.854	709.505	56.2929	113.843	147.32	413.321	447.044	447.202	2.04226	2.14898e-09	2.74778e-08	0	99.57	KAG9226136.1	hypothetical protein CCMSSC00406_0005047	Pleurotus cornucopiae
ENSOPET00005004133	4930.39	5628	5089.72	6918.33	8398.44	7325.52	716.743	1303.94	1214.33	5293.4	3944.67	4066.6	2.04009	8.80659e-10	1.21984e-08	0	99.21	XP_036635067.1	uncharacterized protein PC9H_004004	Pleurotus ostreatus
ENSOPET00005014762	32.5959	53.8823	61.2672	77.2702	181.303	103.771	30.1286	28.0228	23.8438	69.8103	186.419	80.9053	2.03972	0.00275178	0.00827684
ENSOPET00005004125	4929.34	5628	5085.18	6911.98	8393.85	7319.48	715.95	1304.81	1214.33	5287.85	3941.05	4063.94	2.03877	9.00568e-10	1.24485e-08	0	95.99	XP_036635067.1	uncharacterized protein PC9H_004004	Pleurotus ostreatus
ENSOPET00005012236	4716.94	4228.86	4715.31	4843.68	7983.05	6057.34	430.521	960.657	842.195	3481.65	2901.26	2793.46	2.0387	8.10482e-10	1.13136e-08	3.38e-261	83.23	KAG9226238.1	hypothetical protein CCMSSC00406_0005149	Pleurotus cornucopiae
ENSOPET00005027141	376.43	430.16	348.316	474.206	514.073	438.011	61.8429	159.38	138.805	486.456	544.779	447.202	2.03789	2.42625e-09	3.07501e-08	3.98e-155	97.17	XP_036632415.1	uncharacterized protein PC9H_006857	Pleurotus ostreatus
ENSOPET00005012248	4716.94	4229.76	4716.44	4846.85	7987.64	6060.96	430.521	963.284	842.195	3482.76	2903.07	2796.12	2.03788	8.2086e-10	1.14466e-08	0	97.8	XP_036636421.1	uncharacterized protein PC9H_000923	Pleurotus ostreatus
ENSOPET00005007424	41.0077	39.5137	26.0953	70.9192	81.4714	66.3653	22.2	13.1357	19.5859	62.0536	93.2097	70.2365	2.03768	1.14436e-06	8.43966e-06	5.56e-247	89.52	KAG9225419.1	hypothetical protein CCMSSC00406_0002922	Pleurotus cornucopiae
ENSOPET00005012448	752.86	791.172	584.308	876.435	965.035	979.792	482.85	119.973	176.273	720.265	1095.89	1378.06	2.03559	1.57369e-09	2.07726e-08	5.08e-197	98.58	KDQ33234.1	hypothetical protein PLEOSDRAFT_153105	Pleurotus ostreatus PC15
ENSOPET00005024910	867.471	865.709	377.815	1061.67	1232.4	1334.54	116.55	174.267	170.313	622.752	708.575	559.225	2.03556	1.85765e-09	2.40141e-08	3.92e-67	100	XP_036628307.1	mitochondrial import inner membrane translocase subunit TIM14	Pleurotus ostreatus
ENSOPET00005024916	867.471	865.709	377.815	1061.67	1231.25	1334.54	116.55	174.267	170.313	622.752	708.575	559.225	2.03556	1.85775e-09	2.40141e-08	1.58e-66	100	XP_036628307.1	mitochondrial import inner membrane translocase subunit TIM14	Pleurotus ostreatus
ENSOPET00005002413	2795.89	2577.37	2719.58	2941.56	4089.64	3442.55	186.321	531.557	439.406	1835.01	1405.38	1503.42	2.0353	1.01166e-09	1.38703e-08	1.61e-191	100	KAG9222311.1	hypothetical protein CCMSSC00406_0002646	Pleurotus cornucopiae
ENSOPET00005004962	552.027	645.689	595.654	870.084	1285.18	984.619	195.043	190.03	177.977	720.265	775.541	810.831	2.03446	1.80798e-09	2.34628e-08	0	93.85	XP_036635461.1	uncharacterized protein PC9H_004404	Pleurotus ostreatus
ENSOPET00005004966	552.027	645.689	595.654	870.084	1285.18	984.619	195.043	190.03	177.977	720.265	775.541	810.831	2.03446	1.80798e-09	2.34628e-08	0	93.92	XP_036635461.1	uncharacterized protein PC9H_004404	Pleurotus ostreatus
ENSOPET00005019505	1224.97	1629.04	1099.41	218.05	161.795	168.93	22.9929	14.0114	31.5078	117.459	74.2058	88.9069	2.03394	1.15462e-05	6.72285e-05
ENSOPET00005027236	10079.5	9081.86	10307.6	17739.3	15744.6	16056.8	1165.5	4089.58	3222.31	15572.1	9020.52	10101.6	2.03301	9.78718e-10	1.34597e-08	1.23e-87	100	XP_036629591.1	histone H2A	Pleurotus ostreatus
ENSOPET00005027225	10079.5	9081.86	10307.6	17739.3	15744.6	16056.8	1165.5	4089.58	3222.31	15571	9020.52	10101.6	2.03296	9.79415e-10	1.34625e-08	7.85e-75	99.19	KDQ32029.1	hypothetical protein PLEOSDRAFT_1016318, partial	Pleurotus ostreatus PC15
ENSOPET00005025788	110.405	109.561	125.938	238.162	59.6692	155.657	27.75	39.4071	43.4297	171.756	143.887	136.917	2.03293	6.34903e-05	0.000307587
ENSOPET00005005484	527.843	530.741	568.424	911.365	1005.2	1007.55	114.964	173.391	177.125	632.725	646.133	625.905	2.03282	2.03886e-09	2.61815e-08	1.07e-180	89.55	KDQ30404.1	hypothetical protein PLEOSDRAFT_1062426	Pleurotus ostreatus PC15
ENSOPET00005029122	6798.87	7293.87	7240.88	8769.64	14601.7	10776.5	795.236	1850.38	1585.61	5656.85	6120.17	5536.23	2.03273	5.92392e-10	8.48466e-09	0	80.85	KAF4571285.1	Formation of crista junctions protein 1	Pleurotus pulmonarius
ENSOPET00005021566	1054.63	845.952	1055.16	2065.13	4304.21	2369.84	179.979	384.438	348.289	1530.29	1125.76	1077.55	2.03234	0.000378011	0.00149107	1.57e-93	99.26	XP_036627226.1	uncharacterized protein PC9H_010349	Pleurotus ostreatus
ENSOPET00005000287	1233.39	858.524	825.973	1916.94	2027.61	1847.37	597.814	650.654	650.594	3036.2	2281.37	2449.39	2.03206	1.44809e-09	1.92467e-08	6.94e-202	92.63	KAF9499732.1	hypothetical protein BDN71DRAFT_1441300	Pleurotus eryngii
ENSOPET00005024117	699.234	576.54	669.401	528.189	209.99	395.778	126.064	15.7628	18.7344	186.161	257.91	212.488	2.0318	4.71326e-08	4.69948e-07	3.38e-73	82.61	KAJ8691938.1	hypothetical protein PTI98_011456	Pleurotus ostreatus
ENSOPET00005025774	125.126	136.502	138.419	205.348	306.378	270.288	21.4071	44.6613	63.0156	185.053	177.37	165.367	2.03165	2.68356e-08	2.80659e-07	8.88e-14	64.41	XP_036632226.1	uncharacterized protein PC9H_006663	Pleurotus ostreatus
ENSOPET00005027879	235.532	265.819	264.357	335.543	378.67	446.457	48.3643	103.334	133.695	359.025	428.946	377.854	2.03033	3.87887e-09	4.76954e-08	0	97.25	XP_036629562.1	uncharacterized protein PC9H_008626	Pleurotus ostreatus
ENSOPET00005028612	1239.7	2359.15	1773.35	645.682	992.574	970.139	279.879	83.1927	94.5235	577.32	367.409	921.965	2.02834	2.98519e-05	0.000158815	0	96.45	KAG9224068.1	hypothetical protein CCMSSC00406_0010201	Pleurotus cornucopiae
ENSOPET00005022497	212.399	204.753	196.282	489.025	341.95	396.985	144.3	111.215	124.328	487.564	502.246	559.225	2.02789	4.28178e-09	5.21499e-08	3.12e-106	98.73	XP_036628330.1	uncharacterized protein PC9H_009439	Pleurotus ostreatus
ENSOPET00005020160	32905	30057.3	31879.4	31425.7	46575.3	40002.6	2778.96	7362.11	5920.06	22894.5	24110.5	18449.1	2.02691	6.63508e-10	9.41812e-09	1.51e-194	98.99	KDQ28709.1	hypothetical protein PLEOSDRAFT_1088858	Pleurotus ostreatus PC15
ENSOPET00005014137	1585.63	1804.16	1722.29	2205.91	1918.59	2029.57	211.693	453.619	408.75	1543.58	1576.42	1255.37	2.02633	1.18845e-09	1.60652e-08	2.69e-235	99.7	KAG9220957.1	hypothetical protein CCMSSC00406_0002443	Pleurotus cornucopiae
ENSOPET00005027890	235.532	265.819	264.357	335.543	378.67	446.457	49.1571	103.334	133.695	359.025	428.946	377.854	2.02632	4.14902e-09	5.06933e-08	0	98.69	KAJ8693732.1	hypothetical protein PTI98_008703	Pleurotus ostreatus
ENSOPET00005020174	32910.3	30066.3	31888.5	31428.9	46579.8	40013.4	2785.31	7364.74	5929.43	22897.8	24112.3	18452.6	2.02545	6.81348e-10	9.64593e-09	5.43e-152	99.57	KDQ28709.1	hypothetical protein PLEOSDRAFT_1088858	Pleurotus ostreatus PC15
ENSOPET00005020181	32910.3	30066.3	31888.5	31428.9	46579.8	40013.4	2785.31	7364.74	5929.43	22897.8	24112.3	18452.6	2.02545	6.81348e-10	9.64593e-09	3.22e-227	99.41	KDQ28709.1	hypothetical protein PLEOSDRAFT_1088858	Pleurotus ostreatus PC15
ENSOPET00005020691	3437.29	3183.54	3403.74	4586.46	3832.6	4369.25	532.8	984.301	903.508	3779.73	3039.72	3030.84	2.0248	1.13727e-09	1.54353e-08	9.36e-116	99.36	KDQ29593.1	NDUFA8, NADH-ubiquinone oxidoreductase 19kd subunit	Pleurotus ostreatus PC15
ENSOPET00005015559	17.8752	18.8588	15.8841	65.6267	27.5396	50.6789	10.3071	21.0171	17.8828	45.4321	54.2969	100.465	2.02446	0.000518409	0.00195936	1.08e-223	98.99	KAG9220512.1	hypothetical protein CCMSSC00406_0003968	Pleurotus cornucopiae
ENSOPET00005030497	2009.38	2141.82	2176.12	2513.93	2083.83	2432.59	226.757	411.585	368.727	1590.12	1237.97	1266.03	2.02339	1.59538e-09	2.09971e-08	1.08e-125	98.91	XP_036631506.1	uncharacterized protein PC9H_005930	Pleurotus ostreatus
ENSOPET00005030503	2009.38	2141.82	2177.26	2513.93	2083.83	2432.59	226.757	411.585	368.727	1590.12	1237.97	1266.03	2.02339	1.59536e-09	2.09971e-08	6.03e-224	98.72	XP_036631506.1	uncharacterized protein PC9H_005930	Pleurotus ostreatus
ENSOPET00005000131	470.012	369.094	390.295	510.195	344.245	412.671	51.5357	89.3227	73.2344	325.782	269.675	274.722	2.02308	8.90237e-09	1.01972e-07	1.79e-100	95.48	KAF4572735.1	hypothetical protein EYR36_007245	Pleurotus pulmonarius
ENSOPET00005024076	42.0592	52.0862	37.4411	341.894	339.655	238.915	105.45	77.0627	70.6797	249.323	546.589	232.936	2.02272	0.00064299	0.00236456	5.66e-243	76.91	KAF9496776.1	calcium/proton exchanger	Pleurotus eryngii
ENSOPET00005028468	765.478	752.556	837.319	1629.03	1777.45	2036.81	133.2	271.471	250.359	1118.07	770.111	773.49	2.0227	2.46942e-09	3.12488e-08	7.28e-47	98.77	KAF4571186.1	hypothetical protein EYR36_008515	Pleurotus pulmonarius
ENSOPET00005002101	1206.05	1398.25	1350.15	1241.62	1959.9	1565.01	126.064	317.884	341.477	1032.75	1171.91	985.978	2.0223	1.21909e-09	1.64217e-08	0	90.97	KAJ8701075.1	hypothetical protein PTI98_004038	Pleurotus ostreatus
ENSOPET00005028448	14310.6	12137.9	13954.2	16021.4	20704.1	18956.3	1342.31	3243.64	2618.56	11670.5	8752.66	8819.57	2.02111	1.02554e-09	1.40106e-08	9.52e-133	96.82	KAG9224240.1	hypothetical protein CCMSSC00406_0004739	Pleurotus cornucopiae
ENSOPET00005029450	1391.11	1460.21	1322.92	1424.74	1418.29	1528.81	152.229	293.364	292.086	1049.37	964.675	977.976	2.02006	1.63912e-09	2.14848e-08	0	97.01	KAG9221687.1	hypothetical protein CCMSSC00406_0005600	Pleurotus cornucopiae
ENSOPET00005029458	1391.11	1460.21	1322.92	1424.74	1418.29	1528.81	152.229	293.364	292.086	1049.37	964.675	977.976	2.02006	1.63912e-09	2.14848e-08	0	97.01	KAG9221687.1	hypothetical protein CCMSSC00406_0005600	Pleurotus cornucopiae
ENSOPET00005025848	10980.6	11683.5	11095	12631	12941.3	12509.2	1394.64	2462.5	2229.39	8070.29	8519.18	8092.31	2.01975	7.91244e-10	1.10852e-08	0	99.18	XP_036627895.1	2-oxoglutarate dehydrogenase E1 component	Pleurotus ostreatus
ENSOPET00005021553	1054.63	845.952	1055.16	2050.31	4300.77	2368.64	179.979	384.438	348.289	1518.1	1113.09	1069.55	2.01959	0.000442267	0.00170337	1.57e-93	99.26	XP_036627226.1	uncharacterized protein PC9H_010349	Pleurotus ostreatus
ENSOPET00005030806	1165.04	1004.01	1192.44	2251.42	2197.43	2332.44	250.543	469.382	378.094	1661.04	1380.05	1407.4	2.01841	1.58911e-09	2.09453e-08	5.66e-125	95.21	XP_036631679.1	mitochondrial ribosomal large subunit component	Pleurotus ostreatus
ENSOPET00005028460	14330.6	12196.3	13997.3	16035.2	20735	18975.6	1349.44	3250.64	2632.18	11674.9	8779.81	8833.79	2.01782	1.08491e-09	1.47544e-08	3.71e-150	99.58	KAG9224240.1	hypothetical protein CCMSSC00406_0004739	Pleurotus cornucopiae
ENSOPET00005012172	12488.4	13713.9	14589.5	16119.8	14298.8	16196.7	1858.46	2784.77	2464.42	10264.3	9971.63	8543.07	2.01757	1.03781e-09	1.41568e-08	3.99e-243	90.81	KAG9226464.1	hypothetical protein CCMSSC00406_0005869	Pleurotus cornucopiae
ENSOPET00005028546	11.5663	12.5725	15.8841	163.008	259.332	170.136	40.4357	32.4014	35.7656	131.864	156.556	151.142	2.01701	9.21823e-08	8.64121e-07	0	95.35	KAG9221749.1	hypothetical protein CCMSSC00406_0006692	Pleurotus cornucopiae
ENSOPET00005000137	471.063	369.094	391.43	511.253	348.835	412.671	52.3286	90.1984	73.2344	326.89	270.58	274.722	2.01521	1.00301e-08	1.13633e-07	5.12e-138	97.93	XP_036634906.1	uncharacterized protein PC9H_003841	Pleurotus ostreatus
ENSOPET00005000146	471.063	369.094	391.43	511.253	348.835	412.671	52.3286	90.1984	73.2344	326.89	270.58	274.722	2.01521	1.00301e-08	1.13633e-07	6.13e-118	87.56	XP_036634906.1	uncharacterized protein PC9H_003841	Pleurotus ostreatus
ENSOPET00005022797	608.807	819.011	719.323	1353.82	1977.12	1369.54	241.029	275.849	256.32	1034.97	1253.35	835.725	2.0145	2.10108e-09	2.69292e-08	1.86e-220	91.59	KAJ8692519.1	Phosphatidylinositol transfer protein (PITP)	Pleurotus ostreatus
ENSOPET00005021558	1043.07	839.666	1041.54	2029.14	4272.09	2348.12	178.393	380.935	345.734	1507.02	1089.56	1056.21	2.01291	0.00050478	0.00191485	5.46e-71	100	XP_036627226.1	uncharacterized protein PC9H_010349	Pleurotus ostreatus
ENSOPET00005029467	1384.8	1454.82	1318.38	1420.5	1407.96	1526.4	155.4	293.364	292.938	1048.26	963.77	978.865	2.01167	1.90141e-09	2.451e-08	0	92.4	KAG9221687.1	hypothetical protein CCMSSC00406_0005600	Pleurotus cornucopiae
ENSOPET00005022805	608.807	819.011	719.323	1353.82	1977.12	1369.54	241.821	276.725	257.172	1034.97	1253.35	835.725	2.00981	2.27425e-09	2.89285e-08	3.01e-226	97.27	KAJ8692519.1	Phosphatidylinositol transfer protein (PITP)	Pleurotus ostreatus
ENSOPET00005027390	10300.3	7969.19	6801.8	12276.4	1730.41	5828.08	3872.31	2340.78	4253.56	12113.8	17094.5	12931.5	2.00938	2.51083e-05	0.000135901
ENSOPET00005027396	10306.6	7971.88	6805.2	12283.8	1731.55	5831.7	3877.07	2342.53	4256.96	12117.1	17109	12938.6	2.00887	2.53576e-05	0.000136988
ENSOPET00005007294	1039.91	1065.07	933.758	1537.99	932.905	1423.84	183.15	380.935	362.766	1427.23	1129.38	1168.24	2.00677	2.22622e-09	2.83577e-08	2.9e-188	98.88	XP_036636577.1	replication factor A protein 2	Pleurotus ostreatus
ENSOPET00005017492	3792.69	4277.36	3805.38	5316.82	2642.66	4979.81	647.764	1046.48	889.031	4155.38	3080.44	3141.97	2.00623	1.79983e-09	2.34022e-08	2.86e-77	99.4	KAJ8697925.1	54S ribosomal protein L12, mitochondrial	Pleurotus ostreatus
ENSOPET00005013766	55.7285	87.1097	74.8822	272.033	313.263	263.048	48.3643	59.5485	58.7578	208.323	238.001	223.156	2.00604	2.43943e-08	2.57526e-07	1.89e-207	92.81	XP_036635600.1	uncharacterized protein PC9H_000092	Pleurotus ostreatus
ENSOPET00005029574	1326.97	1587.73	1386.45	1816.38	1862.37	1643.44	144.3	276.725	277.609	1074.86	845.222	883.735	2.00478	2.57975e-09	3.25075e-08	0	99.6	KAG9218202.1	hypothetical protein CCMSSC00406_0005883	Pleurotus cornucopiae
ENSOPET00005006941	3277.46	3531.09	3513.79	4919.89	1738.44	3306.2	667.586	1035.09	1032.09	3683.33	4143.76	3148.19	2.00477	4.05732e-08	4.09702e-07	5.37e-55	100	XP_036626147.1	Arf guanine nucleotide exchange factor sbh1	Pleurotus ostreatus
ENSOPET00005012437	928.457	928.571	721.592	1156.94	1265.68	1375.57	578.786	141.865	242.695	897.561	1313.98	1648.33	2.00243	2.42659e-09	3.07501e-08	1.27e-130	89.86	KAF9500934.1	hypothetical protein BDN71DRAFT_1380970	Pleurotus eryngii
ENSOPET00005008882	1902.13	2236.11	2328.16	2181.56	3078.7	2326.4	378.193	408.082	508.383	1443.85	2030.7	1707.01	2.00082	1.41924e-09	1.89286e-08	0	95.83	KAJ8699271.1	hypothetical protein PTI98_002403	Pleurotus ostreatus
ENSOPET00005014384	4855.74	6507.18	5649.07	4702.9	6178.06	3599.41	1903.65	2465.13	2440.58	14223.6	5278.56	7739.35	2.00021	0.000416834	0.00162001	0	95.13	KDQ28431.1	hypothetical protein PLEOSDRAFT_1112991	Pleurotus ostreatus PC15
ENSOPET00005020539	7468.67	6455.1	7532.47	9812.26	15666.6	11553.6	1256.68	1785.58	1652.88	7798.81	5521.99	5454.44	1.99959	2.08152e-09	2.66912e-08	3.77e-85	100	XP_036632775.1	uncharacterized protein PC9H_004691	Pleurotus ostreatus
ENSOPET00005018084	5021.87	6143.48	5813.58	7399.94	4521.09	6310.73	810.3	1470.32	1419.55	5304.48	4965.45	4524.47	1.99939	1.43497e-09	1.91005e-08	2.86e-179	99.63	XP_036633542.1	uncharacterized protein PC9H_005471	Pleurotus ostreatus
ENSOPET00005013465	902.17	1197.08	1058.56	1217.27	1467.63	1351.44	136.371	211.922	208.633	762.373	807.214	654.355	1.99756	3.10868e-09	3.87557e-08	0	85.91	KAF9500377.1	hypothetical protein BDN71DRAFT_1585905	Pleurotus eryngii
ENSOPET00005012962	3828.44	4153.43	4318.21	2458.89	1445.83	2210.57	88.0072	289.861	256.32	1299.8	511.296	721.035	1.99737	4.89505e-09	5.88739e-08	7.24e-136	99.48	KDQ22643.1	hypothetical protein PLEOSDRAFT_1068888	Pleurotus ostreatus PC15
ENSOPET00005018097	5027.13	6146.17	5814.72	7416.88	4542.89	6322.8	815.85	1472.95	1426.37	5319.99	4975.41	4536.03	1.99716	1.49503e-09	1.98314e-08	8.67e-57	100	KAG9219405.1	hypothetical protein CCMSSC00406_0005299	Pleurotus cornucopiae
ENSOPET00005018104	5027.13	6147.07	5814.72	7416.88	4542.89	6322.8	816.643	1477.33	1426.37	5319.99	4975.41	4536.03	1.99515	1.54735e-09	2.04348e-08	6.22e-179	98.88	KAF4602514.1	hypothetical protein EYR40_005725	Pleurotus pulmonarius
ENSOPET00005012591	1869.53	1850.86	1752.92	2775.38	1622.54	2298.65	276.707	641.022	559.477	2341.42	1872.34	1674.12	1.99488	2.27671e-09	2.89462e-08	2.36e-59	100	KAF9497502.1	DUF543-domain-containing protein	Pleurotus eryngii
ENSOPET00005007841	454.24	455.305	477.658	1555.99	2887.07	1451.59	623.186	806.531	791.953	3252.27	3334.73	2261.79	1.99384	8.74904e-07	6.59138e-06	2.45e-249	99.42	KAG9226876.1	hypothetical protein CCMSSC00406_0003451	Pleurotus cornucopiae
ENSOPET00005013807	1561.45	1234.8	1137.98	1506.24	1570.91	1569.84	402.771	354.664	323.594	1499.26	1505.83	1296.26	1.99239	3.10688e-09	3.87512e-08
ENSOPET00005007833	454.24	457.101	478.792	1558.11	2890.51	1452.8	623.186	807.407	795.359	3253.38	3334.73	2263.57	1.99153	8.89509e-07	6.69393e-06	2.45e-249	99.42	KAG9226876.1	hypothetical protein CCMSSC00406_0003451	Pleurotus cornucopiae
ENSOPET00005024111	644.557	526.25	604.73	461.504	160.648	301.66	111	13.1357	14.4766	146.269	217.188	186.705	1.9888	6.8651e-07	5.33159e-06	2.31e-55	70.29	KAJ8691938.1	hypothetical protein PTI98_011456	Pleurotus ostreatus
ENSOPET00005026142	355.4	359.215	321.086	1124.12	1443.54	1127	81.6643	209.295	197.563	845.481	466.953	625.905	1.98832	6.00165e-09	7.12292e-08	2.32e-96	88.82	XP_036628620.1	autophagy protein 17	Pleurotus ostreatus
ENSOPET00005009070	504.711	571.152	548.001	899.721	636.854	803.623	62.6357	192.657	177.977	725.806	479.623	512.104	1.987	6.38875e-09	7.54579e-08	3.04e-184	97.75	KDQ33878.1	hypothetical protein PLEOSDRAFT_21106	Pleurotus ostreatus PC15
ENSOPET00005008443	1538.32	1442.25	1598.62	2027.02	3300.17	2509.81	171.257	375.681	305.711	1297.59	1018.97	1063.33	1.98695	2.95556e-09	3.69836e-08	1.17e-133	100	KAG9226129.1	hypothetical protein CCMSSC00406_0005040	Pleurotus cornucopiae
ENSOPET00005011670	1228.13	1743.09	1558.91	3233.7	5260.07	4072.41	333.793	728.593	692.32	2528.69	2188.17	2236.9	1.98656	2.02853e-09	2.60614e-08	0	96.77	XP_036625688.1	Structural maintenance of chromosomes protein 2	Pleurotus ostreatus
ENSOPET00005014337	2260.68	2623.17	2433.67	3189.25	4315.69	3487.19	216.45	879.215	740.859	2576.33	2670.5	2029.75	1.98628	1.63961e-09	2.14848e-08	0	100	KAG9220657.1	hypothetical protein CCMSSC00406_0003756	Pleurotus cornucopiae
ENSOPET00005017746	1972.58	2016.1	2147.76	4314.43	5044.34	5223.55	631.907	1032.47	913.727	3750.92	3212.57	3237.1	1.98427	2.20063e-09	2.80849e-08	3.04e-147	82.21	KAG9220384.1	hypothetical protein CCMSSC00406_0006649	Pleurotus cornucopiae
ENSOPET00005020533	7496	6476.65	7566.5	9850.36	15676.9	11574.1	1271.74	1824.98	1677.58	7848.67	5541	5492.67	1.98367	2.73369e-09	3.4367e-08	3.77e-85	100	XP_036632775.1	uncharacterized protein PC9H_004691	Pleurotus ostreatus
ENSOPET00005005027	9.46332	10.7765	12.4804	94.2061	100.979	84.4649	17.4429	23.6442	22.1406	84.2156	69.681	96.0195	1.98281	1.49102e-06	1.06862e-05	2.82e-122	100	KAG9222067.1	hypothetical protein CCMSSC00406_0008052	Pleurotus cornucopiae
ENSOPET00005016449	813.846	689.693	759.033	834.095	1091.26	791.556	132.407	206.668	166.055	619.428	836.172	538.776	1.98121	4.14497e-09	5.06668e-08	7.79e-173	97.24	XP_036630414.1	uncharacterized protein PC9H_007261	Pleurotus ostreatus
ENSOPET00005014743	82.0155	98.7842	63.5364	209.582	168.68	228.055	51.5357	70.9327	75.7891	200.566	293.203	288.948	1.98112	2.14261e-08	2.29701e-07	1.2e-162	99.57	KAG9220262.1	hypothetical protein CCMSSC00406_0006327	Pleurotus cornucopiae
ENSOPET00005028535	11.5663	12.5725	15.8841	155.599	257.037	168.93	40.4357	32.4014	35.7656	126.323	152.936	149.364	1.98065	1.55274e-07	1.40001e-06	7.06e-250	95.75	KAJ8693795.1	hypothetical protein PTI98_008752	Pleurotus ostreatus
ENSOPET00005020241	6153.26	5971.06	4494.07	5158.05	1551.4	3005.74	2116.93	1410.77	1531.96	5208.07	8178.02	6581.78	1.98057	5.2094e-08	5.14466e-07	0	99.67	KAG9218808.1	hypothetical protein CCMSSC00406_0001078	Pleurotus cornucopiae
ENSOPET00005010645	2368.99	3975.61	3149.59	2444.07	3309.35	2287.79	481.264	706.7	911.172	1634.45	3599.88	3037.06	1.97833	7.13896e-08	6.83478e-07	0	98.74	XP_036636639.1	cell division cycle- protein	Pleurotus ostreatus
ENSOPET00005004233	4569.73	3674.77	4327.28	5855.6	8196.48	8471.83	659.657	1145.43	1052.53	4773.7	3423.42	3060.18	1.97797	3.18027e-09	3.95932e-08	1.71e-75	100	KAG9217725.1	hypothetical protein CCMSSC00406_0003586	Pleurotus cornucopiae
ENSOPET00005001880	6052.32	6707.45	6370.66	8306.02	7956.66	6670.31	2607.71	2937.14	2756.51	9526.34	15185	7955.39	1.9764	1.11133e-08	1.25012e-07	9.29e-156	100	KAG9217728.1	hypothetical protein CCMSSC00406_0003583	Pleurotus cornucopiae
ENSOPET00005009571	3875.76	4860.18	4553.06	4898.72	6615.25	4598.51	529.629	890.6	903.508	2964.17	3257.81	2914.37	1.97517	2.00008e-09	2.57203e-08	0	98.59	KAG9226314.1	hypothetical protein CCMSSC00406_0003193	Pleurotus cornucopiae
ENSOPET00005025590	1257.57	1197.08	1161.81	1621.62	1077.49	1441.94	279.879	342.404	341.477	1398.42	1335.7	1051.77	1.97389	4.36026e-09	5.29859e-08	7.26e-121	100	KAJ8694902.1	Protein csh3	Pleurotus ostreatus
ENSOPET00005004937	486.835	585.521	489.003	737.772	619.642	498.343	95.1429	170.764	133.695	578.428	456.094	533.442	1.97226	8.07062e-09	9.38009e-08	2.24e-240	86.03	KAF4588894.1	hypothetical protein EYR40_010449	Pleurotus pulmonarius
ENSOPET00005016531	1771.74	2188.52	2180.66	1998.44	2369.56	1941.49	250.543	380.935	423.227	1181.23	1624.38	1329.16	1.97097	2.37877e-09	3.01726e-08	0	81.46	KAG9221246.1	hypothetical protein CCMSSC00406_0008919	Pleurotus cornucopiae
ENSOPET00005003472	535.204	239.776	382.353	690.139	424.569	839.822	25.3714	41.1585	35.7656	197.242	49.7722	153.809	1.97022	0.000611731	0.00226227	7.74e-199	88.29	XP_036634575.1	uncharacterized protein PC9H_003509	Pleurotus ostreatus
ENSOPET00005016539	1771.74	2184.03	2172.72	1996.32	2367.26	1934.25	251.336	381.811	421.523	1181.23	1621.67	1327.38	1.96945	2.44865e-09	3.10005e-08	0	99.84	KAG9221246.1	hypothetical protein CCMSSC00406_0008919	Pleurotus cornucopiae
ENSOPET00005016512	1772.8	2189.42	2181.79	1998.44	2369.56	1941.49	251.336	381.811	423.227	1182.34	1623.48	1329.16	1.96876	2.47422e-09	3.12802e-08	0	99.84	KAG9221246.1	hypothetical protein CCMSSC00406_0008919	Pleurotus cornucopiae
ENSOPET00005002574	65.1918	53.8823	52.1906	337.66	340.803	270.288	53.1214	74.4356	79.1953	299.187	240.716	269.388	1.96876	3.53934e-08	3.61461e-07	5.36e-278	92.31	KAG9220131.1	hypothetical protein CCMSSC00406_0007174	Pleurotus cornucopiae
ENSOPET00005024698	7240.49	7154.67	7076.37	7692.09	6287.07	7405.16	828.536	1633.2	1534.52	5763.23	4894.87	4968.12	1.96725	2.52548e-09	3.18834e-08	3.66e-148	99.56	XP_036627441.1	Prohibitin-2, subunit of the prohibitin complex (Phb1p-Phb2p)	Pleurotus ostreatus
ENSOPET00005024704	7239.44	7154.67	7076.37	7692.09	6285.92	7405.16	828.536	1633.2	1534.52	5763.23	4894.87	4968.12	1.96725	2.52549e-09	3.18834e-08	1.22e-124	99.49	XP_036627441.1	Prohibitin-2, subunit of the prohibitin complex (Phb1p-Phb2p)	Pleurotus ostreatus
ENSOPET00005003824	63.0888	78.1293	62.4018	389.526	448.666	360.786	81.6643	90.1984	88.5625	344.619	334.831	338.735	1.96706	2.11722e-08	2.2716e-07	2e-107	87.22	KAF9487641.1	hypothetical protein BDN71DRAFT_616210	Pleurotus eryngii
ENSOPET00005003838	82.0155	96.0901	88.4971	462.563	518.663	434.391	115.757	112.091	99.6328	392.268	444.33	443.646	1.96693	1.30387e-08	1.45155e-07	1.11e-285	95.08	XP_036634045.1	uncharacterized protein PC9H_002972	Pleurotus ostreatus
ENSOPET00005003054	772.838	769.619	770.379	1346.41	291.461	797.59	114.964	253.081	317.633	870.967	1004.49	803.719	1.96619	7.2469e-05	0.00034666
ENSOPET00005016545	1773.85	2186.72	2173.85	1999.5	2369.56	1940.28	253.714	383.562	424.078	1184.56	1625.29	1332.71	1.96462	2.65815e-09	3.34329e-08	0	99.84	KAG9221246.1	hypothetical protein CCMSSC00406_0008919	Pleurotus cornucopiae
ENSOPET00005025258	1760.18	1603.9	1695.06	2230.25	2238.74	1871.5	267.986	447.489	409.602	1620.04	1462.4	1307.82	1.96428	4.03997e-09	4.94731e-08	7.21e-58	87.72	KDQ24672.1	hypothetical protein PLEOSDRAFT_1097803	Pleurotus ostreatus PC15
ENSOPET00005003485	597.241	274.8	449.293	794.93	524.4	1064.26	30.1286	47.2885	43.4297	234.917	57.9167	178.703	1.96419	0.000847949	0.00299444	6.95e-262	98.32	KAJ8702439.1	hypothetical protein PTI98_001151	Pleurotus ostreatus
ENSOPET00005020260	6172.19	5995.3	4513.35	5171.81	1575.5	3015.4	2185.91	1433.54	1554.95	5237.99	8283.9	6660.02	1.9636	6.77569e-08	6.52409e-07	0	99.28	KAG9218808.1	hypothetical protein CCMSSC00406_0001078	Pleurotus cornucopiae
ENSOPET00005005057	1927.36	2668.07	2455.23	2198.5	2449.88	2262.45	326.657	504.41	490.5	1508.12	1886.82	1757.69	1.96306	2.57267e-09	3.24335e-08	0	84.85	KAJ8702215.1	hypothetical protein PTI98_000954	Pleurotus ostreatus
ENSOPET00005006268	1697.09	2165.17	1980.97	2735.15	2677.08	2576.18	432.107	595.485	670.18	1646.64	2948.32	2024.41	1.96305	2.00741e-09	2.58023e-08	0	99.82	KAG9217822.1	hypothetical protein CCMSSC00406_0005192	Pleurotus cornucopiae
ENSOPET00005004976	2731.75	3125.17	3211.99	3418.94	4444.21	3901.07	345.686	679.553	586.727	2189.61	2219.84	1874.16	1.96277	2.98547e-09	3.7306e-08	1.4e-284	97.82	XP_036635160.1	uncharacterized protein PC9H_004098	Pleurotus ostreatus
ENSOPET00005022927	232.377	167.933	179.263	336.602	308.673	295.627	72.15	149.747	163.5	443.24	514.011	545	1.96271	8.30156e-09	9.61946e-08	3.98e-298	94.74	XP_036628584.1	uncharacterized protein PC9H_009697	Pleurotus ostreatus
ENSOPET00005019369	28.39	22.451	24.9607	134.429	89.5038	96.5313	28.5429	33.2771	27.25	126.323	94.1146	126.248	1.96062	6.32993e-07	4.96317e-06	1.38e-192	98.85	KAG9219634.1	hypothetical protein CCMSSC00406_0006044	Pleurotus cornucopiae
ENSOPET00005007318	5895.65	7257.05	7329.38	8464.79	11549.4	8918.28	702.472	1352.1	1275.64	4231.84	4880.39	3845.22	1.9601	2.36058e-09	2.99701e-08	0	98.71	KAF9495469.1	translation elongation factor G	Pleurotus eryngii
ENSOPET00005008079	1479.43	1390.16	1453.4	1499.89	2460.21	2086.28	210.107	335.398	304.859	1204.51	1037.98	1065.11	1.95963	4.84482e-09	5.8374e-08	6.05e-173	96.83	KAF9493927.1	hypothetical protein BDN71DRAFT_1449572	Pleurotus eryngii
ENSOPET00005008090	1479.43	1390.16	1453.4	1499.89	2460.21	2086.28	210.107	335.398	304.859	1204.51	1037.98	1065.11	1.95963	4.84482e-09	5.8374e-08	5.82e-175	97.6	KAF9493927.1	hypothetical protein BDN71DRAFT_1449572	Pleurotus eryngii
ENSOPET00005005070	1927.36	2668.07	2455.23	2198.5	2449.88	2262.45	329.036	505.286	491.352	1508.12	1886.82	1757.69	1.95858	2.78242e-09	3.49307e-08	0	96.89	KAJ8702215.1	hypothetical protein PTI98_000954	Pleurotus ostreatus
ENSOPET00005012265	154.568	79.0274	124.804	203.231	203.105	203.922	19.0286	29.7742	18.7344	127.432	43.4375	91.5741	1.95825	9.54159e-07	7.14056e-06
ENSOPET00005030756	383.79	314.313	313.144	269.916	306.378	327	30.1286	28.8985	30.6563	137.404	72.3959	138.695	1.95823	2.01812e-07	1.76526e-06	0	95.04	KAG9218405.1	hypothetical protein CCMSSC00406_0007994	Pleurotus cornucopiae
ENSOPET00005030763	383.79	314.313	313.144	269.916	306.378	327	30.1286	28.8985	30.6563	137.404	72.3959	138.695	1.95823	2.01812e-07	1.76526e-06	0	95.04	KAG9218405.1	hypothetical protein CCMSSC00406_0007994	Pleurotus cornucopiae
ENSOPET00005005086	1928.42	2668.97	2456.36	2198.5	2454.47	2264.87	331.414	505.286	491.352	1509.23	1889.53	1759.47	1.95757	2.83643e-09	3.55755e-08	0	98.06	KAJ8702215.1	hypothetical protein PTI98_000954	Pleurotus ostreatus
ENSOPET00005017918	3665.46	4342.01	4342.03	5059.61	9561.99	6774.08	421.007	1013.2	844.75	3124.84	2909.41	2814.79	1.95715	2.93202e-07	2.46617e-06	0	98.47	KAG9218786.1	hypothetical protein CCMSSC00406_0001100	Pleurotus cornucopiae
ENSOPET00005000631	3893.63	3651.42	3550.1	6491.75	6249.2	6803.04	478.886	1299.56	1112.99	4836.86	3444.23	2943.71	1.95683	4.13173e-09	5.05278e-08	2.12e-86	100	XP_036626767.1	uncharacterized protein PC9H_011427	Pleurotus ostreatus
ENSOPET00005009542	66.2433	84.4156	97.5738	299.554	335.066	288.387	42.8143	89.3227	81.75	233.809	296.823	299.616	1.95669	2.27802e-08	2.42962e-07	0	93.46	KAF9496861.1	DNA mismatch repair protein MutL	Pleurotus eryngii
ENSOPET00005027405	11328.6	8773.83	7746.9	13310.6	3858.99	7329.14	4120.48	2778.64	4571.19	12912.7	17926.1	13657.9	1.95579	9.37563e-07	7.02221e-06	2.25e-182	82.02	KAF9497142.1	hypothetical protein BDN71DRAFT_1588487	Pleurotus eryngii
ENSOPET00005023596	24.184	31.4313	47.6523	119.61	72.2915	101.358	16.65	15.7628	26.3984	23.2701	117.643	87.1288	1.95514	0.000912452	0.00318796	0	95.34	KAG9227526.1	hypothetical protein CCMSSC00406_0000828	Pleurotus cornucopiae
ENSOPET00005004963	2699.15	3099.13	3170.01	3375.54	4323.72	3777.99	342.514	666.417	578.211	2133.09	2180.02	1840.37	1.95497	3.40936e-09	4.22501e-08	1.93e-237	91	XP_036635160.1	uncharacterized protein PC9H_004098	Pleurotus ostreatus
ENSOPET00005021187	1152.42	1284.19	1068.77	996.045	794.059	1001.51	137.164	198.787	171.164	673.725	629.844	662.357	1.95482	7.11929e-09	8.35369e-08	1.54e-250	92.78	KAF9488946.1	WD40 repeat-like protein	Pleurotus eryngii
ENSOPET00005002285	2310.1	2140.92	2226.04	2937.33	1930.07	2760.79	328.243	650.654	638.672	2564.14	1873.24	1831.48	1.95438	4.87316e-09	5.86631e-08	1.04e-82	97.71	KDQ30729.1	NDUFA5 subunit of NADH ubiquinone oxidoreductase	Pleurotus ostreatus PC15
ENSOPET00005024710	7243.65	7157.36	7080.9	7699.5	6311.17	7418.43	839.636	1657.72	1554.95	5775.42	4911.15	4984.12	1.95125	3.31839e-09	4.11985e-08	3.29e-209	99.67	KAF9498972.1	hypothetical protein BDN71DRAFT_1480830	Pleurotus eryngii
ENSOPET00005010095	24.184	27.8392	30.6336	73.0362	86.0613	77.225	21.4071	24.52	24.6953	105.27	88.6849	79.1272	1.95113	1.96844e-06	1.37495e-05	7.95e-14	68.09	KAF9500550.1	WD40 repeat-like protein	Pleurotus eryngii
ENSOPET00005011625	4598.12	6476.65	5089.72	2790.19	3870.47	3273.62	482.85	703.197	760.445	2260.52	2761.9	2501.84	1.95067	2.92457e-09	3.66128e-08	0	82.03	KAJ8700475.1	hypothetical protein PTI98_003492	Pleurotus ostreatus
ENSOPET00005020268	6184.81	6019.55	4532.64	5198.27	1611.07	3039.53	2227.93	1444.05	1570.28	5260.15	8324.62	6677.8	1.95056	7.36043e-08	7.02933e-07	0	99.65	KAG9218808.1	hypothetical protein CCMSSC00406_0001078	Pleurotus cornucopiae
ENSOPET00005008249	207.142	316.109	294.99	358.83	293.756	316.14	49.95	82.317	75.7891	228.269	285.059	290.726	1.95032	2.27123e-08	2.42416e-07	1.67e-137	98.07	XP_036636125.1	CDP-diacylglycerol--glycerol-3-phosphate 3-phosphatidyltransferase	Pleurotus ostreatus
ENSOPET00005021207	1152.42	1284.19	1068.77	996.045	794.059	1003.93	137.164	200.538	171.164	673.725	629.844	662.357	1.94985	7.69441e-09	8.99144e-08	0	92.98	KAJ8691244.1	hypothetical protein PTI98_010839	Pleurotus ostreatus
ENSOPET00005009549	68.3462	87.1097	99.8429	302.73	336.213	289.594	42.8143	90.1984	82.6016	233.809	298.633	300.505	1.94977	2.47425e-08	2.60794e-07	0	90.81	KAF9496861.1	DNA mismatch repair protein MutL	Pleurotus eryngii
ENSOPET00005009560	68.3462	87.1097	99.8429	302.73	336.213	289.594	42.8143	90.1984	82.6016	233.809	298.633	300.505	1.94977	2.47425e-08	2.60794e-07	0	93.55	KAF9496861.1	DNA mismatch repair protein MutL	Pleurotus eryngii
ENSOPET00005012701	1712.86	2097.82	1877.73	2167.8	1009.79	2372.26	225.171	395.822	447.07	1326.4	1401.76	1397.62	1.94967	1.3959e-08	1.5419e-07	7.1e-190	97.12	KAF4576835.1	37S ribosomal protein, mitochondrial	Pleurotus pulmonarius
ENSOPET00005003265	493.144	500.207	502.618	928.301	1157.81	1119.76	129.236	231.188	192.453	785.643	662.422	687.251	1.94942	8.32115e-09	9.63386e-08	4.45e-230	97.82	XP_036635142.1	peroxisome biogenesis factor 10	Pleurotus ostreatus
ENSOPET00005007284	82.0155	69.1489	86.228	634.039	1562.87	1007.55	170.464	261.838	182.234	878.724	721.244	769.934	1.94726	0.000410546	0.00159927	2.85e-125	95.79	KAF4566426.1	hypothetical protein EYR36_011852	Pleurotus pulmonarius
ENSOPET00005007292	82.0155	69.1489	86.228	634.039	1562.87	1007.55	170.464	261.838	182.234	878.724	721.244	769.934	1.94726	0.000410546	0.00159927	1.84e-177	94.49	KAF4566426.1	hypothetical protein EYR36_011852	Pleurotus pulmonarius
ENSOPET00005007298	82.0155	69.1489	86.228	634.039	1562.87	1007.55	170.464	261.838	182.234	878.724	721.244	769.934	1.94726	0.000410546	0.00159927	1.76e-172	88.18	KDQ23432.1	hypothetical protein PLEOSDRAFT_171232	Pleurotus ostreatus PC15
ENSOPET00005007309	82.0155	69.1489	86.228	634.039	1562.87	1007.55	170.464	261.838	182.234	878.724	721.244	769.934	1.94726	0.000410546	0.00159927	1.45e-177	94.91	KDQ23432.1	hypothetical protein PLEOSDRAFT_171232	Pleurotus ostreatus PC15
ENSOPET00005012716	1713.91	2104.1	1880	2172.03	1010.93	2380.7	228.343	397.573	449.625	1336.37	1405.38	1405.62	1.94713	1.53244e-08	1.68032e-07	3.06e-212	98.35	KAF4576835.1	37S ribosomal protein, mitochondrial	Pleurotus pulmonarius
ENSOPET00005001852	3461.47	2957.24	3394.66	5335.88	11468	7260.36	856.286	1064.87	889.031	4326.02	3104.88	3400.69	1.94651	0.000114604	0.000516918	0	85.3	XP_036635310.1	uncharacterized protein PC9H_004250	Pleurotus ostreatus
ENSOPET00005001864	3463.58	2958.14	3396.93	5345.4	11484	7268.8	857.079	1066.62	891.586	4331.56	3108.5	3405.14	1.9457	0.00011527	0.000519401	0	96.69	KAJ8703338.1	hypothetical protein PTI98_001967	Pleurotus ostreatus
ENSOPET00005011874	115.663	91.5999	82.8242	98.4401	79.1764	71.1918	44.4	46.4128	59.6094	282.566	86.875	209.82	1.9452	0.00137931	0.00453724	1.25e-264	99.46	KAG9220253.1	hypothetical protein CCMSSC00406_0006318	Pleurotus cornucopiae
ENSOPET00005000622	3898.89	3657.71	3555.77	6462.12	6213.63	6787.36	482.85	1308.31	1117.25	4833.53	3431.56	2933.04	1.94495	5.08155e-09	6.10081e-08	8.83e-35	100	XP_036626767.1	uncharacterized protein PC9H_011427	Pleurotus ostreatus
ENSOPET00005028384	1563.55	2554.02	2226.04	3556.55	4869.92	5297.15	1381.16	908.114	1051.68	2647.25	5855.02	4302.21	1.93832	5.56567e-07	4.42314e-06	0	95.08	XP_036629752.1	blue light receptor	Pleurotus ostreatus
ENSOPET00005016454	1036.76	904.324	932.624	996.045	1294.36	915.84	175.221	261.838	206.078	733.562	1059.69	670.358	1.93758	6.6952e-09	7.89043e-08	1.27e-266	95.86	KAJ8696091.1	hypothetical protein PTI98_005987	Pleurotus ostreatus
ENSOPET00005001109	124.075	96.9881	100.977	222.284	207.695	244.948	42.0214	69.1813	52.7969	230.485	212.663	184.926	1.93724	9.16582e-08	8.60106e-07	3.89e-245	95.88	KAF9490405.1	hypothetical protein BDN71DRAFT_1454254	Pleurotus eryngii
ENSOPET00005025273	2509.88	2480.38	2454.09	3077.05	3271.48	2800.61	401.186	634.016	579.063	2164.12	2148.35	1868.82	1.93703	5.14063e-09	6.15801e-08	5.45e-187	94.61	KDQ24672.1	hypothetical protein PLEOSDRAFT_1097803	Pleurotus ostreatus PC15
ENSOPET00005025265	2509.88	2480.38	2452.96	3077.05	3270.33	2799.41	401.186	634.016	579.063	2164.12	2148.35	1867.93	1.93682	5.16053e-09	6.1791e-08	2.34e-175	90.27	KDQ24672.1	hypothetical protein PLEOSDRAFT_1097803	Pleurotus ostreatus PC15
ENSOPET00005008694	711.852	866.607	798.743	1102.95	2498.07	1311.62	199.007	239.945	206.93	658.212	951.101	863.286	1.93669	0.000369257	0.00146253	1.68e-302	96.67	KAF4565563.1	hypothetical protein EYR36_002136	Pleurotus pulmonarius
ENSOPET00005013473	1003.11	1297.67	1147.06	1333.7	1505.5	1404.53	155.4	239.07	246.102	856.562	880.515	714.812	1.93646	8.18783e-09	9.49583e-08	0	87.19	KAF9500377.1	hypothetical protein BDN71DRAFT_1585905	Pleurotus eryngii
ENSOPET00005021193	1125.08	1224.03	1032.47	966.407	775.7	977.379	132.407	194.408	165.203	652.671	604.505	625.905	1.93631	1.01492e-08	1.1479e-07	1.7e-205	96	KAJ8691244.1	hypothetical protein PTI98_010839	Pleurotus ostreatus
ENSOPET00005021200	1125.08	1224.03	1032.47	966.407	775.7	977.379	132.407	194.408	165.203	652.671	604.505	625.905	1.93631	1.01492e-08	1.1479e-07	1.26e-192	96.06	KAJ8691244.1	hypothetical protein PTI98_010839	Pleurotus ostreatus
ENSOPET00005021320	7603.25	5973.75	8082.74	11831.9	21927.3	14771.7	1232.1	2546.57	2266.86	9479.8	6848.65	6799.6	1.9357	3.16626e-06	2.10987e-05	3.43e-82	94.52	XP_036633152.1	ATP synthase d subunit	Pleurotus ostreatus
ENSOPET00005021308	7603.25	5973.75	8082.74	11832.9	21926.1	14771.7	1232.89	2546.57	2266.86	9479.8	6849.55	6800.49	1.93563	3.15163e-06	2.1032e-05	2.48e-113	100	XP_036633152.1	ATP synthase d subunit	Pleurotus ostreatus
ENSOPET00005005644	1546.73	1177.33	1354.69	857.382	1531.89	1251.29	138.75	200.538	155.836	780.103	480.528	633.017	1.93531	1.3783e-08	1.52747e-07	7.01e-67	98.08	KDQ30902.1	hypothetical protein PLEOSDRAFT_1111581	Pleurotus ostreatus PC15
ENSOPET00005018955	1486.79	2111.29	1740.44	2145.57	2258.25	2087.49	413.871	489.523	459.844	1401.75	2118.48	1691.01	1.93459	4.2173e-09	5.15042e-08	0	98.42	KAJ8698229.1	hypothetical protein PTI98_004963	Pleurotus ostreatus
ENSOPET00005005040	1808.55	2219.05	2098.97	2110.64	1930.07	1978.89	302.871	477.263	442.813	1457.15	1645.2	1570.99	1.93409	4.84453e-09	5.8374e-08	0	99.58	KDQ31109.1	hypothetical protein PLEOSDRAFT_1063034	Pleurotus ostreatus PC15
ENSOPET00005000351	19.9781	23.349	13.6149	45.5153	11.4748	43.4391	30.1286	18.39	15.3281	69.8103	90.4948	83.5725	1.93347	5.46058e-06	3.44045e-05	7.48e-86	84.91	XP_036626733.1	uncharacterized protein PC9H_011393	Pleurotus ostreatus
ENSOPET00005025042	112.508	70.945	103.247	591.699	604.724	767.424	158.571	70.057	100.484	272.593	491.387	492.544	1.93278	1.68591e-08	1.83813e-07	3.6e-186	98.94	KAJ8691943.1	hypothetical protein PTI98_011460	Pleurotus ostreatus
ENSOPET00005018968	1499.41	2121.17	1747.25	2159.33	2272.02	2109.21	414.664	494.778	461.547	1413.94	2126.63	1693.68	1.93276	4.35463e-09	5.29653e-08	0	98.76	KAJ8698229.1	hypothetical protein PTI98_004963	Pleurotus ostreatus
ENSOPET00005000170	4359.44	4613.22	4357.92	6175.26	4770.09	6035.62	691.372	918.622	1045.72	3565.87	3688.57	2876.14	1.93155	5.30037e-09	6.33561e-08	4.86e-222	99.69	KAF9502301.1	mitochondrial carrier	Pleurotus eryngii
ENSOPET00005003830	85.1699	95.192	91.9009	461.504	515.221	433.184	118.136	112.967	100.484	390.051	438.9	434.755	1.9302	2.36673e-08	2.51032e-07	4.22e-245	94.58	XP_036634045.1	uncharacterized protein PC9H_002972	Pleurotus ostreatus
ENSOPET00005014788	1591.94	1478.17	1710.94	2536.16	1918.59	2116.45	198.214	380.935	314.227	1320.86	1037.07	1045.55	1.92967	8.31894e-09	9.63386e-08	2.17e-128	99.47	KAJ8696944.1	Mitochondrial import inner membrane translocase subunit tim22	Pleurotus ostreatus
ENSOPET00005014773	1585.63	1470.99	1706.41	2522.4	1909.41	2108	195.836	378.308	314.227	1314.21	1029.83	1040.21	1.9296	8.34425e-09	9.64741e-08	6.97e-65	61.88	XP_036631114.1	Mitochondrial import inner membrane translocase subunit tim22	Pleurotus ostreatus
ENSOPET00005014782	1585.63	1470.99	1706.41	2522.4	1909.41	2108	195.836	378.308	314.227	1314.21	1029.83	1040.21	1.9296	8.34425e-09	9.64741e-08	4.53e-78	72.04	KAF9501402.1	Tim17-domain-containing protein	Pleurotus eryngii
ENSOPET00005018396	636.146	697.776	545.732	894.429	368.343	616.594	196.629	194.408	214.594	753.508	831.648	721.035	1.929	1.16272e-08	1.29979e-07	4.45e-161	63.43	KAG9220462.1	hypothetical protein CCMSSC00406_0003918	Pleurotus cornucopiae
ENSOPET00005012208	1263.88	1415.31	1461.34	1871.42	957.002	1860.64	281.464	371.302	390.016	1532.5	1261.5	1175.35	1.92847	9.31878e-09	1.0629e-07
ENSOPET00005015432	4839.96	5248.13	5696.72	4794.99	1903.68	3664.57	370.264	777.633	701.688	2536.44	2329.34	2174.66	1.92846	5.30064e-09	6.33561e-08	1.45e-103	88.65	KAG9221222.1	hypothetical protein CCMSSC00406_0007396	Pleurotus cornucopiae
ENSOPET00005002628	278.642	210.141	183.802	385.292	207.695	289.594	156.986	136.611	164.352	583.969	542.064	615.236	1.92688	2.03767e-08	2.19324e-07
ENSOPET00005004944	512.071	603.482	521.906	797.047	698.818	555.055	102.279	189.154	150.727	632.725	483.242	564.559	1.92628	1.58175e-08	1.73016e-07	2.24e-240	86.03	KAF4588894.1	hypothetical protein EYR40_010449	Pleurotus pulmonarius
ENSOPET00005008218	28.39	26.9411	31.7682	118.552	153.763	129.111	35.6786	38.5314	29.8047	147.377	118.548	128.915	1.92448	6.12358e-07	4.8309e-06	6.45e-100	60.2	KAF9488115.1	hypothetical protein BDN71DRAFT_1436363	Pleurotus eryngii
ENSOPET00005030354	17.8752	13.4706	14.7495	46.5738	25.2447	24.1328	19.0286	9.63284	17.8828	37.6754	66.9662	72.0146	1.92427	2.57439e-05	0.000138741
ENSOPET00005012967	902.17	753.454	813.493	1224.68	1900.23	1457.62	285.429	326.641	266.539	1242.18	1034.36	1057.1	1.92381	1.11884e-08	1.25699e-07	1.72e-258	90.75	KAG9220836.1	hypothetical protein CCMSSC00406_0002564	Pleurotus cornucopiae
ENSOPET00005003038	9359.23	9691.63	10193.1	10062.1	9252.17	9469.72	852.322	2084.2	2077.81	6537.79	6081.25	6400.41	1.92335	4.21985e-09	5.15121e-08	1.79e-279	99.74	KAJ8702932.1	succinate--CoA ligase beta chain	Pleurotus ostreatus
ENSOPET00005003048	9359.23	9691.63	10190.8	10057.8	9247.58	9467.3	851.529	2085.07	2077.81	6536.68	6081.25	6400.41	1.92324	4.22512e-09	5.1553e-08	3.07e-273	94.29	KAJ8702932.1	succinate--CoA ligase beta chain	Pleurotus ostreatus
ENSOPET00005003063	9359.23	9691.63	10193.1	10062.1	9252.17	9470.92	852.322	2085.07	2077.81	6537.79	6081.25	6401.3	1.92316	4.23224e-09	5.16164e-08	2.68e-296	99.52	KAJ8702932.1	succinate--CoA ligase beta chain	Pleurotus ostreatus
ENSOPET00005031882	24.184	15.2666	22.6916	57.1588	47.0469	49.4723	34.8857	13.1357	25.5469	53.1888	93.2097	132.471	1.92244	0.000317693	0.00128128	2.09e-119	95.26	KAJ8701453.1	hypothetical protein PTI98_000231	Pleurotus ostreatus
ENSOPET00005018943	1397.42	1868.82	1544.16	2029.14	2032.2	1929.42	371.85	453.619	418.969	1317.53	1866.91	1532.76	1.92244	5.6153e-09	6.69685e-08	0	99.82	KAG9219076.1	hypothetical protein CCMSSC00406_0001486	Pleurotus cornucopiae
ENSOPET00005007757	146.156	193.976	138.419	1200.33	757.34	1314.03	124.479	133.108	191.602	588.401	618.985	494.323	1.92159	5.30383e-07	4.24007e-06	2.02e-158	100	KAG9219880.1	hypothetical protein CCMSSC00406_0010052	Pleurotus cornucopiae
ENSOPET00005012223	1265.98	1418.9	1465.88	1876.71	976.509	1875.12	284.636	378.308	389.164	1536.94	1262.4	1186.02	1.92143	1.03963e-08	1.17387e-07	1.15e-62	98.95	KAF9500393.1	mitochondrial 54S ribosomal protein YmL31	Pleurotus eryngii
ENSOPET00005015974	599.344	526.25	510.56	518.663	243.267	450.077	85.6286	118.221	92.8203	367.889	342.975	412.528	1.92093	2.39911e-08	2.53767e-07
ENSOPET00005010894	882.192	844.156	879.298	795.989	884.711	850.682	359.164	374.805	278.461	1641.1	1153.81	1032.21	1.91843	1.72947e-08	1.88105e-07	8.41e-300	87.04	XP_036636321.1	uncharacterized protein PC9H_000822	Pleurotus ostreatus
ENSOPET00005010908	882.192	844.156	879.298	795.989	884.711	850.682	359.164	374.805	278.461	1641.1	1153.81	1032.21	1.91843	1.72947e-08	1.88105e-07	4.16e-304	90.97	XP_036636321.1	uncharacterized protein PC9H_000822	Pleurotus ostreatus
ENSOPET00005012956	3914.66	4271.97	4469.1	2540.39	1534.19	2302.27	110.207	313.505	279.313	1368.5	531.205	757.487	1.91826	1.81945e-08	1.97017e-07	2.51e-73	100	XP_036625681.1	cTPxI	Pleurotus ostreatus
ENSOPET00005021176	1007.32	1048.01	913.336	876.435	749.307	921.874	114.964	174.267	152.43	608.347	523.06	537.887	1.91823	1.64483e-08	1.79406e-07	2.48e-145	82.05	KAJ8691244.1	hypothetical protein PTI98_010839	Pleurotus ostreatus
ENSOPET00005003039	4.20592	3.59215	5.67289	32.8134	5.73742	31.3727	26.9571	8.75713	6.8125	52.0807	60.6315	48.0097	1.91812	0.000171031	0.000739604	1.3e-14	58.57	KAH9992272.1	hypothetical protein BJV77DRAFT_1150176	Russula vinacea
ENSOPET00005011234	96.7362	103.274	102.112	104.791	92.9463	111.011	36.4714	32.4014	37.4688	129.648	159.271	112.912	1.91788	4.50627e-07	3.65014e-06	1.42e-146	86.72	KDQ27729.1	hypothetical protein PLEOSDRAFT_1104407	Pleurotus ostreatus PC15
ENSOPET00005025015	66.2433	70.047	47.6523	120.669	159.5	143.59	38.0571	24.52	32.3594	88.648	125.788	144.029	1.9168	4.73173e-07	3.81099e-06	0	88.03	KAF4596645.1	hypothetical protein EYR38_008032	Pleurotus pulmonarius
ENSOPET00005025023	66.2433	70.047	47.6523	120.669	159.5	143.59	38.0571	24.52	32.3594	88.648	125.788	144.029	1.9168	4.73173e-07	3.81099e-06	0	89.18	KAF4596645.1	hypothetical protein EYR38_008032	Pleurotus pulmonarius
ENSOPET00005026666	56.7799	49.3921	49.9215	89.9721	79.1764	79.6383	16.65	17.5143	38.3203	64.2698	76.0157	133.36	1.91656	1.14413e-06	8.43966e-06	0	99.8	XP_036628438.1	uncharacterized protein PC9H_009550	Pleurotus ostreatus
ENSOPET00005021672	33.6474	76.3332	74.8822	41.2813	98.6837	95.3246	26.1643	12.26	17.0313	36.5673	66.9662	105.799	1.9164	0.000988192	0.00341231
ENSOPET00005029198	2597.16	2694.11	2987.35	3639.11	2345.46	3161.4	569.271	919.498	936.719	3685.54	2739.28	2727.66	1.91589	8.7576e-09	1.00571e-07	3.44e-37	88.16	KAJ8701430.1	hypothetical protein PTI98_000217	Pleurotus ostreatus
ENSOPET00005010309	32.5959	32.3294	53.3252	56.1003	72.2915	56.7121	11.8929	12.26	22.1406	54.2969	68.7761	51.566	1.9155	9.52239e-06	5.65446e-05	9.85e-302	98.33	KAG9225662.1	hypothetical protein CCMSSC00406_0007519	Pleurotus cornucopiae
ENSOPET00005012215	1274.39	1424.29	1473.82	1897.88	982.247	1889.6	288.6	382.686	395.125	1553.56	1272.36	1196.69	1.91536	1.14751e-08	1.28492e-07	2.5e-72	99.05	KAF9500393.1	mitochondrial 54S ribosomal protein YmL31	Pleurotus eryngii
ENSOPET00005000906	236.583	194.874	249.607	391.643	546.203	384.918	86.4214	128.73	103.039	361.241	432.565	406.305	1.91521	2.4074e-08	2.54345e-07	0	92.18	XP_036626632.1	uncharacterized protein PC9H_011292	Pleurotus ostreatus
ENSOPET00005000916	236.583	194.874	249.607	391.643	546.203	384.918	86.4214	128.73	103.039	361.241	432.565	406.305	1.91521	2.4074e-08	2.54345e-07	0	96.45	XP_036626632.1	uncharacterized protein PC9H_011292	Pleurotus ostreatus
ENSOPET00005007962	1180.81	1053.4	1128.91	2941.56	2570.37	2719.77	233.1	686.559	557.774	2360.25	1636.15	1571.87	1.91414	9.68697e-09	1.1021e-07	1.78e-122	98.27	XP_036625915.1	uncharacterized protein PC9H_002633	Pleurotus ostreatus
ENSOPET00005007973	1180.81	1053.4	1128.91	2941.56	2570.37	2719.77	233.1	686.559	557.774	2360.25	1636.15	1571.87	1.91414	9.68697e-09	1.1021e-07	7.98e-132	98.9	XP_036625915.1	uncharacterized protein PC9H_002633	Pleurotus ostreatus
ENSOPET00005027425	3071.37	2887.19	3188.17	3976.77	2648.39	3945.72	646.179	937.888	826.016	3940.4	2429.79	2708.11	1.91334	1.12678e-08	1.26381e-07	1.64e-102	86.59	XP_036628388.1	uncharacterized protein PC9H_009498	Pleurotus ostreatus
ENSOPET00005027431	3071.37	2887.19	3188.17	3976.77	2648.39	3945.72	646.179	937.888	826.016	3940.4	2429.79	2708.11	1.91334	1.12678e-08	1.26381e-07	3.93e-107	97.48	XP_036628388.1	uncharacterized protein PC9H_009498	Pleurotus ostreatus
ENSOPET00005022091	1156.63	1376.69	1310.44	1616.32	1692.54	1593.97	216.45	394.946	344.883	1200.07	1222.59	1176.24	1.91205	8.5438e-09	9.84398e-08	0	98.92	KAJ8691587.1	Peptidyl-prolyl cis-trans isomerase cyp15	Pleurotus ostreatus
ENSOPET00005007655	3283.77	3850.79	3500.17	4622.45	3888.83	3419.62	735.772	1494.84	1571.98	5917.26	3712.1	4666.73	1.91056	8.55013e-09	9.84398e-08	0	98.21	XP_036635690.1	uncharacterized protein PC9H_000183	Pleurotus ostreatus
ENSOPET00005004478	793.868	739.085	702.304	964.29	441.782	769.837	149.057	213.674	165.203	721.373	628.939	633.017	1.90949	1.80606e-08	1.95724e-07	2.34e-51	98.75	KAF9496104.1	ribosomal protein S16	Pleurotus eryngii
ENSOPET00005020245	1518.34	1528.46	1813.06	2061.95	3187.71	2420.52	192.664	422.093	377.242	1462.69	1130.28	1130.9	1.90839	1.10357e-08	1.24295e-07	2.65e-148	98.59	KAF4577169.1	hypothetical protein EYR36_005156	Pleurotus pulmonarius
ENSOPET00005017752	1983.09	2032.26	2163.64	4335.6	5082.21	5258.54	668.379	1087.63	975.891	3769.76	3229.76	3251.33	1.90776	8.08589e-09	9.38974e-08	1.55e-239	97.73	KDQ27374.1	hypothetical protein PLEOSDRAFT_1064702	Pleurotus ostreatus PC15
ENSOPET00005017764	1983.09	2032.26	2163.64	4335.6	5082.21	5258.54	668.379	1087.63	975.891	3769.76	3229.76	3251.33	1.90776	8.08589e-09	9.38974e-08	3.83e-231	95.75	KDQ27374.1	hypothetical protein PLEOSDRAFT_1064702	Pleurotus ostreatus PC15
ENSOPET00005021518	1609.82	1285.09	1553.24	2097.94	2784.95	2004.23	252.129	422.969	370.43	1639.99	1086.84	1195.8	1.90759	1.38765e-08	1.53657e-07
ENSOPET00005021368	1150.32	1445.84	1316.11	1669.25	1706.31	1523.99	191.871	315.257	314.227	1049.37	1051.55	980.644	1.90759	1.05434e-08	1.18949e-07	0	96.81	XP_036628376.1	uncharacterized protein PC9H_009485	Pleurotus ostreatus
ENSOPET00005020723	42.0592	99.6822	65.8056	75.1532	162.943	115.838	15.8571	20.1414	28.9531	68.7022	79.6355	95.1304	1.90629	5.25726e-05	0.0002606
ENSOPET00005005464	484.732	546.905	536.656	1038.38	756.192	1070.29	245.786	223.307	218.852	961.831	840.697	775.268	1.90578	2.03125e-08	2.18721e-07	9.03e-126	96.02	KAG9219858.1	hypothetical protein CCMSSC00406_0009605	Pleurotus cornucopiae
ENSOPET00005005472	484.732	546.905	536.656	1038.38	756.192	1070.29	245.786	223.307	218.852	961.831	840.697	775.268	1.90578	2.03125e-08	2.18721e-07	1.1e-131	98.87	KAG9219858.1	hypothetical protein CCMSSC00406_0009605	Pleurotus cornucopiae
ENSOPET00005021834	5128.07	5939.62	5644.53	6716.16	3749.98	5673.63	931.607	1421.28	1509.82	5621.39	4840.57	4011.48	1.90572	9.04522e-09	1.03521e-07	1.24e-94	91.46	KAF4596875.1	hypothetical protein EYR38_008266	Pleurotus pulmonarius
ENSOPET00005021361	1147.17	1443.15	1313.84	1665.01	1705.16	1520.37	191.871	315.257	314.227	1048.26	1049.74	978.865	1.90539	1.09495e-08	1.23427e-07	0	92.42	XP_036628376.1	uncharacterized protein PC9H_009485	Pleurotus ostreatus
ENSOPET00005018413	2248.07	2186.72	2262.35	3227.35	4371.92	3482.37	298.907	558.705	529.672	2075.47	1586.37	1534.53	1.90524	1.1062e-08	1.24516e-07	3.42e-67	68.39	KDQ28812.1	hypothetical protein PLEOSDRAFT_1102853	Pleurotus ostreatus PC15
ENSOPET00005018422	2254.37	2187.62	2268.02	3236.88	4384.54	3484.78	299.7	558.705	529.672	2075.47	1587.28	1535.42	1.90492	1.11207e-08	1.25043e-07	1.89e-143	92.05	KAJ8697676.1	hypothetical protein PTI98_004456	Pleurotus ostreatus
ENSOPET00005010564	106.2	88.0077	96.4392	97.3816	107.864	129.111	32.5071	75.3113	74.9375	313.592	94.1146	276.501	1.90452	0.00175994	0.00562449	0	83.91	XP_036635998.1	uncharacterized protein PC9H_000498	Pleurotus ostreatus
ENSOPET00005031675	2882.11	2406.74	2695.76	2003.73	1768.27	2226.25	408.321	631.389	554.367	2073.26	1884.1	2010.19	1.90442	8.89699e-09	1.01972e-07	1.22e-170	99.68	XP_036631526.1	uncharacterized protein PC9H_005950	Pleurotus ostreatus
ENSOPET00005016023	948.435	942.042	971.199	1107.19	1320.75	1007.55	114.964	235.567	204.375	761.265	680.521	633.906	1.90328	1.59351e-08	1.74232e-07	8.39e-262	98.68	XP_036633261.1	uncharacterized protein PC9H_005184	Pleurotus ostreatus
ENSOPET00005023279	1558.29	1546.42	1684.85	2615.54	1782.04	2591.86	246.579	490.399	511.789	2016.74	1292.27	1357.61	1.90187	1.45207e-08	1.59805e-07	9.48e-51	100	XP_036627622.1	protein transporter tim9	Pleurotus ostreatus
ENSOPET00005003574	5926.14	5883.05	5802.23	6638.89	7518.32	6385.54	910.2	1592.05	1462.13	5334.4	4836.95	4638.27	1.90137	7.84773e-09	9.14894e-08	2.73e-128	88.73	KDQ30535.1	NDUFS3, NADH-ubiquinone oxidoreductase 30.4 kDa subunit	Pleurotus ostreatus PC15
ENSOPET00005012064	9935.44	10078.7	9285.39	10253.6	18098.1	9181.33	2926.44	2240.07	2885.95	8819.37	10009.6	11246.7	1.9011	7.135e-08	6.83342e-07	6.29e-152	100	KAG9225654.1	hypothetical protein CCMSSC00406_0007511	Pleurotus cornucopiae
ENSOPET00005005146	1984.14	2043.04	1976.44	2223.9	1125.68	1666.37	440.036	612.123	570.547	1952.47	2262.37	1845.71	1.90105	8.86619e-09	1.01731e-07	9.87e-160	91.95	XP_036635265.1	uncharacterized protein PC9H_004205	Pleurotus ostreatus
ENSOPET00005005152	1984.14	2043.04	1976.44	2223.9	1125.68	1666.37	440.036	612.123	570.547	1952.47	2262.37	1845.71	1.90105	8.86619e-09	1.01731e-07	1.81e-207	98.68	XP_036635265.1	uncharacterized protein PC9H_004205	Pleurotus ostreatus
ENSOPET00005014036	1295.42	1921.8	1451.13	1422.62	895.038	1182.51	277.5	311.754	355.102	1026.1	1354.71	1146.01	1.90097	9.93656e-09	1.12811e-07	0	99.33	KAG9226466.1	hypothetical protein CCMSSC00406_0005867	Pleurotus cornucopiae
ENSOPET00005005141	1983.09	2043.04	1976.44	2221.78	1125.68	1666.37	440.036	612.123	570.547	1952.47	2262.37	1844.82	1.90084	8.90063e-09	1.01972e-07	1.81e-207	98.68	XP_036635265.1	uncharacterized protein PC9H_004205	Pleurotus ostreatus
ENSOPET00005003586	5929.3	5885.74	5810.18	6641	7526.35	6395.2	910.2	1592.92	1465.54	5341.04	4836.95	4640.94	1.90072	7.94036e-09	9.24066e-08	1.97e-189	99.62	KDQ30535.1	NDUFS3, NADH-ubiquinone oxidoreductase 30.4 kDa subunit	Pleurotus ostreatus PC15
ENSOPET00005023283	1560.4	1550.01	1687.12	2622.95	1786.63	2597.9	249.75	493.026	513.492	2027.82	1298.6	1362.94	1.90025	1.49457e-08	1.64214e-07	2.07e-64	100	KAF4577156.1	protein transporter tim9	Pleurotus pulmonarius
ENSOPET00005021844	5137.53	5958.48	5658.14	6765.91	3813.09	5744.82	934.779	1437.92	1529.41	5670.15	4862.29	4030.15	1.89994	9.97813e-09	1.13188e-07	1.21e-124	100	KDQ25064.1	Pho88 superfamily	Pleurotus ostreatus PC15
ENSOPET00005005684	32431.9	40437.8	35902.6	44082.1	39005.3	46265	4541.49	9544.39	10540.6	26683.1	38167.1	27032.2	1.89957	4.71372e-09	5.69984e-08	0	99.84	KDQ23873.1	hypothetical protein PLEOSDRAFT_62237	Pleurotus ostreatus PC15
ENSOPET00005005671	32439.2	40445.8	35909.4	44109.6	39039.7	46308.5	4545.45	9549.64	10558.5	26700.8	38184.3	27044.6	1.89873	4.78369e-09	5.78059e-08	0	100	XP_036626874.1	ATPase with role in protein import into the ER	Pleurotus ostreatus
ENSOPET00005012971	3914.66	4272.87	4469.1	2540.39	1534.19	2304.68	114.171	318.759	280.164	1369.61	531.205	757.487	1.89834	2.52066e-08	2.65374e-07	1.44e-153	99.54	KAG9225671.1	hypothetical protein CCMSSC00406_0007528	Pleurotus cornucopiae
ENSOPET00005022080	1223.92	1432.37	1381.92	1579.28	1683.36	1598.8	218.829	396.698	344.031	1144.67	1239.78	1192.24	1.89818	1.00163e-08	1.13572e-07	0	94.79	KAG9227583.1	hypothetical protein CCMSSC00406_0000771	Pleurotus cornucopiae
ENSOPET00005028147	13.6692	20.6549	17.0187	31.7549	98.6837	60.332	22.9929	13.1357	18.7344	42.1078	80.5404	81.7944	1.89779	0.00155751	0.00505796	0	89.9	KDQ32060.1	hypothetical protein PLEOSDRAFT_1100572	Pleurotus ostreatus PC15
ENSOPET00005030195	13588.3	13068.3	12798	14871.9	11280.9	14238.4	1895.72	3518.61	3044.34	11108.7	10681.1	9729.98	1.89775	7.33537e-09	8.59227e-08	1.15e-237	99.4	KAG9223743.1	hypothetical protein CCMSSC00406_0004916	Pleurotus cornucopiae
ENSOPET00005018760	849.596	1227.62	1085.79	1043.68	1121.09	1130.62	179.186	286.358	304.859	764.589	1080.51	1025.1	1.89746	9.16784e-09	1.0473e-07	0	95.89	KDQ29308.1	hypothetical protein PLEOSDRAFT_1103336	Pleurotus ostreatus PC15
ENSOPET00005012139	2524.6	2431.89	2397.36	3100.33	1471.08	2888.7	474.921	671.671	662.516	2498.77	2142.01	2099.09	1.89744	1.13381e-08	1.27117e-07	4.77e-61	90.72	KDQ32838.1	QCR8, subunit of ubiquinol cytochrome-c reductase complex	Pleurotus ostreatus PC15
ENSOPET00005011020	3609.73	2580.96	2642.43	550.418	445.224	495.929	244.2	107.713	93.6719	458.754	457.904	743.262	1.89734	2.07646e-07	1.811e-06	0	91.18	KAG9225985.1	hypothetical protein CCMSSC00406_0009082	Pleurotus cornucopiae
ENSOPET00005023072	600.395	585.521	625.153	1052.14	1623.69	1054.6	147.471	213.674	196.711	750.184	729.388	598.344	1.89717	1.99174e-08	2.1481e-07	0	96.83	KAJ8692478.1	Ribosome biogenesis ATPase rix7	Pleurotus ostreatus
ENSOPET00005010548	100.942	84.4156	87.3625	91.0306	109.011	118.251	33.3	70.9327	73.2344	302.511	89.5899	268.499	1.89623	0.00209459	0.00653583	0	97.13	XP_036635998.1	uncharacterized protein PC9H_000498	Pleurotus ostreatus
ENSOPET00005011442	52.574	60.1686	58.9981	111.142	102.126	90.4981	13.4786	33.2771	34.0625	113.026	107.689	80.0162	1.89572	1.499e-06	1.07377e-05	2.55e-79	74.86	KAG9226838.1	hypothetical protein CCMSSC00406_0003489	Pleurotus cornucopiae
ENSOPET00005028481	555.182	562.172	566.155	867.967	1401.08	962.899	221.207	197.911	239.289	682.59	780.065	985.978	1.89492	1.41867e-08	1.56448e-07	3.63e-168	99.58	KAG9224178.1	hypothetical protein CCMSSC00406_0006846	Pleurotus cornucopiae
ENSOPET00005016774	135.641	166.137	183.802	191.588	317.853	196.682	15.0643	50.7913	47.6875	132.972	163.796	125.359	1.89444	2.15864e-07	1.87539e-06	1.35e-261	90.97	KAG9220820.1	hypothetical protein CCMSSC00406_0002580	Pleurotus cornucopiae
ENSOPET00005023341	10.5148	5.38823	10.2112	193.705	174.418	222.022	27.75	36.7799	25.5469	138.513	89.5899	106.688	1.89403	1.22699e-06	8.96079e-06
ENSOPET00005018781	854.854	1232.11	1093.73	1061.67	1130.27	1154.76	179.979	288.109	312.523	776.778	1087.75	1035.77	1.89352	9.76161e-09	1.10965e-07	0	97.26	KDQ29308.1	hypothetical protein PLEOSDRAFT_1103336	Pleurotus ostreatus PC15
ENSOPET00005018795	854.854	1232.11	1093.73	1061.67	1130.27	1154.76	179.979	288.109	312.523	776.778	1087.75	1035.77	1.89352	9.76161e-09	1.10965e-07	0	98.53	KDQ29308.1	hypothetical protein PLEOSDRAFT_1103336	Pleurotus ostreatus PC15
ENSOPET00005011448	51.5225	61.9646	61.2672	113.259	105.569	94.118	14.2714	34.1528	34.0625	114.134	109.499	82.6835	1.89279	1.42684e-06	1.02782e-05	3.72e-145	99.01	KAG9226838.1	hypothetical protein CCMSSC00406_0003489	Pleurotus cornucopiae
ENSOPET00005012705	217.656	255.941	242.8	233.928	260.479	261.841	45.9857	42.0342	57.0547	180.62	189.134	168.923	1.89263	1.75939e-07	1.56642e-06	0	90.73	KAF4579739.1	hypothetical protein EYR36_001558	Pleurotus pulmonarius
ENSOPET00005012151	2529.86	2435.48	2398.5	3105.63	1488.29	2905.59	477.3	682.18	664.219	2506.52	2153.78	2108.87	1.89211	1.23007e-08	1.37223e-07	6.01e-75	100	KDQ32838.1	QCR8, subunit of ubiquinol cytochrome-c reductase complex	Pleurotus ostreatus PC15
ENSOPET00005012156	2529.86	2435.48	2398.5	3105.63	1488.29	2905.59	477.3	682.18	664.219	2506.52	2153.78	2108.87	1.89211	1.23007e-08	1.37223e-07	6.01e-75	100	KDQ32838.1	QCR8, subunit of ubiquinol cytochrome-c reductase complex	Pleurotus ostreatus PC15
ENSOPET00005010656	1538.32	1343.46	1724.56	3062.23	3725.88	2319.16	293.357	821.418	703.391	2260.52	2686.79	1800.37	1.89191	8.47966e-09	9.77538e-08	2.33e-216	95.25	KAG9225650.1	hypothetical protein CCMSSC00406_0007507	Pleurotus cornucopiae
ENSOPET00005010669	1538.32	1343.46	1724.56	3062.23	3725.88	2319.16	293.357	821.418	703.391	2260.52	2686.79	1800.37	1.89191	8.47966e-09	9.77538e-08	2.3e-221	99.5	KAG9225650.1	hypothetical protein CCMSSC00406_0007507	Pleurotus cornucopiae
ENSOPET00005007640	3073.48	3592.15	3214.26	4072.03	3650.15	2955.06	650.936	1341.59	1388.05	5086.18	3309.4	4139.51	1.89063	1.15989e-08	1.29716e-07	5.22e-201	79.85	KAG9226947.1	hypothetical protein CCMSSC00406_0003380	Pleurotus cornucopiae
ENSOPET00005005509	2971.48	2655.5	2978.27	4024.4	2228.42	2503.78	168.879	479.89	470.063	1785.15	1251.54	1108.67	1.88951	6.00322e-08	5.84294e-07	1.33e-111	86.22	KAG9217666.1	hypothetical protein CCMSSC00406_0003645	Pleurotus cornucopiae
ENSOPET00005025050	114.611	70.945	106.65	591.699	604.724	768.63	160.95	73.5599	105.594	272.593	492.292	492.544	1.88643	3.36678e-08	3.4554e-07	1.47e-234	99.13	KAJ8691943.1	hypothetical protein PTI98_011460	Pleurotus ostreatus
ENSOPET00005013703	846.442	648.383	690.958	1861.89	1426.32	1403.32	237.857	406.331	378.945	1197.86	1610.81	969.086	1.88453	1.32197e-08	1.46988e-07	2.38e-107	86.52	KAJ8699365.1	Cyclin-dependent kinase catalytic subunit	Pleurotus ostreatus
ENSOPET00005028826	208.193	233.49	199.686	315.432	475.059	342.686	66.6	76.187	63.8672	272.593	221.712	268.499	1.88409	1.04814e-07	9.7272e-07	1.16e-138	91.67	KAF4597281.1	hypothetical protein EYR40_007733	Pleurotus pulmonarius
ENSOPET00005006970	687.668	895.344	798.743	780.111	985.689	1031.68	163.329	274.974	292.086	878.724	688.666	1128.23	1.88388	1.58074e-08	1.72977e-07	0	90.87	KAJ8703104.1	hypothetical protein PTI98_001755	Pleurotus ostreatus
ENSOPET00005005226	10886	13907	12660.8	13201.6	12279.2	11241.1	1867.18	2809.29	2944.7	8069.19	11802.3	8250.56	1.88362	7.19471e-09	8.43117e-08	0	100	KAF9493685.1	SecY protein	Pleurotus eryngii
ENSOPET00005031119	1428.96	1795.18	1731.37	1890.47	2852.65	2397.6	325.071	380.059	373.836	1238.86	1519.41	1222.47	1.88338	1.34603e-08	1.49478e-07	2.8e-159	86.53	KAF9494877.1	hypothetical protein BDN71DRAFT_1448256	Pleurotus eryngii
ENSOPET00005007056	31.5444	50.2901	48.7869	150.306	208.842	178.583	16.65	45.5371	47.6875	109.702	148.412	146.696	1.88139	3.74003e-07	3.08985e-06	0	90.98	KAG9223389.1	hypothetical protein CCMSSC00406_0007576	Pleurotus cornucopiae
ENSOPET00005007063	31.5444	50.2901	48.7869	150.306	208.842	178.583	16.65	45.5371	47.6875	109.702	148.412	146.696	1.88139	3.74003e-07	3.08985e-06	0	91.09	KAG9223389.1	hypothetical protein CCMSSC00406_0007576	Pleurotus cornucopiae
ENSOPET00005013401	483.681	396.035	452.697	604.401	989.132	744.497	54.7071	126.103	101.336	427.727	340.261	270.277	1.87966	5.91385e-08	5.76221e-07	9.01e-77	100	KAG9220593.1	hypothetical protein CCMSSC00406_0003692	Pleurotus cornucopiae
ENSOPET00005006716	2338.49	2459.73	2425.73	1984.68	3015.59	2539.98	203.764	362.545	296.344	1334.15	892.279	947.748	1.87953	2.28832e-08	2.43771e-07	1.16e-140	76.9	KAF4605014.1	mitochondrial ribosomal small subunit component	Pleurotus pulmonarius
ENSOPET00005010396	727.624	742.677	799.878	817.159	750.455	812.069	88.8	215.425	222.258	734.671	569.212	631.239	1.87797	2.6673e-08	2.79067e-07	3.8e-196	87.9	KAJ8700007.1	hypothetical protein PTI98_003075	Pleurotus ostreatus
ENSOPET00005010413	727.624	742.677	799.878	817.159	750.455	812.069	88.8	215.425	222.258	734.671	569.212	631.239	1.87797	2.6673e-08	2.79067e-07	6.96e-233	100	KAG9226199.1	hypothetical protein CCMSSC00406_0005110	Pleurotus cornucopiae
ENSOPET00005001945	2257.53	2315.14	2354.25	2972.26	1434.36	2483.27	301.286	570.965	544.149	1912.58	1491.35	1801.25	1.87772	1.46305e-08	1.60948e-07	1.47e-155	89.53	KAF4572835.1	hypothetical protein EYR36_007345	Pleurotus pulmonarius
ENSOPET00005005485	2975.69	2659.09	2994.15	4024.4	2228.42	2503.78	170.464	483.393	475.172	1785.15	1251.54	1108.67	1.87642	7.1831e-08	6.87216e-07	2.98e-99	78.92	KAG9217666.1	hypothetical protein CCMSSC00406_0003645	Pleurotus cornucopiae
ENSOPET00005016667	3599.22	4623.1	4116.25	3457.05	2771.18	3355.67	2562.51	1454.56	1647.77	5911.72	8132.77	6743.59	1.87565	1.28648e-08	1.43396e-07	0	95.59	KAJ8698730.1	hypothetical protein PTI98_005404	Pleurotus ostreatus
ENSOPET00005006159	2040.92	1999.93	1996.86	4083.68	2499.22	3627.16	465.407	932.634	929.055	3544.81	2279.56	2714.33	1.87549	1.70799e-08	1.86144e-07	1.17e-243	97.69	XP_036635025.1	uncharacterized protein PC9H_003960	Pleurotus ostreatus
ENSOPET00005016677	3598.17	4618.61	4111.71	3447.52	2759.7	3344.81	2559.34	1451.93	1648.63	5895.09	8125.53	6739.15	1.87494	1.29887e-08	1.44658e-07	0	97.54	KAJ8698730.1	hypothetical protein PTI98_005404	Pleurotus ostreatus
ENSOPET00005017919	8630.55	9285.71	9581.52	11313.2	15539.2	17142.7	1289.98	2374.06	1773.8	7446.43	6513.82	5980.77	1.87463	1.25916e-08	1.4041e-07	3.13e-260	89.35	KAF4567377.1	hypothetical protein EYR36_010997	Pleurotus pulmonarius
ENSOPET00005007303	962.105	1023.76	847.53	1404.62	639.149	1141.48	218.829	380.059	383.203	1370.72	1085.03	1144.23	1.87406	2.15893e-08	2.31267e-07	1.38e-186	99.24	XP_036636577.1	replication factor A protein 2	Pleurotus ostreatus
ENSOPET00005006164	2040.92	1999.93	1996.86	4084.74	2502.66	3628.37	466.993	932.634	931.61	3547.03	2281.37	2716.11	1.8739	1.75441e-08	1.9051e-07	2.97e-263	98.37	XP_036635025.1	uncharacterized protein PC9H_003960	Pleurotus ostreatus
ENSOPET00005028261	152.465	96.9881	128.207	248.747	278.839	327	73.7357	75.3113	63.8672	303.62	140.267	336.068	1.87312	1.39662e-06	1.00929e-05	4.55e-303	97.88	KAG9225195.1	hypothetical protein CCMSSC00406_0007026	Pleurotus cornucopiae
ENSOPET00005005492	2977.79	2663.58	2999.83	4024.4	2228.42	2503.78	170.464	485.145	476.875	1786.26	1251.54	1109.56	1.8727	7.4608e-08	7.1151e-07	1.46e-141	99.5	KAG9217666.1	hypothetical protein CCMSSC00406_0003645	Pleurotus cornucopiae
ENSOPET00005027681	333.319	276.596	358.527	1446.96	1769.42	1390.05	168.879	357.291	347.438	1031.64	1224.4	939.746	1.87111	1.71344e-08	1.86663e-07	1.92e-193	99.33	KAF9500776.1	multidrug resistance-associated ABC transporter	Pleurotus eryngii
ENSOPET00005017898	8739.91	9430.3	9719.93	11479.4	15814.6	17353.9	1302.66	2423.1	1845.34	7631.49	6640.51	6101.68	1.87067	1.3447e-08	1.49392e-07	9.04e-192	96.99	KDQ27515.1	hypothetical protein PLEOSDRAFT_1096842	Pleurotus ostreatus PC15
ENSOPET00005022520	254.458	260.431	258.684	395.877	359.163	424.738	92.7643	105.086	91.9688	368.997	328.496	361.851	1.86995	7.66342e-08	7.28512e-07	3.15e-202	88	XP_036628553.1	uncharacterized protein PC9H_009666	Pleurotus ostreatus
ENSOPET00005001320	10880.7	11414.1	11320.8	11405.3	12461.7	11511.4	1381.95	2818.04	2576.83	8642.07	7702.02	8420.38	1.86959	1.11715e-08	1.25561e-07	0	99.77	XP_036635123.1	Suppressor of the cold-sensitive snRNP biogenesis mutant brr1-1	Pleurotus ostreatus
ENSOPET00005027411	2069.31	2125.66	2246.47	2652.59	2697.74	2881.46	347.271	534.185	444.516	1687.64	1601.76	1551.43	1.8682	1.7351e-08	1.88641e-07	2.53e-208	97.39	KAG9223721.1	hypothetical protein CCMSSC00406_0004938	Pleurotus cornucopiae
ENSOPET00005012080	22222	18970.2	20716.3	26523.8	41408.1	26474.9	6293.7	5397.89	6511.9	23950.5	18960.5	23499.9	1.8672	1.61211e-08	1.76052e-07	0	100	KAG9225654.1	hypothetical protein CCMSSC00406_0007511	Pleurotus cornucopiae
ENSOPET00005028275	152.465	96.9881	128.207	248.747	278.839	327	73.7357	76.187	63.8672	303.62	140.267	336.068	1.8672	1.48668e-06	1.06665e-05	1.71e-303	85.28	KAG9225195.1	hypothetical protein CCMSSC00406_0007026	Pleurotus cornucopiae
ENSOPET00005030641	1216.56	1557.2	1147.06	1542.23	1172.73	1431.08	276.707	464.128	488.797	1369.61	1612.62	1503.42	1.86709	1.46486e-08	1.61081e-07	5.94e-210	92.11	KAG9218173.1	hypothetical protein CCMSSC00406_0008112	Pleurotus cornucopiae
ENSOPET00005013722	1046.22	871.097	937.162	2361.5	2041.38	1873.91	332.207	527.179	540.742	1579.04	2230.7	1297.15	1.86689	1.5084e-08	1.65531e-07	1.43e-206	97.56	XP_036625644.1	Cyclin-dependent kinase catalytic subunit	Pleurotus ostreatus
ENSOPET00005017210	1341.69	1314.73	1287.75	1136.82	1125.68	908.601	179.979	294.239	250.359	847.697	950.196	844.616	1.8667	2.08075e-08	2.23514e-07	0	100	KAG9219502.1	hypothetical protein CCMSSC00406_0005396	Pleurotus cornucopiae
ENSOPET00005028543	2943.09	1743.09	1699.6	983.343	607.019	1098.04	623.186	497.405	476.875	2335.88	1002.68	2485.84	1.86632	0.000212946	0.000897243	3.53e-280	89.96	KAF9492569.1	hypothetical protein BDN71DRAFT_1182502	Pleurotus eryngii
ENSOPET00005024396	696.08	668.14	770.379	1054.26	1165.84	1029.26	180.771	231.188	223.961	1001.72	664.232	652.577	1.86629	4.56103e-08	4.5629e-07	5.46e-48	98.68	KAJ8692923.1	n19m, NADH-ubiquinone oxidoreductase 9.5 kDa subunit	Pleurotus ostreatus
ENSOPET00005014553	3076.63	3954.96	3213.13	3447.52	4453.39	3730.93	468.579	770.627	693.172	2204.01	2499.47	2339.14	1.86574	1.29137e-08	1.43883e-07	0	97.71	KAG9220758.1	hypothetical protein CCMSSC00406_0003857	Pleurotus cornucopiae
ENSOPET00005012743	33.6474	26.9411	39.7102	115.376	79.1764	95.3246	48.3643	43.7856	42.5781	165.107	161.986	163.589	1.86474	7.6839e-07	5.88771e-06	3.2e-197	84.75	KAF4608065.1	hypothetical protein EYR40_000408	Pleurotus pulmonarius
ENSOPET00005028534	2942.04	1743.09	1699.6	988.635	609.314	1099.25	623.186	499.156	480.281	2340.31	1005.4	2490.28	1.86454	0.000211595	0.00089281	9.61e-274	95.58	KAF9492569.1	hypothetical protein BDN71DRAFT_1182502	Pleurotus eryngii
ENSOPET00005028557	2943.09	1743.09	1699.6	988.635	609.314	1099.25	623.186	499.156	480.281	2340.31	1005.4	2490.28	1.86454	0.000212481	0.000895564	3.97e-280	94.33	KAF9492569.1	hypothetical protein BDN71DRAFT_1182502	Pleurotus eryngii
ENSOPET00005028563	2943.09	1743.09	1699.6	988.635	609.314	1099.25	623.186	499.156	480.281	2340.31	1005.4	2490.28	1.86454	0.000212481	0.000895564	1.55e-279	94.33	KAF9492569.1	hypothetical protein BDN71DRAFT_1182502	Pleurotus eryngii
ENSOPET00005025729	6411.93	6788.27	6441	10756.4	2067.77	6086.3	688.993	2313.63	2226.84	8316.29	5219.74	5498	1.86385	0.000937461	0.00326307	2.29e-83	100	XP_036631971.1	histone H3.1	Pleurotus ostreatus
ENSOPET00005012650	1030.45	877.383	964.392	1520	1472.22	1308	245.786	356.415	327.852	1295.37	1062.41	1026.88	1.86362	2.79054e-08	2.90831e-07	7.89e-96	71.88	KAG9220659.1	hypothetical protein CCMSSC00406_0003758	Pleurotus cornucopiae
ENSOPET00005006292	9.46332	8.98038	6.80747	20.1114	29.8346	18.0996	25.3714	12.26	28.1016	60.9455	67.8711	110.245	1.86269	0.000316616	0.00127789	3.27e-80	98.43	BAD16612.1	ribonuclease T2	Pleurotus ostreatus
ENSOPET00005013731	1046.22	872.893	942.835	2363.62	2047.11	1877.53	335.379	530.682	543.297	1586.8	2236.13	1301.6	1.86238	1.62744e-08	1.77654e-07	7.54e-213	98.29	KAF4578450.1	Cyclin-dependent kinase catalytic subunit	Pleurotus pulmonarius
ENSOPET00005012660	1030.45	877.383	964.392	1520	1474.52	1308	247.371	356.415	327.852	1296.48	1063.31	1026.88	1.86202	2.8708e-08	2.98503e-07	5.9e-164	100	KAG9220659.1	hypothetical protein CCMSSC00406_0003758	Pleurotus cornucopiae
ENSOPET00005022056	389.048	510.086	424.332	591.699	301.788	629.867	80.0786	183.024	200.117	428.835	674.187	580.562	1.86177	4.85363e-08	4.81805e-07	3.86e-190	88.54	XP_036628265.1	uncharacterized protein PC9H_009372	Pleurotus ostreatus
ENSOPET00005017930	1750.71	2193.01	2117.12	2119.11	1865.81	2263.66	401.979	403.703	377.242	1299.8	1527.55	1470.52	1.86127	1.89866e-08	2.05182e-07	1.3e-285	92.49	XP_036630731.1	uncharacterized protein PC9H_007581	Pleurotus ostreatus
ENSOPET00005030731	1299.63	1677.54	1513.53	1841.78	1239.28	1505.89	262.436	426.472	391.719	1330.83	1341.13	1248.25	1.85906	2.10595e-08	2.26041e-07	5.77e-222	98.37	KAG9218143.1	hypothetical protein CCMSSC00406_0008082	Pleurotus cornucopiae
ENSOPET00005030736	1299.63	1677.54	1513.53	1841.78	1239.28	1505.89	262.436	426.472	391.719	1330.83	1341.13	1248.25	1.85906	2.10595e-08	2.26041e-07	1.17e-293	99.5	KAJ8701603.1	sphingolipid delta-4 desaturase	Pleurotus ostreatus
ENSOPET00005012134	1305.94	1471.88	1489.7	1662.9	2729.87	2397.6	195.043	458.873	462.399	1267.67	1485.02	1296.26	1.8588	1.57727e-08	1.72667e-07	0	96.57	KAG9226806.1	hypothetical protein CCMSSC00406_0009724	Pleurotus cornucopiae
ENSOPET00005013414	483.681	396.035	453.831	609.694	990.279	744.497	56.2929	130.481	101.336	429.943	341.166	273.833	1.85873	7.97524e-08	7.55755e-07	1.29e-89	99.25	KAG9220593.1	hypothetical protein CCMSSC00406_0003692	Pleurotus cornucopiae
ENSOPET00005029141	847.493	981.556	938.296	1255.38	1911.71	1286.28	265.607	279.352	279.313	886.48	1133	965.529	1.85654	2.40466e-08	2.54254e-07	1.23e-203	72.97	XP_036629337.1	uncharacterized protein PC9H_008398	Pleurotus ostreatus
ENSOPET00005001958	2271.2	2328.61	2367.87	2996.6	1469.93	2515.85	315.557	581.473	558.625	1931.42	1515.79	1823.48	1.85632	2.0763e-08	2.23125e-07	3.94e-198	98.6	KAJ8702705.1	54S ribosomal protein L8, mitochondrial	Pleurotus ostreatus
ENSOPET00005017907	8279.36	8480.17	9044.86	10898.3	14999.9	16498.4	1224.17	2310.13	1701.42	7214.84	6110.21	5632.25	1.85629	1.76751e-08	1.91778e-07	4.01e-173	96.45	KAG9220519.1	hypothetical protein CCMSSC00406_0003975	Pleurotus cornucopiae
ENSOPET00005022231	378.533	391.545	410.717	328.134	642.591	375.265	35.6786	88.447	89.4141	263.728	286.869	222.267	1.85571	6.27705e-07	4.92889e-06	0	96.36	KAG9218500.1	hypothetical protein CCMSSC00406_0008853	Pleurotus cornucopiae
ENSOPET00005000523	880.089	758.842	789.667	2160.39	1840.57	2095.94	463.821	486.896	434.297	1905.93	1551.99	1554.09	1.85549	3.06063e-08	3.17507e-07	5.41e-175	84.62	KAF9491642.1	hypothetical protein BDN71DRAFT_1397947	Pleurotus eryngii
ENSOPET00005030427	4566.58	4419.25	4285.3	5538.05	3029.36	4756.58	965.7	1168.2	1120.66	4347.08	3877.7	3548.28	1.85496	2.14651e-08	2.30028e-07	2.7e-78	100	XP_036629405.1	uncharacterized protein PC9H_008467	Pleurotus ostreatus
ENSOPET00005000513	881.141	757.944	788.532	2159.33	1839.42	2092.32	463.821	487.772	433.445	1903.72	1551.99	1552.32	1.85431	3.11681e-08	3.22837e-07	2.36e-173	84.52	KAF9491642.1	hypothetical protein BDN71DRAFT_1397947	Pleurotus eryngii
ENSOPET00005030234	76.7581	96.0901	73.7476	85.7382	84.9139	57.9188	15.8571	13.1357	15.3281	39.8916	69.681	50.677	1.85426	1.18596e-05	6.88898e-05
ENSOPET00005013713	1044.12	858.524	924.682	2331.87	1997.77	1861.85	332.207	520.173	536.484	1549.12	2202.64	1269.59	1.85417	1.87141e-08	2.02399e-07	8.43e-168	96.55	KDQ33953.1	hypothetical protein PLEOSDRAFT_185666	Pleurotus ostreatus PC15
ENSOPET00005020011	699.234	861.219	665.998	791.755	665.541	632.28	104.657	174.267	154.984	489.78	514.916	563.67	1.8538	3.69209e-08	3.75779e-07	9.57e-233	86.9	KAG9221098.1	hypothetical protein CCMSSC00406_0005463	Pleurotus cornucopiae
ENSOPET00005007074	246.046	202.059	243.934	372.591	278.839	372.852	49.95	99.8312	96.2266	318.025	270.58	300.505	1.85366	1.09736e-07	1.01595e-06	4.61e-137	84.12	KAJ8703385.1	hypothetical protein PTI98_002009	Pleurotus ostreatus
ENSOPET00005014995	908.479	1172.84	939.431	1059.55	428.012	669.686	300.493	278.477	283.57	827.751	1179.15	1107.78	1.85242	2.36122e-08	2.50545e-07	8.15e-305	100	KAG9220909.1	hypothetical protein CCMSSC00406_0002491	Pleurotus cornucopiae
ENSOPET00005012735	39.9563	31.4313	47.6523	125.961	81.4714	98.9446	56.2929	44.6613	44.2813	177.296	173.75	173.369	1.85231	7.65716e-07	5.86889e-06	3.2e-197	84.75	KAF4608065.1	hypothetical protein EYR40_000408	Pleurotus pulmonarius
ENSOPET00005025008	59.9344	63.7607	41.9794	111.142	139.993	130.317	36.4714	24.52	30.6563	84.2156	118.548	128.026	1.85175	1.41068e-06	1.01836e-05	0	87.69	KAF4596645.1	hypothetical protein EYR38_008032	Pleurotus pulmonarius
ENSOPET00005011867	84.1184	69.1489	55.5943	58.2173	35.572	33.7859	32.5071	30.6499	40.875	171.756	57.0117	146.696	1.85164	0.00163869	0.005284	3.53e-141	99.52	KAG9220253.1	hypothetical protein CCMSSC00406_0006318	Pleurotus cornucopiae
ENSOPET00005029914	2169.2	2455.24	2131.87	2455.71	736.685	1875.12	325.071	546.445	517.75	1908.15	1603.57	1498.08	1.85043	7.85681e-07	5.99803e-06	5.32e-81	100	KDQ26917.1	hypothetical protein PLEOSDRAFT_30852	Pleurotus ostreatus PC15
ENSOPET00005017493	806.485	707.654	811.224	1210.92	1586.97	1359.88	176.807	304.748	246.953	1064.88	752.012	808.164	1.84933	4.21939e-08	4.24634e-07	5.61e-104	98.73	XP_036632785.1	uncharacterized protein PC9H_004701	Pleurotus ostreatus
ENSOPET00005017500	806.485	707.654	811.224	1210.92	1588.12	1359.88	176.807	304.748	246.953	1064.88	752.012	808.164	1.84933	4.21926e-08	4.24634e-07	8.38e-90	95.17	XP_036632785.1	uncharacterized protein PC9H_004701	Pleurotus ostreatus
ENSOPET00005007299	109.354	91.5999	79.4205	392.702	170.975	404.225	95.9357	68.3056	74.9375	342.403	314.017	205.375	1.84926	0.000136201	0.00060362	3.99e-18	51.35	KAI0336495.1	hypothetical protein GY45DRAFT_406566	Cubamyces sp. BRFM 1775
ENSOPET00005011175	2924.17	3848.99	3392.39	3073.87	2282.35	3361.7	639.836	704.073	726.383	2133.09	2816.2	2508.06	1.84883	1.72426e-08	1.8769e-07	0	97.29	KDQ33577.1	hypothetical protein PLEOSDRAFT_1091549	Pleurotus ostreatus PC15
ENSOPET00005005181	396.408	908.815	530.983	463.621	445.224	463.35	108.621	103.334	132.844	248.214	499.531	493.433	1.84788	5.38356e-05	0.00026593	4.78e-170	60.28	KDQ31303.1	hypothetical protein PLEOSDRAFT_1102276	Pleurotus ostreatus PC15
ENSOPET00005002061	3453.06	4521.62	3941.53	4085.79	2880.19	3840.74	565.307	795.147	855.82	2473.28	2756.47	2747.22	1.84771	1.74091e-08	1.89197e-07	0	97.71	XP_036634603.1	uncharacterized protein PC9H_003537	Pleurotus ostreatus
ENSOPET00005019209	73.6036	67.3529	80.5551	241.337	402.767	353.546	43.6071	58.6727	55.3516	234.917	162.891	168.923	1.84611	4.33999e-07	3.5303e-06
ENSOPET00005010353	513.122	565.764	489.003	906.072	999.459	669.686	270.364	239.07	240.992	821.102	1050.65	823.278	1.84452	3.79416e-08	3.85004e-07	5.98e-254	97.57	KAG9226630.1	hypothetical protein CCMSSC00406_0006145	Pleurotus cornucopiae
ENSOPET00005028386	317.547	260.431	343.777	450.919	268.511	306.487	46.7786	88.447	91.1172	334.646	224.427	253.385	1.84378	1.77264e-07	1.57457e-06
ENSOPET00005019028	892.707	975.269	921.278	1159.05	896.185	896.534	126.064	229.437	206.078	659.32	723.959	631.239	1.84287	3.65879e-08	3.72812e-07	1.31e-238	100	KAG9220498.1	hypothetical protein CCMSSC00406_0003954	Pleurotus cornucopiae
ENSOPET00005028395	316.496	260.431	342.643	450.919	267.364	305.28	46.7786	88.447	91.1172	334.646	223.522	252.496	1.8406	1.8698e-07	1.6473e-06
ENSOPET00005001050	92.5303	112.255	91.9009	333.426	222.612	355.959	61.05	72.6841	59.6094	243.782	227.142	221.378	1.84024	2.67673e-07	2.2756e-06	1.05e-301	91.47	KAF9488483.1	hypothetical protein BDN71DRAFT_1513026	Pleurotus eryngii
ENSOPET00005017128	4176.48	5088.28	4325.01	3835.99	5198.11	4679.35	682.65	784.638	855.82	1859.39	3981.77	2476.06	1.84005	1.3909e-08	1.53826e-07	0	99.71	KAG9221331.1	hypothetical protein CCMSSC00406_0009971	Pleurotus cornucopiae
ENSOPET00005004824	1431.06	1253.66	1461.34	1745.46	1544.51	1860.64	278.293	491.275	373.836	1655.5	1257.88	1177.13	1.83895	3.94703e-08	3.99913e-07	1.14e-65	70.39	KAG9223203.1	hypothetical protein CCMSSC00406_0000108	Pleurotus cornucopiae
ENSOPET00005014156	146.156	194.874	158.841	182.061	148.026	188.236	38.85	37.6556	51.0938	152.918	168.32	135.139	1.8386	6.17941e-07	4.86497e-06	1.94e-209	85.71	KDQ34116.1	hypothetical protein PLEOSDRAFT_1100053	Pleurotus ostreatus PC15
ENSOPET00005026401	1432.12	1409.02	1202.65	2149.8	1247.32	1840.13	359.164	471.133	457.289	1817.28	1393.62	1394.06	1.83852	3.98396e-08	4.03351e-07	1.33e-205	98.68	KDQ24822.1	hypothetical protein PLEOSDRAFT_52272	Pleurotus ostreatus PC15
ENSOPET00005030419	4541.34	4399.49	4261.48	5385.63	2727.57	4562.31	957.772	1150.69	1096.81	4191.94	3803.5	3463.81	1.838	2.80565e-08	2.92293e-07	2.15e-49	93.33	KAF9495060.1	hypothetical protein BDN71DRAFT_1392393, partial	Pleurotus eryngii
ENSOPET00005009063	167.185	139.196	161.11	322.841	201.957	278.734	81.6643	86.6955	84.3047	326.89	257.91	318.287	1.83764	1.93369e-07	1.69969e-06	9.64e-68	47.04	KAJ8689099.1	transcription initiation factor TFIID subunit 11	Pleurotus ostreatus
ENSOPET00005026148	430.055	466.98	414.121	1300.89	1642.05	1315.24	107.036	263.589	262.281	933.021	577.357	751.264	1.83731	5.14572e-08	5.09111e-07	0	93.61	XP_036628620.1	autophagy protein 17	Pleurotus ostreatus
ENSOPET00005017914	2202.85	2592.64	2603.86	2920.39	2717.24	3254.31	496.329	539.439	505.828	1822.83	1895.87	1787.92	1.83674	2.89644e-08	3.00937e-07	0	90.62	KAF4599580.1	hypothetical protein EYR40_006675	Pleurotus pulmonarius
ENSOPET00005006848	1053.58	1353.34	1161.81	1762.4	2853.79	2500.16	210.107	437.856	462.399	1259.91	1332.08	1373.61	1.83651	2.39615e-08	2.53554e-07	0	93.57	XP_036635351.1	uncharacterized protein PC9H_004291	Pleurotus ostreatus
ENSOPET00005006852	1053.58	1353.34	1161.81	1762.4	2853.79	2500.16	210.107	437.856	462.399	1259.91	1332.08	1373.61	1.83651	2.39615e-08	2.53554e-07	0	90.36	XP_036635351.1	uncharacterized protein PC9H_004291	Pleurotus ostreatus
ENSOPET00005006857	1053.58	1353.34	1161.81	1762.4	2853.79	2500.16	210.107	437.856	462.399	1259.91	1332.08	1373.61	1.83651	2.39615e-08	2.53554e-07	0	93.57	XP_036635351.1	uncharacterized protein PC9H_004291	Pleurotus ostreatus
ENSOPET00005006859	1053.58	1353.34	1161.81	1762.4	2853.79	2500.16	210.107	437.856	462.399	1259.91	1332.08	1373.61	1.83651	2.39615e-08	2.53554e-07	0	93.57	XP_036635351.1	uncharacterized protein PC9H_004291	Pleurotus ostreatus
ENSOPET00005010346	515.225	567.56	494.676	909.248	1006.34	676.926	275.121	239.945	243.547	822.21	1057.88	827.724	1.83569	4.34261e-08	4.35895e-07	3.21e-271	98.45	KAG9226630.1	hypothetical protein CCMSSC00406_0006145	Pleurotus cornucopiae
ENSOPET00005017861	17.8752	17.0627	21.557	27.5209	33.2771	26.5461	17.4429	13.1357	12.7734	73.1346	31.6732	49.7879	1.83433	0.000107871	0.000490159	6.31e-173	97.34	KAG9220252.1	hypothetical protein CCMSSC00406_0006317	Pleurotus cornucopiae
ENSOPET00005014235	196.627	229.898	204.224	321.783	206.547	228.055	31.7143	50.7913	71.5313	179.512	182.8	186.705	1.83357	3.11356e-07	2.60667e-06	1.24e-149	97.45	KAG9226174.1	hypothetical protein CCMSSC00406_0005085	Pleurotus cornucopiae
ENSOPET00005003794	1351.15	1695.5	1665.56	2955.32	4789.6	3677.84	302.079	764.497	667.625	2269.39	1855.14	2054.64	1.83314	2.64074e-08	2.76718e-07	0	99.01	ABG73430.1	DNA topoisomerase II	Pleurotus ostreatus
ENSOPET00005003810	1351.15	1695.5	1665.56	2955.32	4790.75	3677.84	302.079	764.497	667.625	2269.39	1855.14	2054.64	1.83314	2.64073e-08	2.76718e-07	0	95.37	ABG73430.1	DNA topoisomerase II	Pleurotus ostreatus
ENSOPET00005003821	1351.15	1695.5	1665.56	2954.26	4790.75	3677.84	302.079	764.497	667.625	2269.39	1855.14	2054.64	1.83314	2.64074e-08	2.76718e-07	0	97.39	KAG9223266.1	hypothetical protein CCMSSC00406_0000045	Pleurotus cornucopiae
ENSOPET00005024223	1499.41	1743.99	1773.35	2295.88	1871.55	2538.77	207.729	421.218	372.984	1345.23	1123.04	1099.78	1.83235	3.65301e-08	3.72363e-07	1.45e-118	94.62	KDQ26037.1	hypothetical protein PLEOSDRAFT_1046291	Pleurotus ostreatus PC15
ENSOPET00005027570	3114.48	3074.88	2956.71	3190.31	1819.91	2806.65	425.764	850.317	875.406	2821.22	2685.89	2149.77	1.83142	2.86576e-08	2.98094e-07	4.73e-63	78.52	KAG9221650.1	hypothetical protein CCMSSC00406_0005563	Pleurotus cornucopiae
ENSOPET00005000522	2657.09	2525.28	2717.32	4105.91	2538.24	2979.2	567.686	781.136	698.281	3080.52	2134.77	2068.86	1.83118	4.38624e-08	4.39619e-07	1.31e-167	100	KAG9222376.1	hypothetical protein CCMSSC00406_0002711	Pleurotus cornucopiae
ENSOPET00005011880	585.675	723.819	659.19	280.501	139.993	217.195	367.886	234.691	137.102	1239.96	808.119	583.23	1.83081	8.86353e-05	0.000411073	8.09e-93	96.38	XP_036636322.1	uncharacterized protein PC9H_000823	Pleurotus ostreatus
ENSOPET00005025018	110.405	63.7607	95.3046	523.955	487.681	622.627	151.436	60.4242	97.0781	231.593	436.185	431.199	1.83077	9.63947e-08	9.00938e-07	8.3e-75	93.38	KAG9227828.1	hypothetical protein CCMSSC00406_0008650	Pleurotus cornucopiae
ENSOPET00005020002	483.681	625.933	473.119	504.902	437.192	363.199	64.2214	115.594	99.6328	294.755	327.591	370.742	1.82934	8.43522e-08	7.971e-07	2.86e-156	99.12	KAG9221098.1	hypothetical protein CCMSSC00406_0005463	Pleurotus cornucopiae
ENSOPET00005015980	771.787	748.066	696.631	699.666	406.21	658.826	121.307	164.634	149.023	500.861	503.151	541.443	1.82906	6.38181e-08	6.17573e-07	4.85e-150	87.45	KAG9220674.1	hypothetical protein CCMSSC00406_0003773	Pleurotus cornucopiae
ENSOPET00005029205	2623.44	2720.16	3013.44	3640.17	2346.61	3163.81	637.457	965.911	989.516	3699.95	2770.05	2741	1.8288	3.73066e-08	3.79132e-07	6.34e-36	100	XP_036631594.1	uncharacterized protein PC9H_006021	Pleurotus ostreatus
ENSOPET00005012194	1698.14	2078.96	2030.9	2122.28	2121.7	2514.64	394.05	511.416	513.492	1554.66	1790.89	1690.12	1.82735	2.89475e-08	3.00877e-07	0	99.74	KAG9226276.1	hypothetical protein CCMSSC00406_0003155	Pleurotus cornucopiae
ENSOPET00005031873	1848.5	2017.89	1838.02	2256.71	1097	1931.83	290.979	479.89	458.141	1760.77	1256.97	1343.38	1.82721	4.5741e-08	4.57087e-07	6.03e-96	87.15	KDQ22231.1	hypothetical protein PLEOSDRAFT_1094916	Pleurotus ostreatus PC15
ENSOPET00005006154	1318.56	1356.04	1370.57	1498.83	1768.27	1877.53	285.429	313.505	314.227	1098.13	978.249	1160.24	1.82554	4.38026e-08	4.39183e-07	1.99e-263	98.37	XP_036635025.1	uncharacterized protein PC9H_003960	Pleurotus ostreatus
ENSOPET00005027426	2136.61	2175.95	2313.41	2697.05	2727.57	2915.24	363.129	563.959	470.914	1739.72	1624.38	1586.99	1.82438	3.53843e-08	3.61461e-07	7.77e-207	100	KDQ27003.1	hypothetical protein PLEOSDRAFT_1066284	Pleurotus ostreatus PC15
ENSOPET00005023083	51.5225	59.2705	65.8056	120.669	105.569	89.2914	11.8929	20.1414	25.5469	76.4589	68.7761	58.6786	1.82429	9.70681e-06	5.75002e-05	0	83.49	KAF9496678.1	AAA-domain-containing protein	Pleurotus eryngii
ENSOPET00005012562	731.83	871.097	667.132	1009.8	278.839	678.132	303.664	250.454	286.977	924.156	990.918	1063.33	1.8242	2.43809e-07	2.08854e-06	1.25e-173	100	KAG9226401.1	hypothetical protein CCMSSC00406_0003280	Pleurotus cornucopiae
ENSOPET00005003783	1332.23	1625.45	1623.58	2924.62	4555.51	3580.1	293.357	760.994	652.297	2256.09	1786.37	1997.74	1.82343	3.19339e-08	3.30008e-07	0	96.7	KAG9223266.1	hypothetical protein CCMSSC00406_0000045	Pleurotus cornucopiae
ENSOPET00005029695	723.419	721.125	705.708	833.036	585.217	668.479	80.0786	219.804	175.422	661.536	538.444	481.876	1.82313	7.42537e-08	7.08382e-07	6.23e-231	99.69	KAG9224020.1	hypothetical protein CCMSSC00406_0004364	Pleurotus cornucopiae
ENSOPET00005029921	2172.36	2458.83	2142.08	2455.71	736.685	1876.33	333	556.953	525.414	1907.04	1606.28	1494.53	1.82301	1.05337e-06	7.81789e-06	3.13e-100	100	KAG9223805.1	hypothetical protein CCMSSC00406_0004854	Pleurotus cornucopiae
ENSOPET00005027229	1404.78	1351.55	1606.56	2196.38	1315.02	1507.09	229.136	366.048	372.133	1329.72	1099.51	991.312	1.82217	5.15744e-08	5.09896e-07	5.79e-253	87.71	KAJ8694830.1	hypothetical protein PTI98_007475	Pleurotus ostreatus
ENSOPET00005027238	1404.78	1351.55	1606.56	2196.38	1315.02	1507.09	229.136	366.048	372.133	1329.72	1099.51	991.312	1.82217	5.15744e-08	5.09896e-07	3.8e-226	81.9	KAJ8694830.1	hypothetical protein PTI98_007475	Pleurotus ostreatus
ENSOPET00005005608	917.942	1809.55	1326.32	821.393	1519.27	1231.98	644.593	458.873	636.969	857.67	2832.49	2462.72	1.82181	0.00101826	0.00350212	1.14e-196	97.93	XP_036634065.1	uncharacterized protein PC9H_002992	Pleurotus ostreatus
ENSOPET00005003321	3770.61	4863.77	4314.8	4886.02	3881.94	4471.81	852.322	960.657	984.406	3207.95	3611.65	3067.29	1.82144	3.08661e-08	3.19833e-07	0	98.46	KAG9223042.1	hypothetical protein CCMSSC00406_0000269	Pleurotus cornucopiae
ENSOPET00005027581	3123.95	3082.96	2973.73	3206.18	1855.48	2822.33	429.729	853.82	887.328	2821.22	2695.84	2155.1	1.82136	3.36311e-08	3.45296e-07	1.23e-97	100	KAG9221650.1	hypothetical protein CCMSSC00406_0005563	Pleurotus cornucopiae
ENSOPET00005023599	274.436	392.443	306.336	303.788	86.0613	162.897	71.3572	72.6841	88.5625	228.269	335.736	257.83	1.82097	3.57228e-06	2.34734e-05
ENSOPET00005014982	320.702	510.984	361.931	304.847	285.724	304.074	103.864	98.0798	95.375	219.404	421.706	408.972	1.82042	8.50955e-08	8.03561e-07	3.02e-98	51.07	KAG9220909.1	hypothetical protein CCMSSC00406_0002491	Pleurotus cornucopiae
ENSOPET00005021642	2685.48	3032.67	2820.56	2184.74	1146.34	1799.1	289.393	435.229	501.57	1473.77	1476.88	1379.84	1.82034	3.70452e-08	3.76759e-07	4.35e-137	82.23	KAG9219515.1	hypothetical protein CCMSSC00406_0009754	Pleurotus cornucopiae
ENSOPET00005011225	96.7362	103.274	102.112	100.557	89.5038	108.598	36.4714	32.4014	36.6172	121.891	148.412	102.243	1.82031	1.80215e-06	1.26767e-05	1.42e-109	84.74	KDQ27729.1	hypothetical protein PLEOSDRAFT_1104407	Pleurotus ostreatus PC15
ENSOPET00005021973	237.635	224.51	206.493	296.379	403.915	387.332	49.1571	96.3284	93.6719	277.025	267.865	299.616	1.82015	1.63317e-07	1.46517e-06	0	95.16	XP_036628483.1	Cell cycle checkpoint protein rad17	Pleurotus ostreatus
ENSOPET00005001666	1719.17	1476.37	1858.44	2774.32	4382.24	3161.4	260.85	568.337	479.43	2042.23	1325.75	1250.03	1.81923	1.0188e-07	9.46901e-07	9.03e-119	96.02	KAF9496186.1	UPF0041-domain-containing protein	Pleurotus eryngii
ENSOPET00005021653	2737	3104.52	2877.29	2255.65	1287.48	1881.15	296.529	457.122	510.938	1509.23	1528.46	1423.4	1.81873	3.69502e-08	3.75934e-07	6.78e-253	99.46	KAG9219515.1	hypothetical protein CCMSSC00406_0009754	Pleurotus cornucopiae
ENSOPET00005004541	1406.88	1559.89	1464.74	1658.66	1624.84	1879.95	225.964	257.459	262.281	988.426	754.727	885.513	1.81765	6.39894e-08	6.19009e-07	0	80.81	KAJ8702466.1	hypothetical protein PTI98_001177	Pleurotus ostreatus
ENSOPET00005021982	237.635	224.51	206.493	296.379	405.062	387.332	49.1571	96.3284	94.5235	278.133	267.865	299.616	1.81691	1.71297e-07	1.53014e-06	0	95.22	XP_036628483.1	Cell cycle checkpoint protein rad17	Pleurotus ostreatus
ENSOPET00005021957	237.635	224.51	206.493	294.262	402.767	386.125	49.1571	96.3284	93.6719	275.917	267.865	298.727	1.81673	1.71745e-07	1.53242e-06	0	88.77	XP_036628483.1	Cell cycle checkpoint protein rad17	Pleurotus ostreatus
ENSOPET00005004776	520.483	627.729	678.478	1482.95	990.279	1279.04	219.621	352.036	301.453	1242.18	924.857	908.629	1.81666	6.83386e-08	6.5754e-07	7.08e-72	84.92	KAF4588515.1	mitochondrial ribosomal small subunit component	Pleurotus pulmonarius
ENSOPET00005011092	1165.04	1426.98	1254.84	1272.31	1052.24	1012.37	180.771	317.008	346.586	921.94	1047.93	1001.98	1.81542	4.03127e-08	4.07376e-07	0	93.52	KAJ8700012.1	Translation factor guf1 mitochondrial	Pleurotus ostreatus
ENSOPET00005028234	32.5959	44.0039	29.499	65.6267	80.3239	60.332	20.6143	17.5143	34.9141	62.0536	102.259	92.4632	1.8137	5.98811e-06	3.73353e-05
ENSOPET00005012182	12868	13924.1	14808.5	16240.5	14317.2	16248.6	2594.23	3033.47	2694.34	10368.5	10141.8	8744.89	1.81368	3.6225e-08	3.69534e-07	1.86e-290	100	KAG9226464.1	hypothetical protein CCMSSC00406_0005869	Pleurotus cornucopiae
ENSOPET00005031898	1331.17	1831.1	1580.47	1314.65	1170.43	1286.28	283.843	338.025	301.453	935.237	1223.49	1085.55	1.81299	4.15284e-08	4.18405e-07	0	97.85	KAG9218033.1	hypothetical protein CCMSSC00406_0008810	Pleurotus cornucopiae
ENSOPET00005000373	436.364	413.098	498.08	931.476	1544.51	996.685	83.25	190.03	145.617	650.455	325.781	495.212	1.81257	1.83006e-05	0.000102396	3.59e-217	97.78	KAG9222839.1	hypothetical protein CCMSSC00406_0000472	Pleurotus cornucopiae
ENSOPET00005000975	197.678	301.741	268.895	483.733	786.027	647.966	62.6357	163.758	189.047	508.618	470.573	480.097	1.81255	8.83284e-08	8.31757e-07	0	82.25	KAF4572484.1	hypothetical protein EYR36_006990	Pleurotus pulmonarius
ENSOPET00005007926	775.993	692.387	788.532	1182.34	735.538	999.099	356.786	317.008	321.039	1333.04	1123.04	1036.65	1.81183	7.89422e-08	7.48867e-07	2.91e-62	100	KAG9226524.1	hypothetical protein CCMSSC00406_0005809	Pleurotus cornucopiae
ENSOPET00005026652	50.4711	38.6156	44.2486	76.2117	74.5865	73.6051	14.2714	16.6385	34.9141	62.0536	55.2018	113.801	1.81156	7.1234e-06	4.35865e-05	2.2e-162	79.93	KDQ24498.1	hypothetical protein PLEOSDRAFT_1067319	Pleurotus ostreatus PC15
ENSOPET00005003333	3763.25	4858.39	4298.92	4866.96	3824.57	4422.34	863.422	963.284	975.891	3178.03	3598.98	3055.73	1.81083	3.66655e-08	3.73462e-07	0	91.23	KAG9223042.1	hypothetical protein CCMSSC00406_0000269	Pleurotus cornucopiae
ENSOPET00005028960	808.588	792.07	769.244	1346.41	1420.59	1626.55	329.036	281.104	280.164	993.966	1061.5	1065.99	1.80985	6.02162e-08	5.85663e-07	0	84.25	XP_036629670.1	uncharacterized protein PC9H_008734	Pleurotus ostreatus
ENSOPET00005011825	1909.49	1956.82	1700.73	2479	1718.93	2227.46	489.986	632.264	557.774	1993.47	2076.86	1819.92	1.80985	4.40778e-08	4.41614e-07	1.1e-266	92.29	KAF9495243.1	hypothetical protein BDN71DRAFT_898939	Pleurotus eryngii
ENSOPET00005001657	132.487	103.274	104.381	511.253	589.807	466.97	130.821	138.363	143.914	495.321	529.395	423.197	1.80942	1.35993e-07	1.23986e-06	4.01e-238	96.68	XP_036635385.1	uncharacterized protein PC9H_004327	Pleurotus ostreatus
ENSOPET00005011817	1909.49	1956.82	1700.73	2479	1718.93	2227.46	490.779	632.264	557.774	1993.47	2076.86	1819.92	1.80917	4.45903e-08	4.46417e-07	8.93e-256	95.6	XP_036635710.1	uncharacterized protein PC9H_000203	Pleurotus ostreatus
ENSOPET00005011810	1909.49	1955.93	1700.73	2477.94	1717.78	2222.63	490.779	632.264	557.774	1993.47	2075.95	1819.92	1.80895	4.47634e-08	4.47983e-07	2.55e-191	100	KAG9226932.1	hypothetical protein CCMSSC00406_0003395	Pleurotus cornucopiae
ENSOPET00005008258	352.246	456.203	506.022	639.331	577.185	628.66	74.5286	158.504	143.063	434.375	423.516	459.649	1.80868	9.36482e-08	8.77252e-07	0	94.92	XP_036636125.1	CDP-diacylglycerol--glycerol-3-phosphate 3-phosphatidyltransferase	Pleurotus ostreatus
ENSOPET00005001651	132.487	103.274	104.381	511.253	586.365	465.763	130.821	138.363	143.914	495.321	528.49	423.197	1.80852	1.38121e-07	1.25756e-06	4.01e-238	96.68	XP_036635385.1	uncharacterized protein PC9H_004327	Pleurotus ostreatus
ENSOPET00005020020	769.684	898.038	720.457	863.733	737.833	742.084	113.379	196.16	181.383	552.942	566.498	600.122	1.80848	7.0069e-08	6.72507e-07	0	99.78	KAG9221098.1	hypothetical protein CCMSSC00406_0005463	Pleurotus cornucopiae
ENSOPET00005001314	309.135	305.333	308.605	417.047	156.058	299.247	48.3643	84.0684	79.1953	294.755	215.378	230.269	1.80678	1.69337e-06	1.19866e-05	1.61e-104	96.82	KDQ23821.1	hypothetical protein PLEOSDRAFT_1108303	Pleurotus ostreatus PC15
ENSOPET00005008269	352.246	456.203	506.022	639.331	577.185	628.66	74.5286	158.504	143.914	435.483	423.516	459.649	1.80663	9.67425e-08	9.03724e-07	0	94.94	XP_036636125.1	CDP-diacylglycerol--glycerol-3-phosphate 3-phosphatidyltransferase	Pleurotus ostreatus
ENSOPET00005029343	892.707	739.085	731.803	1110.36	1006.34	1046.16	114.964	253.081	146.469	694.779	549.304	555.668	1.80652	8.80547e-08	8.29469e-07	1.04e-245	98.55	KAG9218026.1	hypothetical protein CCMSSC00406_0008803	Pleurotus cornucopiae
ENSOPET00005011186	618.27	771.415	710.246	1292.42	1448.13	1431.08	220.414	269.719	283.57	853.237	899.519	953.082	1.80622	5.76211e-08	5.62763e-07	0	95.93	XP_036625767.1	DEAH-box ATP-dependent RNA helicase prp43	Pleurotus ostreatus
ENSOPET00005011196	618.27	771.415	710.246	1292.42	1450.42	1431.08	220.414	269.719	283.57	853.237	899.519	953.082	1.80622	5.76177e-08	5.62763e-07	0	98.8	XP_036625767.1	DEAH-box ATP-dependent RNA helicase prp43	Pleurotus ostreatus
ENSOPET00005020320	1952.6	2500.14	2405.31	2091.59	2293.82	2109.21	454.307	615.626	582.469	1648.85	2221.65	1907.05	1.80589	3.47146e-08	3.55607e-07	0	99.86	KAG9219220.1	hypothetical protein CCMSSC00406_0001630	Pleurotus cornucopiae
ENSOPET00005028975	821.206	825.297	793.07	1361.23	1428.62	1635	338.55	286.358	292.086	1017.24	1089.56	1097.11	1.80485	6.40795e-08	6.19658e-07	0	98.15	XP_036629670.1	uncharacterized protein PC9H_008734	Pleurotus ostreatus
ENSOPET00005013528	2927.32	3496.06	3288.01	3702.62	4047.18	4164.12	356.786	679.553	642.93	2000.12	2134.77	1726.57	1.80343	4.12311e-08	4.16033e-07	9.03e-205	72.45	KAJ8697237.1	mitochondrial inner membrane protein required for protein import	Pleurotus ostreatus
ENSOPET00005024098	4941.96	4356.38	4491.8	5825.96	3375.9	5160.8	738.943	1261.9	1140.24	4380.32	3388.13	3180.2	1.80142	5.32281e-08	5.24162e-07	9.03e-110	98.83	KAF4570944.1	hypothetical protein EYR36_008271	Pleurotus pulmonarius
ENSOPET00005000356	839.081	752.556	835.05	1044.74	570.3	807.243	234.686	230.312	273.352	908.642	939.336	724.592	1.80083	8.96905e-08	8.42758e-07	3.95e-96	99.38	KAG9223454.1	hypothetical protein CCMSSC00406_0006946	Pleurotus cornucopiae
ENSOPET00005027068	1630.85	1799.67	1737.04	1641.73	1584.68	1461.24	730.222	311.754	417.266	1400.64	2198.12	1482.97	1.8001	6.22357e-08	6.03327e-07	2.13e-147	96.4	KAF9496411.1	hypothetical protein BDN71DRAFT_746084	Pleurotus eryngii
ENSOPET00005013535	2933.63	3503.25	3301.62	3728.02	4174.55	4222.04	359.164	685.683	648.039	2011.2	2153.78	1729.24	1.79982	4.36037e-08	4.37352e-07	2.51e-301	95.42	KAJ8697237.1	mitochondrial inner membrane protein required for protein import	Pleurotus ostreatus
ENSOPET00005024104	4938.8	4350.1	4487.26	5813.26	3372.46	5149.94	738.943	1261.03	1139.39	4370.35	3383.6	3174.87	1.79959	5.47849e-08	5.37887e-07	9.03e-110	98.83	KAF4570944.1	hypothetical protein EYR36_008271	Pleurotus pulmonarius
ENSOPET00005001634	4640.18	5116.12	4516.76	4884.96	2666.75	4695.04	785.722	1069.24	1118.1	3298.81	4009.83	3036.17	1.79888	4.01245e-08	4.05779e-07	1.44e-232	95.71	XP_036634795.1	uncharacterized protein PC9H_003730	Pleurotus ostreatus
ENSOPET00005023070	315.444	292.76	302.932	590.641	462.436	528.509	129.236	182.148	223.109	445.456	606.315	807.275	1.79832	6.20808e-08	6.02058e-07	0	97.98	KAG9227686.1	hypothetical protein CCMSSC00406_0000668	Pleurotus cornucopiae
ENSOPET00005007352	160.877	184.098	175.86	513.37	618.494	520.062	138.75	148.871	131.141	470.943	480.528	504.991	1.79827	1.38625e-07	1.26173e-06	0	93.74	KAF4582731.1	hypothetical protein EYR40_002655	Pleurotus pulmonarius
ENSOPET00005021405	6093.33	6121.03	5990.57	7504.74	7013.43	7886.61	1251.92	1493.09	1342.06	4896.7	4915.68	4388.45	1.79683	4.76386e-08	4.74291e-07	0	98.92	KAJ8698741.1	mitochondrial import receptor subunit tom20	Pleurotus ostreatus
ENSOPET00005020406	259.716	568.458	482.196	288.969	574.89	428.358	66.6	68.3056	95.375	128.54	349.31	321.843	1.79605	0.000238886	0.000994565	0	99.68	KAG9218821.1	hypothetical protein CCMSSC00406_0001065	Pleurotus cornucopiae
ENSOPET00005007276	4830.5	5102.65	5365.42	6637.83	9899.35	5800.32	838.843	1748.8	1640.11	5598.12	4242.4	4834.76	1.79543	4.69715e-08	4.68689e-07	1.08e-47	99.57	KAG9220130.1	hypothetical protein CCMSSC00406_0007175	Pleurotus cornucopiae
ENSOPET00005011132	5172.23	4958.07	5341.6	3843.4	6602.63	4634.71	911.786	1535.12	1478.31	4164.24	5731.94	3720.76	1.79456	3.6501e-08	3.72208e-07	0	99.52	KAG9226048.1	hypothetical protein CCMSSC00406_0008710	Pleurotus cornucopiae
ENSOPET00005029153	972.619	1144.1	1090.33	1479.78	2086.13	1431.08	317.936	341.528	337.219	1049.37	1304.03	1101.56	1.79346	6.22788e-08	6.03327e-07	1.11e-305	98.87	KDQ31759.1	hypothetical protein PLEOSDRAFT_1053049	Pleurotus ostreatus PC15
ENSOPET00005029160	972.619	1144.1	1090.33	1479.78	2086.13	1431.08	317.936	341.528	337.219	1049.37	1304.03	1101.56	1.79346	6.22788e-08	6.03327e-07	0	98.88	KDQ31759.1	hypothetical protein PLEOSDRAFT_1053049	Pleurotus ostreatus PC15
ENSOPET00005020045	1621.38	2131.04	2081.95	2210.14	1892.2	2110.41	323.486	491.275	464.102	1507.02	1617.14	1306.93	1.7928	5.89513e-08	5.74605e-07	0	99.08	KAG9221095.1	hypothetical protein CCMSSC00406_0005466	Pleurotus cornucopiae
ENSOPET00005000746	5585.46	6617.64	6037.09	8063.62	10667	9049.81	1455.69	1726.03	1566.88	5367.64	5826.96	5250.84	1.79212	4.60127e-08	4.59461e-07	0	96.69	XP_036626119.1	dihydrolipoamide dehydrogenase precursor	Pleurotus ostreatus
ENSOPET00005028485	554.13	698.674	710.246	1088.13	1399.93	1088.39	179.979	333.646	343.18	833.291	1245.21	887.291	1.79138	5.33415e-08	5.24847e-07	0	99.87	KAG9221586.1	hypothetical protein CCMSSC00406_0007225	Pleurotus cornucopiae
ENSOPET00005000958	194.524	286.474	266.626	484.791	781.437	635.9	60.2571	166.385	186.492	510.834	449.759	469.429	1.79135	1.27447e-07	1.1647e-06	0	97.09	XP_036635198.1	ATP-dependent DNA helicase II subunit 2	Pleurotus ostreatus
ENSOPET00005031124	1846.4	2372.62	2359.92	2571.09	4417.82	3296.54	451.929	570.965	550.109	1728.64	2041.56	1673.23	1.79099	5.33783e-08	5.24847e-07	9.44e-303	98.8	KAG9224140.1	hypothetical protein CCMSSC00406_0006808	Pleurotus cornucopiae
ENSOPET00005000756	5585.46	6617.64	6037.09	8063.62	10667	9049.81	1460.44	1726.03	1568.58	5367.64	5826.96	5250.84	1.79016	4.75555e-08	4.73639e-07	0	99.8	XP_036626119.1	dihydrolipoamide dehydrogenase precursor	Pleurotus ostreatus
ENSOPET00005019087	867.471	741.779	863.414	1052.14	394.735	866.368	179.186	206.668	234.18	777.886	746.582	618.792	1.78939	3.22055e-07	2.68622e-06
ENSOPET00005000776	5585.46	6619.44	6040.5	8063.62	10667	9049.81	1460.44	1726.03	1571.13	5367.64	5826.96	5250.84	1.78938	4.81472e-08	4.78744e-07	4.58e-294	99.76	XP_036626119.1	dihydrolipoamide dehydrogenase precursor	Pleurotus ostreatus
ENSOPET00005000781	5585.46	6619.44	6040.5	8063.62	10667	9051.01	1460.44	1726.03	1571.98	5367.64	5826.96	5250.84	1.78912	4.83459e-08	4.80247e-07	0	99.61	XP_036626119.1	dihydrolipoamide dehydrogenase precursor	Pleurotus ostreatus
ENSOPET00005023606	1485.74	1452.13	1528.28	2010.08	1537.63	1543.29	282.257	535.06	490.5	1635.56	1440.68	1440.29	1.78805	6.60266e-08	6.37114e-07	4.8e-191	100	XP_036628395.1	uncharacterized protein PC9H_009505	Pleurotus ostreatus
ENSOPET00005015203	21.0296	28.7372	24.9607	50.8078	102.126	45.8524	17.4429	26.2714	15.3281	48.7564	74.2058	80.9053	1.78781	0.000270033	0.00111
ENSOPET00005010724	1009.42	767.823	1035.87	1252.2	1569.76	1137.86	145.886	295.991	255.469	1017.24	661.517	729.037	1.78776	1.16835e-07	1.07649e-06	6.75e-128	99.44	KAF4579190.1	N-terminal acetyltransferase	Pleurotus pulmonarius
ENSOPET00005028488	401.666	422.078	401.641	673.203	846.844	698.645	185.529	176.018	204.375	526.348	632.559	793.939	1.7869	8.97157e-08	8.42758e-07	1.87e-250	99.71	KAG9224178.1	hypothetical protein CCMSSC00406_0006846	Pleurotus cornucopiae
ENSOPET00005010404	642.455	688.795	730.669	775.877	740.128	793.97	80.8714	205.792	210.336	660.428	508.581	545.889	1.7868	1.21705e-07	1.11715e-06	1.83e-268	100	KAG9226199.1	hypothetical protein CCMSSC00406_0005110	Pleurotus cornucopiae
ENSOPET00005028715	5159.61	4857.49	4909.32	9331.7	6591.15	6774.08	1339.14	2281.23	1918.57	7559.46	6086.68	5463.33	1.78661	6.25298e-08	6.05541e-07	1.82e-125	96.35	XP_036629586.1	uncharacterized protein PC9H_008650	Pleurotus ostreatus
ENSOPET00005019075	1732.84	1499.72	1899.28	2576.38	3129.19	2708.91	413.079	696.191	670.18	2543.09	1873.24	1720.35	1.78603	8.39356e-08	7.93442e-07	2.85e-50	97.5	KAF9487823.1	hypothetical protein BDN71DRAFT_1478372	Pleurotus eryngii
ENSOPET00005010738	1008.37	768.721	1035.87	1252.2	1569.76	1134.24	145.886	297.742	254.617	1017.24	661.517	729.037	1.7859	1.2003e-07	1.10329e-06	7.14e-119	100	KAF4579190.1	N-terminal acetyltransferase	Pleurotus pulmonarius
ENSOPET00005020056	1625.59	2132.84	2093.3	2215.43	1903.68	2120.07	326.657	498.28	465.805	1516.99	1623.48	1308.71	1.78534	6.64834e-08	6.41063e-07	0	99.83	KAG9221095.1	hypothetical protein CCMSSC00406_0005466	Pleurotus cornucopiae
ENSOPET00005001249	1898.97	2307.96	2307.73	2565.79	5163.68	2840.43	571.65	636.643	678.695	1864.93	2609.87	2028.86	1.78517	3.19678e-05	0.000168772	0	97.14	KAJ8702127.1	hypothetical protein PTI98_000870	Pleurotus ostreatus
ENSOPET00005017920	63.0888	126.623	111.189	51.8663	48.1944	37.4059	7.92857	17.5143	22.1406	21.0539	85.9701	56.9004	1.7845	0.000862503	0.00303946
ENSOPET00005026275	642.455	741.779	753.36	1083.9	558.825	938.767	123.686	235.567	217.148	822.21	572.832	590.342	1.78427	1.4306e-07	1.2977e-06
ENSOPET00005026281	642.455	741.779	753.36	1083.9	558.825	938.767	123.686	235.567	217.148	822.21	572.832	590.342	1.78427	1.4306e-07	1.2977e-06
ENSOPET00005026299	642.455	741.779	753.36	1083.9	558.825	938.767	123.686	235.567	217.148	822.21	572.832	590.342	1.78427	1.4306e-07	1.2977e-06
ENSOPET00005029760	119.869	116.745	123.669	201.114	59.6692	97.7379	27.75	38.5314	31.5078	137.404	93.2097	105.799	1.78249	0.000399005	0.00156312
ENSOPET00005021400	6095.43	6133.6	6003.06	7504.74	7018.02	7889.02	1266.19	1510.6	1358.24	4897.8	4924.73	4400	1.78221	6.01233e-08	5.8497e-07	0	99.46	KAJ8698741.1	mitochondrial import receptor subunit tom20	Pleurotus ostreatus
ENSOPET00005002049	7762.03	7847.06	7433.76	7647.63	3637.53	5803.94	2262.02	2561.46	2196.18	7478.57	9382.5	7279.7	1.782	5.04426e-08	4.99256e-07	2.96e-146	83.71	KAG9222443.1	hypothetical protein CCMSSC00406_0002778	Pleurotus cornucopiae
ENSOPET00005026289	642.455	741.779	753.36	1083.9	561.12	938.767	123.686	236.442	218	822.21	572.832	590.342	1.77996	1.52488e-07	1.37628e-06	5.45e-31	96.77	XP_036628526.1	protein translocase subunit	Pleurotus ostreatus
ENSOPET00005026295	642.455	741.779	753.36	1083.9	561.12	938.767	123.686	236.442	218	822.21	572.832	590.342	1.77996	1.52488e-07	1.37628e-06	3.17e-31	96.77	XP_036628526.1	protein translocase subunit	Pleurotus ostreatus
ENSOPET00005013685	2049.34	1465.6	1595.22	3047.41	2776.91	3343.6	392.464	627.886	637.82	2124.23	1623.48	1945.28	1.77959	7.56169e-08	7.19857e-07	1.15e-275	96.84	KDQ27602.1	hypothetical protein PLEOSDRAFT_51142	Pleurotus ostreatus PC15
ENSOPET00005021099	159.825	264.023	194.013	222.284	229.497	226.848	81.6643	80.5656	73.2344	182.837	330.306	295.171	1.77941	2.83134e-07	2.3897e-06	5.19e-252	94.67	KDQ25607.1	hypothetical protein PLEOSDRAFT_1113514	Pleurotus ostreatus PC15
ENSOPET00005023177	3218.58	2972.51	3222.2	5076.55	2391.36	3623.54	479.679	1141.05	981.852	3353.11	2996.28	2581.86	1.77892	7.51588e-08	7.16255e-07	1.69e-238	96.83	KAG9224521.1	hypothetical protein CCMSSC00406_0002328	Pleurotus cornucopiae
ENSOPET00005031188	1128.24	958.207	787.398	2156.16	2019.57	1565.01	244.993	454.495	356.805	1217.8	1312.18	1093.56	1.77839	7.49952e-08	7.14949e-07	5.66e-125	95.21	XP_036631679.1	mitochondrial ribosomal large subunit component	Pleurotus ostreatus
ENSOPET00005025240	66.2433	109.561	86.228	182.061	164.09	119.457	60.2571	59.5485	50.2422	120.783	308.587	153.809	1.778	0.000742632	0.00266977	1.4e-202	99.63	KAG9224405.1	hypothetical protein CCMSSC00406_0009447	Pleurotus cornucopiae
ENSOPET00005020030	1503.62	1805.95	1831.21	2006.91	1699.42	1895.63	294.15	449.241	413.859	1406.18	1430.72	1131.79	1.77796	8.37666e-08	7.92122e-07	1.88e-274	90.93	KAG9221095.1	hypothetical protein CCMSSC00406_0005466	Pleurotus cornucopiae
ENSOPET00005022265	481.578	591.807	426.602	2292.7	3916.37	1960.79	581.164	1334.59	949.492	3447.3	3068.68	3306.45	1.77742	1.43178e-06	1.03111e-05	0	98.44	KAG9224537.1	hypothetical protein CCMSSC00406_0002312	Pleurotus cornucopiae
ENSOPET00005019490	794.919	990.536	981.41	1358.05	1496.32	1363.5	154.607	253.081	240.141	822.21	704.955	693.474	1.77729	1.17401e-07	1.08133e-06	0	85.47	KAG9220579.1	hypothetical protein CCMSSC00406_0004035	Pleurotus cornucopiae
ENSOPET00005026959	3176.52	3981	3902.95	3952.42	4079.31	3467.89	383.743	754.864	763	2382.42	1997.22	2130.21	1.7754	6.92729e-08	6.66053e-07	0	99.63	KAG9224472.1	hypothetical protein CCMSSC00406_0007665	Pleurotus cornucopiae
ENSOPET00005002064	7903.98	7989.84	7666.35	8019.16	4085.05	6228.68	2315.14	2717.34	2322.21	7871.95	9724.57	7579.32	1.7753	5.59781e-08	5.48203e-07	2.94e-206	99.65	KAG9222443.1	hypothetical protein CCMSSC00406_0002778	Pleurotus cornucopiae
ENSOPET00005002070	7903.98	7989.84	7666.35	8019.16	4085.05	6228.68	2315.14	2718.21	2322.21	7871.95	9724.57	7579.32	1.77513	5.61272e-08	5.49264e-07	5.9e-193	98.89	XP_036634337.1	uncharacterized protein PC9H_003271	Pleurotus ostreatus
ENSOPET00005028843	468.96	493.023	484.465	822.451	790.617	787.937	174.429	183.9	179.68	771.238	485.957	584.119	1.77504	2.23975e-07	1.93711e-06	1.07e-229	93.2	KAF4596570.1	hypothetical protein EYR38_007957	Pleurotus pulmonarius
ENSOPET00005028857	468.96	493.023	484.465	822.451	790.617	787.937	174.429	183.9	179.68	771.238	485.957	584.119	1.77504	2.23975e-07	1.93711e-06	5.75e-297	92.52	KAF4596570.1	hypothetical protein EYR38_007957	Pleurotus pulmonarius
[truncated: 5,802 more rows]

## Sheet: GO_up
GO Type	Level	GO ID	GO Name	p-value	FDR	Pop total	Pop hits	BgRatio	Total	Gene count	GeneRatio	Genes
[truncated: 382 more rows]

## Sheet: GO_down
GO Type	Level	GO ID	GO Name	p-value	FDR	Pop total	Pop hits	BgRatio	Total	Gene count	GeneRatio	Genes
[truncated: 509 more rows]

[truncated: 1 more sheets: KEGG]
