# Supplementary material for: Comparative Transcriptomic Analysis Reveals Cultivar-Dependent Resistance Responses to Pseudomonas tolaasii in Pleurotus ostreatus
Source: J Fungi (Basel). 2026 Jul 17;12(7):525. doi: 10.3390/jof12070525 (PMC13412839; doi:10.3390/jof12070525)
Supplement: Supplementary file 1 [file jof-12-00525-s001.zip › Supplementary Tables S1, S2, S4.xlsx]

## Sheet: Table S1
Supplementary Table S1. Summary of RNA-Seq used in the study
Sample ID	BioSample accession no.	GC(%)	%Q30	No. of raw reads	No.of trimmed reads	Trimmed/Raw(%)	No. of mapped total reads	No. of mapped reads	Mapping rate (%)
C_DH_1	SAMN61117549	53.2	96.5	24256762	23799596	0.9812	11899798	9047751	0.7603
C_DH_2	SAMN61117550	53.7	96.4	29552046	28843398	0.976	14421699	11118617	0.771
C_DH_3	SAMN61117551	53.2	96.6	22822828	22411460	0.982	11205730	8618596	0.7691
C_AE_1	SAMN61117555	53.1	96.5	27120308	26547220	0.9789	13273610	9848124	0.7419
C_AE_2	SAMN61117556	53.5	94.5	30973322	29986460	0.9681	14993230	10377488	0.6921
C_AE_3	SAMN61117557	51.9	94.4	29784752	29033202	0.9748	14516601	8970565	0.618
I_DH_1	SAMN61117546	53.1	96.9	30502764	29932632	0.9813	14966316	10993406	0.7345
I_DH_2	SAMN61117547	52.6	96.1	29630400	28926182	0.9762	14463091	10350317	0.7156
I_DH_3	SAMN61117548	53	95.6	30712578	29726880	0.9679	14863440	10550802	0.7098
I_AE_1	SAMN61117552	52.7	95.3	26196450	25392230	0.9693	1.25091e+07	9594988	0.767042
I_AE_2	SAMN61117553	53.1	96.5	32035700	31300596	0.9771	14261147	9732059	0.682418
I_AE_3	SAMN61117554	53	96.3	29301388	28605684	0.9763	1.47643e+07	1.06315e+07	0.720083

## Sheet: Table S2
Supplementary Table S2. Primer sequences used for qRT PCR validation of selected DEGs
Gene ID	Forward primer sequence (5′-3′)	Reverse primer sequence (5′-3′)
ENSOPET00005000131	TGAACACGTTGTAATCCCTAAAGG	CACAGTTGAGGTTATATCGAGGAAAC
ENSOPET00005000137	CCCTCGCGAATCATTTGC	TCTTGACATGGCAGCATTATCG
ENSOPET00005002717	TTTTTTCAACCGCATGGTCTCT	TGGAGCTTTTCACCGACTTTC
ENSOPET00005012956	CGTTCGGTTGACGAGACTCTT	ATCGCTGACGGTGGAGAAAT
ENSOPET00005012971	TCTTATCAAGGCCTTCCAGTTCA	TGGCAGCACCATTGGTATGT
ENSOPET00005025345	GCAGGAGACAGCGCATCAG	AGAGCCAATGGCGTTCCA
ENSOPET00005031318	CCTCTCGAGGGTGACATATGG	GCCAACGTCGCATGTACCTT
ENSOPET00005009458	TCGACCAGCGCAACGTT	TTGCACTCTCCGCCAAAGAT
ENSOPET00005012618	AAAGATTCGTTCACTTGTGATCCA	TCCTCCGTCAACTCGATAATCTG
ENSOPET00005013427	GCCCAGCGATCCGAATATG	GCGGGCATCAACCTGATAAC
ENSOPET00005021531	GCAGAAAGCTCAAAAGATATTGACAT	TTATTACTTCCACCACTTGTCTCAGACT
ENSOPET00005025498	CCTCACGTCGATCCAGAAGTG	CGCGACTTTGGCTTGAAGAT

## Sheet: Table S4
Supplementary Table S4. Representative DEGs associated with cultivar-dependent transcriptional modules and selected for qRT-PCR validation.
Expression pattern	Associated functional module	Gene ID	Protein ID	description	Normalized expression value						LogFC(I_AE v I_DH)	FDR
					I_DH_1	I_DH_2	I_DH_3	I_AE_1	I_AE_2	I_AE_3
AE-enriched	Mitochondrial function	ENSOPET00005000131	KAF4572735.1	hypothetical protein EYR36_007245	51.5357	89.3227	73.2344	325.782	269.675	274.722	2.02308	1.01972e-07
	Mitochondrial function	ENSOPET00005000137	XP_036634906.1	uncharacterized protein PC9H_003841	52.3286	90.1984	73.2344	326.89	270.58	274.722	2.01521	1.13633e-07
	Mitochondrial function	ENSOPET00005002717	KAJ8702904.1	protein transporter tim10	244.2	356.415	368.727	1420.58	886.849	956.639	1.7516	1.81595e-06
	Redox-related response	ENSOPET00005012956	XP_036625681.1	cTPxI	110.207	313.505	279.313	1368.5	531.205	757.487	1.91826	1.97017e-07
	Redox-related response	ENSOPET00005012971	KAG9225671.1	hypothetical protein CCMSSC00406_0007528	114.171	318.759	280.164	1369.61	531.205	757.487	1.89834	2.65374e-07
	Sterol metabolism	ENSOPET00005025345	KAG9227185.1	hypothetical protein CCMSSC00406_0004276	3.17143	7.0057	9.36719	629.401	228.952	426.753	6.03899	4.21455e-11
	Sterol metabolism	ENSOPET00005031318	XP_036629643.1	Delta(24)-sterol C-methyltransferase	2979.56	3633.33	3460.75	13542.1	16935.2	11301	2.05217	7.39361e-09
DH-enriched	Carbohydrate and energy metabolism	ENSOPET00005009458	KAF4565378.1	hypothetical protein EYR36_001949	1114.76	710.203	582.469	179.512	147.507	95.1304	-2.51167	0.000945809
	Carbohydrate and energy metabolism	ENSOPET00005012618	CDO70577.1	hypothetical protein BN946_scf184636.g9	6883.59	6263.97	5886	3581.38	2914.84	2882.36	-1.0211	0.00430402
	Amino acid and nitrogen metabolism	ENSOPET00005013427	KAF4576492.1	Kynureninase (L-kynurenine hydrolase)	966.493	1414.28	1080.63	394.484	548.399	380.522	-1.3871	0.000188231
	Nucleotide metabolism	ENSOPET00005021531	KAJ8697614.1	hypothetical protein PTI98_004400	422.593	1180.46	1155.57	59.8374	19.0039	39.1191	-4.54757	0.000381767
	Nucleotide metabolism	ENSOPET00005025498	KAJ8693193.1	GMP synthase (glutamine-hydrolyzing)	220.414	125.227	144.766	23.2701	32.5781	37.3409	-2.39575	2.11825e-05
